# Supplementary material for: Protein Extraction From FFPE Kidney Tissue Samples: A Review of the Literature and Characterization of Techniques
Source: Front Med (Lausanne). 2021 May 13;8:657313. doi: 10.3389/fmed.2021.657313 (PMC8158658; doi:10.3389/fmed.2021.657313)
Supplement: Supplementary Table 1 — Identified proteins by LC-MS/MS using the six different extraction buffers. Data of experimental replicates (x3) are shown. [file Table_1.XLSX]

## Sheet: Tris SDS LB replicate 1
N	Unused	Total	%Cov	%Cov(50)	%Cov(95)	Accession	Name	Species	Peptides(95%)
1	116.82	116.82	91.95	89.49	84.73	sp|P02768|ALBU_HUMAN	Serum albumin OS=Homo sapiens OX=9606 GN=ALB PE=1 SV=2	HUMAN	270
2	84.99	84.99	35.72	34.16	27.66	sp|P01024|CO3_HUMAN	Complement C3 OS=Homo sapiens OX=9606 GN=C3 PE=1 SV=2	HUMAN	43
3	69.64	69.64	61.47	57.74	45.44	sp|O43707|ACTN4_HUMAN	Alpha-actinin-4 OS=Homo sapiens OX=9606 GN=ACTN4 PE=1 SV=2	HUMAN	41
4	61.89	61.89	10.63	9.345	7.39	sp|P98164|LRP2_HUMAN	Low-density lipoprotein receptor-related protein 2 OS=Homo sapiens OX=9606 GN=LRP2 PE=1 SV=3	HUMAN	32
5	59.99	60.14	56.67	53.72	47.56	sp|Q99798|ACON_HUMAN	Aconitate hydratase, mitochondrial OS=Homo sapiens OX=9606 GN=ACO2 PE=1 SV=2	HUMAN	38
6	59.2	59.26	74.03	73.39	67.38	sp|P08670|VIME_HUMAN	Vimentin OS=Homo sapiens OX=9606 GN=VIM PE=1 SV=4	HUMAN	36
7	58.61	58.86	47.83	46.89	45.96	sp|P04264|K2C1_HUMAN	Keratin, type II cytoskeletal 1 OS=Homo sapiens OX=9606 GN=KRT1 PE=1 SV=6	HUMAN	55
8	58.35	58.46	43.95	41.47	34.85	sp|P15144|AMPN_HUMAN	Aminopeptidase N OS=Homo sapiens OX=9606 GN=ANPEP PE=1 SV=4	HUMAN	35
9	57.68	57.95	20.31	18.28	13.35	sp|Q13813|SPTN1_HUMAN	Spectrin alpha chain, non-erythrocytic 1 OS=Homo sapiens OX=9606 GN=SPTAN1 PE=1 SV=3	HUMAN	27
10	56.24	56.24	58.73	58.73	55.82	sp|P13645|K1C10_HUMAN	Keratin, type I cytoskeletal 10 OS=Homo sapiens OX=9606 GN=KRT10 PE=1 SV=6	HUMAN	44
11	55.45	55.5	61.17	58.31	40.83	sp|P02787|TRFE_HUMAN	Serotransferrin OS=Homo sapiens OX=9606 GN=TF PE=1 SV=3	HUMAN	29
12	53.53	53.52	82.51	81.09	72.81	sp|P50440|GATM_HUMAN	Glycine amidinotransferase, mitochondrial OS=Homo sapiens OX=9606 GN=GATM PE=1 SV=1	HUMAN	43
13	51.54	51.91	18.15	15.1	10.87	sp|Q01082|SPTB2_HUMAN	Spectrin beta chain, non-erythrocytic 1 OS=Homo sapiens OX=9606 GN=SPTBN1 PE=1 SV=2	HUMAN	24
14	51.03	51.06	60.04	58.59	53.89	sp|P25705|ATPA_HUMAN	ATP synthase subunit alpha, mitochondrial OS=Homo sapiens OX=9606 GN=ATP5F1A PE=1 SV=1	HUMAN	36
15	49.24	49.24	50.94	43.75	39.53	sp|Q16822|PCKGM_HUMAN	Phosphoenolpyruvate carboxykinase [GTP], mitochondrial OS=Homo sapiens OX=9606 GN=PCK2 PE=1 SV=4	HUMAN	29
16	46.38	56.33	61.03	59.62	56.49	sp|P35908|K22E_HUMAN	Keratin, type II cytoskeletal 2 epidermal OS=Homo sapiens OX=9606 GN=KRT2 PE=1 SV=2	HUMAN	34
17	44.41	44.39	69.12	67.51	62.67	sp|P06733|ENOA_HUMAN	Alpha-enolase OS=Homo sapiens OX=9606 GN=ENO1 PE=1 SV=2	HUMAN	32
18	43.32	43.35	54.94	53.73	49.22	sp|Q68CK6|ACS2B_HUMAN	Acyl-coenzyme A synthetase ACSM2B, mitochondrial OS=Homo sapiens OX=9606 GN=ACSM2B PE=1 SV=2	HUMAN	29
19	43.15	43.23	80.1	80.1	76.21	sp|P00966|ASSY_HUMAN	Argininosuccinate synthase OS=Homo sapiens OX=9606 GN=ASS1 PE=1 SV=2	HUMAN	35
20	42.74	42.87	52.69	51.43	49.1	sp|P00367|DHE3_HUMAN	Glutamate dehydrogenase 1, mitochondrial OS=Homo sapiens OX=9606 GN=GLUD1 PE=1 SV=2	HUMAN	27
21	42.7	42.75	62.24	56.64	45.98	sp|Q02252|MMSA_HUMAN	Methylmalonate-semialdehyde dehydrogenase [acylating], mitochondrial OS=Homo sapiens OX=9606 GN=ALDH6A1 PE=1 SV=2	HUMAN	27
22	42.5	42.61	53.93	53.4	49.56	sp|P10809|CH60_HUMAN	60 kDa heat shock protein, mitochondrial OS=Homo sapiens OX=9606 GN=HSPD1 PE=1 SV=2	HUMAN	33
23	40.8	40.8	66.52	65.17	64.94	sp|P68371|TBB4B_HUMAN	Tubulin beta-4B chain OS=Homo sapiens OX=9606 GN=TUBB4B PE=1 SV=1	HUMAN	30
24	40.53	40.55	66.11	62.95	57.26	sp|Q96KP4|CNDP2_HUMAN	Cytosolic non-specific dipeptidase OS=Homo sapiens OX=9606 GN=CNDP2 PE=1 SV=2	HUMAN	26
25	40.42	40.44	67.67	61.63	56.9	sp|P06576|ATPB_HUMAN	ATP synthase subunit beta, mitochondrial OS=Homo sapiens OX=9606 GN=ATP5F1B PE=1 SV=3	HUMAN	34
26	39.98	40.02	53.32	48.89	47.57	sp|P48735|IDHP_HUMAN	Isocitrate dehydrogenase [NADP], mitochondrial OS=Homo sapiens OX=9606 GN=IDH2 PE=1 SV=2	HUMAN	23
27	39.8	39.89	10.71	8.391	6.072	sp|O60494|CUBN_HUMAN	Cubilin OS=Homo sapiens OX=9606 GN=CUBN PE=1 SV=5	HUMAN	19
28	39.08	39.15	58.79	53.46	39.61	sp|P30038|AL4A1_HUMAN	Delta-1-pyrroline-5-carboxylate dehydrogenase, mitochondrial OS=Homo sapiens OX=9606 GN=ALDH4A1 PE=1 SV=3	HUMAN	25
29	38.93	39.23	47.88	47.13	47.13	sp|P02452|CO1A1_HUMAN	Collagen alpha-1(I) chain OS=Homo sapiens OX=9606 GN=COL1A1 PE=1 SV=5	HUMAN	106
30	38.83	38.88	54.93	50.87	47.97	sp|P05091|ALDH2_HUMAN	Aldehyde dehydrogenase, mitochondrial OS=Homo sapiens OX=9606 GN=ALDH2 PE=1 SV=2	HUMAN	24
31	38.42	38.49	84.27	80.8	73.07	sp|P63261|ACTG_HUMAN	Actin, cytoplasmic 2 OS=Homo sapiens OX=9606 GN=ACTG1 PE=1 SV=1	HUMAN	60
32	38.26	38.49	69.7	69.7	60.34	sp|Q93088|BHMT1_HUMAN	Betaine--homocysteine S-methyltransferase 1 OS=Homo sapiens OX=9606 GN=BHMT PE=1 SV=2	HUMAN	31
33	37.79	38.07	38.93	38.93	32.37	sp|P40939|ECHA_HUMAN	Trifunctional enzyme subunit alpha, mitochondrial OS=Homo sapiens OX=9606 GN=HADHA PE=1 SV=2	HUMAN	19
34	37.18	39.57	54.09	51.04	46.07	sp|P35527|K1C9_HUMAN	Keratin, type I cytoskeletal 9 OS=Homo sapiens OX=9606 GN=KRT9 PE=1 SV=3	HUMAN	28
35	37.09	37.24	97.28	97.28	97.28	sp|P68871|HBB_HUMAN	Hemoglobin subunit beta OS=Homo sapiens OX=9606 GN=HBB PE=1 SV=2	HUMAN	236
36	35.75	36.15	58.75	58.75	54.68	sp|P00558|PGK1_HUMAN	Phosphoglycerate kinase 1 OS=Homo sapiens OX=9606 GN=PGK1 PE=1 SV=3	HUMAN	24
37	35.47	35.48	65.93	57.42	57.14	sp|P05062|ALDOB_HUMAN	Fructose-bisphosphate aldolase B OS=Homo sapiens OX=9606 GN=ALDOB PE=1 SV=2	HUMAN	30
38	35.26	35.38	66.77	64.97	55.39	sp|P07195|LDHB_HUMAN	L-lactate dehydrogenase B chain OS=Homo sapiens OX=9606 GN=LDHB PE=1 SV=2	HUMAN	27
39	34.88	35.01	37.87	32.27	24.27	sp|P08473|NEP_HUMAN	Neprilysin OS=Homo sapiens OX=9606 GN=MME PE=1 SV=2	HUMAN	19
40	34.71	34.89	39.14	37.21	32.78	sp|Q08426|ECHP_HUMAN	Peroxisomal bifunctional enzyme OS=Homo sapiens OX=9606 GN=EHHADH PE=1 SV=3	HUMAN	19
41	34.58	34.68	51.79	47.83	43.69	sp|P14618|KPYM_HUMAN	Pyruvate kinase PKM OS=Homo sapiens OX=9606 GN=PKM PE=1 SV=4	HUMAN	17
42	34.25	34.55	46.45	45.41	26.17	sp|P26038|MOES_HUMAN	Moesin OS=Homo sapiens OX=9606 GN=MSN PE=1 SV=3	HUMAN	17
43	34.01	34.04	61.86	61.64	57.87	sp|Q71U36|TBA1A_HUMAN	Tubulin alpha-1A chain OS=Homo sapiens OX=9606 GN=TUBA1A PE=1 SV=1	HUMAN	26
44	33.31	33.38	32.1	28.55	25.96	sp|P07900|HS90A_HUMAN	Heat shock protein HSP 90-alpha OS=Homo sapiens OX=9606 GN=HSP90AA1 PE=1 SV=5	HUMAN	17
45	33.25	33.44	41.58	39.02	37.55	sp|P08123|CO1A2_HUMAN	Collagen alpha-2(I) chain OS=Homo sapiens OX=9606 GN=COL1A2 PE=1 SV=7	HUMAN	57
46	32.12	32.2	36.7	33.15	19.51	sp|O75891|AL1L1_HUMAN	Cytosolic 10-formyltetrahydrofolate dehydrogenase OS=Homo sapiens OX=9606 GN=ALDH1L1 PE=1 SV=2	HUMAN	14
47	31.99	32.07	63.48	62.01	43.87	sp|Q03154|ACY1_HUMAN	Aminoacylase-1 OS=Homo sapiens OX=9606 GN=ACY1 PE=1 SV=1	HUMAN	19
48	31.38	31.42	42.5	42.31	39.28	sp|P04040|CATA_HUMAN	Catalase OS=Homo sapiens OX=9606 GN=CAT PE=1 SV=3	HUMAN	16
49	31.27	31.32	57.04	57.04	39.3	sp|Q3LXA3|TKFC_HUMAN	Triokinase/FMN cyclase OS=Homo sapiens OX=9606 GN=TKFC PE=1 SV=2	HUMAN	16
50	30.77	30.88	27.96	24.24	19.45	sp|P05023|AT1A1_HUMAN	Sodium/potassium-transporting ATPase subunit alpha-1 OS=Homo sapiens OX=9606 GN=ATP1A1 PE=1 SV=1	HUMAN	20
51	30.63	30.69	43.56	38.34	32.14	sp|O95831|AIFM1_HUMAN	Apoptosis-inducing factor 1, mitochondrial OS=Homo sapiens OX=9606 GN=AIFM1 PE=1 SV=1	HUMAN	18
52	30.52	30.72	28.75	26.79	20.44	sp|P02671|FIBA_HUMAN	Fibrinogen alpha chain OS=Homo sapiens OX=9606 GN=FGA PE=1 SV=2	HUMAN	16
53	30.44	30.51	69.55	65.67	57.31	sp|P04406|G3P_HUMAN	Glyceraldehyde-3-phosphate dehydrogenase OS=Homo sapiens OX=9606 GN=GAPDH PE=1 SV=3	HUMAN	32
54	30.35	30.42	65.38	65.38	61.24	sp|P40926|MDHM_HUMAN	Malate dehydrogenase, mitochondrial OS=Homo sapiens OX=9606 GN=MDH2 PE=1 SV=3	HUMAN	17
55	29.68	30.33	66.46	66.46	48.31	sp|P14550|AK1A1_HUMAN	Alcohol dehydrogenase [NADP(+)] OS=Homo sapiens OX=9606 GN=AKR1A1 PE=1 SV=3	HUMAN	15
56	29.61	29.84	100	100	100	sp|P69905|HBA_HUMAN	Hemoglobin subunit alpha OS=Homo sapiens OX=9606 GN=HBA1 PE=1 SV=2	HUMAN	193
57	29.29	29.69	48.48	48.48	43.79	sp|P24752|THIL_HUMAN	Acetyl-CoA acetyltransferase, mitochondrial OS=Homo sapiens OX=9606 GN=ACAT1 PE=1 SV=1	HUMAN	21
58	28.46	28.97	37.46	28.12	23.4	sp|P21399|ACOC_HUMAN	Cytoplasmic aconitate hydratase OS=Homo sapiens OX=9606 GN=ACO1 PE=1 SV=3	HUMAN	17
59	28.21	28.49	41.93	41.93	33.02	sp|P49419|AL7A1_HUMAN	Alpha-aminoadipic semialdehyde dehydrogenase OS=Homo sapiens OX=9606 GN=ALDH7A1 PE=1 SV=5	HUMAN	15
60	28.17	28.41	64.74	64.74	51.89	sp|P42765|THIM_HUMAN	3-ketoacyl-CoA thiolase, mitochondrial OS=Homo sapiens OX=9606 GN=ACAA2 PE=1 SV=2	HUMAN	20
61	27.98	28.05	71.54	64.04	58.8	sp|P02647|APOA1_HUMAN	Apolipoprotein A-I OS=Homo sapiens OX=9606 GN=APOA1 PE=1 SV=1	HUMAN	22
62	27.33	27.42	40.71	36.07	23.22	sp|P11142|HSP7C_HUMAN	Heat shock cognate 71 kDa protein OS=Homo sapiens OX=9606 GN=HSPA8 PE=1 SV=1	HUMAN	16
63	26.63	26.71	51.44	51.2	43.3	sp|P01009|A1AT_HUMAN	Alpha-1-antitrypsin OS=Homo sapiens OX=9606 GN=SERPINA1 PE=1 SV=3	HUMAN	18
64	26.61	26.63	49.67	45.03	40.4	sp|P02679|FIBG_HUMAN	Fibrinogen gamma chain OS=Homo sapiens OX=9606 GN=FGG PE=1 SV=3	HUMAN	15
65	25.8	25.86	74.13	67.83	65.38	sp|P60174|TPIS_HUMAN	Triosephosphate isomerase OS=Homo sapiens OX=9606 GN=TPI1 PE=1 SV=3	HUMAN	18
66	24.96	25.03	29.11	23.58	23.58	sp|Q96CM8|ACSF2_HUMAN	Acyl-CoA synthetase family member 2, mitochondrial OS=Homo sapiens OX=9606 GN=ACSF2 PE=1 SV=2	HUMAN	13
67	24.2	24.21	46.58	42.86	35.4	sp|P34896|GLYC_HUMAN	Serine hydroxymethyltransferase, cytosolic OS=Homo sapiens OX=9606 GN=SHMT1 PE=1 SV=1	HUMAN	13
68	24.08	24.91	30.04	26.07	21.8	sp|P38646|GRP75_HUMAN	Stress-70 protein, mitochondrial OS=Homo sapiens OX=9606 GN=HSPA9 PE=1 SV=2	HUMAN	12
69	23.88	23.92	29.37	26.05	19.88	sp|P02545|LMNA_HUMAN	Prelamin-A/C OS=Homo sapiens OX=9606 GN=LMNA PE=1 SV=1	HUMAN	13
70	23.79	23.81	45.01	45.01	36.25	sp|P16444|DPEP1_HUMAN	Dipeptidase 1 OS=Homo sapiens OX=9606 GN=DPEP1 PE=1 SV=3	HUMAN	16
71	22.78	22.81	31.05	30.16	26.75	sp|P08133|ANXA6_HUMAN	Annexin A6 OS=Homo sapiens OX=9606 GN=ANXA6 PE=1 SV=3	HUMAN	14
72	22.58	22.63	25.53	22.29	14.07	sp|P14625|ENPL_HUMAN	Endoplasmin OS=Homo sapiens OX=9606 GN=HSP90B1 PE=1 SV=1	HUMAN	10
73	22.47	22.58	40.86	38.53	28.85	sp|P06744|G6PI_HUMAN	Glucose-6-phosphate isomerase OS=Homo sapiens OX=9606 GN=GPI PE=1 SV=4	HUMAN	13
74	22.26	22.29	57.88	47.85	32.66	sp|P21695|GPDA_HUMAN	Glycerol-3-phosphate dehydrogenase [NAD(+)], cytoplasmic OS=Homo sapiens OX=9606 GN=GPD1 PE=1 SV=4	HUMAN	11
75	22.08	22.16	21.28	20.1	14.49	sp|P27487|DPP4_HUMAN	Dipeptidyl peptidase 4 OS=Homo sapiens OX=9606 GN=DPP4 PE=1 SV=2	HUMAN	10
76	22.05	22.1	36.82	35.15	27.32	sp|P11310|ACADM_HUMAN	Medium-chain specific acyl-CoA dehydrogenase, mitochondrial OS=Homo sapiens OX=9606 GN=ACADM PE=1 SV=1	HUMAN	11
77	21.97	22.09	11.43	11.12	6.684	sp|P35579|MYH9_HUMAN	Myosin-9 OS=Homo sapiens OX=9606 GN=MYH9 PE=1 SV=4	HUMAN	10
78	21.83	21.91	33.2	27.4	24.4	sp|P80404|GABT_HUMAN	4-aminobutyrate aminotransferase, mitochondrial OS=Homo sapiens OX=9606 GN=ABAT PE=1 SV=3	HUMAN	12
79	21.8	21.84	36.01	29.75	28.18	sp|P21281|VATB2_HUMAN	V-type proton ATPase subunit B, brain isoform OS=Homo sapiens OX=9606 GN=ATP6V1B2 PE=1 SV=3	HUMAN	12
80	21.68	21.76	29.82	24.47	21.88	sp|P38606|VATA_HUMAN	V-type proton ATPase catalytic subunit A OS=Homo sapiens OX=9606 GN=ATP6V1A PE=1 SV=2	HUMAN	11
81	21.18	21.34	16.13	14.18	9.508	sp|P11498|PYC_HUMAN	Pyruvate carboxylase, mitochondrial OS=Homo sapiens OX=9606 GN=PC PE=1 SV=2	HUMAN	11
82	21.17	21.32	42.86	42.86	39.39	sp|Q5VTE0|EF1A3_HUMAN	Putative elongation factor 1-alpha-like 3 OS=Homo sapiens OX=9606 GN=EEF1A1P5 PE=5 SV=1	HUMAN	20
83	21.12	21.2	43.79	32.38	27.7	sp|P02675|FIBB_HUMAN	Fibrinogen beta chain OS=Homo sapiens OX=9606 GN=FGB PE=1 SV=2	HUMAN	11
84	21.01	21.12	51.78	51.48	42.6	sp|P09467|F16P1_HUMAN	Fructose-1,6-bisphosphatase 1 OS=Homo sapiens OX=9606 GN=FBP1 PE=1 SV=5	HUMAN	11
85	20.86	20.93	56.84	53.5	49.24	sp|Q08257|QOR_HUMAN	Quinone oxidoreductase OS=Homo sapiens OX=9606 GN=CRYZ PE=1 SV=1	HUMAN	11
86	20.78	20.88	29.11	27.22	25.53	sp|P55084|ECHB_HUMAN	Trifunctional enzyme subunit beta, mitochondrial OS=Homo sapiens OX=9606 GN=HADHB PE=1 SV=3	HUMAN	11
87	20.72	33.82	37.89	34.16	31.26	sp|P05787|K2C8_HUMAN	Keratin, type II cytoskeletal 8 OS=Homo sapiens OX=9606 GN=KRT8 PE=1 SV=7	HUMAN	20
88	20.45	20.56	30.84	26.11	18.63	sp|P49748|ACADV_HUMAN	Very long-chain specific acyl-CoA dehydrogenase, mitochondrial OS=Homo sapiens OX=9606 GN=ACADVL PE=1 SV=1	HUMAN	9
89	20.32	20.42	57.09	57.09	53.26	sp|P00915|CAH1_HUMAN	Carbonic anhydrase 1 OS=Homo sapiens OX=9606 GN=CA1 PE=1 SV=2	HUMAN	14
90	20.16	20.31	38.34	32.18	32.18	sp|Q14117|DPYS_HUMAN	Dihydropyrimidinase OS=Homo sapiens OX=9606 GN=DPYS PE=1 SV=1	HUMAN	12
91	20.08	20.25	16.23	14.96	11.24	sp|Q02218|ODO1_HUMAN	2-oxoglutarate dehydrogenase, mitochondrial OS=Homo sapiens OX=9606 GN=OGDH PE=1 SV=3	HUMAN	11
92	20.05	20.11	47.88	47.88	41.93	sp|P01876|IGHA1_HUMAN	Immunoglobulin heavy constant alpha 1 OS=Homo sapiens OX=9606 GN=IGHA1 PE=1 SV=2	HUMAN	16
93	19.84	20.1	38.27	38.27	33.8	sp|O14745|NHRF1_HUMAN	Na(+)/H(+) exchange regulatory cofactor NHE-RF1 OS=Homo sapiens OX=9606 GN=SLC9A3R1 PE=1 SV=4	HUMAN	12
94	19.38	19.47	53.88	51.84	42.45	sp|Q96DG6|CMBL_HUMAN	Carboxymethylenebutenolidase homolog OS=Homo sapiens OX=9606 GN=CMBL PE=1 SV=1	HUMAN	11
95	19.32	19.37	58.18	58.18	56.97	sp|P01857|IGHG1_HUMAN	Immunoglobulin heavy constant gamma 1 OS=Homo sapiens OX=9606 GN=IGHG1 PE=1 SV=1	HUMAN	23
96	19.04	19.1	54.91	48.66	45.54	sp|P30041|PRDX6_HUMAN	Peroxiredoxin-6 OS=Homo sapiens OX=9606 GN=PRDX6 PE=1 SV=3	HUMAN	10
97	19.02	19.16	41.44	29.63	28.01	sp|Q96I99|SUCB2_HUMAN	Succinate--CoA ligase [GDP-forming] subunit beta, mitochondrial OS=Homo sapiens OX=9606 GN=SUCLG2 PE=1 SV=2	HUMAN	12
98	18.92	18.95	34.81	34.51	29.2	sp|P07355|ANXA2_HUMAN	Annexin A2 OS=Homo sapiens OX=9606 GN=ANXA2 PE=1 SV=2	HUMAN	9
99	18.68	37.54	40.07	40.07	32.8	sp|P48668|K2C6C_HUMAN	Keratin, type II cytoskeletal 6C OS=Homo sapiens OX=9606 GN=KRT6C PE=1 SV=3	HUMAN	22
100	18.66	19.06	25.35	20.21	9.091	sp|P11586|C1TC_HUMAN	C-1-tetrahydrofolate synthase, cytoplasmic OS=Homo sapiens OX=9606 GN=MTHFD1 PE=1 SV=3	HUMAN	8
101	18.57	18.65	29.87	28.39	22.08	sp|P05166|PCCB_HUMAN	Propionyl-CoA carboxylase beta chain, mitochondrial OS=Homo sapiens OX=9606 GN=PCCB PE=1 SV=3	HUMAN	9
102	18.4	21.57	33.13	32.93	29.14	sp|P00352|AL1A1_HUMAN	Retinal dehydrogenase 1 OS=Homo sapiens OX=9606 GN=ALDH1A1 PE=1 SV=2	HUMAN	12
103	18.21	18.34	45.61	42.78	27.2	sp|P22626|ROA2_HUMAN	Heterogeneous nuclear ribonucleoproteins A2/B1 OS=Homo sapiens OX=9606 GN=HNRNPA2B1 PE=1 SV=2	HUMAN	8
104	18.06	18.21	4.623	3.211	2.414	sp|P98160|PGBM_HUMAN	Basement membrane-specific heparan sulfate proteoglycan core protein OS=Homo sapiens OX=9606 GN=HSPG2 PE=1 SV=4	HUMAN	9
105	18.02	18.12	28.81	27.33	27.33	sp|Q13228|SBP1_HUMAN	Methanethiol oxidase OS=Homo sapiens OX=9606 GN=SELENBP1 PE=1 SV=2	HUMAN	11
106	17.94	18.09	35.88	32.87	22.69	sp|P23526|SAHH_HUMAN	Adenosylhomocysteinase OS=Homo sapiens OX=9606 GN=AHCY PE=1 SV=4	HUMAN	9
107	17.82	17.89	51.52	48.48	48.48	sp|P32119|PRDX2_HUMAN	Peroxiredoxin-2 OS=Homo sapiens OX=9606 GN=PRDX2 PE=1 SV=5	HUMAN	13
108	17.71	18.13	29.76	28.34	20.45	sp|P49189|AL9A1_HUMAN	4-trimethylaminobutyraldehyde dehydrogenase OS=Homo sapiens OX=9606 GN=ALDH9A1 PE=1 SV=3	HUMAN	10
109	17.58	17.67	49.31	46.9	36.55	sp|P30084|ECHM_HUMAN	Enoyl-CoA hydratase, mitochondrial OS=Homo sapiens OX=9606 GN=ECHS1 PE=1 SV=4	HUMAN	14
110	17.55	17.65	52.01	52.01	37.92	sp|P50053|KHK_HUMAN	Ketohexokinase OS=Homo sapiens OX=9606 GN=KHK PE=1 SV=2	HUMAN	9
111	17.52	17.88	27.88	22.53	15.38	sp|P05165|PCCA_HUMAN	Propionyl-CoA carboxylase alpha chain, mitochondrial OS=Homo sapiens OX=9606 GN=PCCA PE=1 SV=4	HUMAN	9
112	17.34	17.48	49.1	45.13	39.35	sp|P16152|CBR1_HUMAN	Carbonyl reductase [NADPH] 1 OS=Homo sapiens OX=9606 GN=CBR1 PE=1 SV=3	HUMAN	9
113	17.31	17.42	18.34	15.6	11.81	sp|P22314|UBA1_HUMAN	Ubiquitin-like modifier-activating enzyme 1 OS=Homo sapiens OX=9606 GN=UBA1 PE=1 SV=3	HUMAN	8
114	17.26	17.45	28.79	26.84	22.29	sp|P02790|HEMO_HUMAN	Hemopexin OS=Homo sapiens OX=9606 GN=HPX PE=1 SV=2	HUMAN	9
115	17.17	17.32	25.15	20.78	16.87	sp|P31040|SDHA_HUMAN	Succinate dehydrogenase [ubiquinone] flavoprotein subunit, mitochondrial OS=Homo sapiens OX=9606 GN=SDHA PE=1 SV=2	HUMAN	10
116	17.09	17.32	34.46	32.38	24.35	sp|Q6NVY1|HIBCH_HUMAN	3-hydroxyisobutyryl-CoA hydrolase, mitochondrial OS=Homo sapiens OX=9606 GN=HIBCH PE=1 SV=2	HUMAN	9
117	16.81	16.98	27.17	26.06	24.58	sp|O95954|FTCD_HUMAN	Formimidoyltransferase-cyclodeaminase OS=Homo sapiens OX=9606 GN=FTCD PE=1 SV=2	HUMAN	11
118	16.77	19.1	30.28	27.06	18.81	sp|P11021|BIP_HUMAN	Endoplasmic reticulum chaperone BiP OS=Homo sapiens OX=9606 GN=HSPA5 PE=1 SV=2	HUMAN	10
119	16.64	16.79	41.81	39.13	28.76	sp|Q99623|PHB2_HUMAN	Prohibitin-2 OS=Homo sapiens OX=9606 GN=PHB2 PE=1 SV=2	HUMAN	8
120	16.54	16.76	48.32	48.32	33.22	sp|P05141|ADT2_HUMAN	ADP/ATP translocase 2 OS=Homo sapiens OX=9606 GN=SLC25A5 PE=1 SV=7	HUMAN	12
121	16.48	16.62	11.74	10.72	8.548	sp|P01023|A2MG_HUMAN	Alpha-2-macroglobulin OS=Homo sapiens OX=9606 GN=A2M PE=1 SV=3	HUMAN	10
122	16.28	18.54	36.23	33.09	24.64	sp|O75874|IDHC_HUMAN	Isocitrate dehydrogenase [NADP] cytoplasmic OS=Homo sapiens OX=9606 GN=IDH1 PE=1 SV=2	HUMAN	10
123	16.14	16.28	45.35	45.35	42.34	sp|P13804|ETFA_HUMAN	Electron transfer flavoprotein subunit alpha, mitochondrial OS=Homo sapiens OX=9606 GN=ETFA PE=1 SV=1	HUMAN	10
124	16	16	41.54	41.54	40.77	sp|P00918|CAH2_HUMAN	Carbonic anhydrase 2 OS=Homo sapiens OX=9606 GN=CA2 PE=1 SV=2	HUMAN	12
125	15.88	16.08	40.93	30.53	24.12	sp|P49411|EFTU_HUMAN	Elongation factor Tu, mitochondrial OS=Homo sapiens OX=9606 GN=TUFM PE=1 SV=2	HUMAN	9
126	15.66	15.81	37.23	33.27	27.13	sp|P30101|PDIA3_HUMAN	Protein disulfide-isomerase A3 OS=Homo sapiens OX=9606 GN=PDIA3 PE=1 SV=4	HUMAN	10
127	15.52	15.7	44.59	41.44	32.88	sp|P09210|GSTA2_HUMAN	Glutathione S-transferase A2 OS=Homo sapiens OX=9606 GN=GSTA2 PE=1 SV=4	HUMAN	12
128	15.13	15.21	33.26	29.53	24.65	sp|P00505|AATM_HUMAN	Aspartate aminotransferase, mitochondrial OS=Homo sapiens OX=9606 GN=GOT2 PE=1 SV=3	HUMAN	8
129	15.07	15.13	62.57	62.57	62.57	sp|P30086|PEBP1_HUMAN	Phosphatidylethanolamine-binding protein 1 OS=Homo sapiens OX=9606 GN=PEBP1 PE=1 SV=3	HUMAN	14
130	15.03	15.08	19.28	19.28	17.77	sp|P16662|UD2B7_HUMAN	UDP-glucuronosyltransferase 2B7 OS=Homo sapiens OX=9606 GN=UGT2B7 PE=1 SV=1	HUMAN	8
131	14.99	15.09	34.06	26.56	26.56	sp|P08758|ANXA5_HUMAN	Annexin A5 OS=Homo sapiens OX=9606 GN=ANXA5 PE=1 SV=2	HUMAN	8
132	14.97	15	36.68	31.66	26.65	sp|Q9Y2S2|CRYL1_HUMAN	Lambda-crystallin homolog OS=Homo sapiens OX=9606 GN=CRYL1 PE=1 SV=3	HUMAN	7
133	14.91	15.05	21.73	19.62	15.38	sp|P27338|AOFB_HUMAN	Amine oxidase [flavin-containing] B OS=Homo sapiens OX=9606 GN=MAOB PE=1 SV=3	HUMAN	13
134	14.87	15.07	30.63	28.96	19.17	sp|P20711|DDC_HUMAN	Aromatic-L-amino-acid decarboxylase OS=Homo sapiens OX=9606 GN=DDC PE=1 SV=2	HUMAN	8
135	14.86	14.9	44.31	41.18	33.33	sp|P62258|1433E_HUMAN	14-3-3 protein epsilon OS=Homo sapiens OX=9606 GN=YWHAE PE=1 SV=1	HUMAN	7
136	14.73	14.8	19.46	19.46	17.92	sp|P28838|AMPL_HUMAN	Cytosol aminopeptidase OS=Homo sapiens OX=9606 GN=LAP3 PE=1 SV=3	HUMAN	8
137	14.69	14.81	47.57	42.01	37.15	sp|P30039|PBLD_HUMAN	Phenazine biosynthesis-like domain-containing protein OS=Homo sapiens OX=9606 GN=PBLD PE=1 SV=2	HUMAN	8
138	14.44	14.55	22.28	22.28	20.22	sp|P28331|NDUS1_HUMAN	NADH-ubiquinone oxidoreductase 75 kDa subunit, mitochondrial OS=Homo sapiens OX=9606 GN=NDUFS1 PE=1 SV=3	HUMAN	10
139	14.38	21.51	27.3	27.3	21.68	sp|P0DMV9|HS71B_HUMAN	Heat shock 70 kDa protein 1B OS=Homo sapiens OX=9606 GN=HSPA1B PE=1 SV=1	HUMAN	13
140	14.33	20.13	27.33	23.31	20.55	sp|P02533|K1C14_HUMAN	Keratin, type I cytoskeletal 14 OS=Homo sapiens OX=9606 GN=KRT14 PE=1 SV=4	HUMAN	12
141	14.15	14.34	27.38	21.7	17.44	sp|P12955|PEPD_HUMAN	Xaa-Pro dipeptidase OS=Homo sapiens OX=9606 GN=PEPD PE=1 SV=3	HUMAN	8
142	14.02	14.11	35.21	35.21	31.46	sp|P16403|H12_HUMAN	Histone H1.2 OS=Homo sapiens OX=9606 GN=HIST1H1C PE=1 SV=2	HUMAN	8
143	13.9	14.26	32.33	31.65	29.81	sp|P02461|CO3A1_HUMAN	Collagen alpha-1(III) chain OS=Homo sapiens OX=9606 GN=COL3A1 PE=1 SV=4	HUMAN	46
144	13.84	13.99	23.33	23.33	16.27	sp|P07954|FUMH_HUMAN	Fumarate hydratase, mitochondrial OS=Homo sapiens OX=9606 GN=FH PE=1 SV=3	HUMAN	6
145	13.68	13.84	38.5	32.93	26.15	sp|P17174|AATC_HUMAN	Aspartate aminotransferase, cytoplasmic OS=Homo sapiens OX=9606 GN=GOT1 PE=1 SV=3	HUMAN	8
146	13.64	16.6	35.84	35.84	28.01	sp|P00338|LDHA_HUMAN	L-lactate dehydrogenase A chain OS=Homo sapiens OX=9606 GN=LDHA PE=1 SV=2	HUMAN	10
147	13.59	13.8	22.59	21.41	14.73	sp|P09622|DLDH_HUMAN	Dihydrolipoyl dehydrogenase, mitochondrial OS=Homo sapiens OX=9606 GN=DLD PE=1 SV=2	HUMAN	8
148	13.54	13.67	31.75	31.75	29.21	sp|Q9H0W9|CK054_HUMAN	Ester hydrolase C11orf54 OS=Homo sapiens OX=9606 GN=C11orf54 PE=1 SV=1	HUMAN	9
149	13.49	13.99	6.516	4.596	2.959	sp|P12111|CO6A3_HUMAN	Collagen alpha-3(VI) chain OS=Homo sapiens OX=9606 GN=COL6A3 PE=1 SV=5	HUMAN	10
150	13.36	13.51	9.373	4.657	4.239	sp|Q00610|CLH1_HUMAN	Clathrin heavy chain 1 OS=Homo sapiens OX=9606 GN=CLTC PE=1 SV=5	HUMAN	7
151	13.29	13.43	46.27	41.18	28.63	sp|P38117|ETFB_HUMAN	Electron transfer flavoprotein subunit beta OS=Homo sapiens OX=9606 GN=ETFB PE=1 SV=3	HUMAN	7
152	13.11	13.24	56.5	53.36	37.22	sp|P27144|KAD4_HUMAN	Adenylate kinase 4, mitochondrial OS=Homo sapiens OX=9606 GN=AK4 PE=1 SV=1	HUMAN	7
153	13.08	15.29	27.91	21.63	21.63	sp|P05783|K1C18_HUMAN	Keratin, type I cytoskeletal 18 OS=Homo sapiens OX=9606 GN=KRT18 PE=1 SV=2	HUMAN	11
154	12.92	13.02	34.93	34.93	30.15	sp|Q16698|DECR_HUMAN	2,4-dienoyl-CoA reductase, mitochondrial OS=Homo sapiens OX=9606 GN=DECR1 PE=1 SV=1	HUMAN	9
155	12.91	29.96	95.92	92.52	92.52	sp|P02042|HBD_HUMAN	Hemoglobin subunit delta OS=Homo sapiens OX=9606 GN=HBD PE=1 SV=2	HUMAN	105
156	12.77	25.96	41.47	35.15	20.31	sp|P15311|EZRI_HUMAN	Ezrin OS=Homo sapiens OX=9606 GN=EZR PE=1 SV=4	HUMAN	13
157	12.4	14.64	39.7	36.68	36.68	sp|Q06830|PRDX1_HUMAN	Peroxiredoxin-1 OS=Homo sapiens OX=9606 GN=PRDX1 PE=1 SV=1	HUMAN	10
158	12.28	12.29	17.26	15.01	13.13	sp|O43175|SERA_HUMAN	D-3-phosphoglycerate dehydrogenase OS=Homo sapiens OX=9606 GN=PHGDH PE=1 SV=4	HUMAN	6
159	12.25	12.36	47.8	47.8	34.63	sp|P04792|HSPB1_HUMAN	Heat shock protein beta-1 OS=Homo sapiens OX=9606 GN=HSPB1 PE=1 SV=2	HUMAN	6
160	12.15	12.27	36.28	33.54	28.05	sp|Q13011|ECH1_HUMAN	Delta(3,5)-Delta(2,4)-dienoyl-CoA isomerase, mitochondrial OS=Homo sapiens OX=9606 GN=ECH1 PE=1 SV=2	HUMAN	9
161	11.82	11.86	48	44	40	sp|P02792|FRIL_HUMAN	Ferritin light chain OS=Homo sapiens OX=9606 GN=FTL PE=1 SV=2	HUMAN	6
162	11.73	11.81	34.6	32.53	30.45	sp|P00491|PNPH_HUMAN	Purine nucleoside phosphorylase OS=Homo sapiens OX=9606 GN=PNP PE=1 SV=2	HUMAN	8
163	11.7	11.88	35.85	29.13	24.65	sp|Q00796|DHSO_HUMAN	Sorbitol dehydrogenase OS=Homo sapiens OX=9606 GN=SORD PE=1 SV=4	HUMAN	8
164	11.65	11.73	25.44	21.68	17.7	sp|P00439|PH4H_HUMAN	Phenylalanine-4-hydroxylase OS=Homo sapiens OX=9606 GN=PAH PE=1 SV=1	HUMAN	6
165	11.54	11.59	23.78	17.57	17.57	sp|Q9Y617|SERC_HUMAN	Phosphoserine aminotransferase OS=Homo sapiens OX=9606 GN=PSAT1 PE=1 SV=2	HUMAN	6
166	11.38	11.43	14.09	9.584	8.083	sp|Q9UI17|M2GD_HUMAN	Dimethylglycine dehydrogenase, mitochondrial OS=Homo sapiens OX=9606 GN=DMGDH PE=1 SV=2	HUMAN	7
167	11.3	30.64	33.73	30.51	26.44	sp|P13647|K2C5_HUMAN	Keratin, type II cytoskeletal 5 OS=Homo sapiens OX=9606 GN=KRT5 PE=1 SV=3	HUMAN	21
168	11.3	11.38	26.01	22.35	13.29	sp|Q5T2W1|NHRF3_HUMAN	Na(+)/H(+) exchange regulatory cofactor NHE-RF3 OS=Homo sapiens OX=9606 GN=PDZK1 PE=1 SV=2	HUMAN	5
169	11.29	11.38	33.82	30.92	23.99	sp|P53597|SUCA_HUMAN	Succinate--CoA ligase [ADP/GDP-forming] subunit alpha, mitochondrial OS=Homo sapiens OX=9606 GN=SUCLG1 PE=1 SV=4	HUMAN	7
170	11.19	11.34	19.65	19.65	15.45	sp|P36957|ODO2_HUMAN	Dihydrolipoyllysine-residue succinyltransferase component of 2-oxoglutarate dehydrogenase complex, mitochondrial OS=Homo sapiens OX=9606 GN=DLST PE=1 SV=4	HUMAN	6
171	11.08	11.23	33.82	31.62	27.57	sp|P35232|PHB_HUMAN	Prohibitin OS=Homo sapiens OX=9606 GN=PHB PE=1 SV=1	HUMAN	7
172	10.97	11.05	33.33	31.29	24.56	sp|Q96C23|GALM_HUMAN	Aldose 1-epimerase OS=Homo sapiens OX=9606 GN=GALM PE=1 SV=1	HUMAN	6
173	10.94	11.03	8.945	7.913	3.784	sp|P0C0L4|CO4A_HUMAN	Complement C4-A OS=Homo sapiens OX=9606 GN=C4A PE=1 SV=2	HUMAN	6
174	10.79	10.9	30.24	23.84	18.54	sp|P22695|QCR2_HUMAN	Cytochrome b-c1 complex subunit 2, mitochondrial OS=Homo sapiens OX=9606 GN=UQCRC2 PE=1 SV=3	HUMAN	6
175	10.64	10.69	33.33	29.29	22.56	sp|Q16762|THTR_HUMAN	Thiosulfate sulfurtransferase OS=Homo sapiens OX=9606 GN=TST PE=1 SV=4	HUMAN	5
176	10.63	10.71	31.15	30.74	30.74	sp|P09417|DHPR_HUMAN	Dihydropteridine reductase OS=Homo sapiens OX=9606 GN=QDPR PE=1 SV=2	HUMAN	6
177	10.58	11.66	27.2	25	20.6	sp|P04075|ALDOA_HUMAN	Fructose-bisphosphate aldolase A OS=Homo sapiens OX=9606 GN=ALDOA PE=1 SV=2	HUMAN	7
178	10.52	10.68	22.99	20.9	18.81	sp|Q969Z3|MARC2_HUMAN	Mitochondrial amidoxime reducing component 2 OS=Homo sapiens OX=9606 GN=MARC2 PE=1 SV=1	HUMAN	7
179	10.44	10.58	36.99	28.53	18.18	sp|P09525|ANXA4_HUMAN	Annexin A4 OS=Homo sapiens OX=9606 GN=ANXA4 PE=1 SV=4	HUMAN	5
180	10.4	10.55	16.7	13.36	10.54	sp|P19440|GGT1_HUMAN	Glutathione hydrolase 1 proenzyme OS=Homo sapiens OX=9606 GN=GGT1 PE=1 SV=2	HUMAN	6
181	10.4	10.47	19.65	19.65	15.09	sp|P06753|TPM3_HUMAN	Tropomyosin alpha-3 chain OS=Homo sapiens OX=9606 GN=TPM3 PE=1 SV=2	HUMAN	5
182	10.37	10.44	22.84	20.61	20.61	sp|P07585|PGS2_HUMAN	Decorin OS=Homo sapiens OX=9606 GN=DCN PE=1 SV=1	HUMAN	6
183	10.34	10.42	17.91	17.91	12.13	sp|Q9UF12|HYPDH_HUMAN	Hydroxyproline dehydrogenase OS=Homo sapiens OX=9606 GN=PRODH2 PE=1 SV=1	HUMAN	5
184	10.29	10.39	13.21	13.21	12.08	sp|O60656|UD19_HUMAN	UDP-glucuronosyltransferase 1-9 OS=Homo sapiens OX=9606 GN=UGT1A9 PE=1 SV=1	HUMAN	5
185	10.14	10.34	24.03	20.16	16.8	sp|O75936|BODG_HUMAN	Gamma-butyrobetaine dioxygenase OS=Homo sapiens OX=9606 GN=BBOX1 PE=1 SV=1	HUMAN	8
186	10.09	10.29	19.26	16.21	10.27	sp|P29401|TKT_HUMAN	Transketolase OS=Homo sapiens OX=9606 GN=TKT PE=1 SV=3	HUMAN	6
187	10.05	10.2	31.53	29.55	22.44	sp|Q9BSE5|SPEB_HUMAN	Agmatinase, mitochondrial OS=Homo sapiens OX=9606 GN=AGMAT PE=1 SV=2	HUMAN	6
188	10	30.31	50.67	50.45	46.65	sp|P68366|TBA4A_HUMAN	Tubulin alpha-4A chain OS=Homo sapiens OX=9606 GN=TUBA4A PE=1 SV=1	HUMAN	24
189	10	10	79.44	79.44	79.44	sp|P01834|IGKC_HUMAN	Immunoglobulin kappa constant OS=Homo sapiens OX=9606 GN=IGKC PE=1 SV=2	HUMAN	8
190	9.85	9.93	28.69	28.69	21.31	sp|Q7Z4W1|DCXR_HUMAN	L-xylulose reductase OS=Homo sapiens OX=9606 GN=DCXR PE=1 SV=2	HUMAN	6
191	9.83	9.93	38.97	30.99	27.23	sp|P48047|ATPO_HUMAN	ATP synthase subunit O, mitochondrial OS=Homo sapiens OX=9606 GN=ATP5O PE=1 SV=1	HUMAN	5
192	9.58	9.71	57.94	57.94	41.27	sp|Q16778|H2B2E_HUMAN	Histone H2B type 2-E OS=Homo sapiens OX=9606 GN=HIST2H2BE PE=1 SV=3	HUMAN	9
193	9.55	9.76	28.7	23.38	15.05	sp|P45954|ACDSB_HUMAN	Short/branched chain specific acyl-CoA dehydrogenase, mitochondrial OS=Homo sapiens OX=9606 GN=ACADSB PE=1 SV=1	HUMAN	5
194	9.45	9.55	28.82	22.17	10.1	sp|P00738|HPT_HUMAN	Haptoglobin OS=Homo sapiens OX=9606 GN=HP PE=1 SV=1	HUMAN	5
195	9.39	42.25	58.58	55.46	50.09	sp|Q08AH3|ACS2A_HUMAN	Acyl-coenzyme A synthetase ACSM2A, mitochondrial OS=Homo sapiens OX=9606 GN=ACSM2A PE=1 SV=2	HUMAN	28
196	9.34	9.57	8.039	4.504	4.105	sp|P39060|COIA1_HUMAN	Collagen alpha-1(XVIII) chain OS=Homo sapiens OX=9606 GN=COL18A1 PE=1 SV=5	HUMAN	7
197	9.27	9.45	11.54	9.553	6.7	sp|P55072|TERA_HUMAN	Transitional endoplasmic reticulum ATPase OS=Homo sapiens OX=9606 GN=VCP PE=1 SV=4	HUMAN	5
198	9.22	9.39	22.36	20.54	20.54	sp|O95154|ARK73_HUMAN	Aflatoxin B1 aldehyde reductase member 3 OS=Homo sapiens OX=9606 GN=AKR7A3 PE=1 SV=2	HUMAN	6
199	9.2	9.46	28.61	23.53	16.04	sp|P11766|ADHX_HUMAN	Alcohol dehydrogenase class-3 OS=Homo sapiens OX=9606 GN=ADH5 PE=1 SV=4	HUMAN	5
200	9.18	9.3	39.25	39.25	30.84	sp|P30044|PRDX5_HUMAN	Peroxiredoxin-5, mitochondrial OS=Homo sapiens OX=9606 GN=PRDX5 PE=1 SV=4	HUMAN	5
201	9.04	9.2	25.44	23.96	17.46	sp|P51884|LUM_HUMAN	Lumican OS=Homo sapiens OX=9606 GN=LUM PE=1 SV=2	HUMAN	5
202	9.02	9.25	16.74	16.74	13.3	sp|O75390|CISY_HUMAN	Citrate synthase, mitochondrial OS=Homo sapiens OX=9606 GN=CS PE=1 SV=2	HUMAN	6
203	8.85	13.33	44.08	38.37	35.51	sp|P63104|1433Z_HUMAN	14-3-3 protein zeta/delta OS=Homo sapiens OX=9606 GN=YWHAZ PE=1 SV=1	HUMAN	7
204	8.83	8.94	10.4	9.93	7.009	sp|P08572|CO4A2_HUMAN	Collagen alpha-2(IV) chain OS=Homo sapiens OX=9606 GN=COL4A2 PE=1 SV=4	HUMAN	12
205	8.81	9.06	14.48	14.48	7.407	sp|Q8NE62|CHDH_HUMAN	Choline dehydrogenase, mitochondrial OS=Homo sapiens OX=9606 GN=CHDH PE=1 SV=2	HUMAN	5
206	8.71	8.91	26.32	26.32	20.7	sp|O94760|DDAH1_HUMAN	N(G),N(G)-dimethylarginine dimethylaminohydrolase 1 OS=Homo sapiens OX=9606 GN=DDAH1 PE=1 SV=3	HUMAN	6
207	8.53	8.75	74.51	74.51	59.8	sp|P61604|CH10_HUMAN	10 kDa heat shock protein, mitochondrial OS=Homo sapiens OX=9606 GN=HSPE1 PE=1 SV=2	HUMAN	6
208	8.37	8.47	21.46	15.33	15.33	sp|P09110|THIK_HUMAN	3-ketoacyl-CoA thiolase, peroxisomal OS=Homo sapiens OX=9606 GN=ACAA1 PE=1 SV=2	HUMAN	6
209	8.29	8.38	12.45	12.45	8.171	sp|Q9BYV1|AGT2_HUMAN	Alanine--glyoxylate aminotransferase 2, mitochondrial OS=Homo sapiens OX=9606 GN=AGXT2 PE=1 SV=1	HUMAN	4
210	8.27	8.33	7.25	6.711	5.512	sp|P02462|CO4A1_HUMAN	Collagen alpha-1(IV) chain OS=Homo sapiens OX=9606 GN=COL4A1 PE=1 SV=3	HUMAN	10
211	8.18	9.23	25.91	22.28	22.28	sp|O43488|ARK72_HUMAN	Aflatoxin B1 aldehyde reductase member 2 OS=Homo sapiens OX=9606 GN=AKR7A2 PE=1 SV=3	HUMAN	6
212	7.98	8.04	14.78	12.75	10.32	sp|O60701|UGDH_HUMAN	UDP-glucose 6-dehydrogenase OS=Homo sapiens OX=9606 GN=UGDH PE=1 SV=1	HUMAN	5
213	7.95	8.04	37.98	37.98	37.98	sp|Q9BTM1|H2AJ_HUMAN	Histone H2A.J OS=Homo sapiens OX=9606 GN=H2AFJ PE=1 SV=1	HUMAN	8
214	7.93	8.06	26.95	20.33	16.08	sp|P01011|AACT_HUMAN	Alpha-1-antichymotrypsin OS=Homo sapiens OX=9606 GN=SERPINA3 PE=1 SV=2	HUMAN	6
215	7.89	8.06	50.49	50.49	50.49	sp|P62805|H4_HUMAN	Histone H4 OS=Homo sapiens OX=9606 GN=HIST1H4A PE=1 SV=2	HUMAN	6
216	7.8	7.96	31.14	27.25	17.96	sp|P40925|MDHC_HUMAN	Malate dehydrogenase, cytoplasmic OS=Homo sapiens OX=9606 GN=MDH1 PE=1 SV=4	HUMAN	6
217	7.76	7.88	29.28	29.28	26.13	sp|P04179|SODM_HUMAN	Superoxide dismutase [Mn], mitochondrial OS=Homo sapiens OX=9606 GN=SOD2 PE=1 SV=3	HUMAN	5
218	7.68	7.78	41.22	25.68	19.93	sp|Q6IB77|GLYAT_HUMAN	Glycine N-acyltransferase OS=Homo sapiens OX=9606 GN=GLYAT PE=1 SV=3	HUMAN	5
219	7.67	7.77	13.83	11.41	8.981	sp|P07339|CATD_HUMAN	Cathepsin D OS=Homo sapiens OX=9606 GN=CTSD PE=1 SV=1	HUMAN	4
220	7.64	7.77	20.43	16.72	14.86	sp|P42330|AK1C3_HUMAN	Aldo-keto reductase family 1 member C3 OS=Homo sapiens OX=9606 GN=AKR1C3 PE=1 SV=4	HUMAN	5
221	7.63	7.71	11.99	11.99	9.459	sp|P27824|CALX_HUMAN	Calnexin OS=Homo sapiens OX=9606 GN=CANX PE=1 SV=2	HUMAN	4
222	7.58	7.78	6.3	4.577	2.154	sp|O43451|MGA_HUMAN	Maltase-glucoamylase, intestinal OS=Homo sapiens OX=9606 GN=MGAM PE=1 SV=5	HUMAN	4
223	7.5	7.62	13.23	13.23	13.23	sp|P32754|HPPD_HUMAN	4-hydroxyphenylpyruvate dioxygenase OS=Homo sapiens OX=9606 GN=HPD PE=1 SV=2	HUMAN	5
224	7.42	7.49	13.88	13.88	10.29	sp|Q6YN16|HSDL2_HUMAN	Hydroxysteroid dehydrogenase-like protein 2 OS=Homo sapiens OX=9606 GN=HSDL2 PE=1 SV=1	HUMAN	4
225	7.41	7.55	18.36	16.41	11.02	sp|P61978|HNRPK_HUMAN	Heterogeneous nuclear ribonucleoprotein K OS=Homo sapiens OX=9606 GN=HNRNPK PE=1 SV=1	HUMAN	4
226	7.37	7.45	29.04	20.13	20.13	sp|P05026|AT1B1_HUMAN	Sodium/potassium-transporting ATPase subunit beta-1 OS=Homo sapiens OX=9606 GN=ATP1B1 PE=1 SV=1	HUMAN	4
227	7.34	7.57	13.32	11.17	8.883	sp|P33121|ACSL1_HUMAN	Long-chain-fatty-acid--CoA ligase 1 OS=Homo sapiens OX=9606 GN=ACSL1 PE=1 SV=1	HUMAN	6
228	7.34	7.46	23.33	17.5	13.12	sp|P31930|QCR1_HUMAN	Cytochrome b-c1 complex subunit 1, mitochondrial OS=Homo sapiens OX=9606 GN=UQCRC1 PE=1 SV=3	HUMAN	4
229	7.3	7.48	28.03	25.48	21.34	sp|Q16836|HCDH_HUMAN	Hydroxyacyl-coenzyme A dehydrogenase, mitochondrial OS=Homo sapiens OX=9606 GN=HADH PE=1 SV=3	HUMAN	7
230	7.18	7.22	14.08	11.93	11.93	sp|P16930|FAAA_HUMAN	Fumarylacetoacetase OS=Homo sapiens OX=9606 GN=FAH PE=1 SV=2	HUMAN	4
231	7.07	7.19	48.48	44.24	26.06	sp|P62937|PPIA_HUMAN	Peptidyl-prolyl cis-trans isomerase A OS=Homo sapiens OX=9606 GN=PPIA PE=1 SV=2	HUMAN	5
232	6.96	7.08	29.2	23.45	23.45	sp|P36543|VATE1_HUMAN	V-type proton ATPase subunit E 1 OS=Homo sapiens OX=9606 GN=ATP6V1E1 PE=1 SV=1	HUMAN	5
233	6.93	7.13	8.891	8.891	4.171	sp|P02730|B3AT_HUMAN	Band 3 anion transport protein OS=Homo sapiens OX=9606 GN=SLC4A1 PE=1 SV=3	HUMAN	3
234	6.83	7.08	15.98	12.12	8.921	sp|P19801|AOC1_HUMAN	Amiloride-sensitive amine oxidase [copper-containing] OS=Homo sapiens OX=9606 GN=AOC1 PE=1 SV=4	HUMAN	5
235	6.75	6.88	12.93	12.93	12.93	sp|P45880|VDAC2_HUMAN	Voltage-dependent anion-selective channel protein 2 OS=Homo sapiens OX=9606 GN=VDAC2 PE=1 SV=2	HUMAN	4
236	6.72	6.84	35.81	31.08	31.08	sp|P61626|LYSC_HUMAN	Lysozyme C OS=Homo sapiens OX=9606 GN=LYZ PE=1 SV=1	HUMAN	5
237	6.66	8.46	21.86	16.05	9.671	sp|P30837|AL1B1_HUMAN	Aldehyde dehydrogenase X, mitochondrial OS=Homo sapiens OX=9606 GN=ALDH1B1 PE=1 SV=3	HUMAN	4
238	6.59	6.82	8.969	8.969	6.278	sp|O94925|GLSK_HUMAN	Glutaminase kidney isoform, mitochondrial OS=Homo sapiens OX=9606 GN=GLS PE=1 SV=1	HUMAN	4
239	6.47	6.74	28.26	24.15	7.692	sp|P32189|GLPK_HUMAN	Glycerol kinase OS=Homo sapiens OX=9606 GN=GK PE=1 SV=3	HUMAN	4
240	6.47	6.55	28.45	28.45	20.92	sp|P54819|KAD2_HUMAN	Adenylate kinase 2, mitochondrial OS=Homo sapiens OX=9606 GN=AK2 PE=1 SV=2	HUMAN	4
241	6.43	6.72	20.22	18.65	10.56	sp|P50395|GDIB_HUMAN	Rab GDP dissociation inhibitor beta OS=Homo sapiens OX=9606 GN=GDI2 PE=1 SV=2	HUMAN	4
242	6.39	6.5	16.01	16.01	13.73	sp|P07910|HNRPC_HUMAN	Heterogeneous nuclear ribonucleoproteins C1/C2 OS=Homo sapiens OX=9606 GN=HNRNPC PE=1 SV=4	HUMAN	4
243	6.37	12.12	43.87	37.12	29.45	sp|P01859|IGHG2_HUMAN	Immunoglobulin heavy constant gamma 2 OS=Homo sapiens OX=9606 GN=IGHG2 PE=1 SV=2	HUMAN	15
244	6.27	6.4	17.23	17.23	9.538	sp|P35914|HMGCL_HUMAN	Hydroxymethylglutaryl-CoA lyase, mitochondrial OS=Homo sapiens OX=9606 GN=HMGCL PE=1 SV=2	HUMAN	4
245	6.24	6.35	41.61	41.61	27.74	sp|P52758|RIDA_HUMAN	2-iminobutanoate/2-iminopropanoate deaminase OS=Homo sapiens OX=9606 GN=RIDA PE=1 SV=1	HUMAN	3
246	6.23	6.34	35.94	35.94	21.48	sp|P30048|PRDX3_HUMAN	Thioredoxin-dependent peroxide reductase, mitochondrial OS=Homo sapiens OX=9606 GN=PRDX3 PE=1 SV=3	HUMAN	9
247	6.21	6.39	15.33	9.489	7.299	sp|P50990|TCPQ_HUMAN	T-complex protein 1 subunit theta OS=Homo sapiens OX=9606 GN=CCT8 PE=1 SV=4	HUMAN	4
248	6.17	6.52	18.78	18.78	10.77	sp|Q00325|MPCP_HUMAN	Phosphate carrier protein, mitochondrial OS=Homo sapiens OX=9606 GN=SLC25A3 PE=1 SV=2	HUMAN	5
249	6.13	6.14	44.34	44.34	37.74	sp|P0DOY3|IGLC3_HUMAN	Immunoglobulin lambda constant 3 OS=Homo sapiens OX=9606 GN=IGLC3 PE=1 SV=1	HUMAN	4
250	6.08	6.25	9.392	4.144	3.315	sp|Q13423|NNTM_HUMAN	NAD(P) transhydrogenase, mitochondrial OS=Homo sapiens OX=9606 GN=NNT PE=1 SV=3	HUMAN	3
251	6.08	6.17	15.21	13.24	9.014	sp|Q14103|HNRPD_HUMAN	Heterogeneous nuclear ribonucleoprotein D0 OS=Homo sapiens OX=9606 GN=HNRNPD PE=1 SV=1	HUMAN	3
252	6.06	6.07	27.35	13.47	13.47	sp|Q9BUT1|BDH2_HUMAN	3-hydroxybutyrate dehydrogenase type 2 OS=Homo sapiens OX=9606 GN=BDH2 PE=1 SV=2	HUMAN	4
253	6	6.08	20.27	20.27	14.78	sp|Q86WA6|BPHL_HUMAN	Valacyclovir hydrolase OS=Homo sapiens OX=9606 GN=BPHL PE=1 SV=1	HUMAN	3
254	5.97	6.2	35.43	35.43	29.13	sp|P07148|FABPL_HUMAN	Fatty acid-binding protein, liver OS=Homo sapiens OX=9606 GN=FABP1 PE=1 SV=1	HUMAN	5
255	5.96	22.68	46.15	35.28	33.42	sp|P62736|ACTA_HUMAN	Actin, aortic smooth muscle OS=Homo sapiens OX=9606 GN=ACTA2 PE=1 SV=1	HUMAN	23
256	5.94	6.18	13.36	9.914	8.405	sp|P49821|NDUV1_HUMAN	NADH dehydrogenase [ubiquinone] flavoprotein 1, mitochondrial OS=Homo sapiens OX=9606 GN=NDUFV1 PE=1 SV=4	HUMAN	4
257	5.94	6.02	16.06	16.06	11.82	sp|P13716|HEM2_HUMAN	Delta-aminolevulinic acid dehydratase OS=Homo sapiens OX=9606 GN=ALAD PE=1 SV=1	HUMAN	3
258	5.93	6.21	13.81	13.81	10.93	sp|P51648|AL3A2_HUMAN	Fatty aldehyde dehydrogenase OS=Homo sapiens OX=9606 GN=ALDH3A2 PE=1 SV=1	HUMAN	5
259	5.89	5.97	53.06	48.98	33.33	sp|P02766|TTHY_HUMAN	Transthyretin OS=Homo sapiens OX=9606 GN=TTR PE=1 SV=1	HUMAN	3
260	5.87	5.96	39.16	33.73	22.29	sp|P23528|COF1_HUMAN	Cofilin-1 OS=Homo sapiens OX=9606 GN=CFL1 PE=1 SV=3	HUMAN	3
261	5.85	5.94	16.32	16.32	10.09	sp|P37837|TALDO_HUMAN	Transaldolase OS=Homo sapiens OX=9606 GN=TALDO1 PE=1 SV=2	HUMAN	3
262	5.83	5.89	21.43	21.43	18.1	sp|Q96IU4|ABHEB_HUMAN	Protein ABHD14B OS=Homo sapiens OX=9606 GN=ABHD14B PE=1 SV=1	HUMAN	3
263	5.78	37.28	66.67	59.23	57.88	sp|P07437|TBB5_HUMAN	Tubulin beta chain OS=Homo sapiens OX=9606 GN=TUBB PE=1 SV=2	HUMAN	26
264	5.78	5.87	23.74	14.39	11.51	sp|Q9BTZ2|DHRS4_HUMAN	Dehydrogenase/reductase SDR family member 4 OS=Homo sapiens OX=9606 GN=DHRS4 PE=1 SV=3	HUMAN	3
265	5.72	5.83	16.35	14.71	11.17	sp|P02765|FETUA_HUMAN	Alpha-2-HS-glycoprotein OS=Homo sapiens OX=9606 GN=AHSG PE=1 SV=1	HUMAN	4
266	5.72	5.77	11.01	11.01	11.01	sp|P31937|3HIDH_HUMAN	3-hydroxyisobutyrate dehydrogenase, mitochondrial OS=Homo sapiens OX=9606 GN=HIBADH PE=1 SV=2	HUMAN	3
267	5.69	5.89	34.51	31.42	16.37	sp|P22352|GPX3_HUMAN	Glutathione peroxidase 3 OS=Homo sapiens OX=9606 GN=GPX3 PE=1 SV=2	HUMAN	4
268	5.68	5.87	12.6	9.4	7.8	sp|P05155|IC1_HUMAN	Plasma protease C1 inhibitor OS=Homo sapiens OX=9606 GN=SERPING1 PE=1 SV=2	HUMAN	3
269	5.59	5.67	42.97	38.28	26.56	sp|P62987|RL40_HUMAN	Ubiquitin-60S ribosomal protein L40 OS=Homo sapiens OX=9606 GN=UBA52 PE=1 SV=2	HUMAN	3
270	5.54	5.62	24.52	24.52	14.56	sp|Q99714|HCD2_HUMAN	3-hydroxyacyl-CoA dehydrogenase type-2 OS=Homo sapiens OX=9606 GN=HSD17B10 PE=1 SV=3	HUMAN	3
271	5.53	28.51	29.97	26.8	21.13	sp|P08238|HS90B_HUMAN	Heat shock protein HSP 90-beta OS=Homo sapiens OX=9606 GN=HSP90AB1 PE=1 SV=4	HUMAN	14
272	5.49	5.58	15.92	15.92	15.92	sp|P02763|A1AG1_HUMAN	Alpha-1-acid glycoprotein 1 OS=Homo sapiens OX=9606 GN=ORM1 PE=1 SV=1	HUMAN	3
273	5.46	5.64	18.18	13.38	8.838	sp|P06727|APOA4_HUMAN	Apolipoprotein A-IV OS=Homo sapiens OX=9606 GN=APOA4 PE=1 SV=3	HUMAN	3
274	5.44	5.71	26.87	18.94	18.94	sp|Q9NX63|MIC19_HUMAN	MICOS complex subunit MIC19 OS=Homo sapiens OX=9606 GN=CHCHD3 PE=1 SV=1	HUMAN	4
275	5.38	5.5	7.229	4.078	2.132	sp|Q9Y6R1|S4A4_HUMAN	Electrogenic sodium bicarbonate cotransporter 1 OS=Homo sapiens OX=9606 GN=SLC4A4 PE=1 SV=1	HUMAN	2
276	5.33	5.55	13.06	6.201	5.277	sp|Q16891|MIC60_HUMAN	MICOS complex subunit MIC60 OS=Homo sapiens OX=9606 GN=IMMT PE=1 SV=1	HUMAN	4
277	5.24	9.83	31.3	31.3	25.2	sp|P31946|1433B_HUMAN	14-3-3 protein beta/alpha OS=Homo sapiens OX=9606 GN=YWHAB PE=1 SV=3	HUMAN	5
278	5.24	5.31	30	30	30	sp|P07737|PROF1_HUMAN	Profilin-1 OS=Homo sapiens OX=9606 GN=PFN1 PE=1 SV=2	HUMAN	3
279	5.22	5.62	16	15.11	9.63	sp|Q9UJS0|CMC2_HUMAN	Calcium-binding mitochondrial carrier protein Aralar2 OS=Homo sapiens OX=9606 GN=SLC25A13 PE=1 SV=2	HUMAN	5
280	5.17	5.5	10.65	10.65	8.598	sp|P51649|SSDH_HUMAN	Succinate-semialdehyde dehydrogenase, mitochondrial OS=Homo sapiens OX=9606 GN=ALDH5A1 PE=1 SV=2	HUMAN	5
281	5.15	5.36	9.615	5.897	5.128	sp|P17858|PFKAL_HUMAN	ATP-dependent 6-phosphofructokinase, liver type OS=Homo sapiens OX=9606 GN=PFKL PE=1 SV=6	HUMAN	4
282	5.13	5.44	13.05	9.324	6.876	sp|P13639|EF2_HUMAN	Elongation factor 2 OS=Homo sapiens OX=9606 GN=EEF2 PE=1 SV=4	HUMAN	5
283	5.1	5.4	8.133	6.048	3.337	sp|P36776|LONM_HUMAN	Lon protease homolog, mitochondrial OS=Homo sapiens OX=9606 GN=LONP1 PE=1 SV=2	HUMAN	3
284	5.09	5.33	31.75	28.04	12.17	sp|Q99497|PARK7_HUMAN	Protein/nucleic acid deglycase DJ-1 OS=Homo sapiens OX=9606 GN=PARK7 PE=1 SV=2	HUMAN	3
285	5.06	5.25	11.58	9.693	8.038	sp|P26440|IVD_HUMAN	Isovaleryl-CoA dehydrogenase, mitochondrial OS=Homo sapiens OX=9606 GN=IVD PE=1 SV=1	HUMAN	3
286	5.04	5.76	16.21	14.37	12.23	sp|Q86XE5|HOGA1_HUMAN	4-hydroxy-2-oxoglutarate aldolase, mitochondrial OS=Homo sapiens OX=9606 GN=HOGA1 PE=1 SV=1	HUMAN	4
287	5.02	5.14	17.12	13.04	10.6	sp|P21810|PGS1_HUMAN	Biglycan OS=Homo sapiens OX=9606 GN=BGN PE=1 SV=2	HUMAN	3
288	4.99	5.19	14.98	14.98	11.89	sp|P00403|COX2_HUMAN	Cytochrome c oxidase subunit 2 OS=Homo sapiens OX=9606 GN=MT-CO2 PE=1 SV=1	HUMAN	3
289	4.95	5.27	31.72	31.72	13.81	sp|P30042|ES1_HUMAN	ES1 protein homolog, mitochondrial OS=Homo sapiens OX=9606 GN=C21orf33 PE=1 SV=3	HUMAN	4
290	4.92	5.03	13.97	10.32	3.968	sp|P08195|4F2_HUMAN	4F2 cell-surface antigen heavy chain OS=Homo sapiens OX=9606 GN=SLC3A2 PE=1 SV=3	HUMAN	2
291	4.8	5.01	28.74	28.74	18.11	sp|P18669|PGAM1_HUMAN	Phosphoglycerate mutase 1 OS=Homo sapiens OX=9606 GN=PGAM1 PE=1 SV=2	HUMAN	4
292	4.8	4.95	9.951	9.951	7.767	sp|P16219|ACADS_HUMAN	Short-chain specific acyl-CoA dehydrogenase, mitochondrial OS=Homo sapiens OX=9606 GN=ACADS PE=1 SV=1	HUMAN	3
293	4.78	5.03	32.81	25.3	15.42	sp|Q9Y696|CLIC4_HUMAN	Chloride intracellular channel protein 4 OS=Homo sapiens OX=9606 GN=CLIC4 PE=1 SV=4	HUMAN	4
294	4.76	4.97	23.21	18.93	7.857	sp|P21912|SDHB_HUMAN	Succinate dehydrogenase [ubiquinone] iron-sulfur subunit, mitochondrial OS=Homo sapiens OX=9606 GN=SDHB PE=1 SV=3	HUMAN	2
295	4.75	4.9	26.7	22.33	18.93	sp|P30043|BLVRB_HUMAN	Flavin reductase (NADPH) OS=Homo sapiens OX=9606 GN=BLVRB PE=1 SV=3	HUMAN	3
296	4.7	5.03	12.61	10.71	7.563	sp|Q9UJW2|TINAG_HUMAN	Tubulointerstitial nephritis antigen OS=Homo sapiens OX=9606 GN=TINAG PE=2 SV=3	HUMAN	4
297	4.69	4.99	18.98	18.98	16.2	sp|P23284|PPIB_HUMAN	Peptidyl-prolyl cis-trans isomerase B OS=Homo sapiens OX=9606 GN=PPIB PE=1 SV=2	HUMAN	4
298	4.69	4.91	9.737	9.737	5.719	sp|P10515|ODP2_HUMAN	Dihydrolipoyllysine-residue acetyltransferase component of pyruvate dehydrogenase complex, mitochondrial OS=Homo sapiens OX=9606 GN=DLAT PE=1 SV=3	HUMAN	3
299	4.68	4.96	8.289	4.85	2.734	sp|P18206|VINC_HUMAN	Vinculin OS=Homo sapiens OX=9606 GN=VCL PE=1 SV=4	HUMAN	3
300	4.63	4.69	38.1	29.52	29.52	sp|P10599|THIO_HUMAN	Thioredoxin OS=Homo sapiens OX=9606 GN=TXN PE=1 SV=3	HUMAN	4
301	4.58	4.95	8.393	5.667	1.937	sp|P42704|LPPRC_HUMAN	Leucine-rich PPR motif-containing protein, mitochondrial OS=Homo sapiens OX=9606 GN=LRPPRC PE=1 SV=3	HUMAN	3
302	4.55	4.8	19.82	19.82	12.8	sp|Q9UBQ7|GRHPR_HUMAN	Glyoxylate reductase/hydroxypyruvate reductase OS=Homo sapiens OX=9606 GN=GRHPR PE=1 SV=1	HUMAN	4
303	4.42	4.58	31.9	31.9	22.86	sp|P09211|GSTP1_HUMAN	Glutathione S-transferase P OS=Homo sapiens OX=9606 GN=GSTP1 PE=1 SV=2	HUMAN	4
304	4.38	4.68	18.9	12.2	5.118	sp|P07237|PDIA1_HUMAN	Protein disulfide-isomerase OS=Homo sapiens OX=9606 GN=P4HB PE=1 SV=3	HUMAN	3
305	4.37	4.52	22.61	13.79	13.03	sp|P05937|CALB1_HUMAN	Calbindin OS=Homo sapiens OX=9606 GN=CALB1 PE=1 SV=2	HUMAN	3
306	4.37	4.5	13.07	13.07	10.25	sp|P21796|VDAC1_HUMAN	Voltage-dependent anion-selective channel protein 1 OS=Homo sapiens OX=9606 GN=VDAC1 PE=1 SV=2	HUMAN	3
307	4.33	4.6	22.41	22.41	16.6	sp|P78417|GSTO1_HUMAN	Glutathione S-transferase omega-1 OS=Homo sapiens OX=9606 GN=GSTO1 PE=1 SV=2	HUMAN	4
308	4.3	4.49	22.15	22.15	15.77	sp|P36542|ATPG_HUMAN	ATP synthase subunit gamma, mitochondrial OS=Homo sapiens OX=9606 GN=ATP5F1C PE=1 SV=1	HUMAN	4
309	4.26	4.39	11.03	9.231	7.692	sp|P08559|ODPA_HUMAN	Pyruvate dehydrogenase E1 component subunit alpha, somatic form, mitochondrial OS=Homo sapiens OX=9606 GN=PDHA1 PE=1 SV=3	HUMAN	3
310	4.22	12.98	24.24	19	15.07	sp|P13646|K1C13_HUMAN	Keratin, type I cytoskeletal 13 OS=Homo sapiens OX=9606 GN=KRT13 PE=1 SV=4	HUMAN	11
311	4.18	4.27	10.7	9.014	9.014	sp|O95299|NDUAA_HUMAN	NADH dehydrogenase [ubiquinone] 1 alpha subcomplex subunit 10, mitochondrial OS=Homo sapiens OX=9606 GN=NDUFA10 PE=1 SV=1	HUMAN	3
312	4.04	4.2	38.81	38.81	32.09	sp|P00167|CYB5_HUMAN	Cytochrome b5 OS=Homo sapiens OX=9606 GN=CYB5A PE=1 SV=2	HUMAN	3
313	4.01	4.01	19.88	16.15	16.15	sp|O75947|ATP5H_HUMAN	ATP synthase subunit d, mitochondrial OS=Homo sapiens OX=9606 GN=ATP5H PE=1 SV=3	HUMAN	2
314	4	4	8.609	8.609	8.609	sp|Q969I3|GLYL1_HUMAN	Glycine N-acyltransferase-like protein 1 OS=Homo sapiens OX=9606 GN=GLYATL1 PE=1 SV=1	HUMAN	2
315	4	4	32.79	32.79	32.79	sp|P80297|MT1X_HUMAN	Metallothionein-1X OS=Homo sapiens OX=9606 GN=MT1X PE=1 SV=1	HUMAN	2
316	4	4	25.53	25.53	25.53	sp|P56134|ATPK_HUMAN	ATP synthase subunit f, mitochondrial OS=Homo sapiens OX=9606 GN=ATP5J2 PE=1 SV=3	HUMAN	2
317	4	4	23.66	23.66	23.66	sp|P05109|S10A8_HUMAN	Protein S100-A8 OS=Homo sapiens OX=9606 GN=S100A8 PE=1 SV=1	HUMAN	2
318	3.93	5.3	16.07	11.31	9.921	sp|P34897|GLYM_HUMAN	Serine hydroxymethyltransferase, mitochondrial OS=Homo sapiens OX=9606 GN=SHMT2 PE=1 SV=3	HUMAN	5
319	3.82	3.95	10.53	8.842	7.579	sp|Q01518|CAP1_HUMAN	Adenylyl cyclase-associated protein 1 OS=Homo sapiens OX=9606 GN=CAP1 PE=1 SV=5	HUMAN	3
320	3.82	3.94	16.36	13.46	4.555	sp|P49753|ACOT2_HUMAN	Acyl-coenzyme A thioesterase 2, mitochondrial OS=Homo sapiens OX=9606 GN=ACOT2 PE=1 SV=6	HUMAN	2
321	3.76	3.98	9.335	5.882	3.325	sp|P06396|GELS_HUMAN	Gelsolin OS=Homo sapiens OX=9606 GN=GSN PE=1 SV=1	HUMAN	3
322	3.76	3.83	13.92	13.92	9.794	sp|P07305|H10_HUMAN	Histone H1.0 OS=Homo sapiens OX=9606 GN=H1F0 PE=1 SV=3	HUMAN	2
323	3.73	3.9	8.902	4.154	4.154	sp|O43895|XPP2_HUMAN	Xaa-Pro aminopeptidase 2 OS=Homo sapiens OX=9606 GN=XPNPEP2 PE=1 SV=3	HUMAN	3
324	3.65	3.69	12.73	7.143	7.143	sp|Q9H9B4|SFXN1_HUMAN	Sideroflexin-1 OS=Homo sapiens OX=9606 GN=SFXN1 PE=1 SV=4	HUMAN	2
325	3.6	3.69	8.028	5.775	3.38	sp|P19338|NUCL_HUMAN	Nucleolin OS=Homo sapiens OX=9606 GN=NCL PE=1 SV=3	HUMAN	2
326	3.58	3.69	38.73	26.76	16.2	sp|Q14019|COTL1_HUMAN	Coactosin-like protein OS=Homo sapiens OX=9606 GN=COTL1 PE=1 SV=3	HUMAN	2
327	3.57	3.62	13.82	13.82	13.82	sp|O14880|MGST3_HUMAN	Microsomal glutathione S-transferase 3 OS=Homo sapiens OX=9606 GN=MGST3 PE=1 SV=1	HUMAN	2
328	3.54	3.59	18.83	14.29	14.29	sp|P00441|SODC_HUMAN	Superoxide dismutase [Cu-Zn] OS=Homo sapiens OX=9606 GN=SOD1 PE=1 SV=2	HUMAN	2
329	3.52	3.69	9.749	9.749	9.749	sp|P11177|ODPB_HUMAN	Pyruvate dehydrogenase E1 component subunit beta, mitochondrial OS=Homo sapiens OX=9606 GN=PDHB PE=1 SV=3	HUMAN	3
330	3.46	3.56	6.356	4.237	4.237	sp|Q9Y646|CBPQ_HUMAN	Carboxypeptidase Q OS=Homo sapiens OX=9606 GN=CPQ PE=1 SV=1	HUMAN	2
331	3.4	6.72	14.98	12.2	6.62	sp|P30613|KPYR_HUMAN	Pyruvate kinase PKLR OS=Homo sapiens OX=9606 GN=PKLR PE=1 SV=2	HUMAN	4
332	3.36	3.41	14.5	11	11	sp|P61026|RAB10_HUMAN	Ras-related protein Rab-10 OS=Homo sapiens OX=9606 GN=RAB10 PE=1 SV=1	HUMAN	2
333	3.32	3.5	15.85	13.26	11.24	sp|P14920|OXDA_HUMAN	D-amino-acid oxidase OS=Homo sapiens OX=9606 GN=DAO PE=1 SV=3	HUMAN	4
334	3.28	3.35	11.78	6.369	6.369	sp|Q14894|CRYM_HUMAN	Ketimine reductase mu-crystallin OS=Homo sapiens OX=9606 GN=CRYM PE=1 SV=1	HUMAN	2
335	3.25	3.31	8.924	8.924	6.299	sp|P12277|KCRB_HUMAN	Creatine kinase B-type OS=Homo sapiens OX=9606 GN=CKB PE=1 SV=1	HUMAN	2
336	3.22	3.31	9.859	7.394	5.282	sp|Q9BPW8|NIPS1_HUMAN	Protein NipSnap homolog 1 OS=Homo sapiens OX=9606 GN=NIPSNAP1 PE=1 SV=1	HUMAN	2
337	3.2	3.34	7.591	6.436	2.97	sp|O75083|WDR1_HUMAN	WD repeat-containing protein 1 OS=Homo sapiens OX=9606 GN=WDR1 PE=1 SV=4	HUMAN	2
338	3.19	3.27	6.957	5.217	5.217	sp|P02749|APOH_HUMAN	Beta-2-glycoprotein 1 OS=Homo sapiens OX=9606 GN=APOH PE=1 SV=3	HUMAN	2
339	3.15	3.24	28.36	13.93	9.95	sp|Q01995|TAGL_HUMAN	Transgelin OS=Homo sapiens OX=9606 GN=TAGLN PE=1 SV=4	HUMAN	2
340	3.14	3.18	36.91	25.5	14.77	sp|P0DP25|CALM3_HUMAN	Calmodulin-3 OS=Homo sapiens OX=9606 GN=CALM3 PE=1 SV=1	HUMAN	2
341	3.14	3.18	11.24	7.631	7.631	sp|Q06323|PSME1_HUMAN	Proteasome activator complex subunit 1 OS=Homo sapiens OX=9606 GN=PSME1 PE=1 SV=1	HUMAN	2
342	3.13	3.18	11.54	8.205	6.41	sp|Q9P0Z9|SOX_HUMAN	Peroxisomal sarcosine oxidase OS=Homo sapiens OX=9606 GN=PIPOX PE=1 SV=2	HUMAN	2
343	3.1	3.22	11.42	7.543	3.448	sp|P01008|ANT3_HUMAN	Antithrombin-III OS=Homo sapiens OX=9606 GN=SERPINC1 PE=1 SV=1	HUMAN	2
344	3.06	3.17	6.13	5.939	3.831	sp|P00390|GSHR_HUMAN	Glutathione reductase, mitochondrial OS=Homo sapiens OX=9606 GN=GSR PE=1 SV=2	HUMAN	2
345	3.02	3.09	17.85	15.49	4.377	sp|P25325|THTM_HUMAN	3-mercaptopyruvate sulfurtransferase OS=Homo sapiens OX=9606 GN=MPST PE=1 SV=3	HUMAN	1
346	3.01	3.07	9.272	9.272	6.623	sp|P42126|ECI1_HUMAN	Enoyl-CoA delta isomerase 1, mitochondrial OS=Homo sapiens OX=9606 GN=ECI1 PE=1 SV=1	HUMAN	2
347	3	3.15	14.29	14.29	9.524	sp|P06748|NPM_HUMAN	Nucleophosmin OS=Homo sapiens OX=9606 GN=NPM1 PE=1 SV=2	HUMAN	3
348	3	3.06	4.601	4.601	3.474	sp|P00450|CERU_HUMAN	Ceruloplasmin OS=Homo sapiens OX=9606 GN=CP PE=1 SV=1	HUMAN	2
349	2.99	3.06	18.9	9.451	3.956	sp|P07099|HYEP_HUMAN	Epoxide hydrolase 1 OS=Homo sapiens OX=9606 GN=EPHX1 PE=1 SV=1	HUMAN	1
350	2.98	19.39	29.81	23.47	20.72	sp|P08779|K1C16_HUMAN	Keratin, type I cytoskeletal 16 OS=Homo sapiens OX=9606 GN=KRT16 PE=1 SV=4	HUMAN	12
351	2.98	3.05	16.15	11.18	7.764	sp|Q96NB2|SFXN2_HUMAN	Sideroflexin-2 OS=Homo sapiens OX=9606 GN=SFXN2 PE=1 SV=2	HUMAN	2
352	2.96	3.02	9.168	9.168	4.478	sp|Q5R3I4|TTC38_HUMAN	Tetratricopeptide repeat protein 38 OS=Homo sapiens OX=9606 GN=TTC38 PE=1 SV=1	HUMAN	2
353	2.96	3.02	7.795	6.459	2.673	sp|P10909|CLUS_HUMAN	Clusterin OS=Homo sapiens OX=9606 GN=CLU PE=1 SV=1	HUMAN	1
354	2.94	3.08	14.61	12.92	6.742	sp|Q15365|PCBP1_HUMAN	Poly(rC)-binding protein 1 OS=Homo sapiens OX=9606 GN=PCBP1 PE=1 SV=2	HUMAN	2
355	2.91	2.95	13.94	13.94	13.94	sp|P60981|DEST_HUMAN	Destrin OS=Homo sapiens OX=9606 GN=DSTN PE=1 SV=3	HUMAN	2
356	2.88	3.05	33.59	28.91	10.94	sp|P24539|AT5F1_HUMAN	ATP synthase F(0) complex subunit B1, mitochondrial OS=Homo sapiens OX=9606 GN=ATP5F1 PE=1 SV=2	HUMAN	3
357	2.83	2.87	10.3	8.306	8.306	sp|P00387|NB5R3_HUMAN	NADH-cytochrome b5 reductase 3 OS=Homo sapiens OX=9606 GN=CYB5R3 PE=1 SV=3	HUMAN	2
358	2.76	2.82	5.83	5.381	1.495	sp|Q06278|AOXA_HUMAN	Aldehyde oxidase OS=Homo sapiens OX=9606 GN=AOX1 PE=1 SV=2	HUMAN	1
359	2.74	14.48	12.77	11.19	6.337	sp|Q9ULD0|OGDHL_HUMAN	2-oxoglutarate dehydrogenase-like, mitochondrial OS=Homo sapiens OX=9606 GN=OGDHL PE=1 SV=3	HUMAN	7
360	2.68	2.81	20.73	13.17	1.944	sp|Q9P2R7|SUCB1_HUMAN	Succinate--CoA ligase [ADP-forming] subunit beta, mitochondrial OS=Homo sapiens OX=9606 GN=SUCLA2 PE=1 SV=3	HUMAN	1
361	2.66	2.71	8.026	4.655	2.087	sp|O60506|HNRPQ_HUMAN	Heterogeneous nuclear ribonucleoprotein Q OS=Homo sapiens OX=9606 GN=SYNCRIP PE=1 SV=2	HUMAN	1
362	2.64	12.29	21.75	20.25	13.5	sp|P08727|K1C19_HUMAN	Keratin, type I cytoskeletal 19 OS=Homo sapiens OX=9606 GN=KRT19 PE=1 SV=4	HUMAN	8
363	2.62	2.66	7.094	5.721	2.288	sp|P26641|EF1G_HUMAN	Elongation factor 1-gamma OS=Homo sapiens OX=9606 GN=EEF1G PE=1 SV=3	HUMAN	1
364	2.61	2.64	16.67	16.67	16.67	sp|P01615|KVD28_HUMAN	Immunoglobulin kappa variable 2D-28 OS=Homo sapiens OX=9606 GN=IGKV2D-28 PE=1 SV=2	HUMAN	2
365	2.6	2.64	12.27	10.04	10.04	sp|P29972|AQP1_HUMAN	Aquaporin-1 OS=Homo sapiens OX=9606 GN=AQP1 PE=1 SV=3	HUMAN	2
366	2.57	2.74	15.74	15.74	6.345	sp|O75521|ECI2_HUMAN	Enoyl-CoA delta isomerase 2, mitochondrial OS=Homo sapiens OX=9606 GN=ECI2 PE=1 SV=4	HUMAN	4
367	2.57	2.69	8.624	5.321	3.303	sp|P49368|TCPG_HUMAN	T-complex protein 1 subunit gamma OS=Homo sapiens OX=9606 GN=CCT3 PE=1 SV=4	HUMAN	2
368	2.57	2.62	13.23	10.77	4.308	sp|Q9BQ69|MACD1_HUMAN	O-acetyl-ADP-ribose deacetylase MACROD1 OS=Homo sapiens OX=9606 GN=MACROD1 PE=1 SV=2	HUMAN	1
369	2.55	11.23	45.3	38.59	26.85	sp|P12235|ADT1_HUMAN	ADP/ATP translocase 1 OS=Homo sapiens OX=9606 GN=SLC25A4 PE=1 SV=4	HUMAN	10
370	2.55	2.6	12.07	7.328	2.371	sp|P04424|ARLY_HUMAN	Argininosuccinate lyase OS=Homo sapiens OX=9606 GN=ASL PE=1 SV=4	HUMAN	1
371	2.55	2.59	5.897	5.897	5.897	sp|Q14240|IF4A2_HUMAN	Eukaryotic initiation factor 4A-II OS=Homo sapiens OX=9606 GN=EIF4A2 PE=1 SV=2	HUMAN	2
372	2.54	2.6	2.096	1.551	0.5448	sp|P02751|FINC_HUMAN	Fibronectin OS=Homo sapiens OX=9606 GN=FN1 PE=1 SV=4	HUMAN	1
373	2.53	2.58	10.35	6.418	3.106	sp|Q9UI12|VATH_HUMAN	V-type proton ATPase subunit H OS=Homo sapiens OX=9606 GN=ATP6V1H PE=1 SV=1	HUMAN	1
374	2.49	2.53	6.136	6.136	3.182	sp|Q15084|PDIA6_HUMAN	Protein disulfide-isomerase A6 OS=Homo sapiens OX=9606 GN=PDIA6 PE=1 SV=1	HUMAN	2
375	2.47	2.51	16.85	10.87	10.87	sp|P62834|RAP1A_HUMAN	Ras-related protein Rap-1A OS=Homo sapiens OX=9606 GN=RAP1A PE=1 SV=1	HUMAN	2
376	2.46	2.51	10.4	10.4	3.2	sp|P00325|ADH1B_HUMAN	Alcohol dehydrogenase 1B OS=Homo sapiens OX=9606 GN=ADH1B PE=1 SV=2	HUMAN	1
377	2.44	2.64	32.79	32.79	20.22	sp|P02794|FRIH_HUMAN	Ferritin heavy chain OS=Homo sapiens OX=9606 GN=FTH1 PE=1 SV=2	HUMAN	4
378	2.44	2.63	8.851	8.851	5.745	sp|P01042|KNG1_HUMAN	Kininogen-1 OS=Homo sapiens OX=9606 GN=KNG1 PE=1 SV=2	HUMAN	3
379	2.43	13.39	24.07	21.06	15.74	sp|Q04695|K1C17_HUMAN	Keratin, type I cytoskeletal 17 OS=Homo sapiens OX=9606 GN=KRT17 PE=1 SV=2	HUMAN	9
380	2.42	2.47	16.33	8.905	2.041	sp|P50991|TCPD_HUMAN	T-complex protein 1 subunit delta OS=Homo sapiens OX=9606 GN=CCT4 PE=1 SV=4	HUMAN	1
381	2.39	2.54	9.003	9.003	6.431	sp|P53007|TXTP_HUMAN	Tricarboxylate transport protein, mitochondrial OS=Homo sapiens OX=9606 GN=SLC25A1 PE=1 SV=2	HUMAN	2
382	2.38	2.46	6.467	4.732	3.155	sp|Q695T7|S6A19_HUMAN	Sodium-dependent neutral amino acid transporter B(0)AT1 OS=Homo sapiens OX=9606 GN=SLC6A19 PE=1 SV=1	HUMAN	1
383	2.34	2.45	5.276	5.276	2.158	sp|P27797|CALR_HUMAN	Calreticulin OS=Homo sapiens OX=9606 GN=CALR PE=1 SV=1	HUMAN	1
384	2.32	8.12	22.31	20.11	13.5	sp|Q9H2M3|BHMT2_HUMAN	S-methylmethionine--homocysteine S-methyltransferase BHMT2 OS=Homo sapiens OX=9606 GN=BHMT2 PE=1 SV=1	HUMAN	6
385	2.32	2.5	18.18	15.82	6.397	sp|Q15274|NADC_HUMAN	Nicotinate-nucleotide pyrophosphorylase [carboxylating] OS=Homo sapiens OX=9606 GN=QPRT PE=1 SV=3	HUMAN	2
386	2.31	2.43	6.23	6.23	6.23	sp|Q9UHQ9|NB5R1_HUMAN	NADH-cytochrome b5 reductase 1 OS=Homo sapiens OX=9606 GN=CYB5R1 PE=1 SV=1	HUMAN	2
387	2.31	2.41	13.06	8.28	5.096	sp|Q02978|M2OM_HUMAN	Mitochondrial 2-oxoglutarate/malate carrier protein OS=Homo sapiens OX=9606 GN=SLC25A11 PE=1 SV=3	HUMAN	1
388	2.31	2.35	15.41	11.95	4.403	sp|Q92820|GGH_HUMAN	Gamma-glutamyl hydrolase OS=Homo sapiens OX=9606 GN=GGH PE=1 SV=2	HUMAN	1
389	2.31	2.35	8.489	6.832	2.07	sp|P52209|6PGD_HUMAN	6-phosphogluconate dehydrogenase, decarboxylating OS=Homo sapiens OX=9606 GN=PGD PE=1 SV=3	HUMAN	1
390	2.3	2.46	11.04	11.04	5.363	sp|P02649|APOE_HUMAN	Apolipoprotein E OS=Homo sapiens OX=9606 GN=APOE PE=1 SV=1	HUMAN	2
391	2.3	2.34	16.57	16.57	5.525	sp|P84077|ARF1_HUMAN	ADP-ribosylation factor 1 OS=Homo sapiens OX=9606 GN=ARF1 PE=1 SV=2	HUMAN	1
392	2.3	2.34	19	19	9	sp|P02652|APOA2_HUMAN	Apolipoprotein A-II OS=Homo sapiens OX=9606 GN=APOA2 PE=1 SV=1	HUMAN	1
393	2.29	2.42	7.261	7.261	7.261	sp|Q9Y6C9|MTCH2_HUMAN	Mitochondrial carrier homolog 2 OS=Homo sapiens OX=9606 GN=MTCH2 PE=1 SV=1	HUMAN	2
394	2.28	2.41	13.91	13.91	13.91	sp|P60660|MYL6_HUMAN	Myosin light polypeptide 6 OS=Homo sapiens OX=9606 GN=MYL6 PE=1 SV=2	HUMAN	2
395	2.28	2.39	7.119	7.119	4.407	sp|P08865|RSSA_HUMAN	40S ribosomal protein SA OS=Homo sapiens OX=9606 GN=RPSA PE=1 SV=4	HUMAN	1
396	2.28	2.32	6.557	4.235	1.503	sp|P13798|ACPH_HUMAN	Acylamino-acid-releasing enzyme OS=Homo sapiens OX=9606 GN=APEH PE=1 SV=4	HUMAN	1
397	2.26	2.41	5.241	4.414	2.897	sp|Q96RQ3|MCCA_HUMAN	Methylcrotonoyl-CoA carboxylase subunit alpha, mitochondrial OS=Homo sapiens OX=9606 GN=MCCC1 PE=1 SV=3	HUMAN	2
398	2.25	2.38	8.029	8.029	8.029	sp|P47985|UCRI_HUMAN	Cytochrome b-c1 complex subunit Rieske, mitochondrial OS=Homo sapiens OX=9606 GN=UQCRFS1 PE=1 SV=2	HUMAN	2
399	2.21	2.24	20.93	15.5	9.302	sp|P10606|COX5B_HUMAN	Cytochrome c oxidase subunit 5B, mitochondrial OS=Homo sapiens OX=9606 GN=COX5B PE=1 SV=2	HUMAN	1
400	2.2	2.37	9.369	7.748	5.225	sp|P34913|HYES_HUMAN	Bifunctional epoxide hydrolase 2 OS=Homo sapiens OX=9606 GN=EPHX2 PE=1 SV=2	HUMAN	2
401	2.19	2.41	6.545	4.848	3.273	sp|Q00839|HNRPU_HUMAN	Heterogeneous nuclear ribonucleoprotein U OS=Homo sapiens OX=9606 GN=HNRNPU PE=1 SV=6	HUMAN	3
402	2.19	2.33	4.275	4.275	4.275	sp|Q6XQN6|PNCB_HUMAN	Nicotinate phosphoribosyltransferase OS=Homo sapiens OX=9606 GN=NAPRT PE=1 SV=2	HUMAN	2
403	2.17	2.2	7.386	7.386	7.386	sp|Q96JY6|PDLI2_HUMAN	PDZ and LIM domain protein 2 OS=Homo sapiens OX=9606 GN=PDLIM2 PE=1 SV=1	HUMAN	2
404	2.16	2.31	17.08	17.08	2.917	sp|P30711|GSTT1_HUMAN	Glutathione S-transferase theta-1 OS=Homo sapiens OX=9606 GN=GSTT1 PE=1 SV=4	HUMAN	1
405	2.16	2.19	6.176	6.176	3.529	sp|Q8N0X4|CLYBL_HUMAN	Citramalyl-CoA lyase, mitochondrial OS=Homo sapiens OX=9606 GN=CLYBL PE=1 SV=2	HUMAN	1
406	2.15	2.39	4.131	4.131	2.436	sp|Q14697|GANAB_HUMAN	Neutral alpha-glucosidase AB OS=Homo sapiens OX=9606 GN=GANAB PE=1 SV=3	HUMAN	2
407	2.14	2.37	32.76	32.76	19.83	sp|P01619|KV320_HUMAN	Immunoglobulin kappa variable 3-20 OS=Homo sapiens OX=9606 GN=IGKV3-20 PE=1 SV=2	HUMAN	3
408	2.13	2.31	8.485	5.657	5.657	sp|P04217|A1BG_HUMAN	Alpha-1B-glycoprotein OS=Homo sapiens OX=9606 GN=A1BG PE=1 SV=4	HUMAN	3
409	2.12	2.15	9.533	3.738	1.495	sp|P78371|TCPB_HUMAN	T-complex protein 1 subunit beta OS=Homo sapiens OX=9606 GN=CCT2 PE=1 SV=4	HUMAN	1
410	2.12	2.14	7.179	7.179	4.103	sp|O00264|PGRC1_HUMAN	Membrane-associated progesterone receptor component 1 OS=Homo sapiens OX=9606 GN=PGRMC1 PE=1 SV=3	HUMAN	1
411	2.11	2.22	8.719	4.448	3.025	sp|P36871|PGM1_HUMAN	Phosphoglucomutase-1 OS=Homo sapiens OX=9606 GN=PGM1 PE=1 SV=3	HUMAN	1
412	2.08	2.1	11.24	11.24	6.509	sp|P13073|COX41_HUMAN	Cytochrome c oxidase subunit 4 isoform 1, mitochondrial OS=Homo sapiens OX=9606 GN=COX4I1 PE=1 SV=1	HUMAN	1
413	2.07	7.3	21.05	21.05	14.98	sp|P61981|1433G_HUMAN	14-3-3 protein gamma OS=Homo sapiens OX=9606 GN=YWHAG PE=1 SV=2	HUMAN	4
414	2.07	2.08	8.901	6.283	3.403	sp|P51888|PRELP_HUMAN	Prolargin OS=Homo sapiens OX=9606 GN=PRELP PE=1 SV=1	HUMAN	1
415	2.06	2.08	2.168	0.5058	0.5058	sp|P01266|THYG_HUMAN	Thyroglobulin OS=Homo sapiens OX=9606 GN=TG PE=1 SV=5	HUMAN	1
416	2.06	2.08	1.191	0.8455	0.4228	sp|O75369|FLNB_HUMAN	Filamin-B OS=Homo sapiens OX=9606 GN=FLNB PE=1 SV=2	HUMAN	1
417	2.06	2.07	4.004	1.301	1.301	sp|Q9Y4L1|HYOU1_HUMAN	Hypoxia up-regulated protein 1 OS=Homo sapiens OX=9606 GN=HYOU1 PE=1 SV=1	HUMAN	1
418	2.06	2.07	3.074	3.074	1.942	sp|Q1EHB4|SC5AC_HUMAN	Sodium-coupled monocarboxylate transporter 2 OS=Homo sapiens OX=9606 GN=SLC5A12 PE=2 SV=2	HUMAN	1
419	2.05	2.11	6.843	5.077	3.311	sp|P01871|IGHM_HUMAN	Immunoglobulin heavy constant mu OS=Homo sapiens OX=9606 GN=IGHM PE=1 SV=4	HUMAN	1
420	2.04	2.04	3.945	1.821	1.821	sp|P28288|ABCD3_HUMAN	ATP-binding cassette sub-family D member 3 OS=Homo sapiens OX=9606 GN=ABCD3 PE=1 SV=1	HUMAN	1
421	2.03	2.24	33.09	24.26	11.76	sp|Q71DI3|H32_HUMAN	Histone H3.2 OS=Homo sapiens OX=9606 GN=HIST2H3A PE=1 SV=3	HUMAN	2
422	2.02	6.71	20.82	18.37	12.24	sp|P27348|1433T_HUMAN	14-3-3 protein theta OS=Homo sapiens OX=9606 GN=YWHAQ PE=1 SV=1	HUMAN	3
423	2.02	2.12	4.114	4.114	2.147	sp|P02748|CO9_HUMAN	Complement component C9 OS=Homo sapiens OX=9606 GN=C9 PE=1 SV=2	HUMAN	1
424	2.02	2.02	17.08	6.406	4.27	sp|P29692|EF1D_HUMAN	Elongation factor 1-delta OS=Homo sapiens OX=9606 GN=EEF1D PE=1 SV=5	HUMAN	1
425	2.01	2.02	9.426	6.148	6.148	sp|Q9H8H3|MET7A_HUMAN	Methyltransferase-like protein 7A OS=Homo sapiens OX=9606 GN=METTL7A PE=1 SV=1	HUMAN	1
426	2.01	2.02	17.92	17.92	10.38	sp|P35754|GLRX1_HUMAN	Glutaredoxin-1 OS=Homo sapiens OX=9606 GN=GLRX PE=1 SV=2	HUMAN	1
427	2.01	2.01	7.692	4.858	4.858	sp|Q9Y5K8|VATD_HUMAN	V-type proton ATPase subunit D OS=Homo sapiens OX=9606 GN=ATP6V1D PE=1 SV=1	HUMAN	1
428	2	8.12	57.14	57.14	40.48	sp|Q99879|H2B1M_HUMAN	Histone H2B type 1-M OS=Homo sapiens OX=9606 GN=HIST1H2BM PE=1 SV=3	HUMAN	8
429	2	2	20	18.18	10	sp|P81605|DCD_HUMAN	Dermcidin OS=Homo sapiens OX=9606 GN=DCD PE=1 SV=2	HUMAN	1
430	2	2	6.742	2.697	2.697	sp|Q93099|HGD_HUMAN	Homogentisate 1,2-dioxygenase OS=Homo sapiens OX=9606 GN=HGD PE=1 SV=2	HUMAN	1
431	2	2	14.37	9.77	9.77	sp|O43598|DNPH1_HUMAN	2'-deoxynucleoside 5'-phosphate N-hydrolase 1 OS=Homo sapiens OX=9606 GN=DNPH1 PE=1 SV=1	HUMAN	1
432	2	2	2.419	2.419	2.419	sp|Q9P0M6|H2AW_HUMAN	Core histone macro-H2A.2 OS=Homo sapiens OX=9606 GN=H2AFY2 PE=1 SV=3	HUMAN	1
433	2	2	6.081	6.081	6.081	sp|Q92804|RBP56_HUMAN	TATA-binding protein-associated factor 2N OS=Homo sapiens OX=9606 GN=TAF15 PE=1 SV=1	HUMAN	1
434	2	2	8.442	8.442	8.442	sp|Q56VL3|OCAD2_HUMAN	OCIA domain-containing protein 2 OS=Homo sapiens OX=9606 GN=OCIAD2 PE=1 SV=1	HUMAN	1
435	2	2	0.9677	0.9677	0.9677	sp|Q14624|ITIH4_HUMAN	Inter-alpha-trypsin inhibitor heavy chain H4 OS=Homo sapiens OX=9606 GN=ITIH4 PE=1 SV=4	HUMAN	1
436	2	2	10.48	10.48	10.48	sp|P99999|CYC_HUMAN	Cytochrome c OS=Homo sapiens OX=9606 GN=CYCS PE=1 SV=2	HUMAN	1
437	2	2	1.429	1.429	1.429	sp|P98082|DAB2_HUMAN	Disabled homolog 2 OS=Homo sapiens OX=9606 GN=DAB2 PE=1 SV=3	HUMAN	1
438	2	2	4.28	4.28	4.28	sp|P62917|RL8_HUMAN	60S ribosomal protein L8 OS=Homo sapiens OX=9606 GN=RPL8 PE=1 SV=2	HUMAN	1
439	2	2	5.455	5.455	5.455	sp|P46783|RS10_HUMAN	40S ribosomal protein S10 OS=Homo sapiens OX=9606 GN=RPS10 PE=1 SV=1	HUMAN	1
440	2	2	7.28	7.28	7.28	sp|P35270|SPRE_HUMAN	Sepiapterin reductase OS=Homo sapiens OX=9606 GN=SPR PE=1 SV=1	HUMAN	1
441	2	2	5.484	5.484	5.484	sp|P18827|SDC1_HUMAN	Syndecan-1 OS=Homo sapiens OX=9606 GN=SDC1 PE=1 SV=3	HUMAN	1
442	2	2	1.902	1.902	1.902	sp|P04844|RPN2_HUMAN	Dolichyl-diphosphooligosaccharide--protein glycosyltransferase subunit 2 OS=Homo sapiens OX=9606 GN=RPN2 PE=1 SV=3	HUMAN	1
443	1.96	2	2.723	2.723	2.723	sp|P13861|KAP2_HUMAN	cAMP-dependent protein kinase type II-alpha regulatory subunit OS=Homo sapiens OX=9606 GN=PRKAR2A PE=1 SV=2	HUMAN	1
444	1.93	2.14	7.921	3.678	2.687	sp|P23246|SFPQ_HUMAN	Splicing factor, proline- and glutamine-rich OS=Homo sapiens OX=9606 GN=SFPQ PE=1 SV=2	HUMAN	2
445	1.93	2.09	4.14	3.496	1.38	sp|Q9Y2J2|E41L3_HUMAN	Band 4.1-like protein 3 OS=Homo sapiens OX=9606 GN=EPB41L3 PE=1 SV=2	HUMAN	1
446	1.93	2.01	7.234	3.404	3.404	sp|Q9UJ68|MSRA_HUMAN	Mitochondrial peptide methionine sulfoxide reductase OS=Homo sapiens OX=9606 GN=MSRA PE=1 SV=1	HUMAN	1
447	1.93	2.01	1.877	1.186	1.186	sp|Q9NSE4|SYIM_HUMAN	Isoleucine--tRNA ligase, mitochondrial OS=Homo sapiens OX=9606 GN=IARS2 PE=1 SV=2	HUMAN	1
448	1.9	2.08	19.15	19.15	9.574	sp|P59666|DEF3_HUMAN	Neutrophil defensin 3 OS=Homo sapiens OX=9606 GN=DEFA3 PE=1 SV=1	HUMAN	1
449	1.89	2.13	6.163	3.362	1.222	sp|Q09666|AHNK_HUMAN	Neuroblast differentiation-associated protein AHNAK OS=Homo sapiens OX=9606 GN=AHNAK PE=1 SV=2	HUMAN	1
450	1.86	1.97	17.09	9.402	9.402	sp|P01780|HV307_HUMAN	Immunoglobulin heavy variable 3-7 OS=Homo sapiens OX=9606 GN=IGHV3-7 PE=1 SV=2	HUMAN	2
451	1.84	1.99	13.91	13.91	7.826	sp|P14174|MIF_HUMAN	Macrophage migration inhibitory factor OS=Homo sapiens OX=9606 GN=MIF PE=1 SV=4	HUMAN	1
452	1.81	2	7.477	7.477	2.336	sp|Q13838|DX39B_HUMAN	Spliceosome RNA helicase DDX39B OS=Homo sapiens OX=9606 GN=DDX39B PE=1 SV=1	HUMAN	1
453	1.77	13.15	39.26	36.24	22.82	sp|P12236|ADT3_HUMAN	ADP/ATP translocase 3 OS=Homo sapiens OX=9606 GN=SLC25A6 PE=1 SV=4	HUMAN	9
454	1.77	1.85	0.8621	0.8621	0.8621	sp|Q8IUA7|ABCA9_HUMAN	ATP-binding cassette sub-family A member 9 OS=Homo sapiens OX=9606 GN=ABCA9 PE=1 SV=1	HUMAN	1
455	1.76	1.96	13.65	13.65	5.221	sp|P19404|NDUV2_HUMAN	NADH dehydrogenase [ubiquinone] flavoprotein 2, mitochondrial OS=Homo sapiens OX=9606 GN=NDUFV2 PE=1 SV=2	HUMAN	1
456	1.74	1.99	11.76	11.76	6.176	sp|P62879|GBB2_HUMAN	Guanine nucleotide-binding protein G(I)/G(S)/G(T) subunit beta-2 OS=Homo sapiens OX=9606 GN=GNB2 PE=1 SV=3	HUMAN	2
457	1.74	1.95	5.067	5.067	3.6	sp|P22033|MUTA_HUMAN	Methylmalonyl-CoA mutase, mitochondrial OS=Homo sapiens OX=9606 GN=MUT PE=1 SV=4	HUMAN	2
458	1.74	1.85	7.105	5.526	5.526	sp|Q9BXN1|ASPN_HUMAN	Asporin OS=Homo sapiens OX=9606 GN=ASPN PE=1 SV=2	HUMAN	1
459	1.73	1.93	10.51	10.51	4.348	sp|Q9NQR4|NIT2_HUMAN	Omega-amidase NIT2 OS=Homo sapiens OX=9606 GN=NIT2 PE=1 SV=1	HUMAN	1
460	1.72	1.86	6.294	6.294	3.497	sp|P47755|CAZA2_HUMAN	F-actin-capping protein subunit alpha-2 OS=Homo sapiens OX=9606 GN=CAPZA2 PE=1 SV=3	HUMAN	1
461	1.71	10.03	17.6	14.61	8.801	sp|P19013|K2C4_HUMAN	Keratin, type II cytoskeletal 4 OS=Homo sapiens OX=9606 GN=KRT4 PE=1 SV=4	HUMAN	5
462	1.7	6.69	11.27	11.27	6.69	sp|P09493|TPM1_HUMAN	Tropomyosin alpha-1 chain OS=Homo sapiens OX=9606 GN=TPM1 PE=1 SV=2	HUMAN	3
463	1.68	1.87	5.152	3.513	3.513	sp|P51606|RENBP_HUMAN	N-acylglucosamine 2-epimerase OS=Homo sapiens OX=9606 GN=RENBP PE=1 SV=2	HUMAN	2
464	1.66	1.77	3.373	3.373	3.373	sp|Q9UKU7|ACAD8_HUMAN	Isobutyryl-CoA dehydrogenase, mitochondrial OS=Homo sapiens OX=9606 GN=ACAD8 PE=1 SV=1	HUMAN	1
465	1.64	2.24	13.04	13.04	7.826	sp|P01624|KV315_HUMAN	Immunoglobulin kappa variable 3-15 OS=Homo sapiens OX=9606 GN=IGKV3-15 PE=1 SV=2	HUMAN	1
466	1.64	1.75	5.063	3.038	3.038	sp|Q13510|ASAH1_HUMAN	Acid ceramidase OS=Homo sapiens OX=9606 GN=ASAH1 PE=1 SV=5	HUMAN	1
467	1.63	1.76	6.074	4.555	2.386	sp|P13489|RINI_HUMAN	Ribonuclease inhibitor OS=Homo sapiens OX=9606 GN=RNH1 PE=1 SV=2	HUMAN	1
468	1.62	1.8	10.23	10.23	10.23	sp|P61020|RAB5B_HUMAN	Ras-related protein Rab-5B OS=Homo sapiens OX=9606 GN=RAB5B PE=1 SV=1	HUMAN	2
469	1.61	1.99	17.19	10.31	3.125	sp|Q32P51|RA1L2_HUMAN	Heterogeneous nuclear ribonucleoprotein A1-like 2 OS=Homo sapiens OX=9606 GN=HNRNPA1L2 PE=2 SV=2	HUMAN	1
470	1.6	1.7	5.063	5.063	5.063	sp|Q8N4T8|CBR4_HUMAN	Carbonyl reductase family member 4 OS=Homo sapiens OX=9606 GN=CBR4 PE=1 SV=3	HUMAN	1
471	1.6	1.7	4.255	4.255	4.255	sp|P10768|ESTD_HUMAN	S-formylglutathione hydrolase OS=Homo sapiens OX=9606 GN=ESD PE=1 SV=2	HUMAN	1
472	1.59	1.7	4.061	4.061	4.061	sp|Q92597|NDRG1_HUMAN	Protein NDRG1 OS=Homo sapiens OX=9606 GN=NDRG1 PE=1 SV=1	HUMAN	1
473	1.57	1.69	3.02	3.02	1.776	sp|Q4U2R8|S22A6_HUMAN	Solute carrier family 22 member 6 OS=Homo sapiens OX=9606 GN=SLC22A6 PE=1 SV=1	HUMAN	1
474	1.54	1.67	7.759	4.885	2.874	sp|P40121|CAPG_HUMAN	Macrophage-capping protein OS=Homo sapiens OX=9606 GN=CAPG PE=1 SV=2	HUMAN	1
475	1.54	1.64	3.356	3.356	3.356	sp|P25311|ZA2G_HUMAN	Zinc-alpha-2-glycoprotein OS=Homo sapiens OX=9606 GN=AZGP1 PE=1 SV=2	HUMAN	1
476	1.5	1.59	2.288	2.288	1.373	sp|Q9Y678|COPG1_HUMAN	Coatomer subunit gamma-1 OS=Homo sapiens OX=9606 GN=COPG1 PE=1 SV=1	HUMAN	1
477	1.49	1.6	2.171	2.171	1.086	sp|O75309|CAD16_HUMAN	Cadherin-16 OS=Homo sapiens OX=9606 GN=CDH16 PE=2 SV=1	HUMAN	1
478	1.48	1.59	1.459	0.8755	0.8755	sp|P12109|CO6A1_HUMAN	Collagen alpha-1(VI) chain OS=Homo sapiens OX=9606 GN=COL6A1 PE=1 SV=3	HUMAN	1
479	1.44	1.55	6.667	4.167	4.167	sp|Q8IZP2|ST134_HUMAN	Putative protein FAM10A4 OS=Homo sapiens OX=9606 GN=ST13P4 PE=5 SV=1	HUMAN	1
480	1.43	33.03	55.06	53.71	50.11	sp|Q9BVA1|TBB2B_HUMAN	Tubulin beta-2B chain OS=Homo sapiens OX=9606 GN=TUBB2B PE=1 SV=1	HUMAN	24
481	1.43	1.53	9.804	4.706	4.706	sp|P25788|PSA3_HUMAN	Proteasome subunit alpha type-3 OS=Homo sapiens OX=9606 GN=PSMA3 PE=1 SV=2	HUMAN	1
482	1.43	1.53	10.99	6.806	6.806	sp|P60953|CDC42_HUMAN	Cell division control protein 42 homolog OS=Homo sapiens OX=9606 GN=CDC42 PE=1 SV=2	HUMAN	1
483	1.42	38.25	84.27	80.8	73.07	sp|P60709|ACTB_HUMAN	Actin, cytoplasmic 1 OS=Homo sapiens OX=9606 GN=ACTB PE=1 SV=1	HUMAN	62
484	1.42	1.58	9.8	7.35	3.563	sp|P55795|HNRH2_HUMAN	Heterogeneous nuclear ribonucleoprotein H2 OS=Homo sapiens OX=9606 GN=HNRNPH2 PE=1 SV=1	HUMAN	1
485	1.39	12.17	37.92	37.92	37.92	sp|P01861|IGHG4_HUMAN	Immunoglobulin heavy constant gamma 4 OS=Homo sapiens OX=9606 GN=IGHG4 PE=1 SV=1	HUMAN	18
486	1.38	1.49	18.37	12.24	12.24	sp|P04080|CYTB_HUMAN	Cystatin-B OS=Homo sapiens OX=9606 GN=CSTB PE=1 SV=2	HUMAN	1
487	1.38	1.48	6.164	2.74	2.74	sp|P50135|HNMT_HUMAN	Histamine N-methyltransferase OS=Homo sapiens OX=9606 GN=HNMT PE=1 SV=1	HUMAN	1
488	1.38	1.48	6.818	6.818	6.818	sp|P15090|FABP4_HUMAN	Fatty acid-binding protein, adipocyte OS=Homo sapiens OX=9606 GN=FABP4 PE=1 SV=3	HUMAN	1
489	1.38	1.48	4.923	4.923	4.923	sp|P08574|CY1_HUMAN	Cytochrome c1, heme protein, mitochondrial OS=Homo sapiens OX=9606 GN=CYC1 PE=1 SV=3	HUMAN	1
490	1.33	1.62	9.143	9.143	5.714	sp|P62330|ARF6_HUMAN	ADP-ribosylation factor 6 OS=Homo sapiens OX=9606 GN=ARF6 PE=1 SV=2	HUMAN	1
491	1.33	1.5	9.692	7.048	7.048	sp|Q9UHE5|NAT8_HUMAN	N-acetyltransferase 8 OS=Homo sapiens OX=9606 GN=NAT8 PE=1 SV=2	HUMAN	2
492	1.33	1.43	7.353	7.353	7.353	sp|P46782|RS5_HUMAN	40S ribosomal protein S5 OS=Homo sapiens OX=9606 GN=RPS5 PE=1 SV=4	HUMAN	1
493	1.32	1.51	6.845	4.464	3.571	sp|P31639|SC5A2_HUMAN	Sodium/glucose cotransporter 2 OS=Homo sapiens OX=9606 GN=SLC5A2 PE=1 SV=1	HUMAN	2
494	1.31	1.41	7.772	7.772	7.772	sp|P21291|CSRP1_HUMAN	Cysteine and glycine-rich protein 1 OS=Homo sapiens OX=9606 GN=CSRP1 PE=1 SV=3	HUMAN	1
495	1.3	1.47	17.26	13.69	13.69	sp|P30049|ATPD_HUMAN	ATP synthase subunit delta, mitochondrial OS=Homo sapiens OX=9606 GN=ATP5F1D PE=1 SV=2	HUMAN	2
496	1.28	1.39	7.317	7.317	7.317	sp|Q96AB3|ISOC2_HUMAN	Isochorismatase domain-containing protein 2 OS=Homo sapiens OX=9606 GN=ISOC2 PE=1 SV=1	HUMAN	1
497	1.27	1.37	3.065	1.774	1.774	sp|O14975|S27A2_HUMAN	Very long-chain acyl-CoA synthetase OS=Homo sapiens OX=9606 GN=SLC27A2 PE=1 SV=2	HUMAN	1
498	1.24	1.34	13.45	8.403	8.403	sp|P61769|B2MG_HUMAN	Beta-2-microglobulin OS=Homo sapiens OX=9606 GN=B2M PE=1 SV=1	HUMAN	1
499	1.23	1.37	14.15	14.15	7.547	sp|Q9UII2|ATIF1_HUMAN	ATPase inhibitor, mitochondrial OS=Homo sapiens OX=9606 GN=ATPIF1 PE=1 SV=1	HUMAN	1
500	1.22	1.33	1.033	1.033	1.033	sp|O60716|CTND1_HUMAN	Catenin delta-1 OS=Homo sapiens OX=9606 GN=CTNND1 PE=1 SV=1	HUMAN	1
501	1.21	5.29	20.31	20.31	20.31	sp|Q71UI9|H2AV_HUMAN	Histone H2A.V OS=Homo sapiens OX=9606 GN=H2AFV PE=1 SV=3	HUMAN	5
502	1.2	1.3	4.699	2.632	2.632	sp|Q01740|FMO1_HUMAN	Dimethylaniline monooxygenase [N-oxide-forming] 1 OS=Homo sapiens OX=9606 GN=FMO1 PE=1 SV=3	HUMAN	1
503	1.19	7.84	23.79	20.97	11.69	sp|P67936|TPM4_HUMAN	Tropomyosin alpha-4 chain OS=Homo sapiens OX=9606 GN=TPM4 PE=1 SV=3	HUMAN	4
504	1.19	1.41	6.754	5.12	0.9804	sp|Q9UL12|SARDH_HUMAN	Sarcosine dehydrogenase, mitochondrial OS=Homo sapiens OX=9606 GN=SARDH PE=1 SV=1	HUMAN	1
505	1.18	1.28	4.247	4.247	4.247	sp|Q16563|SYPL1_HUMAN	Synaptophysin-like protein 1 OS=Homo sapiens OX=9606 GN=SYPL1 PE=1 SV=1	HUMAN	1
506	1.17	1.31	19.27	15.6	4.587	sp|Q15907|RB11B_HUMAN	Ras-related protein Rab-11B OS=Homo sapiens OX=9606 GN=RAB11B PE=1 SV=4	HUMAN	1
507	1.17	1.28	0.4601	0.4601	0.4601	sp|Q5D862|FILA2_HUMAN	Filaggrin-2 OS=Homo sapiens OX=9606 GN=FLG2 PE=1 SV=1	HUMAN	1
508	1.16	13.81	26.76	22.98	12.01	sp|P35241|RADI_HUMAN	Radixin OS=Homo sapiens OX=9606 GN=RDX PE=1 SV=1	HUMAN	8
509	1.16	1.26	5.614	3.509	3.509	sp|Q9UGB7|MIOX_HUMAN	Inositol oxygenase OS=Homo sapiens OX=9606 GN=MIOX PE=1 SV=1	HUMAN	1
510	1.14	1.24	10.6	5.96	5.96	sp|P61916|NPC2_HUMAN	NPC intracellular cholesterol transporter 2 OS=Homo sapiens OX=9606 GN=NPC2 PE=1 SV=1	HUMAN	1
511	1.09	1.19	3.863	1.104	1.104	sp|P35221|CTNA1_HUMAN	Catenin alpha-1 OS=Homo sapiens OX=9606 GN=CTNNA1 PE=1 SV=1	HUMAN	1
512	1.07	1.25	3.817	1.338	0.3148	sp|Q9Y490|TLN1_HUMAN	Talin-1 OS=Homo sapiens OX=9606 GN=TLN1 PE=1 SV=3	HUMAN	1
513	1.06	1.15	3.61	3.61	3.61	sp|P47756|CAPZB_HUMAN	F-actin-capping protein subunit beta OS=Homo sapiens OX=9606 GN=CAPZB PE=1 SV=4	HUMAN	1
514	1.05	1.2	5.607	4.486	3.178	sp|Q9NZN3|EHD3_HUMAN	EH domain-containing protein 3 OS=Homo sapiens OX=9606 GN=EHD3 PE=1 SV=2	HUMAN	1
515	1.04	1.12	6.047	6.047	6.047	sp|P09429|HMGB1_HUMAN	High mobility group protein B1 OS=Homo sapiens OX=9606 GN=HMGB1 PE=1 SV=3	HUMAN	1
516	1.02	1.16	18.12	11.15	8.362	sp|Q9UBX3|DIC_HUMAN	Mitochondrial dicarboxylate carrier OS=Homo sapiens OX=9606 GN=SLC25A10 PE=1 SV=2	HUMAN	1
517	1.02	1.11	3.2	3.2	3.2	sp|Q5T750|XP32_HUMAN	Skin-specific protein 32 OS=Homo sapiens OX=9606 GN=XP32 PE=1 SV=1	HUMAN	1
518	0.99	1.25	10.25	10.25	1.799	sp|P17987|TCPA_HUMAN	T-complex protein 1 subunit alpha OS=Homo sapiens OX=9606 GN=TCP1 PE=1 SV=1	HUMAN	1
519	0.99	1.15	7.368	4.561	4	sp|Q86YZ3|HORN_HUMAN	Hornerin OS=Homo sapiens OX=9606 GN=HRNR PE=1 SV=2	HUMAN	3
520	0.96	1.05	2.806	2.806	2.806	sp|P51570|GALK1_HUMAN	Galactokinase OS=Homo sapiens OX=9606 GN=GALK1 PE=1 SV=1	HUMAN	1
521	0.95	4.83	13.43	13.43	13.43	sp|P19652|A1AG2_HUMAN	Alpha-1-acid glycoprotein 2 OS=Homo sapiens OX=9606 GN=ORM2 PE=1 SV=2	HUMAN	3
522	0.94	3.28	13.27	13.27	11.21	sp|O00757|F16P2_HUMAN	Fructose-1,6-bisphosphatase isozyme 2 OS=Homo sapiens OX=9606 GN=FBP2 PE=1 SV=2	HUMAN	3
523	0.94	1.06	4.796	4.796	2.638	sp|P11279|LAMP1_HUMAN	Lysosome-associated membrane glycoprotein 1 OS=Homo sapiens OX=9606 GN=LAMP1 PE=1 SV=3	HUMAN	1
524	0.94	1.04	6.881	4.128	4.128	sp|P28161|GSTM2_HUMAN	Glutathione S-transferase Mu 2 OS=Homo sapiens OX=9606 GN=GSTM2 PE=1 SV=2	HUMAN	1
525	0.93	1.12	10.55	10.55	0	sp|P02774|VTDB_HUMAN	Vitamin D-binding protein OS=Homo sapiens OX=9606 GN=GC PE=1 SV=1	HUMAN	0
526	0.93	1.09	33.55	25.66	4.605	sp|P22392|NDKB_HUMAN	Nucleoside diphosphate kinase B OS=Homo sapiens OX=9606 GN=NME2 PE=1 SV=1	HUMAN	1
527	0.93	1.03	4.975	4.975	4.975	sp|P02753|RET4_HUMAN	Retinol-binding protein 4 OS=Homo sapiens OX=9606 GN=RBP4 PE=1 SV=3	HUMAN	1
530	0.87	0.95	4.639	4.639	4.639	sp|P00568|KAD1_HUMAN	Adenylate kinase isoenzyme 1 OS=Homo sapiens OX=9606 GN=AK1 PE=1 SV=3	HUMAN	1
531	0.86	1.02	3.866	2.821	1.254	sp|Q07075|AMPE_HUMAN	Glutamyl aminopeptidase OS=Homo sapiens OX=9606 GN=ENPEP PE=1 SV=3	HUMAN	1
532	0.86	0.97	3.59	3.59	1.538	sp|Q709F0|ACD11_HUMAN	Acyl-CoA dehydrogenase family member 11 OS=Homo sapiens OX=9606 GN=ACAD11 PE=1 SV=2	HUMAN	1
533	0.85	0.94	13.22	4.405	4.405	sp|Q9UIJ7|KAD3_HUMAN	GTP:AMP phosphotransferase AK3, mitochondrial OS=Homo sapiens OX=9606 GN=AK3 PE=1 SV=4	HUMAN	1
534	0.83	0.98	4.161	2.648	0	sp|Q05682|CALD1_HUMAN	Caldesmon OS=Homo sapiens OX=9606 GN=CALD1 PE=1 SV=3	HUMAN	0
535	0.83	0.93	4.558	4.558	2.137	sp|Q04446|GLGB_HUMAN	1,4-alpha-glucan-branching enzyme OS=Homo sapiens OX=9606 GN=GBE1 PE=1 SV=3	HUMAN	1
536	0.83	0.91	5.678	3.785	3.785	sp|Q8NHW5|RLA0L_HUMAN	60S acidic ribosomal protein P0-like OS=Homo sapiens OX=9606 GN=RPLP0P6 PE=5 SV=1	HUMAN	1
537	0.82	0.91	4.158	1.782	1.782	sp|P50995|ANX11_HUMAN	Annexin A11 OS=Homo sapiens OX=9606 GN=ANXA11 PE=1 SV=1	HUMAN	1
538	0.82	0.9	2.273	2.273	2.273	sp|P02760|AMBP_HUMAN	Protein AMBP OS=Homo sapiens OX=9606 GN=AMBP PE=1 SV=1	HUMAN	1
539	0.81	0.95	7.46	7.46	2.309	sp|Q9HCC0|MCCB_HUMAN	Methylcrotonoyl-CoA carboxylase beta chain, mitochondrial OS=Homo sapiens OX=9606 GN=MCCC2 PE=1 SV=1	HUMAN	1
540	0.81	0.94	7.322	5.649	0	sp|P04004|VTNC_HUMAN	Vitronectin OS=Homo sapiens OX=9606 GN=VTN PE=1 SV=1	HUMAN	0
541	0.81	0.94	20	20	10.67	sp|P09669|COX6C_HUMAN	Cytochrome c oxidase subunit 6C OS=Homo sapiens OX=9606 GN=COX6C PE=1 SV=2	HUMAN	1
542	0.81	0.92	11.67	11.67	7.222	sp|P07741|APT_HUMAN	Adenine phosphoribosyltransferase OS=Homo sapiens OX=9606 GN=APRT PE=1 SV=2	HUMAN	1
543	0.81	0.9	3.56	3.56	3.56	sp|Q99439|CNN2_HUMAN	Calponin-2 OS=Homo sapiens OX=9606 GN=CNN2 PE=1 SV=4	HUMAN	1
544	0.8	0.93	24.44	16.67	8.889	sp|P06703|S10A6_HUMAN	Protein S100-A6 OS=Homo sapiens OX=9606 GN=S100A6 PE=1 SV=1	HUMAN	1
546	0.78	0.93	12.55	12.55	0	sp|P16083|NQO2_HUMAN	Ribosyldihydronicotinamide dehydrogenase [quinone] OS=Homo sapiens OX=9606 GN=NQO2 PE=1 SV=5	HUMAN	0
548	0.77	0.87	4.73	1.216	1.216	sp|Q92499|DDX1_HUMAN	ATP-dependent RNA helicase DDX1 OS=Homo sapiens OX=9606 GN=DDX1 PE=1 SV=2	HUMAN	1
549	0.77	0.85	5.425	1.989	1.989	sp|Q5SSJ5|HP1B3_HUMAN	Heterochromatin protein 1-binding protein 3 OS=Homo sapiens OX=9606 GN=HP1BP3 PE=1 SV=1	HUMAN	1
550	0.76	0.86	22.22	13.89	13.89	sp|Q9NZ45|CISD1_HUMAN	CDGSH iron-sulfur domain-containing protein 1 OS=Homo sapiens OX=9606 GN=CISD1 PE=1 SV=1	HUMAN	1
551	0.76	0.85	1.951	0.813	0.813	sp|Q86VP6|CAND1_HUMAN	Cullin-associated NEDD8-dissociated protein 1 OS=Homo sapiens OX=9606 GN=CAND1 PE=1 SV=2	HUMAN	1
552	0.76	0.84	2.592	2.592	2.592	sp|P53634|CATC_HUMAN	Dipeptidyl peptidase 1 OS=Homo sapiens OX=9606 GN=CTSC PE=1 SV=2	HUMAN	1
553	0.72	0.84	8.466	8.466	8.466	sp|P05090|APOD_HUMAN	Apolipoprotein D OS=Homo sapiens OX=9606 GN=APOD PE=1 SV=1	HUMAN	2
554	0.7	5.04	6.073	3.796	1.619	sp|P35580|MYH10_HUMAN	Myosin-10 OS=Homo sapiens OX=9606 GN=MYH10 PE=1 SV=3	HUMAN	3
555	0.7	0.8	8.368	4.603	4.603	sp|P28072|PSB6_HUMAN	Proteasome subunit beta type-6 OS=Homo sapiens OX=9606 GN=PSMB6 PE=1 SV=4	HUMAN	1
556	0.69	0.78	1.46	1.016	0.5714	sp|Q13576|IQGA2_HUMAN	Ras GTPase-activating-like protein IQGAP2 OS=Homo sapiens OX=9606 GN=IQGAP2 PE=1 SV=4	HUMAN	1
557	0.69	0.78	2.203	2.203	2.203	sp|Q9Y2T3|GUAD_HUMAN	Guanine deaminase OS=Homo sapiens OX=9606 GN=GDA PE=1 SV=1	HUMAN	1
558	0.68	0.76	4.07	4.07	4.07	sp|Q9UMY4|SNX12_HUMAN	Sorting nexin-12 OS=Homo sapiens OX=9606 GN=SNX12 PE=1 SV=3	HUMAN	1
559	0.68	0.76	13.16	13.16	13.16	sp|P06702|S10A9_HUMAN	Protein S100-A9 OS=Homo sapiens OX=9606 GN=S100A9 PE=1 SV=1	HUMAN	1
560	0.67	0.75	1.974	1.974	1.974	sp|O94826|TOM70_HUMAN	Mitochondrial import receptor subunit TOM70 OS=Homo sapiens OX=9606 GN=TOMM70 PE=1 SV=1	HUMAN	1
561	0.66	0.79	8.703	6.568	1.806	sp|P12956|XRCC6_HUMAN	X-ray repair cross-complementing protein 6 OS=Homo sapiens OX=9606 GN=XRCC6 PE=1 SV=2	HUMAN	1
562	0.66	0.75	2.442	1.085	1.085	sp|P35611|ADDA_HUMAN	Alpha-adducin OS=Homo sapiens OX=9606 GN=ADD1 PE=1 SV=2	HUMAN	1
563	0.65	1.16	12.66	8.228	2.532	sp|P15121|ALDR_HUMAN	Aldose reductase OS=Homo sapiens OX=9606 GN=AKR1B1 PE=1 SV=3	HUMAN	1
564	0.63	0.74	1.289	0.4876	0.2438	sp|P35555|FBN1_HUMAN	Fibrillin-1 OS=Homo sapiens OX=9606 GN=FBN1 PE=1 SV=3	HUMAN	1
565	0.62	0.71	10.44	8.032	3.213	sp|P62753|RS6_HUMAN	40S ribosomal protein S6 OS=Homo sapiens OX=9606 GN=RPS6 PE=1 SV=1	HUMAN	1
566	0.61	0.68	10.62	5.31	5.31	sp|P07858|CATB_HUMAN	Cathepsin B OS=Homo sapiens OX=9606 GN=CTSB PE=1 SV=3	HUMAN	1
567	0.6	0.69	3.688	3.688	0	sp|P00740|FA9_HUMAN	Coagulation factor IX OS=Homo sapiens OX=9606 GN=F9 PE=1 SV=2	HUMAN	0
568	0.58	0.66	8.209	8.209	5.597	sp|P04632|CPNS1_HUMAN	Calpain small subunit 1 OS=Homo sapiens OX=9606 GN=CAPNS1 PE=1 SV=1	HUMAN	1
569	0.57	0.64	5.208	5.208	3.125	sp|Q53H82|LACB2_HUMAN	Endoribonuclease LACTB2 OS=Homo sapiens OX=9606 GN=LACTB2 PE=1 SV=2	HUMAN	1
570	0.57	0.64	8.594	8.594	8.594	sp|P35268|RL22_HUMAN	60S ribosomal protein L22 OS=Homo sapiens OX=9606 GN=RPL22 PE=1 SV=2	HUMAN	1
571	0.56	0.64	3.94	1.223	1.223	sp|P51659|DHB4_HUMAN	Peroxisomal multifunctional enzyme type 2 OS=Homo sapiens OX=9606 GN=HSD17B4 PE=1 SV=3	HUMAN	1
572	0.56	0.63	2.159	2.159	2.159	sp|Q8WWT9|S13A3_HUMAN	Solute carrier family 13 member 3 OS=Homo sapiens OX=9606 GN=SLC13A3 PE=1 SV=1	HUMAN	1
574	0.55	0.61	2.361	2.361	2.361	sp|P04066|FUCO_HUMAN	Tissue alpha-L-fucosidase OS=Homo sapiens OX=9606 GN=FUCA1 PE=1 SV=4	HUMAN	1
575	0.54	0.61	4.225	4.225	4.225	sp|O75251|NDUS7_HUMAN	NADH dehydrogenase [ubiquinone] iron-sulfur protein 7, mitochondrial OS=Homo sapiens OX=9606 GN=NDUFS7 PE=1 SV=3	HUMAN	1
576	0.53	0.63	20.13	13.53	0	sp|Q96DC8|ECHD3_HUMAN	Enoyl-CoA hydratase domain-containing protein 3, mitochondrial OS=Homo sapiens OX=9606 GN=ECHDC3 PE=1 SV=2	HUMAN	0
577	0.53	0.61	6.048	4.32	0	sp|O75306|NDUS2_HUMAN	NADH dehydrogenase [ubiquinone] iron-sulfur protein 2, mitochondrial OS=Homo sapiens OX=9606 GN=NDUFS2 PE=1 SV=2	HUMAN	0
578	0.53	0.6	1.244	1.244	1.244	sp|Q9Y4F1|FARP1_HUMAN	FERM, ARHGEF and pleckstrin domain-containing protein 1 OS=Homo sapiens OX=9606 GN=FARP1 PE=1 SV=1	HUMAN	1
579	0.53	0.6	0.7519	0.7519	0.7519	sp|Q9Y210|TRPC6_HUMAN	Short transient receptor potential channel 6 OS=Homo sapiens OX=9606 GN=TRPC6 PE=1 SV=1	HUMAN	1

## Sheet: Tris SDS LB replicate 2
N	Unused	Total	%Cov	%Cov(50)	%Cov(95)	Accession	Name	Species	Peptides(95%)
1	110.57	110.57	71.26	70.77	68.31	sp|P02768|ALBU_HUMAN	Serum albumin OS=Homo sapiens OX=9606 GN=ALB PE=1 SV=2	HUMAN	170
2	55.01	55.01	97.28	97.28	97.28	sp|P68871|HBB_HUMAN	Hemoglobin subunit beta OS=Homo sapiens OX=9606 GN=HBB PE=1 SV=2	HUMAN	187
3	54.34	54.65	56.06	54.79	52.44	sp|P25705|ATPA_HUMAN	ATP synthase subunit alpha, mitochondrial OS=Homo sapiens OX=9606 GN=ATP5F1A PE=1 SV=1	HUMAN	32
4	52.22	52.22	70.28	69.82	61.98	sp|P06733|ENOA_HUMAN	Alpha-enolase OS=Homo sapiens OX=9606 GN=ENO1 PE=1 SV=2	HUMAN	36
5	51.62	51.65	37.42	36.49	34.16	sp|P04264|K2C1_HUMAN	Keratin, type II cytoskeletal 1 OS=Homo sapiens OX=9606 GN=KRT1 PE=1 SV=6	HUMAN	28
6	49.77	49.77	23.39	22.37	17.32	sp|P01024|CO3_HUMAN	Complement C3 OS=Homo sapiens OX=9606 GN=C3 PE=1 SV=2	HUMAN	25
7	46.79	46.79	79.03	71.54	65.92	sp|P02647|APOA1_HUMAN	Apolipoprotein A-I OS=Homo sapiens OX=9606 GN=APOA1 PE=1 SV=1	HUMAN	32
8	44.82	44.82	42.81	42.81	40.58	sp|P13645|K1C10_HUMAN	Keratin, type I cytoskeletal 10 OS=Homo sapiens OX=9606 GN=KRT10 PE=1 SV=6	HUMAN	28
9	43.94	43.94	66.91	65.2	60.05	sp|Q03154|ACY1_HUMAN	Aminoacylase-1 OS=Homo sapiens OX=9606 GN=ACY1 PE=1 SV=1	HUMAN	25
10	40.82	40.82	58.37	58.37	54.55	sp|P01009|A1AT_HUMAN	Alpha-1-antitrypsin OS=Homo sapiens OX=9606 GN=SERPINA1 PE=1 SV=3	HUMAN	26
11	38.86	38.86	75.47	65.33	63.47	sp|P63261|ACTG_HUMAN	Actin, cytoplasmic 2 OS=Homo sapiens OX=9606 GN=ACTG1 PE=1 SV=1	HUMAN	65
12	37.21	37.21	38.11	34.24	26.93	sp|P02787|TRFE_HUMAN	Serotransferrin OS=Homo sapiens OX=9606 GN=TF PE=1 SV=3	HUMAN	20
13	36.37	37.62	53.65	52.15	41.2	sp|P08670|VIME_HUMAN	Vimentin OS=Homo sapiens OX=9606 GN=VIM PE=1 SV=4	HUMAN	18
14	34.22	34.22	100	100	100	sp|P69905|HBA_HUMAN	Hemoglobin subunit alpha OS=Homo sapiens OX=9606 GN=HBA1 PE=1 SV=2	HUMAN	170
15	33.79	33.92	58.03	58.03	47.07	sp|P06576|ATPB_HUMAN	ATP synthase subunit beta, mitochondrial OS=Homo sapiens OX=9606 GN=ATP5F1B PE=1 SV=3	HUMAN	23
16	33.55	33.62	75.52	75.52	73.43	sp|P60174|TPIS_HUMAN	Triosephosphate isomerase OS=Homo sapiens OX=9606 GN=TPI1 PE=1 SV=3	HUMAN	20
17	30.41	30.41	54.79	49.7	39.52	sp|P07195|LDHB_HUMAN	L-lactate dehydrogenase B chain OS=Homo sapiens OX=9606 GN=LDHB PE=1 SV=2	HUMAN	22
18	30.16	30.18	68.06	60.6	54.33	sp|P04406|G3P_HUMAN	Glyceraldehyde-3-phosphate dehydrogenase OS=Homo sapiens OX=9606 GN=GAPDH PE=1 SV=3	HUMAN	27
19	29.04	29.12	68.59	64.62	60.65	sp|P16152|CBR1_HUMAN	Carbonyl reductase [NADPH] 1 OS=Homo sapiens OX=9606 GN=CBR1 PE=1 SV=3	HUMAN	16
20	28.64	28.65	47.3	43.47	37.39	sp|P07437|TBB5_HUMAN	Tubulin beta chain OS=Homo sapiens OX=9606 GN=TUBB PE=1 SV=2	HUMAN	16
21	27.82	27.9	40.3	37.93	29.96	sp|P01008|ANT3_HUMAN	Antithrombin-III OS=Homo sapiens OX=9606 GN=SERPINC1 PE=1 SV=1	HUMAN	13
22	27.79	27.81	36.52	35.13	33.91	sp|Q3LXA3|TKFC_HUMAN	Triokinase/FMN cyclase OS=Homo sapiens OX=9606 GN=TKFC PE=1 SV=2	HUMAN	14
23	27.73	27.84	32.73	32.73	31.34	sp|P00352|AL1A1_HUMAN	Retinal dehydrogenase 1 OS=Homo sapiens OX=9606 GN=ALDH1A1 PE=1 SV=2	HUMAN	14
24	27.37	27.43	40.42	40.42	32.21	sp|Q96KP4|CNDP2_HUMAN	Cytosolic non-specific dipeptidase OS=Homo sapiens OX=9606 GN=CNDP2 PE=1 SV=2	HUMAN	14
25	27.35	27.4	68.38	68.38	59.93	sp|P35232|PHB_HUMAN	Prohibitin OS=Homo sapiens OX=9606 GN=PHB PE=1 SV=1	HUMAN	13
26	26.94	27	39.38	39.38	39.38	sp|P08758|ANXA5_HUMAN	Annexin A5 OS=Homo sapiens OX=9606 GN=ANXA5 PE=1 SV=2	HUMAN	16
27	26.4	26.45	43.5	40.49	39.36	sp|P14618|KPYM_HUMAN	Pyruvate kinase PKM OS=Homo sapiens OX=9606 GN=PKM PE=1 SV=4	HUMAN	18
28	25.94	25.96	41.91	41.69	41.69	sp|Q71U36|TBA1A_HUMAN	Tubulin alpha-1A chain OS=Homo sapiens OX=9606 GN=TUBA1A PE=1 SV=1	HUMAN	17
29	25.84	25.87	70.88	61.69	61.69	sp|P00915|CAH1_HUMAN	Carbonic anhydrase 1 OS=Homo sapiens OX=9606 GN=CA1 PE=1 SV=2	HUMAN	20
30	25.49	25.63	37.77	35.87	29.93	sp|P11310|ACADM_HUMAN	Medium-chain specific acyl-CoA dehydrogenase, mitochondrial OS=Homo sapiens OX=9606 GN=ACADM PE=1 SV=1	HUMAN	13
31	25.44	25.53	24.96	23.71	21.37	sp|P0DMV9|HS71B_HUMAN	Heat shock 70 kDa protein 1B OS=Homo sapiens OX=9606 GN=HSPA1B PE=1 SV=1	HUMAN	14
32	25.26	25.38	32.27	30.05	22.91	sp|P00738|HPT_HUMAN	Haptoglobin OS=Homo sapiens OX=9606 GN=HP PE=1 SV=1	HUMAN	13
33	25.21	25.27	46.25	41.65	35.35	sp|P17174|AATC_HUMAN	Aspartate aminotransferase, cytoplasmic OS=Homo sapiens OX=9606 GN=GOT1 PE=1 SV=3	HUMAN	12
34	24.98	25.01	46.75	43.79	43.79	sp|P40926|MDHM_HUMAN	Malate dehydrogenase, mitochondrial OS=Homo sapiens OX=9606 GN=MDH2 PE=1 SV=3	HUMAN	13
35	24.71	24.81	45.15	45.15	43.64	sp|P01857|IGHG1_HUMAN	Immunoglobulin heavy constant gamma 1 OS=Homo sapiens OX=9606 GN=IGHG1 PE=1 SV=1	HUMAN	19
36	24.11	24.14	58.04	58.04	54.91	sp|P30041|PRDX6_HUMAN	Peroxiredoxin-6 OS=Homo sapiens OX=9606 GN=PRDX6 PE=1 SV=3	HUMAN	12
37	23.74	23.8	43.68	43.68	41.21	sp|P05062|ALDOB_HUMAN	Fructose-bisphosphate aldolase B OS=Homo sapiens OX=9606 GN=ALDOB PE=1 SV=2	HUMAN	17
38	23.05	23.06	45.56	42.45	38.37	sp|P00558|PGK1_HUMAN	Phosphoglycerate kinase 1 OS=Homo sapiens OX=9606 GN=PGK1 PE=1 SV=3	HUMAN	15
39	22.12	22.13	51.01	44.44	44.44	sp|P32119|PRDX2_HUMAN	Peroxiredoxin-2 OS=Homo sapiens OX=9606 GN=PRDX2 PE=1 SV=5	HUMAN	16
40	22.06	22.07	22.86	20.42	20.42	sp|P10809|CH60_HUMAN	60 kDa heat shock protein, mitochondrial OS=Homo sapiens OX=9606 GN=HSPD1 PE=1 SV=2	HUMAN	11
41	21.97	22.01	44.58	43.1	31.53	sp|Q93088|BHMT1_HUMAN	Betaine--homocysteine S-methyltransferase 1 OS=Homo sapiens OX=9606 GN=BHMT PE=1 SV=2	HUMAN	14
42	21.81	21.86	21.59	18.71	15.82	sp|P02671|FIBA_HUMAN	Fibrinogen alpha chain OS=Homo sapiens OX=9606 GN=FGA PE=1 SV=2	HUMAN	12
43	21.75	21.81	34.51	32.08	24.12	sp|P48735|IDHP_HUMAN	Isocitrate dehydrogenase [NADP], mitochondrial OS=Homo sapiens OX=9606 GN=IDH2 PE=1 SV=2	HUMAN	10
44	21.55	23.89	31.33	27.85	24.95	sp|P05091|ALDH2_HUMAN	Aldehyde dehydrogenase, mitochondrial OS=Homo sapiens OX=9606 GN=ALDH2 PE=1 SV=2	HUMAN	13
45	21.41	21.46	40.8	40.8	36.12	sp|Q99623|PHB2_HUMAN	Prohibitin-2 OS=Homo sapiens OX=9606 GN=PHB2 PE=1 SV=2	HUMAN	10
46	21.36	21.42	49.54	49.54	49.54	sp|Q08257|QOR_HUMAN	Quinone oxidoreductase OS=Homo sapiens OX=9606 GN=CRYZ PE=1 SV=1	HUMAN	13
47	21.1	22.66	37.09	35.44	35.44	sp|P04075|ALDOA_HUMAN	Fructose-bisphosphate aldolase A OS=Homo sapiens OX=9606 GN=ALDOA PE=1 SV=2	HUMAN	14
48	20.96	25.3	35.84	35.84	32.23	sp|P00338|LDHA_HUMAN	L-lactate dehydrogenase A chain OS=Homo sapiens OX=9606 GN=LDHA PE=1 SV=2	HUMAN	12
49	20.8	20.87	34.77	33.46	26.54	sp|Q02252|MMSA_HUMAN	Methylmalonate-semialdehyde dehydrogenase [acylating], mitochondrial OS=Homo sapiens OX=9606 GN=ALDH6A1 PE=1 SV=2	HUMAN	13
50	20.76	20.87	41.93	35.98	33.99	sp|P01876|IGHA1_HUMAN	Immunoglobulin heavy constant alpha 1 OS=Homo sapiens OX=9606 GN=IGHA1 PE=1 SV=2	HUMAN	12
51	20.58	20.69	40.86	34.41	23.12	sp|P00367|DHE3_HUMAN	Glutamate dehydrogenase 1, mitochondrial OS=Homo sapiens OX=9606 GN=GLUD1 PE=1 SV=2	HUMAN	12
52	20.53	20.59	33.43	33.43	32.01	sp|P22626|ROA2_HUMAN	Heterogeneous nuclear ribonucleoproteins A2/B1 OS=Homo sapiens OX=9606 GN=HNRNPA2B1 PE=1 SV=2	HUMAN	10
53	19.66	19.68	29.03	26.91	24.58	sp|Q13228|SBP1_HUMAN	Methanethiol oxidase OS=Homo sapiens OX=9606 GN=SELENBP1 PE=1 SV=2	HUMAN	10
54	19.24	19.25	34.16	29.79	22.58	sp|P04040|CATA_HUMAN	Catalase OS=Homo sapiens OX=9606 GN=CAT PE=1 SV=3	HUMAN	10
55	19.05	19.09	40.39	40.39	40.39	sp|P38117|ETFB_HUMAN	Electron transfer flavoprotein subunit beta OS=Homo sapiens OX=9606 GN=ETFB PE=1 SV=3	HUMAN	10
56	19	19	45.85	45.85	45.85	sp|P04792|HSPB1_HUMAN	Heat shock protein beta-1 OS=Homo sapiens OX=9606 GN=HSPB1 PE=1 SV=2	HUMAN	11
57	18.98	27.12	30.05	27.07	22.85	sp|P35908|K22E_HUMAN	Keratin, type II cytoskeletal 2 epidermal OS=Homo sapiens OX=9606 GN=KRT2 PE=1 SV=2	HUMAN	13
58	18.94	18.99	25.69	24.07	21.99	sp|Q96I99|SUCB2_HUMAN	Succinate--CoA ligase [GDP-forming] subunit beta, mitochondrial OS=Homo sapiens OX=9606 GN=SUCLG2 PE=1 SV=2	HUMAN	11
59	18.87	18.89	46.98	44.3	36.58	sp|P05141|ADT2_HUMAN	ADP/ATP translocase 2 OS=Homo sapiens OX=9606 GN=SLC25A5 PE=1 SV=7	HUMAN	12
60	18.33	18.44	36.17	26.71	20.33	sp|P50440|GATM_HUMAN	Glycine amidinotransferase, mitochondrial OS=Homo sapiens OX=9606 GN=GATM PE=1 SV=1	HUMAN	10
61	18.3	18.3	66.84	66.84	64.17	sp|P30086|PEBP1_HUMAN	Phosphatidylethanolamine-binding protein 1 OS=Homo sapiens OX=9606 GN=PEBP1 PE=1 SV=3	HUMAN	10
62	18.28	18.34	17.69	16.79	14.74	sp|Q99798|ACON_HUMAN	Aconitate hydratase, mitochondrial OS=Homo sapiens OX=9606 GN=ACO2 PE=1 SV=2	HUMAN	9
63	18.24	18.33	30.47	24.42	21.16	sp|P00505|AATM_HUMAN	Aspartate aminotransferase, mitochondrial OS=Homo sapiens OX=9606 GN=GOT2 PE=1 SV=3	HUMAN	9
64	18.16	18.26	40.85	37.09	33.8	sp|P16403|H12_HUMAN	Histone H1.2 OS=Homo sapiens OX=9606 GN=HIST1H1C PE=1 SV=2	HUMAN	9
65	18.11	24.29	31.14	25.2	20.81	sp|P54652|HSP72_HUMAN	Heat shock-related 70 kDa protein 2 OS=Homo sapiens OX=9606 GN=HSPA2 PE=1 SV=1	HUMAN	12
66	18.05	18.12	35.83	34.43	30.68	sp|P24752|THIL_HUMAN	Acetyl-CoA acetyltransferase, mitochondrial OS=Homo sapiens OX=9606 GN=ACAT1 PE=1 SV=1	HUMAN	11
67	17.57	17.64	37.28	33.25	30.73	sp|P42765|THIM_HUMAN	3-ketoacyl-CoA thiolase, mitochondrial OS=Homo sapiens OX=9606 GN=ACAA2 PE=1 SV=2	HUMAN	12
68	17.54	17.64	26.88	25.46	22.81	sp|P02675|FIBB_HUMAN	Fibrinogen beta chain OS=Homo sapiens OX=9606 GN=FGB PE=1 SV=2	HUMAN	11
69	17.05	17.11	25.83	25.83	23.18	sp|P02679|FIBG_HUMAN	Fibrinogen gamma chain OS=Homo sapiens OX=9606 GN=FGG PE=1 SV=3	HUMAN	9
70	16.94	17.03	25.6	23.19	18	sp|P49419|AL7A1_HUMAN	Alpha-aminoadipic semialdehyde dehydrogenase OS=Homo sapiens OX=9606 GN=ALDH7A1 PE=1 SV=5	HUMAN	8
71	16.82	18.96	44.22	40.7	40.7	sp|Q06830|PRDX1_HUMAN	Peroxiredoxin-1 OS=Homo sapiens OX=9606 GN=PRDX1 PE=1 SV=1	HUMAN	12
72	16.82	16.88	27.71	23.59	22.29	sp|P02790|HEMO_HUMAN	Hemopexin OS=Homo sapiens OX=9606 GN=HPX PE=1 SV=2	HUMAN	10
73	16.8	16.89	27.59	24.5	24.5	sp|P22695|QCR2_HUMAN	Cytochrome b-c1 complex subunit 2, mitochondrial OS=Homo sapiens OX=9606 GN=UQCRC2 PE=1 SV=3	HUMAN	9
74	16.69	16.83	37.54	35.38	27.38	sp|P14550|AK1A1_HUMAN	Alcohol dehydrogenase [NADP(+)] OS=Homo sapiens OX=9606 GN=AKR1A1 PE=1 SV=3	HUMAN	8
75	16.62	16.75	41.44	36.94	36.94	sp|P08263|GSTA1_HUMAN	Glutathione S-transferase A1 OS=Homo sapiens OX=9606 GN=GSTA1 PE=1 SV=3	HUMAN	11
76	16.55	16.62	38.17	36.28	30.28	sp|P02649|APOE_HUMAN	Apolipoprotein E OS=Homo sapiens OX=9606 GN=APOE PE=1 SV=1	HUMAN	8
77	16.5	16.59	18.8	17.75	14.06	sp|P19440|GGT1_HUMAN	Glutathione hydrolase 1 proenzyme OS=Homo sapiens OX=9606 GN=GGT1 PE=1 SV=2	HUMAN	8
78	16.42	16.54	36.03	34.36	28.21	sp|O14745|NHRF1_HUMAN	Na(+)/H(+) exchange regulatory cofactor NHE-RF1 OS=Homo sapiens OX=9606 GN=SLC9A3R1 PE=1 SV=4	HUMAN	9
79	16.39	16.69	19.23	19.23	17.81	sp|P49189|AL9A1_HUMAN	4-trimethylaminobutyraldehyde dehydrogenase OS=Homo sapiens OX=9606 GN=ALDH9A1 PE=1 SV=3	HUMAN	9
80	16.29	16.41	23.62	19.54	15.81	sp|P30038|AL4A1_HUMAN	Delta-1-pyrroline-5-carboxylate dehydrogenase, mitochondrial OS=Homo sapiens OX=9606 GN=ALDH4A1 PE=1 SV=3	HUMAN	8
81	16.09	16.13	42.01	36.69	36.69	sp|P09467|F16P1_HUMAN	Fructose-1,6-bisphosphatase 1 OS=Homo sapiens OX=9606 GN=FBP1 PE=1 SV=5	HUMAN	9
82	15.89	16.02	30.3	30.3	25.76	sp|Q5VTE0|EF1A3_HUMAN	Putative elongation factor 1-alpha-like 3 OS=Homo sapiens OX=9606 GN=EEF1A1P5 PE=5 SV=1	HUMAN	12
83	15.86	15.89	30.18	23.78	23.78	sp|Q13011|ECH1_HUMAN	Delta(3,5)-Delta(2,4)-dienoyl-CoA isomerase, mitochondrial OS=Homo sapiens OX=9606 GN=ECH1 PE=1 SV=2	HUMAN	8
84	15.59	15.74	40.35	34.74	34.74	sp|O94760|DDAH1_HUMAN	N(G),N(G)-dimethylarginine dimethylaminohydrolase 1 OS=Homo sapiens OX=9606 GN=DDAH1 PE=1 SV=3	HUMAN	9
85	15.35	15.57	22.01	16.21	12.29	sp|P15311|EZRI_HUMAN	Ezrin OS=Homo sapiens OX=9606 GN=EZR PE=1 SV=4	HUMAN	8
86	15.1	15.12	37.69	37.69	37.69	sp|P00918|CAH2_HUMAN	Carbonic anhydrase 2 OS=Homo sapiens OX=9606 GN=CA2 PE=1 SV=2	HUMAN	12
87	15.03	15.08	57.28	57.28	57.28	sp|P62805|H4_HUMAN	Histone H4 OS=Homo sapiens OX=9606 GN=HIST1H4A PE=1 SV=2	HUMAN	10
88	15.02	15.05	93.46	93.46	93.46	sp|P01834|IGKC_HUMAN	Immunoglobulin kappa constant OS=Homo sapiens OX=9606 GN=IGKC PE=1 SV=2	HUMAN	16
89	14.96	15.09	36.9	36.9	30.34	sp|P30084|ECHM_HUMAN	Enoyl-CoA hydratase, mitochondrial OS=Homo sapiens OX=9606 GN=ECHS1 PE=1 SV=4	HUMAN	9
90	14.64	14.76	20.07	19	15.59	sp|P06744|G6PI_HUMAN	Glucose-6-phosphate isomerase OS=Homo sapiens OX=9606 GN=GPI PE=1 SV=4	HUMAN	8
91	14.57	14.62	30.45	30.45	30.45	sp|Q16698|DECR_HUMAN	2,4-dienoyl-CoA reductase, mitochondrial OS=Homo sapiens OX=9606 GN=DECR1 PE=1 SV=1	HUMAN	9
92	14.54	15.95	19.58	17.01	14.93	sp|P35527|K1C9_HUMAN	Keratin, type I cytoskeletal 9 OS=Homo sapiens OX=9606 GN=KRT9 PE=1 SV=3	HUMAN	8
93	14.26	14.31	34.53	34.53	31.39	sp|P02743|SAMP_HUMAN	Serum amyloid P-component OS=Homo sapiens OX=9606 GN=APCS PE=1 SV=2	HUMAN	7
94	14.16	14.33	24.76	22.57	16.99	sp|P00966|ASSY_HUMAN	Argininosuccinate synthase OS=Homo sapiens OX=9606 GN=ASS1 PE=1 SV=2	HUMAN	9
95	14.14	14.15	31.82	31.82	31.82	sp|O75489|NDUS3_HUMAN	NADH dehydrogenase [ubiquinone] iron-sulfur protein 3, mitochondrial OS=Homo sapiens OX=9606 GN=NDUFS3 PE=1 SV=1	HUMAN	7
96	14.06	14.06	28.32	25.66	25.66	sp|P07355|ANXA2_HUMAN	Annexin A2 OS=Homo sapiens OX=9606 GN=ANXA2 PE=1 SV=2	HUMAN	7
97	14	14.04	69.52	69.52	69.52	sp|P09211|GSTP1_HUMAN	Glutathione S-transferase P OS=Homo sapiens OX=9606 GN=GSTP1 PE=1 SV=2	HUMAN	11
98	13.89	13.92	26.85	26.85	24.83	sp|P36542|ATPG_HUMAN	ATP synthase subunit gamma, mitochondrial OS=Homo sapiens OX=9606 GN=ATP5F1C PE=1 SV=1	HUMAN	7
99	13.79	13.85	49.61	48.84	41.09	sp|Q9BTM1|H2AJ_HUMAN	Histone H2A.J OS=Homo sapiens OX=9606 GN=H2AFJ PE=1 SV=1	HUMAN	10
100	13.68	21.9	27.74	24.64	18.84	sp|P05787|K2C8_HUMAN	Keratin, type II cytoskeletal 8 OS=Homo sapiens OX=9606 GN=KRT8 PE=1 SV=7	HUMAN	12
101	13.62	13.65	27.84	27.84	25.75	sp|P40925|MDHC_HUMAN	Malate dehydrogenase, cytoplasmic OS=Homo sapiens OX=9606 GN=MDH1 PE=1 SV=4	HUMAN	9
102	13.51	13.64	30.77	30.77	27.13	sp|P61981|1433G_HUMAN	14-3-3 protein gamma OS=Homo sapiens OX=9606 GN=YWHAG PE=1 SV=2	HUMAN	8
103	13.3	13.38	16.88	16.88	13.92	sp|P55084|ECHB_HUMAN	Trifunctional enzyme subunit beta, mitochondrial OS=Homo sapiens OX=9606 GN=HADHB PE=1 SV=3	HUMAN	7
104	13.18	13.34	21	15.12	11.39	sp|P36871|PGM1_HUMAN	Phosphoglucomutase-1 OS=Homo sapiens OX=9606 GN=PGM1 PE=1 SV=3	HUMAN	8
105	13.11	13.14	27.21	26.87	26.87	sp|P45880|VDAC2_HUMAN	Voltage-dependent anion-selective channel protein 2 OS=Homo sapiens OX=9606 GN=VDAC2 PE=1 SV=2	HUMAN	7
106	12.98	13.1	69.05	61.11	55.56	sp|Q99879|H2B1M_HUMAN	Histone H2B type 1-M OS=Homo sapiens OX=9606 GN=HIST1H2BM PE=1 SV=3	HUMAN	16
107	12.81	12.86	26.33	26.33	21	sp|Q9Y2S2|CRYL1_HUMAN	Lambda-crystallin homolog OS=Homo sapiens OX=9606 GN=CRYL1 PE=1 SV=3	HUMAN	6
108	12.75	12.81	21.59	21.59	21.59	sp|Q9H0W9|CK054_HUMAN	Ester hydrolase C11orf54 OS=Homo sapiens OX=9606 GN=C11orf54 PE=1 SV=1	HUMAN	7
109	12.68	12.84	26.71	24.63	16.91	sp|P37837|TALDO_HUMAN	Transaldolase OS=Homo sapiens OX=9606 GN=TALDO1 PE=1 SV=2	HUMAN	6
110	12.63	12.66	27.78	25.73	21.93	sp|Q96C23|GALM_HUMAN	Aldose 1-epimerase OS=Homo sapiens OX=9606 GN=GALM PE=1 SV=1	HUMAN	7
111	12.39	12.58	18.75	17.08	12.92	sp|P20711|DDC_HUMAN	Aromatic-L-amino-acid decarboxylase OS=Homo sapiens OX=9606 GN=DDC PE=1 SV=2	HUMAN	7
112	12.33	12.44	17.89	17.89	13.36	sp|P49821|NDUV1_HUMAN	NADH dehydrogenase [ubiquinone] flavoprotein 1, mitochondrial OS=Homo sapiens OX=9606 GN=NDUFV1 PE=1 SV=4	HUMAN	7
113	12.23	12.34	27.85	27.85	19.13	sp|P50053|KHK_HUMAN	Ketohexokinase OS=Homo sapiens OX=9606 GN=KHK PE=1 SV=2	HUMAN	7
114	12.18	12.27	15	15	15	sp|P80404|GABT_HUMAN	4-aminobutyrate aminotransferase, mitochondrial OS=Homo sapiens OX=9606 GN=ABAT PE=1 SV=3	HUMAN	8
115	12.09	12.29	36.08	27.53	25.63	sp|P15121|ALDR_HUMAN	Aldose reductase OS=Homo sapiens OX=9606 GN=AKR1B1 PE=1 SV=3	HUMAN	7
116	12.06	12.18	24.31	21.53	17.82	sp|P23526|SAHH_HUMAN	Adenosylhomocysteinase OS=Homo sapiens OX=9606 GN=AHCY PE=1 SV=4	HUMAN	7
117	12.01	12.01	52.36	52.36	35.83	sp|P18669|PGAM1_HUMAN	Phosphoglycerate mutase 1 OS=Homo sapiens OX=9606 GN=PGAM1 PE=1 SV=2	HUMAN	7
118	11.57	11.72	25.54	23.37	21.47	sp|P21810|PGS1_HUMAN	Biglycan OS=Homo sapiens OX=9606 GN=BGN PE=1 SV=2	HUMAN	7
119	11.55	11.58	23.39	17.59	17.59	sp|P10909|CLUS_HUMAN	Clusterin OS=Homo sapiens OX=9606 GN=CLU PE=1 SV=1	HUMAN	6
120	11.5	11.54	20.98	15.54	15.54	sp|Q6NVY1|HIBCH_HUMAN	3-hydroxyisobutyryl-CoA hydrolase, mitochondrial OS=Homo sapiens OX=9606 GN=HIBCH PE=1 SV=2	HUMAN	6
121	11.4	11.45	37.37	35.29	30.1	sp|P00491|PNPH_HUMAN	Purine nucleoside phosphorylase OS=Homo sapiens OX=9606 GN=PNP PE=1 SV=2	HUMAN	7
122	11.37	11.4	16.57	14.95	14.95	sp|P04217|A1BG_HUMAN	Alpha-1B-glycoprotein OS=Homo sapiens OX=9606 GN=A1BG PE=1 SV=4	HUMAN	6
123	11.22	11.33	14.56	10.05	10.05	sp|Q68CK6|ACS2B_HUMAN	Acyl-coenzyme A synthetase ACSM2B, mitochondrial OS=Homo sapiens OX=9606 GN=ACSM2B PE=1 SV=2	HUMAN	7
124	11.03	11.13	28.48	24.24	24.24	sp|P62937|PPIA_HUMAN	Peptidyl-prolyl cis-trans isomerase A OS=Homo sapiens OX=9606 GN=PPIA PE=1 SV=2	HUMAN	6
125	10.98	11.05	31.14	25.3	18.98	sp|P16444|DPEP1_HUMAN	Dipeptidase 1 OS=Homo sapiens OX=9606 GN=DPEP1 PE=1 SV=3	HUMAN	6
126	10.98	11.01	37.56	33.33	33.33	sp|P48047|ATPO_HUMAN	ATP synthase subunit O, mitochondrial OS=Homo sapiens OX=9606 GN=ATP5O PE=1 SV=1	HUMAN	7
127	10.93	11.1	18.68	17.26	12.77	sp|P01011|AACT_HUMAN	Alpha-1-antichymotrypsin OS=Homo sapiens OX=9606 GN=SERPINA3 PE=1 SV=2	HUMAN	6
128	10.81	10.94	53.92	53.92	53.92	sp|P61604|CH10_HUMAN	10 kDa heat shock protein, mitochondrial OS=Homo sapiens OX=9606 GN=HSPE1 PE=1 SV=2	HUMAN	6
129	10.74	13.43	25.12	20.47	14.65	sp|P05783|K1C18_HUMAN	Keratin, type I cytoskeletal 18 OS=Homo sapiens OX=9606 GN=KRT18 PE=1 SV=2	HUMAN	7
130	10.57	10.63	38.67	25	21.48	sp|P30048|PRDX3_HUMAN	Thioredoxin-dependent peroxide reductase, mitochondrial OS=Homo sapiens OX=9606 GN=PRDX3 PE=1 SV=3	HUMAN	5
131	10.48	10.64	10.52	10.52	6.967	sp|P07900|HS90A_HUMAN	Heat shock protein HSP 90-alpha OS=Homo sapiens OX=9606 GN=HSP90AA1 PE=1 SV=5	HUMAN	5
132	10.35	10.41	27.32	22.02	15.65	sp|Q16795|NDUA9_HUMAN	NADH dehydrogenase [ubiquinone] 1 alpha subcomplex subunit 9, mitochondrial OS=Homo sapiens OX=9606 GN=NDUFA9 PE=1 SV=2	HUMAN	5
133	10.28	10.35	28.89	28.89	23.11	sp|P21266|GSTM3_HUMAN	Glutathione S-transferase Mu 3 OS=Homo sapiens OX=9606 GN=GSTM3 PE=1 SV=3	HUMAN	5
134	10.23	10.25	21.78	18.11	16.54	sp|P12277|KCRB_HUMAN	Creatine kinase B-type OS=Homo sapiens OX=9606 GN=CKB PE=1 SV=1	HUMAN	5
135	10.15	10.16	21.92	21.92	19.82	sp|P13804|ETFA_HUMAN	Electron transfer flavoprotein subunit alpha, mitochondrial OS=Homo sapiens OX=9606 GN=ETFA PE=1 SV=1	HUMAN	5
136	10.12	10.29	5.906	4.472	3.498	sp|P0C0L5|CO4B_HUMAN	Complement C4-B OS=Homo sapiens OX=9606 GN=C4B PE=1 SV=2	HUMAN	6
137	10.02	10.13	21.43	21.43	21.43	sp|P21912|SDHB_HUMAN	Succinate dehydrogenase [ubiquinone] iron-sulfur subunit, mitochondrial OS=Homo sapiens OX=9606 GN=SDHB PE=1 SV=3	HUMAN	6
138	10	10	17.35	17.35	17.35	sp|P05388|RLA0_HUMAN	60S acidic ribosomal protein P0 OS=Homo sapiens OX=9606 GN=RPLP0 PE=1 SV=1	HUMAN	5
139	9.99	10.05	29.68	22.61	22.61	sp|P21796|VDAC1_HUMAN	Voltage-dependent anion-selective channel protein 1 OS=Homo sapiens OX=9606 GN=VDAC1 PE=1 SV=2	HUMAN	7
140	9.94	9.98	11.79	10.41	10.41	sp|P09622|DLDH_HUMAN	Dihydrolipoyl dehydrogenase, mitochondrial OS=Homo sapiens OX=9606 GN=DLD PE=1 SV=2	HUMAN	6
141	9.92	9.96	29.05	25.71	25.71	sp|Q96IU4|ABHEB_HUMAN	Protein ABHD14B OS=Homo sapiens OX=9606 GN=ABHD14B PE=1 SV=1	HUMAN	5
142	9.89	9.95	34.39	34.39	30.16	sp|Q99497|PARK7_HUMAN	Protein/nucleic acid deglycase DJ-1 OS=Homo sapiens OX=9606 GN=PARK7 PE=1 SV=2	HUMAN	5
143	9.76	9.89	23.86	23.86	23.58	sp|Q9BSE5|SPEB_HUMAN	Agmatinase, mitochondrial OS=Homo sapiens OX=9606 GN=AGMAT PE=1 SV=2	HUMAN	6
144	9.71	9.78	13.54	8.646	8.646	sp|O95831|AIFM1_HUMAN	Apoptosis-inducing factor 1, mitochondrial OS=Homo sapiens OX=9606 GN=AIFM1 PE=1 SV=1	HUMAN	5
145	9.63	9.79	18.67	18.67	15.47	sp|P00325|ADH1B_HUMAN	Alcohol dehydrogenase 1B OS=Homo sapiens OX=9606 GN=ADH1B PE=1 SV=2	HUMAN	6
146	9.63	9.76	20.15	20.15	13.59	sp|P07339|CATD_HUMAN	Cathepsin D OS=Homo sapiens OX=9606 GN=CTSD PE=1 SV=1	HUMAN	6
147	9.62	9.66	16.67	16.67	16.67	sp|O00764|PDXK_HUMAN	Pyridoxal kinase OS=Homo sapiens OX=9606 GN=PDXK PE=1 SV=1	HUMAN	5
148	9.46	9.5	53.06	48.98	48.98	sp|P02766|TTHY_HUMAN	Transthyretin OS=Homo sapiens OX=9606 GN=TTR PE=1 SV=1	HUMAN	5
149	9.41	30.79	55.44	40.58	38.73	sp|P62736|ACTA_HUMAN	Actin, aortic smooth muscle OS=Homo sapiens OX=9606 GN=ACTA2 PE=1 SV=1	HUMAN	30
150	9.4	9.49	25.16	25.16	16.88	sp|Q14894|CRYM_HUMAN	Ketimine reductase mu-crystallin OS=Homo sapiens OX=9606 GN=CRYM PE=1 SV=1	HUMAN	5
151	9.33	17.39	35.58	30.37	30.37	sp|P01859|IGHG2_HUMAN	Immunoglobulin heavy constant gamma 2 OS=Homo sapiens OX=9606 GN=IGHG2 PE=1 SV=2	HUMAN	14
152	9.32	9.37	36	28	28	sp|P02511|CRYAB_HUMAN	Alpha-crystallin B chain OS=Homo sapiens OX=9606 GN=CRYAB PE=1 SV=2	HUMAN	5
153	9.1	9.29	30.28	30.28	22.94	sp|Q15907|RB11B_HUMAN	Ras-related protein Rab-11B OS=Homo sapiens OX=9606 GN=RAB11B PE=1 SV=4	HUMAN	5
154	9.06	9.2	30.92	30.92	30.92	sp|P22392|NDKB_HUMAN	Nucleoside diphosphate kinase B OS=Homo sapiens OX=9606 GN=NME2 PE=1 SV=1	HUMAN	5
155	9.01	9.12	18.21	18.21	15.41	sp|Q00796|DHSO_HUMAN	Sorbitol dehydrogenase OS=Homo sapiens OX=9606 GN=SORD PE=1 SV=4	HUMAN	5
156	8.85	8.89	20.9	20.9	20.9	sp|P02763|A1AG1_HUMAN	Alpha-1-acid glycoprotein 1 OS=Homo sapiens OX=9606 GN=ORM1 PE=1 SV=1	HUMAN	5
157	8.82	8.93	9.149	9.149	7.705	sp|P29401|TKT_HUMAN	Transketolase OS=Homo sapiens OX=9606 GN=TKT PE=1 SV=3	HUMAN	5
158	8.82	8.89	29.39	24.9	15.51	sp|Q96DG6|CMBL_HUMAN	Carboxymethylenebutenolidase homolog OS=Homo sapiens OX=9606 GN=CMBL PE=1 SV=1	HUMAN	4
159	8.62	8.64	37.16	28.35	28.35	sp|Q99714|HCD2_HUMAN	3-hydroxyacyl-CoA dehydrogenase type-2 OS=Homo sapiens OX=9606 GN=HSD17B10 PE=1 SV=3	HUMAN	5
160	8.6	8.67	15.97	15.97	15.97	sp|Q9HC38|GLOD4_HUMAN	Glyoxalase domain-containing protein 4 OS=Homo sapiens OX=9606 GN=GLOD4 PE=1 SV=1	HUMAN	5
161	8.5	8.63	8.075	6.832	6.832	sp|P01042|KNG1_HUMAN	Kininogen-1 OS=Homo sapiens OX=9606 GN=KNG1 PE=1 SV=2	HUMAN	5
162	8.48	8.6	19.18	14.15	12.71	sp|P27797|CALR_HUMAN	Calreticulin OS=Homo sapiens OX=9606 GN=CALR PE=1 SV=1	HUMAN	5
163	8.39	8.48	14.97	12.74	12.74	sp|Q16836|HCDH_HUMAN	Hydroxyacyl-coenzyme A dehydrogenase, mitochondrial OS=Homo sapiens OX=9606 GN=HADH PE=1 SV=3	HUMAN	5
164	8.38	8.41	36.32	33.18	23.32	sp|P27144|KAD4_HUMAN	Adenylate kinase 4, mitochondrial OS=Homo sapiens OX=9606 GN=AK4 PE=1 SV=1	HUMAN	5
165	8.35	8.41	20.75	20.75	17.01	sp|P78417|GSTO1_HUMAN	Glutathione S-transferase omega-1 OS=Homo sapiens OX=9606 GN=GSTO1 PE=1 SV=2	HUMAN	4
166	8.32	8.43	13.59	11.54	11.54	sp|P08559|ODPA_HUMAN	Pyruvate dehydrogenase E1 component subunit alpha, somatic form, mitochondrial OS=Homo sapiens OX=9606 GN=PDHA1 PE=1 SV=3	HUMAN	5
167	8.24	8.4	29.84	26.61	16.13	sp|P67936|TPM4_HUMAN	Tropomyosin alpha-4 chain OS=Homo sapiens OX=9606 GN=TPM4 PE=1 SV=3	HUMAN	5
168	8.19	8.26	10.35	7.077	7.077	sp|P40939|ECHA_HUMAN	Trifunctional enzyme subunit alpha, mitochondrial OS=Homo sapiens OX=9606 GN=HADHA PE=1 SV=2	HUMAN	5
169	8.17	8.18	41.41	41.41	36.72	sp|P62987|RL40_HUMAN	Ubiquitin-60S ribosomal protein L40 OS=Homo sapiens OX=9606 GN=UBA52 PE=1 SV=2	HUMAN	4
170	8.13	8.21	21.22	21.22	18.78	sp|Q9BUT1|BDH2_HUMAN	3-hydroxybutyrate dehydrogenase type 2 OS=Homo sapiens OX=9606 GN=BDH2 PE=1 SV=2	HUMAN	4
171	8.1	8.11	66.98	66.98	66.98	sp|P0DOY3|IGLC3_HUMAN	Immunoglobulin lambda constant 3 OS=Homo sapiens OX=9606 GN=IGLC3 PE=1 SV=1	HUMAN	7
172	8.08	8.23	23.23	20.88	14.81	sp|Q15274|NADC_HUMAN	Nicotinate-nucleotide pyrophosphorylase [carboxylating] OS=Homo sapiens OX=9606 GN=QPRT PE=1 SV=3	HUMAN	4
173	8.07	8.21	16.91	16.91	14.9	sp|P21695|GPDA_HUMAN	Glycerol-3-phosphate dehydrogenase [NAD(+)], cytoplasmic OS=Homo sapiens OX=9606 GN=GPD1 PE=1 SV=4	HUMAN	5
174	8.04	8.04	23.88	18.41	18.41	sp|Q01995|TAGL_HUMAN	Transgelin OS=Homo sapiens OX=9606 GN=TAGLN PE=1 SV=4	HUMAN	4
175	8.03	30.71	85.03	76.87	76.19	sp|P02042|HBD_HUMAN	Hemoglobin subunit delta OS=Homo sapiens OX=9606 GN=HBD PE=1 SV=2	HUMAN	89
176	8	17.59	40.94	40.94	33.22	sp|P12235|ADT1_HUMAN	ADP/ATP translocase 1 OS=Homo sapiens OX=9606 GN=SLC25A4 PE=1 SV=4	HUMAN	10
177	8	8.07	7.511	6.48	6.48	sp|P38646|GRP75_HUMAN	Stress-70 protein, mitochondrial OS=Homo sapiens OX=9606 GN=HSPA9 PE=1 SV=2	HUMAN	4
178	8	8	14.05	14.05	14.05	sp|P07910|HNRPC_HUMAN	Heterogeneous nuclear ribonucleoproteins C1/C2 OS=Homo sapiens OX=9606 GN=HNRNPC PE=1 SV=4	HUMAN	4
179	7.91	15.84	19.75	18.25	15.75	sp|P08727|K1C19_HUMAN	Keratin, type I cytoskeletal 19 OS=Homo sapiens OX=9606 GN=KRT19 PE=1 SV=4	HUMAN	8
180	7.89	7.92	27.57	27.57	23.83	sp|P30044|PRDX5_HUMAN	Peroxiredoxin-5, mitochondrial OS=Homo sapiens OX=9606 GN=PRDX5 PE=1 SV=4	HUMAN	4
181	7.85	7.95	19.53	17.38	9.013	sp|O75390|CISY_HUMAN	Citrate synthase, mitochondrial OS=Homo sapiens OX=9606 GN=CS PE=1 SV=2	HUMAN	4
182	7.78	11.85	50.61	44.08	30.61	sp|P63104|1433Z_HUMAN	14-3-3 protein zeta/delta OS=Homo sapiens OX=9606 GN=YWHAZ PE=1 SV=1	HUMAN	7
183	7.78	7.93	20.86	15.89	13.58	sp|P42126|ECI1_HUMAN	Enoyl-CoA delta isomerase 1, mitochondrial OS=Homo sapiens OX=9606 GN=ECI1 PE=1 SV=1	HUMAN	4
184	7.77	7.82	14.9	11.17	11.17	sp|Q96BW5|PTER_HUMAN	Phosphotriesterase-related protein OS=Homo sapiens OX=9606 GN=PTER PE=1 SV=1	HUMAN	4
185	7.74	8	28.52	27.76	14.07	sp|P62701|RS4X_HUMAN	40S ribosomal protein S4, X isoform OS=Homo sapiens OX=9606 GN=RPS4X PE=1 SV=2	HUMAN	4
186	7.73	7.89	22.87	16.16	14.33	sp|Q9UBQ7|GRHPR_HUMAN	Glyoxylate reductase/hydroxypyruvate reductase OS=Homo sapiens OX=9606 GN=GRHPR PE=1 SV=1	HUMAN	4
187	7.63	7.81	11.45	9.618	6.412	sp|P49748|ACADV_HUMAN	Very long-chain specific acyl-CoA dehydrogenase, mitochondrial OS=Homo sapiens OX=9606 GN=ACADVL PE=1 SV=1	HUMAN	4
188	7.58	7.7	18.81	15.27	12.17	sp|P49411|EFTU_HUMAN	Elongation factor Tu, mitochondrial OS=Homo sapiens OX=9606 GN=TUFM PE=1 SV=2	HUMAN	4
189	7.38	7.49	21	21	21	sp|P02652|APOA2_HUMAN	Apolipoprotein A-II OS=Homo sapiens OX=9606 GN=APOA2 PE=1 SV=1	HUMAN	4
190	7.25	7.33	5.376	4.692	3.128	sp|P05023|AT1A1_HUMAN	Sodium/potassium-transporting ATPase subunit alpha-1 OS=Homo sapiens OX=9606 GN=ATP1A1 PE=1 SV=1	HUMAN	3
191	7.15	7.29	17.92	17.92	13.84	sp|Q92820|GGH_HUMAN	Gamma-glutamyl hydrolase OS=Homo sapiens OX=9606 GN=GGH PE=1 SV=2	HUMAN	4
192	7.12	7.24	22.31	19.35	14.25	sp|O75367|H2AY_HUMAN	Core histone macro-H2A.1 OS=Homo sapiens OX=9606 GN=H2AFY PE=1 SV=4	HUMAN	4
193	7.11	7.19	19.1	11.01	9.438	sp|P50395|GDIB_HUMAN	Rab GDP dissociation inhibitor beta OS=Homo sapiens OX=9606 GN=GDI2 PE=1 SV=2	HUMAN	4
194	7.11	7.15	23.79	23.79	23.79	sp|P30043|BLVRB_HUMAN	Flavin reductase (NADPH) OS=Homo sapiens OX=9606 GN=BLVRB PE=1 SV=3	HUMAN	4
195	7.01	7.14	16.35	12.5	10.96	sp|P27338|AOFB_HUMAN	Amine oxidase [flavin-containing] B OS=Homo sapiens OX=9606 GN=MAOB PE=1 SV=3	HUMAN	4
196	6.99	7.07	15.9	13.76	9.786	sp|Q86XE5|HOGA1_HUMAN	4-hydroxy-2-oxoglutarate aldolase, mitochondrial OS=Homo sapiens OX=9606 GN=HOGA1 PE=1 SV=1	HUMAN	3
197	6.89	7.09	21.17	14.76	14.76	sp|P11177|ODPB_HUMAN	Pyruvate dehydrogenase E1 component subunit beta, mitochondrial OS=Homo sapiens OX=9606 GN=PDHB PE=1 SV=3	HUMAN	5
198	6.86	7.05	28.28	25	19.67	sp|Q7Z4W1|DCXR_HUMAN	L-xylulose reductase OS=Homo sapiens OX=9606 GN=DCXR PE=1 SV=2	HUMAN	6
199	6.86	6.99	17.96	16.41	10.53	sp|Q04828|AK1C1_HUMAN	Aldo-keto reductase family 1 member C1 OS=Homo sapiens OX=9606 GN=AKR1C1 PE=1 SV=1	HUMAN	4
200	6.85	6.91	29.14	25.71	21.71	sp|P02792|FRIL_HUMAN	Ferritin light chain OS=Homo sapiens OX=9606 GN=FTL PE=1 SV=2	HUMAN	5
201	6.68	6.89	11.58	9.693	9.456	sp|P26440|IVD_HUMAN	Isovaleryl-CoA dehydrogenase, mitochondrial OS=Homo sapiens OX=9606 GN=IVD PE=1 SV=1	HUMAN	4
202	6.66	6.7	14.4	14.4	9.424	sp|P51888|PRELP_HUMAN	Prolargin OS=Homo sapiens OX=9606 GN=PRELP PE=1 SV=1	HUMAN	3
203	6.64	6.73	15.29	15.29	13.38	sp|Q02978|M2OM_HUMAN	Mitochondrial 2-oxoglutarate/malate carrier protein OS=Homo sapiens OX=9606 GN=SLC25A11 PE=1 SV=3	HUMAN	4
204	6.63	6.67	24.17	15.11	12.69	sp|O95154|ARK73_HUMAN	Aflatoxin B1 aldehyde reductase member 3 OS=Homo sapiens OX=9606 GN=AKR7A3 PE=1 SV=2	HUMAN	3
205	6.59	6.74	8.941	8.941	8.941	sp|P28331|NDUS1_HUMAN	NADH-ubiquinone oxidoreductase 75 kDa subunit, mitochondrial OS=Homo sapiens OX=9606 GN=NDUFS1 PE=1 SV=3	HUMAN	5
206	6.57	6.66	31.43	31.43	31.43	sp|P10599|THIO_HUMAN	Thioredoxin OS=Homo sapiens OX=9606 GN=TXN PE=1 SV=3	HUMAN	4
207	6.52	10.58	41.57	36.86	34.9	sp|P62258|1433E_HUMAN	14-3-3 protein epsilon OS=Homo sapiens OX=9606 GN=YWHAE PE=1 SV=1	HUMAN	8
208	6.46	6.64	25.44	17.16	9.763	sp|P51884|LUM_HUMAN	Lumican OS=Homo sapiens OX=9606 GN=LUM PE=1 SV=2	HUMAN	3
209	6.45	6.57	16.06	12.63	9.85	sp|Q9GZM7|TINAL_HUMAN	Tubulointerstitial nephritis antigen-like OS=Homo sapiens OX=9606 GN=TINAGL1 PE=1 SV=1	HUMAN	4
210	6.37	6.4	11.8	11.8	7.66	sp|P34896|GLYC_HUMAN	Serine hydroxymethyltransferase, cytosolic OS=Homo sapiens OX=9606 GN=SHMT1 PE=1 SV=1	HUMAN	3
211	6.36	6.39	11.92	10.15	8.389	sp|P36957|ODO2_HUMAN	Dihydrolipoyllysine-residue succinyltransferase component of 2-oxoglutarate dehydrogenase complex, mitochondrial OS=Homo sapiens OX=9606 GN=DLST PE=1 SV=4	HUMAN	4
212	6.33	6.51	21.89	15.82	13.47	sp|P25325|THTM_HUMAN	3-mercaptopyruvate sulfurtransferase OS=Homo sapiens OX=9606 GN=MPST PE=1 SV=3	HUMAN	4
213	6.3	6.32	10.58	10.58	8.855	sp|O75306|NDUS2_HUMAN	NADH dehydrogenase [ubiquinone] iron-sulfur protein 2, mitochondrial OS=Homo sapiens OX=9606 GN=NDUFS2 PE=1 SV=2	HUMAN	3
214	6.28	6.37	10.83	8.958	7.5	sp|P31930|QCR1_HUMAN	Cytochrome b-c1 complex subunit 1, mitochondrial OS=Homo sapiens OX=9606 GN=UQCRC1 PE=1 SV=3	HUMAN	4
215	6.26	6.28	1.275	0.9565	0.7515	sp|P98160|PGBM_HUMAN	Basement membrane-specific heparan sulfate proteoglycan core protein OS=Homo sapiens OX=9606 GN=HSPG2 PE=1 SV=4	HUMAN	3
216	6.22	6.24	13.55	12.02	10.23	sp|P38159|RBMX_HUMAN	RNA-binding motif protein, X chromosome OS=Homo sapiens OX=9606 GN=RBMX PE=1 SV=3	HUMAN	3
217	6.22	6.24	29.65	29.65	18.59	sp|P37802|TAGL2_HUMAN	Transgelin-2 OS=Homo sapiens OX=9606 GN=TAGLN2 PE=1 SV=3	HUMAN	3
218	6.14	8.03	23.39	23.39	23.39	sp|P09488|GSTM1_HUMAN	Glutathione S-transferase Mu 1 OS=Homo sapiens OX=9606 GN=GSTM1 PE=1 SV=3	HUMAN	5
219	6.14	6.16	9.634	7.322	5.973	sp|P28838|AMPL_HUMAN	Cytosol aminopeptidase OS=Homo sapiens OX=9606 GN=LAP3 PE=1 SV=3	HUMAN	3
220	6.11	6.2	10.1	6.835	5.201	sp|P08133|ANXA6_HUMAN	Annexin A6 OS=Homo sapiens OX=9606 GN=ANXA6 PE=1 SV=3	HUMAN	3
221	6.11	6.17	9.11	7.839	6.356	sp|Q9Y646|CBPQ_HUMAN	Carboxypeptidase Q OS=Homo sapiens OX=9606 GN=CPQ PE=1 SV=1	HUMAN	3
222	6.06	6.13	19.47	19.47	16.37	sp|P22352|GPX3_HUMAN	Glutathione peroxidase 3 OS=Homo sapiens OX=9606 GN=GPX3 PE=1 SV=2	HUMAN	3
223	6.06	6.07	26.09	21.74	21.74	sp|O75947|ATP5H_HUMAN	ATP synthase subunit d, mitochondrial OS=Homo sapiens OX=9606 GN=ATP5H PE=1 SV=3	HUMAN	3
224	6.03	6.19	48.28	48.28	48.28	sp|P01619|KV320_HUMAN	Immunoglobulin kappa variable 3-20 OS=Homo sapiens OX=9606 GN=IGKV3-20 PE=1 SV=2	HUMAN	5
225	6.01	6.12	18.44	18.44	18.44	sp|P09417|DHPR_HUMAN	Dihydropteridine reductase OS=Homo sapiens OX=9606 GN=QDPR PE=1 SV=2	HUMAN	4
226	6	6	45.26	31.39	31.39	sp|P52758|RIDA_HUMAN	2-iminobutanoate/2-iminopropanoate deaminase OS=Homo sapiens OX=9606 GN=RIDA PE=1 SV=1	HUMAN	3
227	6	6	16.09	12.64	12.64	sp|P05937|CALB1_HUMAN	Calbindin OS=Homo sapiens OX=9606 GN=CALB1 PE=1 SV=2	HUMAN	3
228	6	6	6.32	6.32	6.32	sp|Q6XQN6|PNCB_HUMAN	Nicotinate phosphoribosyltransferase OS=Homo sapiens OX=9606 GN=NAPRT PE=1 SV=2	HUMAN	3
229	5.97	6.2	27.95	22.9	17.17	sp|Q16762|THTR_HUMAN	Thiosulfate sulfurtransferase OS=Homo sapiens OX=9606 GN=TST PE=1 SV=4	HUMAN	4
230	5.97	6.17	21.96	16.08	13.73	sp|P25788|PSA3_HUMAN	Proteasome subunit alpha type-3 OS=Homo sapiens OX=9606 GN=PSMA3 PE=1 SV=2	HUMAN	4
231	5.94	5.98	14.69	12.59	12.59	sp|P47755|CAZA2_HUMAN	F-actin-capping protein subunit alpha-2 OS=Homo sapiens OX=9606 GN=CAPZA2 PE=1 SV=3	HUMAN	3
232	5.91	6.02	8.952	7.429	6.095	sp|P04196|HRG_HUMAN	Histidine-rich glycoprotein OS=Homo sapiens OX=9606 GN=HRG PE=1 SV=1	HUMAN	3
233	5.85	5.99	22.97	22.52	19.37	sp|P04179|SODM_HUMAN	Superoxide dismutase [Mn], mitochondrial OS=Homo sapiens OX=9606 GN=SOD2 PE=1 SV=3	HUMAN	4
234	5.84	5.96	13.89	13.89	13.89	sp|P62826|RAN_HUMAN	GTP-binding nuclear protein Ran OS=Homo sapiens OX=9606 GN=RAN PE=1 SV=3	HUMAN	3
235	5.82	5.89	15.42	15.42	15.42	sp|P08294|SODE_HUMAN	Extracellular superoxide dismutase [Cu-Zn] OS=Homo sapiens OX=9606 GN=SOD3 PE=1 SV=2	HUMAN	3
236	5.78	5.88	3.738	2.745	2.336	sp|P08572|CO4A2_HUMAN	Collagen alpha-2(IV) chain OS=Homo sapiens OX=9606 GN=COL4A2 PE=1 SV=4	HUMAN	3
237	5.77	5.89	30.84	22.03	22.03	sp|P00403|COX2_HUMAN	Cytochrome c oxidase subunit 2 OS=Homo sapiens OX=9606 GN=MT-CO2 PE=1 SV=1	HUMAN	5
238	5.73	6.02	12.84	10.75	10.75	sp|Q969Z3|MARC2_HUMAN	Mitochondrial amidoxime reducing component 2 OS=Homo sapiens OX=9606 GN=MARC2 PE=1 SV=1	HUMAN	4
239	5.69	5.81	13.41	13.41	10.87	sp|Q9NQR4|NIT2_HUMAN	Omega-amidase NIT2 OS=Homo sapiens OX=9606 GN=NIT2 PE=1 SV=1	HUMAN	3
240	5.63	5.71	9.244	6.513	6.513	sp|Q9H3G5|CPVL_HUMAN	Probable serine carboxypeptidase CPVL OS=Homo sapiens OX=9606 GN=CPVL PE=1 SV=2	HUMAN	3
241	5.56	5.76	10.22	9.945	9.945	sp|Q00325|MPCP_HUMAN	Phosphate carrier protein, mitochondrial OS=Homo sapiens OX=9606 GN=SLC25A3 PE=1 SV=2	HUMAN	4
242	5.55	5.72	9.337	9.337	3.765	sp|P31040|SDHA_HUMAN	Succinate dehydrogenase [ubiquinone] flavoprotein subunit, mitochondrial OS=Homo sapiens OX=9606 GN=SDHA PE=1 SV=2	HUMAN	2
243	5.51	5.65	31.43	31.43	31.43	sp|P99999|CYC_HUMAN	Cytochrome c OS=Homo sapiens OX=9606 GN=CYCS PE=1 SV=2	HUMAN	3
244	5.5	5.71	18.46	18.46	15.38	sp|O00264|PGRC1_HUMAN	Membrane-associated progesterone receptor component 1 OS=Homo sapiens OX=9606 GN=PGRMC1 PE=1 SV=3	HUMAN	3
245	5.5	5.63	27.36	24.32	18.58	sp|Q6IB77|GLYAT_HUMAN	Glycine N-acyltransferase OS=Homo sapiens OX=9606 GN=GLYAT PE=1 SV=3	HUMAN	3
246	5.48	5.63	26.51	24.5	18.07	sp|Q06323|PSME1_HUMAN	Proteasome activator complex subunit 1 OS=Homo sapiens OX=9606 GN=PSME1 PE=1 SV=1	HUMAN	4
247	5.48	5.59	12	12	9.846	sp|P35914|HMGCL_HUMAN	Hydroxymethylglutaryl-CoA lyase, mitochondrial OS=Homo sapiens OX=9606 GN=HMGCL PE=1 SV=2	HUMAN	3
248	5.46	5.52	11.36	11.36	11.36	sp|P63244|RACK1_HUMAN	Receptor of activated protein C kinase 1 OS=Homo sapiens OX=9606 GN=RACK1 PE=1 SV=3	HUMAN	3
249	5.45	5.65	31.93	27.11	27.11	sp|P23528|COF1_HUMAN	Cofilin-1 OS=Homo sapiens OX=9606 GN=CFL1 PE=1 SV=3	HUMAN	4
250	5.43	5.52	8.74	7.52	7.52	sp|Q9UHL4|DPP2_HUMAN	Dipeptidyl peptidase 2 OS=Homo sapiens OX=9606 GN=DPP7 PE=1 SV=3	HUMAN	3
251	5.35	5.55	24.87	24.87	24.87	sp|P05090|APOD_HUMAN	Apolipoprotein D OS=Homo sapiens OX=9606 GN=APOD PE=1 SV=1	HUMAN	5
252	5.33	5.47	9.375	9.375	9.375	sp|P24539|AT5F1_HUMAN	ATP synthase F(0) complex subunit B1, mitochondrial OS=Homo sapiens OX=9606 GN=ATP5F1 PE=1 SV=2	HUMAN	3
253	5.3	5.39	6.719	6.719	4.844	sp|Q16822|PCKGM_HUMAN	Phosphoenolpyruvate carboxykinase [GTP], mitochondrial OS=Homo sapiens OX=9606 GN=PCK2 PE=1 SV=4	HUMAN	3
254	5.26	5.42	13.43	13.43	13.43	sp|P23284|PPIB_HUMAN	Peptidyl-prolyl cis-trans isomerase B OS=Homo sapiens OX=9606 GN=PPIB PE=1 SV=2	HUMAN	3
255	5.24	14.44	25.82	19.24	16.29	sp|P26038|MOES_HUMAN	Moesin OS=Homo sapiens OX=9606 GN=MSN PE=1 SV=3	HUMAN	10
256	5.18	5.45	37.67	32.19	27.4	sp|P62249|RS16_HUMAN	40S ribosomal protein S16 OS=Homo sapiens OX=9606 GN=RPS16 PE=1 SV=2	HUMAN	4
257	5.17	5.42	26.37	20.4	13.43	sp|Q9H0U4|RAB1B_HUMAN	Ras-related protein Rab-1B OS=Homo sapiens OX=9606 GN=RAB1B PE=1 SV=1	HUMAN	3
258	5.16	5.39	10.95	8.316	5.071	sp|P12955|PEPD_HUMAN	Xaa-Pro dipeptidase OS=Homo sapiens OX=9606 GN=PEPD PE=1 SV=3	HUMAN	3
259	5.11	5.36	55.97	42.54	26.87	sp|P00167|CYB5_HUMAN	Cytochrome b5 OS=Homo sapiens OX=9606 GN=CYB5A PE=1 SV=2	HUMAN	3
260	5.09	5.24	20.62	20.62	13.92	sp|P07305|H10_HUMAN	Histone H1.0 OS=Homo sapiens OX=9606 GN=H1F0 PE=1 SV=3	HUMAN	3
261	5.08	5.16	14.32	8.115	8.115	sp|P16930|FAAA_HUMAN	Fumarylacetoacetase OS=Homo sapiens OX=9606 GN=FAH PE=1 SV=2	HUMAN	3
262	5.05	5.17	18.35	15.83	10.79	sp|Q9BTZ2|DHRS4_HUMAN	Dehydrogenase/reductase SDR family member 4 OS=Homo sapiens OX=9606 GN=DHRS4 PE=1 SV=3	HUMAN	3
263	5.03	5.15	12.35	12.35	9.118	sp|P62879|GBB2_HUMAN	Guanine nucleotide-binding protein G(I)/G(S)/G(T) subunit beta-2 OS=Homo sapiens OX=9606 GN=GNB2 PE=1 SV=3	HUMAN	3
264	5.02	5.1	7.46	4.762	4.762	sp|P13797|PLST_HUMAN	Plastin-3 OS=Homo sapiens OX=9606 GN=PLS3 PE=1 SV=4	HUMAN	3
265	4.99	5.14	26.36	16.32	16.32	sp|P54819|KAD2_HUMAN	Adenylate kinase 2, mitochondrial OS=Homo sapiens OX=9606 GN=AK2 PE=1 SV=2	HUMAN	3
266	4.97	5.22	17.5	17.5	14.17	sp|P30711|GSTT1_HUMAN	Glutathione S-transferase theta-1 OS=Homo sapiens OX=9606 GN=GSTT1 PE=1 SV=4	HUMAN	3
267	4.96	5.16	9.287	9.287	6.263	sp|P61978|HNRPK_HUMAN	Heterogeneous nuclear ribonucleoprotein K OS=Homo sapiens OX=9606 GN=HNRNPK PE=1 SV=1	HUMAN	3
268	4.83	4.95	18.11	17.28	7.407	sp|P23396|RS3_HUMAN	40S ribosomal protein S3 OS=Homo sapiens OX=9606 GN=RPS3 PE=1 SV=2	HUMAN	2
269	4.81	5.07	9.205	9.205	6.485	sp|P04004|VTNC_HUMAN	Vitronectin OS=Homo sapiens OX=9606 GN=VTN PE=1 SV=1	HUMAN	3
270	4.7	4.76	24.31	16.57	16.57	sp|P61204|ARF3_HUMAN	ADP-ribosylation factor 3 OS=Homo sapiens OX=9606 GN=ARF3 PE=1 SV=2	HUMAN	3
271	4.67	4.74	11.18	9.804	3.137	sp|P07954|FUMH_HUMAN	Fumarate hydratase, mitochondrial OS=Homo sapiens OX=9606 GN=FH PE=1 SV=3	HUMAN	2
272	4.63	4.84	23.7	14.16	10.69	sp|P53597|SUCA_HUMAN	Succinate--CoA ligase [ADP/GDP-forming] subunit alpha, mitochondrial OS=Homo sapiens OX=9606 GN=SUCLG1 PE=1 SV=4	HUMAN	3
273	4.61	4.84	20.16	20.16	14.71	sp|P02765|FETUA_HUMAN	Alpha-2-HS-glycoprotein OS=Homo sapiens OX=9606 GN=AHSG PE=1 SV=1	HUMAN	6
274	4.55	4.68	21.17	14.76	10.58	sp|O43488|ARK72_HUMAN	Aflatoxin B1 aldehyde reductase member 2 OS=Homo sapiens OX=9606 GN=AKR7A2 PE=1 SV=3	HUMAN	3
275	4.55	4.61	16.11	12.8	8.531	sp|P26373|RL13_HUMAN	60S ribosomal protein L13 OS=Homo sapiens OX=9606 GN=RPL13 PE=1 SV=4	HUMAN	2
276	4.52	4.58	13.31	10.92	8.191	sp|P15880|RS2_HUMAN	40S ribosomal protein S2 OS=Homo sapiens OX=9606 GN=RPS2 PE=1 SV=2	HUMAN	2
277	4.52	4.57	24.44	20.56	20.56	sp|P07741|APT_HUMAN	Adenine phosphoribosyltransferase OS=Homo sapiens OX=9606 GN=APRT PE=1 SV=2	HUMAN	3
278	4.49	4.78	58.09	44.85	27.94	sp|P84243|H33_HUMAN	Histone H3.3 OS=Homo sapiens OX=9606 GN=H3F3A PE=1 SV=2	HUMAN	12
279	4.48	4.54	13.2	10.96	5.618	sp|Q15365|PCBP1_HUMAN	Poly(rC)-binding protein 1 OS=Homo sapiens OX=9606 GN=PCBP1 PE=1 SV=2	HUMAN	2
280	4.47	4.53	13.17	10.78	6.886	sp|Q9H2U2|IPYR2_HUMAN	Inorganic pyrophosphatase 2, mitochondrial OS=Homo sapiens OX=9606 GN=PPA2 PE=1 SV=2	HUMAN	2
281	4.42	23.03	26.47	23.22	18.42	sp|P11142|HSP7C_HUMAN	Heat shock cognate 71 kDa protein OS=Homo sapiens OX=9606 GN=HSPA8 PE=1 SV=1	HUMAN	11
282	4.39	5.25	18.81	16.3	11.91	sp|P09525|ANXA4_HUMAN	Annexin A4 OS=Homo sapiens OX=9606 GN=ANXA4 PE=1 SV=4	HUMAN	3
283	4.38	4.43	19.4	17.16	14.55	sp|P04632|CPNS1_HUMAN	Calpain small subunit 1 OS=Homo sapiens OX=9606 GN=CAPNS1 PE=1 SV=1	HUMAN	2
284	4.37	4.43	19.83	12.07	6.609	sp|P40121|CAPG_HUMAN	Macrophage-capping protein OS=Homo sapiens OX=9606 GN=CAPG PE=1 SV=2	HUMAN	2
285	4.34	4.8	19.39	16.73	10.27	sp|P25786|PSA1_HUMAN	Proteasome subunit alpha type-1 OS=Homo sapiens OX=9606 GN=PSMA1 PE=1 SV=1	HUMAN	3
286	4.3	4.44	21.43	12.24	7.483	sp|P06748|NPM_HUMAN	Nucleophosmin OS=Homo sapiens OX=9606 GN=NPM1 PE=1 SV=2	HUMAN	2
287	4.27	4.43	13.66	10.13	7.489	sp|Q9NX63|MIC19_HUMAN	MICOS complex subunit MIC19 OS=Homo sapiens OX=9606 GN=CHCHD3 PE=1 SV=1	HUMAN	2
288	4.21	4.24	6.494	6.494	4.638	sp|P05166|PCCB_HUMAN	Propionyl-CoA carboxylase beta chain, mitochondrial OS=Homo sapiens OX=9606 GN=PCCB PE=1 SV=3	HUMAN	2
289	4.17	4.31	9.003	9.003	9.003	sp|P53007|TXTP_HUMAN	Tricarboxylate transport protein, mitochondrial OS=Homo sapiens OX=9606 GN=SLC25A1 PE=1 SV=2	HUMAN	3
290	4.17	4.2	11.21	11.21	8.788	sp|P13716|HEM2_HUMAN	Delta-aminolevulinic acid dehydratase OS=Homo sapiens OX=9606 GN=ALAD PE=1 SV=1	HUMAN	2
291	4.13	4.31	19.27	17.28	9.302	sp|P00387|NB5R3_HUMAN	NADH-cytochrome b5 reductase 3 OS=Homo sapiens OX=9606 GN=CYB5R3 PE=1 SV=3	HUMAN	2
292	4.09	4.11	17.26	17.26	13.69	sp|P30049|ATPD_HUMAN	ATP synthase subunit delta, mitochondrial OS=Homo sapiens OX=9606 GN=ATP5F1D PE=1 SV=2	HUMAN	2
293	4.07	4.37	9.04	9.04	7.91	sp|P26599|PTBP1_HUMAN	Polypyrimidine tract-binding protein 1 OS=Homo sapiens OX=9606 GN=PTBP1 PE=1 SV=1	HUMAN	3
294	4.06	20.02	34.38	34.15	32.14	sp|P68366|TBA4A_HUMAN	Tubulin alpha-4A chain OS=Homo sapiens OX=9606 GN=TUBA4A PE=1 SV=1	HUMAN	14
295	4.05	4.06	3.403	2.634	2.634	sp|O43707|ACTN4_HUMAN	Alpha-actinin-4 OS=Homo sapiens OX=9606 GN=ACTN4 PE=1 SV=2	HUMAN	2
296	4.04	4.05	20.13	13.64	13.64	sp|P00441|SODC_HUMAN	Superoxide dismutase [Cu-Zn] OS=Homo sapiens OX=9606 GN=SOD1 PE=1 SV=2	HUMAN	2
297	4.03	4.03	8.169	6.197	6.197	sp|Q14103|HNRPD_HUMAN	Heterogeneous nuclear ribonucleoprotein D0 OS=Homo sapiens OX=9606 GN=HNRNPD PE=1 SV=1	HUMAN	2
298	4.03	4.03	6.392	4.948	4.948	sp|P01019|ANGT_HUMAN	Angiotensinogen OS=Homo sapiens OX=9606 GN=AGT PE=1 SV=1	HUMAN	2
299	4.02	4.02	11.88	8.251	8.251	sp|P05026|AT1B1_HUMAN	Sodium/potassium-transporting ATPase subunit beta-1 OS=Homo sapiens OX=9606 GN=ATP1B1 PE=1 SV=1	HUMAN	2
300	4	13.1	69.05	61.11	55.56	sp|Q16778|H2B2E_HUMAN	Histone H2B type 2-E OS=Homo sapiens OX=9606 GN=HIST2H2BE PE=1 SV=3	HUMAN	16
301	4	9.18	32.52	23.58	23.58	sp|P31946|1433B_HUMAN	14-3-3 protein beta/alpha OS=Homo sapiens OX=9606 GN=YWHAB PE=1 SV=3	HUMAN	6
302	4	8	22.43	22.43	22.43	sp|B9A064|IGLL5_HUMAN	Immunoglobulin lambda-like polypeptide 5 OS=Homo sapiens OX=9606 GN=IGLL5 PE=2 SV=2	HUMAN	5
303	4	4.02	10.06	8.176	8.176	sp|P27695|APEX1_HUMAN	DNA-(apurinic or apyrimidinic site) lyase OS=Homo sapiens OX=9606 GN=APEX1 PE=1 SV=2	HUMAN	2
304	4	4	17.26	14.88	8.036	sp|P31937|3HIDH_HUMAN	3-hydroxyisobutyrate dehydrogenase, mitochondrial OS=Homo sapiens OX=9606 GN=HIBADH PE=1 SV=2	HUMAN	2
305	4	4	14.24	12.88	7.119	sp|P08865|RSSA_HUMAN	40S ribosomal protein SA OS=Homo sapiens OX=9606 GN=RPSA PE=1 SV=4	HUMAN	2
306	4	4	5.611	5.281	5.281	sp|Q9Y6C9|MTCH2_HUMAN	Mitochondrial carrier homolog 2 OS=Homo sapiens OX=9606 GN=MTCH2 PE=1 SV=1	HUMAN	2
307	4	4	5.063	5.063	5.063	sp|Q13510|ASAH1_HUMAN	Acid ceramidase OS=Homo sapiens OX=9606 GN=ASAH1 PE=1 SV=5	HUMAN	2
308	4	4	12.23	12.23	12.23	sp|P68402|PA1B2_HUMAN	Platelet-activating factor acetylhydrolase IB subunit beta OS=Homo sapiens OX=9606 GN=PAFAH1B2 PE=1 SV=1	HUMAN	2
309	4	4	8.664	8.664	8.664	sp|P47756|CAPZB_HUMAN	F-actin-capping protein subunit beta OS=Homo sapiens OX=9606 GN=CAPZB PE=1 SV=4	HUMAN	2
310	4	4	19.49	19.49	19.49	sp|P30046|DOPD_HUMAN	D-dopachrome decarboxylase OS=Homo sapiens OX=9606 GN=DDT PE=1 SV=3	HUMAN	2
311	4	4	9.129	9.129	9.129	sp|P28066|PSA5_HUMAN	Proteasome subunit alpha type-5 OS=Homo sapiens OX=9606 GN=PSMA5 PE=1 SV=3	HUMAN	2
312	4	4	9.237	9.237	9.237	sp|P19404|NDUV2_HUMAN	NADH dehydrogenase [ubiquinone] flavoprotein 2, mitochondrial OS=Homo sapiens OX=9606 GN=NDUFV2 PE=1 SV=2	HUMAN	2
313	4	4	19.46	19.46	19.46	sp|P0DP25|CALM3_HUMAN	Calmodulin-3 OS=Homo sapiens OX=9606 GN=CALM3 PE=1 SV=1	HUMAN	2
314	4	4	20	20	20	sp|P07737|PROF1_HUMAN	Profilin-1 OS=Homo sapiens OX=9606 GN=PFN1 PE=1 SV=2	HUMAN	2
315	3.9	4.3	14.6	14.6	11.31	sp|P47985|UCRI_HUMAN	Cytochrome b-c1 complex subunit Rieske, mitochondrial OS=Homo sapiens OX=9606 GN=UQCRFS1 PE=1 SV=2	HUMAN	3
316	3.78	4.09	6.436	4.125	4.125	sp|O75083|WDR1_HUMAN	WD repeat-containing protein 1 OS=Homo sapiens OX=9606 GN=WDR1 PE=1 SV=4	HUMAN	3
317	3.72	4.02	1.832	1.832	1.832	sp|P01023|A2MG_HUMAN	Alpha-2-macroglobulin OS=Homo sapiens OX=9606 GN=A2M PE=1 SV=3	HUMAN	3
318	3.67	4.06	15.85	11.27	6.69	sp|Q9BPW8|NIPS1_HUMAN	Protein NipSnap homolog 1 OS=Homo sapiens OX=9606 GN=NIPSNAP1 PE=1 SV=1	HUMAN	3
319	3.67	3.78	25.3	7.905	7.905	sp|Q9Y696|CLIC4_HUMAN	Chloride intracellular channel protein 4 OS=Homo sapiens OX=9606 GN=CLIC4 PE=1 SV=4	HUMAN	2
320	3.65	4.02	22.94	19.48	12.12	sp|P16083|NQO2_HUMAN	Ribosyldihydronicotinamide dehydrogenase [quinone] OS=Homo sapiens OX=9606 GN=NQO2 PE=1 SV=5	HUMAN	4
321	3.63	3.99	10.32	10.32	8.26	sp|Q13825|AUHM_HUMAN	Methylglutaconyl-CoA hydratase, mitochondrial OS=Homo sapiens OX=9606 GN=AUH PE=1 SV=1	HUMAN	3
322	3.59	3.73	9.728	9.728	7.004	sp|P62917|RL8_HUMAN	60S ribosomal protein L8 OS=Homo sapiens OX=9606 GN=RPL8 PE=1 SV=2	HUMAN	2
323	3.57	3.66	8.732	8.732	8.732	sp|O95299|NDUAA_HUMAN	NADH dehydrogenase [ubiquinone] 1 alpha subcomplex subunit 10, mitochondrial OS=Homo sapiens OX=9606 GN=NDUFA10 PE=1 SV=1	HUMAN	2
324	3.54	3.68	13.28	10.79	10.79	sp|O00299|CLIC1_HUMAN	Chloride intracellular channel protein 1 OS=Homo sapiens OX=9606 GN=CLIC1 PE=1 SV=4	HUMAN	2
325	3.54	3.62	13.76	13.76	13.76	sp|Q9NRV9|HEBP1_HUMAN	Heme-binding protein 1 OS=Homo sapiens OX=9606 GN=HEBP1 PE=1 SV=1	HUMAN	2
326	3.53	3.69	15.5	15.5	15.5	sp|P10606|COX5B_HUMAN	Cytochrome c oxidase subunit 5B, mitochondrial OS=Homo sapiens OX=9606 GN=COX5B PE=1 SV=2	HUMAN	3
327	3.53	3.66	3.846	3.846	3.846	sp|P55809|SCOT1_HUMAN	Succinyl-CoA:3-ketoacid coenzyme A transferase 1, mitochondrial OS=Homo sapiens OX=9606 GN=OXCT1 PE=1 SV=1	HUMAN	2
328	3.49	3.59	8.19	4.741	4.741	sp|P04424|ARLY_HUMAN	Argininosuccinate lyase OS=Homo sapiens OX=9606 GN=ASL PE=1 SV=4	HUMAN	2
329	3.48	3.65	10.96	10.96	6.417	sp|P11766|ADHX_HUMAN	Alcohol dehydrogenase class-3 OS=Homo sapiens OX=9606 GN=ADH5 PE=1 SV=4	HUMAN	2
330	3.46	3.56	8.727	5.818	5.818	sp|O94903|PLPHP_HUMAN	Pyridoxal phosphate homeostasis protein OS=Homo sapiens OX=9606 GN=PLPBP PE=1 SV=1	HUMAN	2
331	3.42	3.63	14.77	10.34	4.008	sp|P48637|GSHB_HUMAN	Glutathione synthetase OS=Homo sapiens OX=9606 GN=GSS PE=1 SV=1	HUMAN	2
332	3.33	3.42	8.547	8.547	8.547	sp|O43423|AN32C_HUMAN	Acidic leucine-rich nuclear phosphoprotein 32 family member C OS=Homo sapiens OX=9606 GN=ANP32C PE=2 SV=1	HUMAN	2
333	3.32	3.41	19.17	19.17	19.17	sp|P01615|KVD28_HUMAN	Immunoglobulin kappa variable 2D-28 OS=Homo sapiens OX=9606 GN=IGKV2D-28 PE=1 SV=2	HUMAN	3
334	3.3	3.51	35.34	19.55	13.53	sp|P05413|FABPH_HUMAN	Fatty acid-binding protein, heart OS=Homo sapiens OX=9606 GN=FABP3 PE=1 SV=4	HUMAN	2
335	3.3	3.46	16.85	16.85	16.85	sp|P62834|RAP1A_HUMAN	Ras-related protein Rap-1A OS=Homo sapiens OX=9606 GN=RAP1A PE=1 SV=1	HUMAN	3
336	3.27	3.37	8.923	7.077	7.077	sp|P08574|CY1_HUMAN	Cytochrome c1, heme protein, mitochondrial OS=Homo sapiens OX=9606 GN=CYC1 PE=1 SV=3	HUMAN	2
337	3.25	3.39	15.03	9.965	3.671	sp|Q16555|DPYL2_HUMAN	Dihydropyrimidinase-related protein 2 OS=Homo sapiens OX=9606 GN=DPYSL2 PE=1 SV=1	HUMAN	2
338	3.23	3.33	8.904	6.507	6.507	sp|P50135|HNMT_HUMAN	Histamine N-methyltransferase OS=Homo sapiens OX=9606 GN=HNMT PE=1 SV=1	HUMAN	2
339	3.19	3.46	10.34	10.34	7.28	sp|P25789|PSA4_HUMAN	Proteasome subunit alpha type-4 OS=Homo sapiens OX=9606 GN=PSMA4 PE=1 SV=1	HUMAN	2
340	3.17	3.26	6.148	3.617	3.617	sp|Q5SSJ5|HP1B3_HUMAN	Heterochromatin protein 1-binding protein 3 OS=Homo sapiens OX=9606 GN=HP1BP3 PE=1 SV=1	HUMAN	2
341	3.16	3.33	21.45	12.87	8.581	sp|Q96DC8|ECHD3_HUMAN	Enoyl-CoA hydratase domain-containing protein 3, mitochondrial OS=Homo sapiens OX=9606 GN=ECHDC3 PE=1 SV=2	HUMAN	2
342	3.15	3.24	6.23	6.23	6.23	sp|Q9UHQ9|NB5R1_HUMAN	NADH-cytochrome b5 reductase 1 OS=Homo sapiens OX=9606 GN=CYB5R1 PE=1 SV=1	HUMAN	2
343	3.1	3.28	13.22	13.22	13.22	sp|P06312|KV401_HUMAN	Immunoglobulin kappa variable 4-1 OS=Homo sapiens OX=9606 GN=IGKV4-1 PE=1 SV=1	HUMAN	2
344	3.09	3.17	9.163	9.163	9.163	sp|Q9BSH5|HDHD3_HUMAN	Haloacid dehalogenase-like hydrolase domain-containing protein 3 OS=Homo sapiens OX=9606 GN=HDHD3 PE=1 SV=1	HUMAN	2
345	3.09	3.17	14.94	14.94	14.94	sp|O43598|DNPH1_HUMAN	2'-deoxynucleoside 5'-phosphate N-hydrolase 1 OS=Homo sapiens OX=9606 GN=DNPH1 PE=1 SV=1	HUMAN	2
346	3.08	3.16	15.74	10.65	10.65	sp|P51148|RAB5C_HUMAN	Ras-related protein Rab-5C OS=Homo sapiens OX=9606 GN=RAB5C PE=1 SV=2	HUMAN	2
347	3.08	3.15	13.82	13.82	13.82	sp|O14880|MGST3_HUMAN	Microsomal glutathione S-transferase 3 OS=Homo sapiens OX=9606 GN=MGST3 PE=1 SV=1	HUMAN	2
348	3.07	3.38	20.22	20.22	16.39	sp|P02794|FRIH_HUMAN	Ferritin heavy chain OS=Homo sapiens OX=9606 GN=FTH1 PE=1 SV=2	HUMAN	3
349	3.02	3.22	6.004	3.565	3.565	sp|O43175|SERA_HUMAN	D-3-phosphoglycerate dehydrogenase OS=Homo sapiens OX=9606 GN=PHGDH PE=1 SV=4	HUMAN	2
350	3.01	3.12	13.81	10.88	10.88	sp|Q9UL46|PSME2_HUMAN	Proteasome activator complex subunit 2 OS=Homo sapiens OX=9606 GN=PSME2 PE=1 SV=4	HUMAN	2
351	2.94	3.01	10.1	10.1	10.1	sp|P14649|MYL6B_HUMAN	Myosin light chain 6B OS=Homo sapiens OX=9606 GN=MYL6B PE=1 SV=1	HUMAN	2
352	2.92	3.01	21.71	11.18	11.18	sp|P62269|RS18_HUMAN	40S ribosomal protein S18 OS=Homo sapiens OX=9606 GN=RPS18 PE=1 SV=3	HUMAN	2
353	2.85	2.93	13.91	13.91	13.91	sp|P14174|MIF_HUMAN	Macrophage migration inhibitory factor OS=Homo sapiens OX=9606 GN=MIF PE=1 SV=4	HUMAN	2
354	2.79	2.96	5.421	5.421	3.551	sp|P51649|SSDH_HUMAN	Succinate-semialdehyde dehydrogenase, mitochondrial OS=Homo sapiens OX=9606 GN=ALDH5A1 PE=1 SV=2	HUMAN	2
355	2.75	2.82	1.558	1.558	1.558	sp|P02462|CO4A1_HUMAN	Collagen alpha-1(IV) chain OS=Homo sapiens OX=9606 GN=COL4A1 PE=1 SV=3	HUMAN	2
356	2.75	2.82	4.973	4.973	4.973	sp|O14773|TPP1_HUMAN	Tripeptidyl-peptidase 1 OS=Homo sapiens OX=9606 GN=TPP1 PE=1 SV=2	HUMAN	2
357	2.69	2.91	6.25	5.04	3.831	sp|P24298|ALAT1_HUMAN	Alanine aminotransferase 1 OS=Homo sapiens OX=9606 GN=GPT PE=1 SV=3	HUMAN	2
358	2.68	5.23	14.25	10.75	10.75	sp|P09651|ROA1_HUMAN	Heterogeneous nuclear ribonucleoprotein A1 OS=Homo sapiens OX=9606 GN=HNRNPA1 PE=1 SV=5	HUMAN	3
359	2.66	2.75	14.42	9.091	3.448	sp|Q96HD9|ACY3_HUMAN	N-acyl-aromatic-L-amino acid amidohydrolase (carboxylate-forming) OS=Homo sapiens OX=9606 GN=ACY3 PE=1 SV=1	HUMAN	1
360	2.65	2.82	20	20	20	sp|P09669|COX6C_HUMAN	Cytochrome c oxidase subunit 6C OS=Homo sapiens OX=9606 GN=COX6C PE=1 SV=2	HUMAN	2
361	2.61	2.65	6.582	5.096	5.096	sp|P23381|SYWC_HUMAN	Tryptophan--tRNA ligase, cytoplasmic OS=Homo sapiens OX=9606 GN=WARS PE=1 SV=2	HUMAN	2
362	2.57	2.73	13.6	13.6	13.6	sp|P62851|RS25_HUMAN	40S ribosomal protein S25 OS=Homo sapiens OX=9606 GN=RPS25 PE=1 SV=1	HUMAN	2
363	2.57	2.62	6.925	6.925	5.263	sp|Q15019|SEPT2_HUMAN	Septin-2 OS=Homo sapiens OX=9606 GN=SEPT2 PE=1 SV=1	HUMAN	2
364	2.57	2.62	8.609	8.609	8.609	sp|Q969I3|GLYL1_HUMAN	Glycine N-acyltransferase-like protein 1 OS=Homo sapiens OX=9606 GN=GLYATL1 PE=1 SV=1	HUMAN	2
365	2.56	2.81	11.11	8.274	4.965	sp|P22830|HEMH_HUMAN	Ferrochelatase, mitochondrial OS=Homo sapiens OX=9606 GN=FECH PE=1 SV=2	HUMAN	2
366	2.56	2.63	11.9	7.094	2.288	sp|P26641|EF1G_HUMAN	Elongation factor 1-gamma OS=Homo sapiens OX=9606 GN=EEF1G PE=1 SV=3	HUMAN	1
367	2.52	27.21	40	40	33.93	sp|P68371|TBB4B_HUMAN	Tubulin beta-4B chain OS=Homo sapiens OX=9606 GN=TUBB4B PE=1 SV=1	HUMAN	15
368	2.5	2.56	8.05	8.05	5.882	sp|P12429|ANXA3_HUMAN	Annexin A3 OS=Homo sapiens OX=9606 GN=ANXA3 PE=1 SV=3	HUMAN	2
369	2.49	2.58	11.96	11.96	3.804	sp|Q04760|LGUL_HUMAN	Lactoylglutathione lyase OS=Homo sapiens OX=9606 GN=GLO1 PE=1 SV=4	HUMAN	1
370	2.48	2.53	5.405	5.405	3.44	sp|Q14240|IF4A2_HUMAN	Eukaryotic initiation factor 4A-II OS=Homo sapiens OX=9606 GN=EIF4A2 PE=1 SV=2	HUMAN	1
371	2.46	2.63	14.43	7.615	3.006	sp|P05546|HEP2_HUMAN	Heparin cofactor 2 OS=Homo sapiens OX=9606 GN=SERPIND1 PE=1 SV=3	HUMAN	1
372	2.44	2.57	4.899	4.899	4.899	sp|P02750|A2GL_HUMAN	Leucine-rich alpha-2-glycoprotein OS=Homo sapiens OX=9606 GN=LRG1 PE=1 SV=2	HUMAN	2
373	2.43	2.48	14.23	7.473	4.27	sp|P29692|EF1D_HUMAN	Elongation factor 1-delta OS=Homo sapiens OX=9606 GN=EEF1D PE=1 SV=5	HUMAN	1
374	2.42	2.56	12.14	5.943	5.943	sp|O75936|BODG_HUMAN	Gamma-butyrobetaine dioxygenase OS=Homo sapiens OX=9606 GN=BBOX1 PE=1 SV=1	HUMAN	2
375	2.41	2.53	9.767	6.977	6.977	sp|P09429|HMGB1_HUMAN	High mobility group protein B1 OS=Homo sapiens OX=9606 GN=HMGB1 PE=1 SV=3	HUMAN	2
376	2.38	2.52	3.325	1.918	1.918	sp|P06396|GELS_HUMAN	Gelsolin OS=Homo sapiens OX=9606 GN=GSN PE=1 SV=1	HUMAN	2
377	2.37	2.43	15.63	10.76	8.333	sp|P30039|PBLD_HUMAN	Phenazine biosynthesis-like domain-containing protein OS=Homo sapiens OX=9606 GN=PBLD PE=1 SV=2	HUMAN	2
378	2.34	2.48	4.167	4.167	4.167	sp|P45954|ACDSB_HUMAN	Short/branched chain specific acyl-CoA dehydrogenase, mitochondrial OS=Homo sapiens OX=9606 GN=ACADSB PE=1 SV=1	HUMAN	2
379	2.33	2.38	22.92	22.92	6.25	sp|Q9P0J0|NDUAD_HUMAN	NADH dehydrogenase [ubiquinone] 1 alpha subcomplex subunit 13 OS=Homo sapiens OX=9606 GN=NDUFA13 PE=1 SV=3	HUMAN	1
380	2.27	2.32	18.66	16.04	9.328	sp|P30042|ES1_HUMAN	ES1 protein homolog, mitochondrial OS=Homo sapiens OX=9606 GN=C21orf33 PE=1 SV=3	HUMAN	1
381	2.26	2.3	14.18	9.574	7.447	sp|P10768|ESTD_HUMAN	S-formylglutathione hydrolase OS=Homo sapiens OX=9606 GN=ESD PE=1 SV=2	HUMAN	1
382	2.25	2.38	22.22	22.22	22.22	sp|O00483|NDUA4_HUMAN	Cytochrome c oxidase subunit NDUFA4 OS=Homo sapiens OX=9606 GN=NDUFA4 PE=1 SV=1	HUMAN	2
383	2.22	2.25	8.368	8.368	4.603	sp|P28072|PSB6_HUMAN	Proteasome subunit beta type-6 OS=Homo sapiens OX=9606 GN=PSMB6 PE=1 SV=4	HUMAN	1
384	2.21	2.24	7.803	6.069	3.468	sp|P31942|HNRH3_HUMAN	Heterogeneous nuclear ribonucleoprotein H3 OS=Homo sapiens OX=9606 GN=HNRNPH3 PE=1 SV=2	HUMAN	1
385	2.19	2.22	5.616	4.104	2.592	sp|P53634|CATC_HUMAN	Dipeptidyl peptidase 1 OS=Homo sapiens OX=9606 GN=CTSC PE=1 SV=2	HUMAN	1
386	2.19	2.22	8.065	7.661	4.435	sp|P18124|RL7_HUMAN	60S ribosomal protein L7 OS=Homo sapiens OX=9606 GN=RPL7 PE=1 SV=1	HUMAN	1
387	2.15	16.21	32.11	32.11	29.66	sp|P01861|IGHG4_HUMAN	Immunoglobulin heavy constant gamma 4 OS=Homo sapiens OX=9606 GN=IGHG4 PE=1 SV=1	HUMAN	13
388	2.15	2.17	5.772	4.754	1.698	sp|P30153|2AAA_HUMAN	Serine/threonine-protein phosphatase 2A 65 kDa regulatory subunit A alpha isoform OS=Homo sapiens OX=9606 GN=PPP2R1A PE=1 SV=4	HUMAN	1
389	2.11	2.28	6.074	6.074	4.338	sp|P00740|FA9_HUMAN	Coagulation factor IX OS=Homo sapiens OX=9606 GN=F9 PE=1 SV=2	HUMAN	2
390	2.09	2.23	21.54	16.92	16.92	sp|P62244|RS15A_HUMAN	40S ribosomal protein S15a OS=Homo sapiens OX=9606 GN=RPS15A PE=1 SV=2	HUMAN	2
391	2.08	2.2	4.45	4.45	1.832	sp|Q9UHK6|AMACR_HUMAN	Alpha-methylacyl-CoA racemase OS=Homo sapiens OX=9606 GN=AMACR PE=1 SV=2	HUMAN	1
392	2.07	2.22	7.559	3.888	3.888	sp|Q9P2R7|SUCB1_HUMAN	Succinate--CoA ligase [ADP-forming] subunit beta, mitochondrial OS=Homo sapiens OX=9606 GN=SUCLA2 PE=1 SV=3	HUMAN	2
393	2.07	2.17	9.859	9.859	4.225	sp|Q14019|COTL1_HUMAN	Coactosin-like protein OS=Homo sapiens OX=9606 GN=COTL1 PE=1 SV=3	HUMAN	1
394	2.07	2.08	7.216	7.216	4.811	sp|Q86WA6|BPHL_HUMAN	Valacyclovir hydrolase OS=Homo sapiens OX=9606 GN=BPHL PE=1 SV=1	HUMAN	1
395	2.06	2.06	3.981	3.981	2.576	sp|P36578|RL4_HUMAN	60S ribosomal protein L4 OS=Homo sapiens OX=9606 GN=RPL4 PE=1 SV=5	HUMAN	1
396	2.05	2.06	4.158	4.158	2.376	sp|P50995|ANX11_HUMAN	Annexin A11 OS=Homo sapiens OX=9606 GN=ANXA11 PE=1 SV=1	HUMAN	1
397	2.05	2.06	3.102	3.102	1.825	sp|P50990|TCPQ_HUMAN	T-complex protein 1 subunit theta OS=Homo sapiens OX=9606 GN=CCT8 PE=1 SV=4	HUMAN	1
398	2.04	2.05	22.22	9.402	9.402	sp|P01602|KV105_HUMAN	Immunoglobulin kappa variable 1-5 OS=Homo sapiens OX=9606 GN=IGKV1-5 PE=1 SV=2	HUMAN	2
399	2.03	7.09	25.31	19.18	19.18	sp|P27348|1433T_HUMAN	14-3-3 protein theta OS=Homo sapiens OX=9606 GN=YWHAQ PE=1 SV=1	HUMAN	5
400	2.03	2.17	26.32	26.32	9.649	sp|Q13113|PDZ1I_HUMAN	PDZK1-interacting protein 1 OS=Homo sapiens OX=9606 GN=PDZK1IP1 PE=1 SV=1	HUMAN	1
401	2.03	2.04	10.29	7.353	7.353	sp|P52565|GDIR1_HUMAN	Rho GDP-dissociation inhibitor 1 OS=Homo sapiens OX=9606 GN=ARHGDIA PE=1 SV=3	HUMAN	1
402	2.03	2.03	19.33	9.244	9.244	sp|P60866|RS20_HUMAN	40S ribosomal protein S20 OS=Homo sapiens OX=9606 GN=RPS20 PE=1 SV=1	HUMAN	1
403	2.02	2.02	7.28	7.28	4.598	sp|Q92506|DHB8_HUMAN	Estradiol 17-beta-dehydrogenase 8 OS=Homo sapiens OX=9606 GN=HSD17B8 PE=1 SV=2	HUMAN	1
404	2.01	3.28	5.996	3.675	3.675	sp|P30837|AL1B1_HUMAN	Aldehyde dehydrogenase X, mitochondrial OS=Homo sapiens OX=9606 GN=ALDH1B1 PE=1 SV=3	HUMAN	2
405	2.01	2.65	11.19	7.692	3.147	sp|O75323|NIPS2_HUMAN	Protein NipSnap homolog 2 OS=Homo sapiens OX=9606 GN=NIPSNAP2 PE=1 SV=1	HUMAN	1
406	2.01	2.13	5.294	5.294	2.647	sp|Q8N0X4|CLYBL_HUMAN	Citramalyl-CoA lyase, mitochondrial OS=Homo sapiens OX=9606 GN=CLYBL PE=1 SV=2	HUMAN	1
407	2.01	2.02	20.8	6.195	6.195	sp|P36543|VATE1_HUMAN	V-type proton ATPase subunit E 1 OS=Homo sapiens OX=9606 GN=ATP6V1E1 PE=1 SV=1	HUMAN	1
408	2.01	2.02	8.812	3.065	3.065	sp|Q9NVS9|PNPO_HUMAN	Pyridoxine-5'-phosphate oxidase OS=Homo sapiens OX=9606 GN=PNPO PE=1 SV=1	HUMAN	1
409	2.01	2.02	4.481	2.123	2.123	sp|P09110|THIK_HUMAN	3-ketoacyl-CoA thiolase, peroxisomal OS=Homo sapiens OX=9606 GN=ACAA1 PE=1 SV=2	HUMAN	1
410	2.01	2.01	5.169	2.697	2.697	sp|Q93099|HGD_HUMAN	Homogentisate 1,2-dioxygenase OS=Homo sapiens OX=9606 GN=HGD PE=1 SV=2	HUMAN	1
411	2.01	2.01	4.11	2.466	2.466	sp|P30457|1A66_HUMAN	HLA class I histocompatibility antigen, A-66 alpha chain OS=Homo sapiens OX=9606 GN=HLA-A PE=1 SV=1	HUMAN	1
412	2	15.71	41.61	35.91	26.51	sp|P12236|ADT3_HUMAN	ADP/ATP translocase 3 OS=Homo sapiens OX=9606 GN=SLC25A6 PE=1 SV=4	HUMAN	8
413	2	14.52	31.18	26.18	24.12	sp|P01877|IGHA2_HUMAN	Immunoglobulin heavy constant alpha 2 OS=Homo sapiens OX=9606 GN=IGHA2 PE=1 SV=4	HUMAN	8
414	2	13.85	49.23	48.46	40.77	sp|Q93077|H2A1C_HUMAN	Histone H2A type 1-C OS=Homo sapiens OX=9606 GN=HIST1H2AC PE=1 SV=3	HUMAN	11
415	2	6	13.43	13.43	13.43	sp|P19652|A1AG2_HUMAN	Alpha-1-acid glycoprotein 2 OS=Homo sapiens OX=9606 GN=ORM2 PE=1 SV=2	HUMAN	3
416	2	2.83	13.04	13.04	13.04	sp|P01624|KV315_HUMAN	Immunoglobulin kappa variable 3-15 OS=Homo sapiens OX=9606 GN=IGKV3-15 PE=1 SV=2	HUMAN	2
417	2	2.06	8.26	2.95	2.95	sp|O00757|F16P2_HUMAN	Fructose-1,6-bisphosphatase isozyme 2 OS=Homo sapiens OX=9606 GN=FBP2 PE=1 SV=2	HUMAN	1
418	2	2.01	5.753	3.562	3.562	sp|Q15366|PCBP2_HUMAN	Poly(rC)-binding protein 2 OS=Homo sapiens OX=9606 GN=PCBP2 PE=1 SV=1	HUMAN	1
419	2	2	23.41	23.41	7.317	sp|Q96AB3|ISOC2_HUMAN	Isochorismatase domain-containing protein 2 OS=Homo sapiens OX=9606 GN=ISOC2 PE=1 SV=1	HUMAN	2
420	2	2	4.724	2.887	2.887	sp|Q03113|GNA12_HUMAN	Guanine nucleotide-binding protein subunit alpha-12 OS=Homo sapiens OX=9606 GN=GNA12 PE=1 SV=4	HUMAN	1
421	2	2	3.688	2.386	2.386	sp|P13489|RINI_HUMAN	Ribonuclease inhibitor OS=Homo sapiens OX=9606 GN=RNH1 PE=1 SV=2	HUMAN	1
422	2	2	25.64	25.64	25.64	sp|P01700|LV147_HUMAN	Immunoglobulin lambda variable 1-47 OS=Homo sapiens OX=9606 GN=IGLV1-47 PE=1 SV=2	HUMAN	2
423	2	2	6.341	6.341	6.341	sp|Q9Y5Z4|HEBP2_HUMAN	Heme-binding protein 2 OS=Homo sapiens OX=9606 GN=HEBP2 PE=1 SV=1	HUMAN	1
424	2	2	4.11	4.11	4.11	sp|Q9UKK9|NUDT5_HUMAN	ADP-sugar pyrophosphatase OS=Homo sapiens OX=9606 GN=NUDT5 PE=1 SV=1	HUMAN	1
425	2	2	3.3	3.3	3.3	sp|Q9UBR2|CATZ_HUMAN	Cathepsin Z OS=Homo sapiens OX=9606 GN=CTSZ PE=1 SV=1	HUMAN	1
426	2	2	2.153	2.153	2.153	sp|Q9P1U1|ARP3B_HUMAN	Actin-related protein 3B OS=Homo sapiens OX=9606 GN=ACTR3B PE=2 SV=1	HUMAN	1
427	2	2	1.919	1.919	1.919	sp|Q5R3I4|TTC38_HUMAN	Tetratricopeptide repeat protein 38 OS=Homo sapiens OX=9606 GN=TTC38 PE=1 SV=1	HUMAN	1
428	2	2	8.442	8.442	8.442	sp|Q56VL3|OCAD2_HUMAN	OCIA domain-containing protein 2 OS=Homo sapiens OX=9606 GN=OCIAD2 PE=1 SV=1	HUMAN	1
429	2	2	8.621	8.621	8.621	sp|Q16718|NDUA5_HUMAN	NADH dehydrogenase [ubiquinone] 1 alpha subcomplex subunit 5 OS=Homo sapiens OX=9606 GN=NDUFA5 PE=1 SV=3	HUMAN	1
430	2	2	4.364	4.364	4.364	sp|Q15661|TRYB1_HUMAN	Tryptase alpha/beta-1 OS=Homo sapiens OX=9606 GN=TPSAB1 PE=1 SV=1	HUMAN	1
431	2	2	3.448	3.448	3.448	sp|Q01105|SET_HUMAN	Protein SET OS=Homo sapiens OX=9606 GN=SET PE=1 SV=3	HUMAN	1
432	2	2	17.39	17.39	17.39	sp|P62857|RS28_HUMAN	40S ribosomal protein S28 OS=Homo sapiens OX=9606 GN=RPS28 PE=1 SV=1	HUMAN	1
433	2	2	6.667	6.667	6.667	sp|P60981|DEST_HUMAN	Destrin OS=Homo sapiens OX=9606 GN=DSTN PE=1 SV=3	HUMAN	1
434	2	2	13.83	13.83	13.83	sp|P56134|ATPK_HUMAN	ATP synthase subunit f, mitochondrial OS=Homo sapiens OX=9606 GN=ATP5J2 PE=1 SV=3	HUMAN	1
435	2	2	5.473	5.473	5.473	sp|P49721|PSB2_HUMAN	Proteasome subunit beta type-2 OS=Homo sapiens OX=9606 GN=PSMB2 PE=1 SV=1	HUMAN	1
436	2	2	3.497	3.497	3.497	sp|P46952|3HAO_HUMAN	3-hydroxyanthranilate 3,4-dioxygenase OS=Homo sapiens OX=9606 GN=HAAO PE=1 SV=2	HUMAN	1
437	2	2	5.455	5.455	5.455	sp|P46783|RS10_HUMAN	40S ribosomal protein S10 OS=Homo sapiens OX=9606 GN=RPS10 PE=1 SV=1	HUMAN	1
438	2	2	7.28	7.28	7.28	sp|P35270|SPRE_HUMAN	Sepiapterin reductase OS=Homo sapiens OX=9606 GN=SPR PE=1 SV=1	HUMAN	1
439	2	2	7.921	7.921	7.921	sp|P26447|S10A4_HUMAN	Protein S100-A4 OS=Homo sapiens OX=9606 GN=S100A4 PE=1 SV=1	HUMAN	1
440	2	2	7.772	7.772	7.772	sp|P21291|CSRP1_HUMAN	Cysteine and glycine-rich protein 1 OS=Homo sapiens OX=9606 GN=CSRP1 PE=1 SV=3	HUMAN	1
441	2	2	6.509	6.509	6.509	sp|P13073|COX41_HUMAN	Cytochrome c oxidase subunit 4 isoform 1, mitochondrial OS=Homo sapiens OX=9606 GN=COX4I1 PE=1 SV=1	HUMAN	1
442	2	2	2.273	2.273	2.273	sp|P02760|AMBP_HUMAN	Protein AMBP OS=Homo sapiens OX=9606 GN=AMBP PE=1 SV=1	HUMAN	1
443	2	2	2.609	2.609	2.609	sp|P02749|APOH_HUMAN	Beta-2-glycoprotein 1 OS=Homo sapiens OX=9606 GN=APOH PE=1 SV=3	HUMAN	1
444	2	2	4.639	4.639	4.639	sp|P00568|KAD1_HUMAN	Adenylate kinase isoenzyme 1 OS=Homo sapiens OX=9606 GN=AK1 PE=1 SV=3	HUMAN	1
445	2	2	1.533	1.533	1.533	sp|P00390|GSHR_HUMAN	Glutathione reductase, mitochondrial OS=Homo sapiens OX=9606 GN=GSR PE=1 SV=2	HUMAN	1
446	2	2	15.85	15.85	15.85	sp|O14949|QCR8_HUMAN	Cytochrome b-c1 complex subunit 8 OS=Homo sapiens OX=9606 GN=UQCRQ PE=1 SV=4	HUMAN	1
447	2	2	4.286	4.286	4.286	sp|O00217|NDUS8_HUMAN	NADH dehydrogenase [ubiquinone] iron-sulfur protein 8, mitochondrial OS=Homo sapiens OX=9606 GN=NDUFS8 PE=1 SV=1	HUMAN	1
448	1.92	2.17	8.418	7.239	2.02	sp|Q8NE62|CHDH_HUMAN	Choline dehydrogenase, mitochondrial OS=Homo sapiens OX=9606 GN=CHDH PE=1 SV=2	HUMAN	1
449	1.91	2.1	6.506	5.301	2.41	sp|P52597|HNRPF_HUMAN	Heterogeneous nuclear ribonucleoprotein F OS=Homo sapiens OX=9606 GN=HNRNPF PE=1 SV=3	HUMAN	1
450	1.87	2.06	4.607	4.607	1.897	sp|Q8NFI4|F10A5_HUMAN	Putative protein FAM10A5 OS=Homo sapiens OX=9606 GN=ST13P5 PE=5 SV=1	HUMAN	1
451	1.85	2.09	9.343	7.323	5.051	sp|P06727|APOA4_HUMAN	Apolipoprotein A-IV OS=Homo sapiens OX=9606 GN=APOA4 PE=1 SV=3	HUMAN	2
452	1.85	1.96	12.63	12.63	12.63	sp|Q6EEV6|SUMO4_HUMAN	Small ubiquitin-related modifier 4 OS=Homo sapiens OX=9606 GN=SUMO4 PE=1 SV=2	HUMAN	1
453	1.83	1.97	9.091	3.788	3.788	sp|Q9NTK5|OLA1_HUMAN	Obg-like ATPase 1 OS=Homo sapiens OX=9606 GN=OLA1 PE=1 SV=2	HUMAN	1
454	1.83	1.93	4.348	2.484	2.484	sp|Q9H477|RBSK_HUMAN	Ribokinase OS=Homo sapiens OX=9606 GN=RBKS PE=1 SV=1	HUMAN	1
455	1.82	1.96	2.336	2.336	2.336	sp|Q13838|DX39B_HUMAN	Spliceosome RNA helicase DDX39B OS=Homo sapiens OX=9606 GN=DDX39B PE=1 SV=1	HUMAN	1
456	1.82	1.96	8.13	8.13	8.13	sp|P42766|RL35_HUMAN	60S ribosomal protein L35 OS=Homo sapiens OX=9606 GN=RPL35 PE=1 SV=2	HUMAN	1
457	1.82	1.96	11.83	11.83	11.83	sp|P05109|S10A8_HUMAN	Protein S100-A8 OS=Homo sapiens OX=9606 GN=S100A8 PE=1 SV=1	HUMAN	1
458	1.82	1.95	14.67	10	6	sp|P20674|COX5A_HUMAN	Cytochrome c oxidase subunit 5A, mitochondrial OS=Homo sapiens OX=9606 GN=COX5A PE=1 SV=2	HUMAN	1
459	1.78	2.03	15.42	12.33	8.37	sp|Q9UIJ7|KAD3_HUMAN	GTP:AMP phosphotransferase AK3, mitochondrial OS=Homo sapiens OX=9606 GN=AK3 PE=1 SV=4	HUMAN	2
460	1.77	1.97	5.33	3.838	2.345	sp|Q9Y512|SAM50_HUMAN	Sorting and assembly machinery component 50 homolog OS=Homo sapiens OX=9606 GN=SAMM50 PE=1 SV=3	HUMAN	1
461	1.77	1.89	5.699	5.181	5.181	sp|P17900|SAP3_HUMAN	Ganglioside GM2 activator OS=Homo sapiens OX=9606 GN=GM2A PE=1 SV=4	HUMAN	1
462	1.77	1.89	3.553	3.553	3.553	sp|Q92597|NDRG1_HUMAN	Protein NDRG1 OS=Homo sapiens OX=9606 GN=NDRG1 PE=1 SV=1	HUMAN	1
463	1.76	1.98	2.783	2.783	2.783	sp|P50991|TCPD_HUMAN	T-complex protein 1 subunit delta OS=Homo sapiens OX=9606 GN=CCT4 PE=1 SV=4	HUMAN	2
464	1.75	1.86	1.23	0.6148	0.6148	sp|P02452|CO1A1_HUMAN	Collagen alpha-1(I) chain OS=Homo sapiens OX=9606 GN=COL1A1 PE=1 SV=5	HUMAN	1
465	1.72	1.91	4.533	2.747	1.511	sp|P05165|PCCA_HUMAN	Propionyl-CoA carboxylase alpha chain, mitochondrial OS=Homo sapiens OX=9606 GN=PCCA PE=1 SV=4	HUMAN	1
466	1.68	6.01	28.91	20.31	20.31	sp|Q71UI9|H2AV_HUMAN	Histone H2A.V OS=Homo sapiens OX=9606 GN=H2AFV PE=1 SV=3	HUMAN	5
467	1.66	1.8	14.49	14.49	14.49	sp|P56385|ATP5I_HUMAN	ATP synthase subunit e, mitochondrial OS=Homo sapiens OX=9606 GN=ATP5I PE=1 SV=2	HUMAN	1
468	1.65	1.79	4.513	2.613	2.613	sp|Q86TX2|ACOT1_HUMAN	Acyl-coenzyme A thioesterase 1 OS=Homo sapiens OX=9606 GN=ACOT1 PE=1 SV=1	HUMAN	1
469	1.64	1.79	6.1	3.327	1.664	sp|O95954|FTCD_HUMAN	Formimidoyltransferase-cyclodeaminase OS=Homo sapiens OX=9606 GN=FTCD PE=1 SV=2	HUMAN	1
470	1.6	1.72	2.564	2.564	2.564	sp|Q12905|ILF2_HUMAN	Interleukin enhancer-binding factor 2 OS=Homo sapiens OX=9606 GN=ILF2 PE=1 SV=2	HUMAN	1
471	1.56	1.73	3.75	2.656	1.406	sp|P07911|UROM_HUMAN	Uromodulin OS=Homo sapiens OX=9606 GN=UMOD PE=1 SV=1	HUMAN	1
472	1.55	1.67	15.25	3.587	3.587	sp|P09936|UCHL1_HUMAN	Ubiquitin carboxyl-terminal hydrolase isozyme L1 OS=Homo sapiens OX=9606 GN=UCHL1 PE=1 SV=2	HUMAN	1
473	1.51	1.7	9.317	6.832	3.106	sp|Q00577|PURA_HUMAN	Transcriptional activator protein Pur-alpha OS=Homo sapiens OX=9606 GN=PURA PE=1 SV=2	HUMAN	1
474	1.49	1.62	2.667	2.667	2.667	sp|Q9NXW2|DJB12_HUMAN	DnaJ homolog subfamily B member 12 OS=Homo sapiens OX=9606 GN=DNAJB12 PE=1 SV=4	HUMAN	1
475	1.43	1.62	4.233	4.233	4.233	sp|P51991|ROA3_HUMAN	Heterogeneous nuclear ribonucleoprotein A3 OS=Homo sapiens OX=9606 GN=HNRNPA3 PE=1 SV=2	HUMAN	1
476	1.4	1.59	24.44	24.44	8.889	sp|P06703|S10A6_HUMAN	Protein S100-A6 OS=Homo sapiens OX=9606 GN=S100A6 PE=1 SV=1	HUMAN	1
477	1.29	1.41	5.556	3.125	3.125	sp|O14732|IMPA2_HUMAN	Inositol monophosphatase 2 OS=Homo sapiens OX=9606 GN=IMPA2 PE=1 SV=1	HUMAN	1
478	1.28	1.4	4.158	4.158	2.178	sp|P30101|PDIA3_HUMAN	Protein disulfide-isomerase A3 OS=Homo sapiens OX=9606 GN=PDIA3 PE=1 SV=4	HUMAN	1
480	1.26	1.38	14.48	6.207	6.207	sp|P39019|RS19_HUMAN	40S ribosomal protein S19 OS=Homo sapiens OX=9606 GN=RPS19 PE=1 SV=2	HUMAN	1
481	1.24	1.36	8.163	4.592	4.592	sp|P84098|RL19_HUMAN	60S ribosomal protein L19 OS=Homo sapiens OX=9606 GN=RPL19 PE=1 SV=1	HUMAN	1
483	1.19	1.29	1.091	1.091	1.091	sp|Q9NQC3|RTN4_HUMAN	Reticulon-4 OS=Homo sapiens OX=9606 GN=RTN4 PE=1 SV=2	HUMAN	1
484	1.18	1.36	3.723	3.723	2.128	sp|P35237|SPB6_HUMAN	Serpin B6 OS=Homo sapiens OX=9606 GN=SERPINB6 PE=1 SV=3	HUMAN	1
485	1.17	1.35	8.481	8.481	2.827	sp|A6ND91|ASPD_HUMAN	Putative L-aspartate dehydrogenase OS=Homo sapiens OX=9606 GN=ASPDH PE=1 SV=2	HUMAN	1
486	1.17	1.29	4.662	3.03	3.03	sp|Q8NBX0|SCPDL_HUMAN	Saccharopine dehydrogenase-like oxidoreductase OS=Homo sapiens OX=9606 GN=SCCPDH PE=1 SV=1	HUMAN	1
487	1.17	1.29	3.704	3.704	3.704	sp|Q9H1E3|NUCKS_HUMAN	Nuclear ubiquitous casein and cyclin-dependent kinase substrate 1 OS=Homo sapiens OX=9606 GN=NUCKS1 PE=1 SV=1	HUMAN	1
488	1.17	1.28	2.653	2.653	2.653	sp|Q9H7Z7|PGES2_HUMAN	Prostaglandin E synthase 2 OS=Homo sapiens OX=9606 GN=PTGES2 PE=1 SV=1	HUMAN	1
489	1.16	1.28	2.837	2.837	2.837	sp|Q9BRL6|SRSF8_HUMAN	Serine/arginine-rich splicing factor 8 OS=Homo sapiens OX=9606 GN=SRSF8 PE=1 SV=1	HUMAN	1
490	1.15	9.52	12.98	11.6	6.077	sp|P08238|HS90B_HUMAN	Heat shock protein HSP 90-beta OS=Homo sapiens OX=9606 GN=HSP90AB1 PE=1 SV=4	HUMAN	4
491	1.13	1.31	7.143	3.571	1.786	sp|P34897|GLYM_HUMAN	Serine hydroxymethyltransferase, mitochondrial OS=Homo sapiens OX=9606 GN=SHMT2 PE=1 SV=3	HUMAN	1
492	1.13	1.28	4.052	2.917	1.459	sp|P38606|VATA_HUMAN	V-type proton ATPase catalytic subunit A OS=Homo sapiens OX=9606 GN=ATP6V1A PE=1 SV=2	HUMAN	1
493	1.12	1.24	10.78	10.78	10.78	sp|P20962|PTMS_HUMAN	Parathymosin OS=Homo sapiens OX=9606 GN=PTMS PE=1 SV=2	HUMAN	1
494	1.12	1.23	10.43	10.43	10.43	sp|P05387|RLA2_HUMAN	60S acidic ribosomal protein P2 OS=Homo sapiens OX=9606 GN=RPLP2 PE=1 SV=1	HUMAN	1
495	1.1	1.28	10.33	7.512	4.225	sp|O75251|NDUS7_HUMAN	NADH dehydrogenase [ubiquinone] iron-sulfur protein 7, mitochondrial OS=Homo sapiens OX=9606 GN=NDUFS7 PE=1 SV=3	HUMAN	1
496	1.1	1.25	7.045	7.045	3.182	sp|Q15084|PDIA6_HUMAN	Protein disulfide-isomerase A6 OS=Homo sapiens OX=9606 GN=PDIA6 PE=1 SV=1	HUMAN	1
497	1.08	1.2	16.46	12.8	12.8	sp|P84103|SRSF3_HUMAN	Serine/arginine-rich splicing factor 3 OS=Homo sapiens OX=9606 GN=SRSF3 PE=1 SV=1	HUMAN	1
498	1.07	1.25	19.59	12.37	4.639	sp|P46781|RS9_HUMAN	40S ribosomal protein S9 OS=Homo sapiens OX=9606 GN=RPS9 PE=1 SV=3	HUMAN	1
499	1.05	1.28	15.89	15.89	0	sp|P62277|RS13_HUMAN	40S ribosomal protein S13 OS=Homo sapiens OX=9606 GN=RPS13 PE=1 SV=2	HUMAN	0
500	1.05	1.16	6.345	1.777	1.777	sp|O75521|ECI2_HUMAN	Enoyl-CoA delta isomerase 2, mitochondrial OS=Homo sapiens OX=9606 GN=ECI2 PE=1 SV=4	HUMAN	1
501	1.04	1.22	7.563	3.571	1.681	sp|Q9UJW2|TINAG_HUMAN	Tubulointerstitial nephritis antigen OS=Homo sapiens OX=9606 GN=TINAG PE=2 SV=3	HUMAN	1
502	1.02	1.14	4.746	3.764	2.619	sp|P09960|LKHA4_HUMAN	Leukotriene A-4 hydrolase OS=Homo sapiens OX=9606 GN=LTA4H PE=1 SV=2	HUMAN	1
503	1.02	1.13	3.247	3.247	3.247	sp|Q16775|GLO2_HUMAN	Hydroxyacylglutathione hydrolase, mitochondrial OS=Homo sapiens OX=9606 GN=HAGH PE=1 SV=2	HUMAN	1
504	1.01	1.12	2.186	2.186	2.186	sp|P50213|IDH3A_HUMAN	Isocitrate dehydrogenase [NAD] subunit alpha, mitochondrial OS=Homo sapiens OX=9606 GN=IDH3A PE=1 SV=1	HUMAN	1
505	1	1.11	5.473	5.473	5.473	sp|Q07507|DERM_HUMAN	Dermatopontin OS=Homo sapiens OX=9606 GN=DPT PE=1 SV=2	HUMAN	1
506	0.96	1.07	5.471	3.04	3.04	sp|Q14914|PTGR1_HUMAN	Prostaglandin reductase 1 OS=Homo sapiens OX=9606 GN=PTGR1 PE=1 SV=2	HUMAN	1
507	0.96	1.07	3.988	3.988	3.988	sp|Q15717|ELAV1_HUMAN	ELAV-like protein 1 OS=Homo sapiens OX=9606 GN=ELAVL1 PE=1 SV=2	HUMAN	1
508	0.95	3.19	6.228	6.228	6.228	sp|Q15181|IPYR_HUMAN	Inorganic pyrophosphatase OS=Homo sapiens OX=9606 GN=PPA1 PE=1 SV=2	HUMAN	2
509	0.92	1.05	3.592	3.592	2.079	sp|P06865|HEXA_HUMAN	Beta-hexosaminidase subunit alpha OS=Homo sapiens OX=9606 GN=HEXA PE=1 SV=2	HUMAN	1
510	0.92	1.04	5.042	5.042	5.042	sp|Q16629|SRSF7_HUMAN	Serine/arginine-rich splicing factor 7 OS=Homo sapiens OX=9606 GN=SRSF7 PE=1 SV=1	HUMAN	1
511	0.9	1.08	3.582	3.582	1.146	sp|P33121|ACSL1_HUMAN	Long-chain-fatty-acid--CoA ligase 1 OS=Homo sapiens OX=9606 GN=ACSL1 PE=1 SV=1	HUMAN	1
512	0.9	1.02	2.733	1.286	1.286	sp|P35558|PCKGC_HUMAN	Phosphoenolpyruvate carboxykinase, cytosolic [GTP] OS=Homo sapiens OX=9606 GN=PCK1 PE=1 SV=3	HUMAN	1
513	0.88	0.99	4.965	4.965	4.965	sp|Q07021|C1QBP_HUMAN	Complement component 1 Q subcomponent-binding protein, mitochondrial OS=Homo sapiens OX=9606 GN=C1QBP PE=1 SV=1	HUMAN	1
514	0.86	10.61	48.67	24.2	21.01	sp|Q562R1|ACTBL_HUMAN	Beta-actin-like protein 2 OS=Homo sapiens OX=9606 GN=ACTBL2 PE=1 SV=2	HUMAN	16
515	0.86	0.97	1.245	0.5857	0.5857	sp|P08123|CO1A2_HUMAN	Collagen alpha-2(I) chain OS=Homo sapiens OX=9606 GN=COL1A2 PE=1 SV=7	HUMAN	1
516	0.85	1.01	3.704	3.704	1.333	sp|Q9UJS0|CMC2_HUMAN	Calcium-binding mitochondrial carrier protein Aralar2 OS=Homo sapiens OX=9606 GN=SLC25A13 PE=1 SV=2	HUMAN	1
517	0.85	0.96	3.779	3.779	3.779	sp|Q9UJ70|NAGK_HUMAN	N-acetyl-D-glucosamine kinase OS=Homo sapiens OX=9606 GN=NAGK PE=1 SV=4	HUMAN	1
518	0.84	9.3	49.23	46.15	38.46	sp|Q8IUE6|H2A2B_HUMAN	Histone H2A type 2-B OS=Homo sapiens OX=9606 GN=HIST2H2AB PE=1 SV=3	HUMAN	8
519	0.84	0.95	0.6838	0.6838	0.6838	sp|P07996|TSP1_HUMAN	Thrombospondin-1 OS=Homo sapiens OX=9606 GN=THBS1 PE=1 SV=2	HUMAN	1
520	0.8	0.91	2.973	2.973	2.973	sp|Q9Y617|SERC_HUMAN	Phosphoserine aminotransferase OS=Homo sapiens OX=9606 GN=PSAT1 PE=1 SV=2	HUMAN	1
521	0.78	2.99	19.17	19.17	19.17	sp|A2NJV5|KV229_HUMAN	Immunoglobulin kappa variable 2-29 OS=Homo sapiens OX=9606 GN=IGKV2-29 PE=3 SV=2	HUMAN	3
522	0.77	0.93	2.947	2.947	0	sp|Q99832|TCPH_HUMAN	T-complex protein 1 subunit eta OS=Homo sapiens OX=9606 GN=CCT7 PE=1 SV=2	HUMAN	0
523	0.77	0.87	9.697	5.455	5.455	sp|P30050|RL12_HUMAN	60S ribosomal protein L12 OS=Homo sapiens OX=9606 GN=RPL12 PE=1 SV=1	HUMAN	1
524	0.75	0.85	3.629	3.629	3.629	sp|P09496|CLCA_HUMAN	Clathrin light chain A OS=Homo sapiens OX=9606 GN=CLTA PE=1 SV=1	HUMAN	1
525	0.74	0.87	4.274	4.274	2.279	sp|Q9NYQ3|HAOX2_HUMAN	Hydroxyacid oxidase 2 OS=Homo sapiens OX=9606 GN=HAO2 PE=1 SV=1	HUMAN	1
526	0.74	0.85	14.11	4.032	4.032	sp|Q07955|SRSF1_HUMAN	Serine/arginine-rich splicing factor 1 OS=Homo sapiens OX=9606 GN=SRSF1 PE=1 SV=2	HUMAN	1
527	0.73	0.83	3	3	3	sp|O15144|ARPC2_HUMAN	Actin-related protein 2/3 complex subunit 2 OS=Homo sapiens OX=9606 GN=ARPC2 PE=1 SV=1	HUMAN	1
529	0.72	0.83	3.249	3.249	3.249	sp|Q99436|PSB7_HUMAN	Proteasome subunit beta type-7 OS=Homo sapiens OX=9606 GN=PSMB7 PE=1 SV=1	HUMAN	1
530	0.71	0.83	3.661	3.661	1.541	sp|Q5T2W1|NHRF3_HUMAN	Na(+)/H(+) exchange regulatory cofactor NHE-RF3 OS=Homo sapiens OX=9606 GN=PDZK1 PE=1 SV=2	HUMAN	1
531	0.69	0.8	3.896	3.896	3.896	sp|Q15102|PA1B3_HUMAN	Platelet-activating factor acetylhydrolase IB subunit gamma OS=Homo sapiens OX=9606 GN=PAFAH1B3 PE=1 SV=1	HUMAN	1
532	0.67	0.77	1.639	1.639	1.639	sp|P29317|EPHA2_HUMAN	Ephrin type-A receptor 2 OS=Homo sapiens OX=9606 GN=EPHA2 PE=1 SV=2	HUMAN	1
533	0.66	0.76	11.11	5.848	5.848	sp|P19105|ML12A_HUMAN	Myosin regulatory light chain 12A OS=Homo sapiens OX=9606 GN=MYL12A PE=1 SV=2	HUMAN	1
534	0.66	0.76	1.032	1.032	1.032	sp|Q9NR16|C163B_HUMAN	Scavenger receptor cysteine-rich type 1 protein M160 OS=Homo sapiens OX=9606 GN=CD163L1 PE=1 SV=2	HUMAN	1
535	0.62	0.73	6.04	2.349	2.349	sp|Q96CN7|ISOC1_HUMAN	Isochorismatase domain-containing protein 1 OS=Homo sapiens OX=9606 GN=ISOC1 PE=1 SV=3	HUMAN	1
536	0.6	0.73	2.389	2.389	1.195	sp|P36269|GGT5_HUMAN	Glutathione hydrolase 5 proenzyme OS=Homo sapiens OX=9606 GN=GGT5 PE=1 SV=2	HUMAN	1
537	0.59	3	10.63	6.831	4.175	sp|P21397|AOFA_HUMAN	Amine oxidase [flavin-containing] A OS=Homo sapiens OX=9606 GN=MAOA PE=1 SV=1	HUMAN	2
538	0.58	0.66	5.564	3.953	1.757	sp|Q15582|BGH3_HUMAN	Transforming growth factor-beta-induced protein ig-h3 OS=Homo sapiens OX=9606 GN=TGFBI PE=1 SV=1	HUMAN	1
539	0.58	0.64	1.575	1.575	1.575	sp|P07237|PDIA1_HUMAN	Protein disulfide-isomerase OS=Homo sapiens OX=9606 GN=P4HB PE=1 SV=3	HUMAN	1
540	0.57	0.9	5.405	2.883	2.883	sp|P34913|HYES_HUMAN	Bifunctional epoxide hydrolase 2 OS=Homo sapiens OX=9606 GN=EPHX2 PE=1 SV=2	HUMAN	2
541	0.57	0.64	3.458	1.245	1.245	sp|Q08426|ECHP_HUMAN	Peroxisomal bifunctional enzyme OS=Homo sapiens OX=9606 GN=EHHADH PE=1 SV=3	HUMAN	1
542	0.57	0.64	1.911	1.911	1.911	sp|Q96K21|ANCHR_HUMAN	Abscission/NoCut checkpoint regulator OS=Homo sapiens OX=9606 GN=ZFYVE19 PE=1 SV=3	HUMAN	1
543	0.57	0.63	1.438	1.438	1.438	sp|P43155|CACP_HUMAN	Carnitine O-acetyltransferase OS=Homo sapiens OX=9606 GN=CRAT PE=1 SV=5	HUMAN	1

## Sheet: Tris SDS LB replicate 3
N	Unused	Total	%Cov	%Cov(50)	%Cov(95)	Accession	Name	Species	Peptides(95%)
1	78.51	78.51	77.5	77.01	70.11	sp|P02768|ALBU_HUMAN	Serum albumin OS=Homo sapiens OX=9606 GN=ALB PE=1 SV=2	HUMAN	89
2	50.74	50.74	43.94	42.08	40.84	sp|P04264|K2C1_HUMAN	Keratin, type II cytoskeletal 1 OS=Homo sapiens OX=9606 GN=KRT1 PE=1 SV=6	HUMAN	30
3	44.62	44.62	49.66	46.4	42.29	sp|P13645|K1C10_HUMAN	Keratin, type I cytoskeletal 10 OS=Homo sapiens OX=9606 GN=KRT10 PE=1 SV=6	HUMAN	33
4	42.58	42.58	65.67	61.75	56.91	sp|P06733|ENOA_HUMAN	Alpha-enolase OS=Homo sapiens OX=9606 GN=ENO1 PE=1 SV=2	HUMAN	31
5	41.69	41.7	71.32	69.61	62.25	sp|Q03154|ACY1_HUMAN	Aminoacylase-1 OS=Homo sapiens OX=9606 GN=ACY1 PE=1 SV=1	HUMAN	30
6	39.49	39.49	97.28	97.28	96.6	sp|P68871|HBB_HUMAN	Hemoglobin subunit beta OS=Homo sapiens OX=9606 GN=HBB PE=1 SV=2	HUMAN	206
7	37.95	47.9	50.86	48.36	46.95	sp|P35908|K22E_HUMAN	Keratin, type II cytoskeletal 2 epidermal OS=Homo sapiens OX=9606 GN=KRT2 PE=1 SV=2	HUMAN	27
8	37.19	37.19	79.37	77.27	77.27	sp|P60174|TPIS_HUMAN	Triosephosphate isomerase OS=Homo sapiens OX=9606 GN=TPI1 PE=1 SV=3	HUMAN	33
9	36.08	36.1	67.75	67.75	65.68	sp|P40926|MDHM_HUMAN	Malate dehydrogenase, mitochondrial OS=Homo sapiens OX=9606 GN=MDH2 PE=1 SV=3	HUMAN	24
10	35.15	35.18	100	100	100	sp|P69905|HBA_HUMAN	Hemoglobin subunit alpha OS=Homo sapiens OX=9606 GN=HBA1 PE=1 SV=2	HUMAN	175
11	33.81	33.97	43.58	41.05	34.9	sp|P25705|ATPA_HUMAN	ATP synthase subunit alpha, mitochondrial OS=Homo sapiens OX=9606 GN=ATP5F1A PE=1 SV=1	HUMAN	18
12	33.67	33.86	69.33	69.33	67.47	sp|P60709|ACTB_HUMAN	Actin, cytoplasmic 1 OS=Homo sapiens OX=9606 GN=ACTB PE=1 SV=1	HUMAN	70
13	32.42	34.7	43.02	41.89	40.77	sp|P35527|K1C9_HUMAN	Keratin, type I cytoskeletal 9 OS=Homo sapiens OX=9606 GN=KRT9 PE=1 SV=3	HUMAN	19
14	31.79	31.81	58.81	58.51	56.72	sp|P04406|G3P_HUMAN	Glyceraldehyde-3-phosphate dehydrogenase OS=Homo sapiens OX=9606 GN=GAPDH PE=1 SV=3	HUMAN	35
15	31.07	31.07	65.65	65.65	65.65	sp|Q08257|QOR_HUMAN	Quinone oxidoreductase OS=Homo sapiens OX=9606 GN=CRYZ PE=1 SV=1	HUMAN	18
16	30.75	30.78	66.79	66.79	64.62	sp|P16152|CBR1_HUMAN	Carbonyl reductase [NADPH] 1 OS=Homo sapiens OX=9606 GN=CBR1 PE=1 SV=3	HUMAN	17
17	30.25	30.3	67.45	67.45	62.75	sp|P05141|ADT2_HUMAN	ADP/ATP translocase 2 OS=Homo sapiens OX=9606 GN=SLC25A5 PE=1 SV=7	HUMAN	28
18	30.15	30.18	68.38	68.38	63.6	sp|P35232|PHB_HUMAN	Prohibitin OS=Homo sapiens OX=9606 GN=PHB PE=1 SV=1	HUMAN	16
19	29.99	30.01	36.5	34.07	27.88	sp|P48735|IDHP_HUMAN	Isocitrate dehydrogenase [NADP], mitochondrial OS=Homo sapiens OX=9606 GN=IDH2 PE=1 SV=2	HUMAN	15
20	29.07	29.09	49.53	46.12	41.59	sp|P06576|ATPB_HUMAN	ATP synthase subunit beta, mitochondrial OS=Homo sapiens OX=9606 GN=ATP5F1B PE=1 SV=3	HUMAN	19
21	28.88	28.91	48.44	46.52	41.25	sp|P00558|PGK1_HUMAN	Phosphoglycerate kinase 1 OS=Homo sapiens OX=9606 GN=PGK1 PE=1 SV=3	HUMAN	15
22	28.5	28.58	61.87	58.53	51.17	sp|Q99623|PHB2_HUMAN	Prohibitin-2 OS=Homo sapiens OX=9606 GN=PHB2 PE=1 SV=2	HUMAN	14
23	28.03	28.06	66.77	53.29	42.81	sp|P07195|LDHB_HUMAN	L-lactate dehydrogenase B chain OS=Homo sapiens OX=9606 GN=LDHB PE=1 SV=2	HUMAN	24
24	27.1	27.13	54.43	52.96	49.01	sp|Q93088|BHMT1_HUMAN	Betaine--homocysteine S-methyltransferase 1 OS=Homo sapiens OX=9606 GN=BHMT PE=1 SV=2	HUMAN	20
25	26.57	26.58	70.41	59.93	50.19	sp|P02647|APOA1_HUMAN	Apolipoprotein A-I OS=Homo sapiens OX=9606 GN=APOA1 PE=1 SV=1	HUMAN	16
26	25.85	25.86	51.56	51.56	49.69	sp|P08758|ANXA5_HUMAN	Annexin A5 OS=Homo sapiens OX=9606 GN=ANXA5 PE=1 SV=2	HUMAN	19
27	25.58	25.59	54.15	47.69	40.31	sp|P14550|AK1A1_HUMAN	Alcohol dehydrogenase [NADP(+)] OS=Homo sapiens OX=9606 GN=AKR1A1 PE=1 SV=3	HUMAN	14
28	25.54	25.59	41.02	36.36	36.36	sp|P68363|TBA1B_HUMAN	Tubulin alpha-1B chain OS=Homo sapiens OX=9606 GN=TUBA1B PE=1 SV=1	HUMAN	14
29	25.36	25.37	52.8	46.9	42.77	sp|P07355|ANXA2_HUMAN	Annexin A2 OS=Homo sapiens OX=9606 GN=ANXA2 PE=1 SV=2	HUMAN	13
30	25.23	25.28	47.53	45.05	40.11	sp|P05062|ALDOB_HUMAN	Fructose-bisphosphate aldolase B OS=Homo sapiens OX=9606 GN=ALDOB PE=1 SV=2	HUMAN	14
31	25.13	25.29	36.58	32.78	32.78	sp|P11310|ACADM_HUMAN	Medium-chain specific acyl-CoA dehydrogenase, mitochondrial OS=Homo sapiens OX=9606 GN=ACADM PE=1 SV=1	HUMAN	13
32	24.79	24.83	47.31	46.74	38.53	sp|P22626|ROA2_HUMAN	Heterogeneous nuclear ribonucleoproteins A2/B1 OS=Homo sapiens OX=9606 GN=HNRNPA2B1 PE=1 SV=2	HUMAN	13
33	24.21	24.22	85.56	85.56	73.8	sp|P30086|PEBP1_HUMAN	Phosphatidylethanolamine-binding protein 1 OS=Homo sapiens OX=9606 GN=PEBP1 PE=1 SV=3	HUMAN	24
34	23.8	23.81	53.88	51.43	46.12	sp|Q96DG6|CMBL_HUMAN	Carboxymethylenebutenolidase homolog OS=Homo sapiens OX=9606 GN=CMBL PE=1 SV=1	HUMAN	12
35	23.68	23.73	19.86	19.75	12.82	sp|P02671|FIBA_HUMAN	Fibrinogen alpha chain OS=Homo sapiens OX=9606 GN=FGA PE=1 SV=2	HUMAN	10
36	23.67	23.73	58.19	55.67	49.62	sp|P42765|THIM_HUMAN	3-ketoacyl-CoA thiolase, mitochondrial OS=Homo sapiens OX=9606 GN=ACAA2 PE=1 SV=2	HUMAN	14
37	23.56	23.64	45.88	45.49	41.96	sp|P38117|ETFB_HUMAN	Electron transfer flavoprotein subunit beta OS=Homo sapiens OX=9606 GN=ETFB PE=1 SV=3	HUMAN	12
38	23.3	23.31	40.45	40.45	38.54	sp|Q02978|M2OM_HUMAN	Mitochondrial 2-oxoglutarate/malate carrier protein OS=Homo sapiens OX=9606 GN=SLC25A11 PE=1 SV=3	HUMAN	12
39	22.78	22.83	57.24	57.24	52.41	sp|P30084|ECHM_HUMAN	Enoyl-CoA hydratase, mitochondrial OS=Homo sapiens OX=9606 GN=ECHS1 PE=1 SV=4	HUMAN	15
40	21.91	21.92	34.77	32.15	20.93	sp|Q02252|MMSA_HUMAN	Methylmalonate-semialdehyde dehydrogenase [acylating], mitochondrial OS=Homo sapiens OX=9606 GN=ALDH6A1 PE=1 SV=2	HUMAN	11
41	21.87	21.87	35.11	30.02	28.57	sp|P17174|AATC_HUMAN	Aspartate aminotransferase, cytoplasmic OS=Homo sapiens OX=9606 GN=GOT1 PE=1 SV=3	HUMAN	11
42	21.78	21.8	58.08	55.05	55.05	sp|P32119|PRDX2_HUMAN	Peroxiredoxin-2 OS=Homo sapiens OX=9606 GN=PRDX2 PE=1 SV=5	HUMAN	19
43	21.51	21.53	36.21	30.11	28.84	sp|Q96KP4|CNDP2_HUMAN	Cytosolic non-specific dipeptidase OS=Homo sapiens OX=9606 GN=CNDP2 PE=1 SV=2	HUMAN	12
44	21.39	24.13	40.66	38.86	37.05	sp|P00338|LDHA_HUMAN	L-lactate dehydrogenase A chain OS=Homo sapiens OX=9606 GN=LDHA PE=1 SV=2	HUMAN	13
45	21.34	21.35	48.86	48.86	48.86	sp|O75489|NDUS3_HUMAN	NADH dehydrogenase [ubiquinone] iron-sulfur protein 3, mitochondrial OS=Homo sapiens OX=9606 GN=NDUFS3 PE=1 SV=1	HUMAN	11
46	21.28	21.32	57.07	57.07	57.07	sp|P04792|HSPB1_HUMAN	Heat shock protein beta-1 OS=Homo sapiens OX=9606 GN=HSPB1 PE=1 SV=2	HUMAN	15
47	20.99	21.03	57.96	54.95	47.15	sp|P13804|ETFA_HUMAN	Electron transfer flavoprotein subunit alpha, mitochondrial OS=Homo sapiens OX=9606 GN=ETFA PE=1 SV=1	HUMAN	11
48	20.95	21.01	46.65	44.21	44.21	sp|Q13011|ECH1_HUMAN	Delta(3,5)-Delta(2,4)-dienoyl-CoA isomerase, mitochondrial OS=Homo sapiens OX=9606 GN=ECH1 PE=1 SV=2	HUMAN	14
49	20.48	20.81	32.62	30.69	20.6	sp|P08670|VIME_HUMAN	Vimentin OS=Homo sapiens OX=9606 GN=VIM PE=1 SV=4	HUMAN	11
50	20.47	20.58	37.82	37.82	30.83	sp|Q6NVY1|HIBCH_HUMAN	3-hydroxyisobutyryl-CoA hydrolase, mitochondrial OS=Homo sapiens OX=9606 GN=HIBCH PE=1 SV=2	HUMAN	11
51	20.36	20.42	52.01	52.01	39.93	sp|P50053|KHK_HUMAN	Ketohexokinase OS=Homo sapiens OX=9606 GN=KHK PE=1 SV=2	HUMAN	11
52	20.32	20.35	53.67	46.79	43.12	sp|Q15907|RB11B_HUMAN	Ras-related protein Rab-11B OS=Homo sapiens OX=9606 GN=RAB11B PE=1 SV=4	HUMAN	10
53	20.18	20.24	35.12	31.63	28.37	sp|P00505|AATM_HUMAN	Aspartate aminotransferase, mitochondrial OS=Homo sapiens OX=9606 GN=GOT2 PE=1 SV=3	HUMAN	10
54	19.62	19.64	28.34	24.7	23.28	sp|P49189|AL9A1_HUMAN	4-trimethylaminobutyraldehyde dehydrogenase OS=Homo sapiens OX=9606 GN=ALDH9A1 PE=1 SV=3	HUMAN	11
55	19.53	19.56	54.9	52.94	48.24	sp|P62258|1433E_HUMAN	14-3-3 protein epsilon OS=Homo sapiens OX=9606 GN=YWHAE PE=1 SV=1	HUMAN	12
56	19.43	19.46	69.55	63.67	56.06	sp|P00491|PNPH_HUMAN	Purine nucleoside phosphorylase OS=Homo sapiens OX=9606 GN=PNP PE=1 SV=2	HUMAN	15
57	19.16	19.18	67.41	59.82	37.95	sp|P30041|PRDX6_HUMAN	Peroxiredoxin-6 OS=Homo sapiens OX=9606 GN=PRDX6 PE=1 SV=3	HUMAN	9
58	19	19.04	50.35	44.5	34.43	sp|P24752|THIL_HUMAN	Acetyl-CoA acetyltransferase, mitochondrial OS=Homo sapiens OX=9606 GN=ACAT1 PE=1 SV=1	HUMAN	11
59	18.86	18.9	66.28	66.28	66.28	sp|Q99714|HCD2_HUMAN	3-hydroxyacyl-CoA dehydrogenase type-2 OS=Homo sapiens OX=9606 GN=HSD17B10 PE=1 SV=3	HUMAN	12
60	18.84	18.86	69.51	66.82	59.19	sp|P27144|KAD4_HUMAN	Adenylate kinase 4, mitochondrial OS=Homo sapiens OX=9606 GN=AK4 PE=1 SV=1	HUMAN	9
61	18.45	18.53	71.31	63.93	63.93	sp|Q7Z4W1|DCXR_HUMAN	L-xylulose reductase OS=Homo sapiens OX=9606 GN=DCXR PE=1 SV=2	HUMAN	24
62	18.43	18.5	46.13	45.79	35.02	sp|Q16762|THTR_HUMAN	Thiosulfate sulfurtransferase OS=Homo sapiens OX=9606 GN=TST PE=1 SV=4	HUMAN	8
63	18.4	18.47	28.47	26.16	20.6	sp|P23526|SAHH_HUMAN	Adenosylhomocysteinase OS=Homo sapiens OX=9606 GN=AHCY PE=1 SV=4	HUMAN	9
64	18.39	18.45	42.42	42.42	42.42	sp|P01857|IGHG1_HUMAN	Immunoglobulin heavy constant gamma 1 OS=Homo sapiens OX=9606 GN=IGHG1 PE=1 SV=1	HUMAN	15
65	17.93	17.97	50.67	50.67	42.67	sp|P21266|GSTM3_HUMAN	Glutathione S-transferase Mu 3 OS=Homo sapiens OX=9606 GN=GSTM3 PE=1 SV=3	HUMAN	9
66	17.83	17.86	64.29	64.29	64.29	sp|P09211|GSTP1_HUMAN	Glutathione S-transferase P OS=Homo sapiens OX=9606 GN=GSTP1 PE=1 SV=2	HUMAN	16
67	17.81	17.85	39.47	39.47	33.63	sp|Q96C23|GALM_HUMAN	Aldose 1-epimerase OS=Homo sapiens OX=9606 GN=GALM PE=1 SV=1	HUMAN	9
68	17.75	17.88	32.95	32.95	27.22	sp|P21695|GPDA_HUMAN	Glycerol-3-phosphate dehydrogenase [NAD(+)], cytoplasmic OS=Homo sapiens OX=9606 GN=GPD1 PE=1 SV=4	HUMAN	9
69	17.75	17.84	44.38	44.08	35.5	sp|P09467|F16P1_HUMAN	Fructose-1,6-bisphosphatase 1 OS=Homo sapiens OX=9606 GN=FBP1 PE=1 SV=5	HUMAN	8
70	17.69	18	74.55	74.55	58.18	sp|P62937|PPIA_HUMAN	Peptidyl-prolyl cis-trans isomerase A OS=Homo sapiens OX=9606 GN=PPIA PE=1 SV=2	HUMAN	15
71	17.65	17.79	33.83	31.75	27.6	sp|P37837|TALDO_HUMAN	Transaldolase OS=Homo sapiens OX=9606 GN=TALDO1 PE=1 SV=2	HUMAN	10
72	17.5	17.61	38.6	38.6	36.14	sp|O94760|DDAH1_HUMAN	N(G),N(G)-dimethylarginine dimethylaminohydrolase 1 OS=Homo sapiens OX=9606 GN=DDAH1 PE=1 SV=3	HUMAN	9
73	17.43	17.51	35.62	35.62	32.42	sp|P10412|H14_HUMAN	Histone H1.4 OS=Homo sapiens OX=9606 GN=HIST1H1E PE=1 SV=2	HUMAN	10
74	17.34	17.51	30.3	30.3	25.11	sp|Q5VTE0|EF1A3_HUMAN	Putative elongation factor 1-alpha-like 3 OS=Homo sapiens OX=9606 GN=EEF1A1P5 PE=5 SV=1	HUMAN	10
75	17.12	17.23	40.54	40.54	36.49	sp|P08263|GSTA1_HUMAN	Glutathione S-transferase A1 OS=Homo sapiens OX=9606 GN=GSTA1 PE=1 SV=3	HUMAN	11
76	16.98	17.06	44.18	35.52	33.13	sp|Q16698|DECR_HUMAN	2,4-dienoyl-CoA reductase, mitochondrial OS=Homo sapiens OX=9606 GN=DECR1 PE=1 SV=1	HUMAN	10
77	16.87	17.18	42.97	40.3	27	sp|P62701|RS4X_HUMAN	40S ribosomal protein S4, X isoform OS=Homo sapiens OX=9606 GN=RPS4X PE=1 SV=2	HUMAN	8
78	16.83	18.9	25.34	23.79	22.44	sp|P05091|ALDH2_HUMAN	Aldehyde dehydrogenase, mitochondrial OS=Homo sapiens OX=9606 GN=ALDH2 PE=1 SV=2	HUMAN	10
79	16.81	16.98	37.71	32.4	26.82	sp|O14745|NHRF1_HUMAN	Na(+)/H(+) exchange regulatory cofactor NHE-RF1 OS=Homo sapiens OX=9606 GN=SLC9A3R1 PE=1 SV=4	HUMAN	9
80	16.56	16.63	49.21	49.21	45.5	sp|Q99497|PARK7_HUMAN	Protein/nucleic acid deglycase DJ-1 OS=Homo sapiens OX=9606 GN=PARK7 PE=1 SV=2	HUMAN	9
81	16.52	16.54	67.32	60.24	60.24	sp|P18669|PGAM1_HUMAN	Phosphoglycerate mutase 1 OS=Homo sapiens OX=9606 GN=PGAM1 PE=1 SV=2	HUMAN	14
82	16.47	16.58	45.49	45.49	40.63	sp|P30039|PBLD_HUMAN	Phenazine biosynthesis-like domain-containing protein OS=Homo sapiens OX=9606 GN=PBLD PE=1 SV=2	HUMAN	8
83	16.46	16.57	62.07	56.7	44.06	sp|P00915|CAH1_HUMAN	Carbonic anhydrase 1 OS=Homo sapiens OX=9606 GN=CA1 PE=1 SV=2	HUMAN	13
84	16.29	16.34	14.9	13.61	11.6	sp|P02787|TRFE_HUMAN	Serotransferrin OS=Homo sapiens OX=9606 GN=TF PE=1 SV=3	HUMAN	8
85	16.29	16.31	30.5	30.5	27.85	sp|Q16795|NDUA9_HUMAN	NADH dehydrogenase [ubiquinone] 1 alpha subcomplex subunit 9, mitochondrial OS=Homo sapiens OX=9606 GN=NDUFA9 PE=1 SV=2	HUMAN	9
86	16.18	16.22	35.57	35.57	32.21	sp|P36542|ATPG_HUMAN	ATP synthase subunit gamma, mitochondrial OS=Homo sapiens OX=9606 GN=ATP5F1C PE=1 SV=1	HUMAN	9
87	16.09	16.25	37.22	32.1	27.56	sp|Q9BSE5|SPEB_HUMAN	Agmatinase, mitochondrial OS=Homo sapiens OX=9606 GN=AGMAT PE=1 SV=2	HUMAN	8
88	15.96	16	72.67	68.94	68.94	sp|O75947|ATP5H_HUMAN	ATP synthase subunit d, mitochondrial OS=Homo sapiens OX=9606 GN=ATP5H PE=1 SV=3	HUMAN	10
89	15.93	15.98	36.68	31.66	29.47	sp|Q9Y2S2|CRYL1_HUMAN	Lambda-crystallin homolog OS=Homo sapiens OX=9606 GN=CRYL1 PE=1 SV=3	HUMAN	8
90	15.71	15.8	38.02	38.02	33.23	sp|P40925|MDHC_HUMAN	Malate dehydrogenase, cytoplasmic OS=Homo sapiens OX=9606 GN=MDH1 PE=1 SV=4	HUMAN	10
91	15.68	15.77	56.13	40.32	32.41	sp|Q9Y696|CLIC4_HUMAN	Chloride intracellular channel protein 4 OS=Homo sapiens OX=9606 GN=CLIC4 PE=1 SV=4	HUMAN	9
92	15.65	15.72	34.48	34.48	31.03	sp|Q96HD9|ACY3_HUMAN	N-acyl-aromatic-L-amino acid amidohydrolase (carboxylate-forming) OS=Homo sapiens OX=9606 GN=ACY3 PE=1 SV=1	HUMAN	8
93	15.53	15.64	26.35	23.89	18.47	sp|P00738|HPT_HUMAN	Haptoglobin OS=Homo sapiens OX=9606 GN=HP PE=1 SV=1	HUMAN	9
94	15.48	15.63	73.02	73.02	61.9	sp|Q99879|H2B1M_HUMAN	Histone H2B type 1-M OS=Homo sapiens OX=9606 GN=HIST1H2BM PE=1 SV=3	HUMAN	36
95	15.36	17.33	36.26	36.26	32.14	sp|P04075|ALDOA_HUMAN	Fructose-bisphosphate aldolase A OS=Homo sapiens OX=9606 GN=ALDOA PE=1 SV=2	HUMAN	11
96	15.29	15.32	41	36.4	36.4	sp|P54819|KAD2_HUMAN	Adenylate kinase 2, mitochondrial OS=Homo sapiens OX=9606 GN=AK2 PE=1 SV=2	HUMAN	8
97	15.01	15.04	28.41	26.46	24.51	sp|O43488|ARK72_HUMAN	Aflatoxin B1 aldehyde reductase member 2 OS=Homo sapiens OX=9606 GN=AKR7A2 PE=1 SV=3	HUMAN	8
98	14.97	16.48	36.36	31.66	27.27	sp|P09525|ANXA4_HUMAN	Annexin A4 OS=Homo sapiens OX=9606 GN=ANXA4 PE=1 SV=4	HUMAN	8
99	14.8	14.83	22.67	22.67	18.01	sp|Q13228|SBP1_HUMAN	Methanethiol oxidase OS=Homo sapiens OX=9606 GN=SELENBP1 PE=1 SV=2	HUMAN	7
100	14.64	14.69	37.22	34.53	31.39	sp|P02743|SAMP_HUMAN	Serum amyloid P-component OS=Homo sapiens OX=9606 GN=APCS PE=1 SV=2	HUMAN	8
101	14.62	14.69	32.08	30.19	26.1	sp|Q92820|GGH_HUMAN	Gamma-glutamyl hydrolase OS=Homo sapiens OX=9606 GN=GGH PE=1 SV=2	HUMAN	9
102	14.47	16.53	47.74	47.74	43.22	sp|Q06830|PRDX1_HUMAN	Peroxiredoxin-1 OS=Homo sapiens OX=9606 GN=PRDX1 PE=1 SV=1	HUMAN	15
103	14.45	14.55	75.49	75.49	66.67	sp|P61604|CH10_HUMAN	10 kDa heat shock protein, mitochondrial OS=Homo sapiens OX=9606 GN=HSPE1 PE=1 SV=2	HUMAN	8
104	14.34	14.47	23.83	22.61	17.11	sp|P02675|FIBB_HUMAN	Fibrinogen beta chain OS=Homo sapiens OX=9606 GN=FGB PE=1 SV=2	HUMAN	9
105	14.25	19	50.2	48.16	42.86	sp|P63104|1433Z_HUMAN	14-3-3 protein zeta/delta OS=Homo sapiens OX=9606 GN=YWHAZ PE=1 SV=1	HUMAN	10
106	14.15	14.29	41.98	36.63	30.45	sp|P23396|RS3_HUMAN	40S ribosomal protein S3 OS=Homo sapiens OX=9606 GN=RPS3 PE=1 SV=2	HUMAN	8
107	14.13	14.14	41.54	36.54	36.54	sp|P00918|CAH2_HUMAN	Carbonic anhydrase 2 OS=Homo sapiens OX=9606 GN=CA2 PE=1 SV=2	HUMAN	16
108	14.04	14.12	35.59	33.33	33.33	sp|P04179|SODM_HUMAN	Superoxide dismutase [Mn], mitochondrial OS=Homo sapiens OX=9606 GN=SOD2 PE=1 SV=3	HUMAN	8
109	14.03	14.09	87.85	87.85	87.85	sp|P01834|IGKC_HUMAN	Immunoglobulin kappa constant OS=Homo sapiens OX=9606 GN=IGKC PE=1 SV=2	HUMAN	27
110	14	14	38.97	38.97	38.97	sp|P48047|ATPO_HUMAN	ATP synthase subunit O, mitochondrial OS=Homo sapiens OX=9606 GN=ATP5O PE=1 SV=1	HUMAN	8
111	14	14	50	50	50	sp|P30044|PRDX5_HUMAN	Peroxiredoxin-5, mitochondrial OS=Homo sapiens OX=9606 GN=PRDX5 PE=1 SV=4	HUMAN	7
112	13.97	14.03	44.17	43.82	43.82	sp|P21796|VDAC1_HUMAN	Voltage-dependent anion-selective channel protein 1 OS=Homo sapiens OX=9606 GN=VDAC1 PE=1 SV=2	HUMAN	12
113	13.84	13.9	25.61	24.28	20.31	sp|P02679|FIBG_HUMAN	Fibrinogen gamma chain OS=Homo sapiens OX=9606 GN=FGG PE=1 SV=3	HUMAN	10
114	13.8	13.85	16.03	16.03	16.03	sp|P55084|ECHB_HUMAN	Trifunctional enzyme subunit beta, mitochondrial OS=Homo sapiens OX=9606 GN=HADHB PE=1 SV=3	HUMAN	7
115	13.76	13.93	44.76	38.31	28.23	sp|P18124|RL7_HUMAN	60S ribosomal protein L7 OS=Homo sapiens OX=9606 GN=RPL7 PE=1 SV=1	HUMAN	7
116	13.69	13.74	36.39	31.63	31.63	sp|P45880|VDAC2_HUMAN	Voltage-dependent anion-selective channel protein 2 OS=Homo sapiens OX=9606 GN=VDAC2 PE=1 SV=2	HUMAN	11
117	13.65	13.8	50.24	50.24	36.59	sp|P62820|RAB1A_HUMAN	Ras-related protein Rab-1A OS=Homo sapiens OX=9606 GN=RAB1A PE=1 SV=3	HUMAN	6
118	13.56	13.64	51.24	46.27	32.84	sp|Q01995|TAGL_HUMAN	Transgelin OS=Homo sapiens OX=9606 GN=TAGLN PE=1 SV=4	HUMAN	8
119	13.51	13.59	22.22	22.22	14.58	sp|Q96I99|SUCB2_HUMAN	Succinate--CoA ligase [GDP-forming] subunit beta, mitochondrial OS=Homo sapiens OX=9606 GN=SUCLG2 PE=1 SV=2	HUMAN	6
120	13.42	13.59	46.86	43.96	41.06	sp|P51149|RAB7A_HUMAN	Ras-related protein Rab-7a OS=Homo sapiens OX=9606 GN=RAB7A PE=1 SV=1	HUMAN	8
121	13.41	18.89	23.19	23.19	17.18	sp|P05787|K2C8_HUMAN	Keratin, type II cytoskeletal 8 OS=Homo sapiens OX=9606 GN=KRT8 PE=1 SV=7	HUMAN	10
122	13.24	13.34	74.86	71.43	66.86	sp|P02511|CRYAB_HUMAN	Alpha-crystallin B chain OS=Homo sapiens OX=9606 GN=CRYAB PE=1 SV=2	HUMAN	11
123	13.15	13.24	49.14	45.14	45.14	sp|P02792|FRIL_HUMAN	Ferritin light chain OS=Homo sapiens OX=9606 GN=FTL PE=1 SV=2	HUMAN	7
124	13.05	13.09	39.38	36.28	31.42	sp|P22352|GPX3_HUMAN	Glutathione peroxidase 3 OS=Homo sapiens OX=9606 GN=GPX3 PE=1 SV=2	HUMAN	9
125	12.97	13.13	9.741	6.073	3.608	sp|P01024|CO3_HUMAN	Complement C3 OS=Homo sapiens OX=9606 GN=C3 PE=1 SV=2	HUMAN	5
126	12.97	13.11	30.8	30.8	26.45	sp|Q9NQR4|NIT2_HUMAN	Omega-amidase NIT2 OS=Homo sapiens OX=9606 GN=NIT2 PE=1 SV=1	HUMAN	7
127	12.87	12.91	50	44.53	33.59	sp|P30048|PRDX3_HUMAN	Thioredoxin-dependent peroxide reductase, mitochondrial OS=Homo sapiens OX=9606 GN=PRDX3 PE=1 SV=3	HUMAN	12
128	12.77	12.9	23.48	23.48	19.34	sp|Q00325|MPCP_HUMAN	Phosphate carrier protein, mitochondrial OS=Homo sapiens OX=9606 GN=SLC25A3 PE=1 SV=2	HUMAN	11
129	12.73	13.11	28.84	21.28	15.13	sp|P50440|GATM_HUMAN	Glycine amidinotransferase, mitochondrial OS=Homo sapiens OX=9606 GN=GATM PE=1 SV=1	HUMAN	7
130	12.49	12.74	19.47	19.47	17.33	sp|P00325|ADH1B_HUMAN	Alcohol dehydrogenase 1B OS=Homo sapiens OX=9606 GN=ADH1B PE=1 SV=2	HUMAN	8
131	12.31	12.36	26.07	23.93	23.93	sp|P21912|SDHB_HUMAN	Succinate dehydrogenase [ubiquinone] iron-sulfur subunit, mitochondrial OS=Homo sapiens OX=9606 GN=SDHB PE=1 SV=3	HUMAN	7
132	12.3	12.34	4.673	4.673	4.673	sp|P08572|CO4A2_HUMAN	Collagen alpha-2(IV) chain OS=Homo sapiens OX=9606 GN=COL4A2 PE=1 SV=4	HUMAN	7
133	12.12	12.15	46.11	46.11	42.78	sp|P18085|ARF4_HUMAN	ADP-ribosylation factor 4 OS=Homo sapiens OX=9606 GN=ARF4 PE=1 SV=3	HUMAN	6
134	12.06	12.15	20.72	20.72	17.57	sp|P07437|TBB5_HUMAN	Tubulin beta chain OS=Homo sapiens OX=9606 GN=TUBB PE=1 SV=2	HUMAN	8
135	12.02	12.07	32.41	32.41	26.39	sp|P23284|PPIB_HUMAN	Peptidyl-prolyl cis-trans isomerase B OS=Homo sapiens OX=9606 GN=PPIB PE=1 SV=2	HUMAN	6
136	12	12.15	35.98	30.03	28.05	sp|P01876|IGHA1_HUMAN	Immunoglobulin heavy constant alpha 1 OS=Homo sapiens OX=9606 GN=IGHA1 PE=1 SV=2	HUMAN	7
137	11.96	12.09	66.02	63.11	52.43	sp|P62805|H4_HUMAN	Histone H4 OS=Homo sapiens OX=9606 GN=HIST1H4A PE=1 SV=2	HUMAN	26
138	11.83	28.91	95.24	92.52	92.52	sp|P02042|HBD_HUMAN	Hemoglobin subunit delta OS=Homo sapiens OX=9606 GN=HBD PE=1 SV=2	HUMAN	114
139	11.78	12	54.61	51.32	45.39	sp|P22392|NDKB_HUMAN	Nucleoside diphosphate kinase B OS=Homo sapiens OX=9606 GN=NME2 PE=1 SV=1	HUMAN	7
140	11.68	11.74	30.56	30.09	30.09	sp|P62826|RAN_HUMAN	GTP-binding nuclear protein Ran OS=Homo sapiens OX=9606 GN=RAN PE=1 SV=3	HUMAN	6
141	11.67	14.1	29.3	20.93	15.35	sp|P05783|K1C18_HUMAN	Keratin, type I cytoskeletal 18 OS=Homo sapiens OX=9606 GN=KRT18 PE=1 SV=2	HUMAN	7
142	11.65	11.77	24.18	21.9	20.26	sp|P07910|HNRPC_HUMAN	Heterogeneous nuclear ribonucleoproteins C1/C2 OS=Homo sapiens OX=9606 GN=HNRNPC PE=1 SV=4	HUMAN	7
143	11.39	13.74	40.79	35.95	28.4	sp|O95154|ARK73_HUMAN	Aflatoxin B1 aldehyde reductase member 3 OS=Homo sapiens OX=9606 GN=AKR7A3 PE=1 SV=2	HUMAN	9
144	11.34	11.47	27.13	24.92	19.87	sp|P63244|RACK1_HUMAN	Receptor of activated protein C kinase 1 OS=Homo sapiens OX=9606 GN=RACK1 PE=1 SV=3	HUMAN	6
145	11.33	11.46	53.08	38.46	38.46	sp|Q93077|H2A1C_HUMAN	Histone H2A type 1-C OS=Homo sapiens OX=9606 GN=HIST1H2AC PE=1 SV=3	HUMAN	18
146	11.29	11.42	42.78	28.35	24.74	sp|P46781|RS9_HUMAN	40S ribosomal protein S9 OS=Homo sapiens OX=9606 GN=RPS9 PE=1 SV=3	HUMAN	6
147	11.24	11.32	35.24	26.43	26.43	sp|P00403|COX2_HUMAN	Cytochrome c oxidase subunit 2 OS=Homo sapiens OX=9606 GN=MT-CO2 PE=1 SV=1	HUMAN	9
148	11.15	11.2	20.89	19.22	19.22	sp|P11177|ODPB_HUMAN	Pyruvate dehydrogenase E1 component subunit beta, mitochondrial OS=Homo sapiens OX=9606 GN=PDHB PE=1 SV=3	HUMAN	6
149	11.12	11.22	23.57	23.57	18.79	sp|Q14894|CRYM_HUMAN	Ketimine reductase mu-crystallin OS=Homo sapiens OX=9606 GN=CRYM PE=1 SV=1	HUMAN	5
150	11.08	11.26	35.31	32.01	24.42	sp|Q96DC8|ECHD3_HUMAN	Enoyl-CoA hydratase domain-containing protein 3, mitochondrial OS=Homo sapiens OX=9606 GN=ECHDC3 PE=1 SV=2	HUMAN	6
151	11.01	11.17	29.8	22.52	19.87	sp|P42126|ECI1_HUMAN	Enoyl-CoA delta isomerase 1, mitochondrial OS=Homo sapiens OX=9606 GN=ECI1 PE=1 SV=1	HUMAN	7
152	10.96	11.13	26.89	22.69	14.85	sp|Q00796|DHSO_HUMAN	Sorbitol dehydrogenase OS=Homo sapiens OX=9606 GN=SORD PE=1 SV=4	HUMAN	5
153	10.9	11.05	20.8	17	11.2	sp|P80404|GABT_HUMAN	4-aminobutyrate aminotransferase, mitochondrial OS=Homo sapiens OX=9606 GN=ABAT PE=1 SV=3	HUMAN	5
154	10.86	11	35.87	25.4	22.86	sp|Q9H0W9|CK054_HUMAN	Ester hydrolase C11orf54 OS=Homo sapiens OX=9606 GN=C11orf54 PE=1 SV=1	HUMAN	6
155	10.83	27.5	61.41	61.41	53.69	sp|P12235|ADT1_HUMAN	ADP/ATP translocase 1 OS=Homo sapiens OX=9606 GN=SLC25A4 PE=1 SV=4	HUMAN	22
156	10.74	10.86	21.35	21.35	21.35	sp|Q15365|PCBP1_HUMAN	Poly(rC)-binding protein 1 OS=Homo sapiens OX=9606 GN=PCBP1 PE=1 SV=2	HUMAN	6
157	10.66	10.95	2.118	2.118	1.253	sp|P98160|PGBM_HUMAN	Basement membrane-specific heparan sulfate proteoglycan core protein OS=Homo sapiens OX=9606 GN=HSPG2 PE=1 SV=4	HUMAN	5
158	10.65	10.92	31.72	31.72	22.76	sp|P30042|ES1_HUMAN	ES1 protein homolog, mitochondrial OS=Homo sapiens OX=9606 GN=C21orf33 PE=1 SV=3	HUMAN	6
159	10.58	10.76	40.41	40.41	35.62	sp|P62249|RS16_HUMAN	40S ribosomal protein S16 OS=Homo sapiens OX=9606 GN=RPS16 PE=1 SV=2	HUMAN	6
160	10.57	10.75	84.88	84.88	74.42	sp|P14854|CX6B1_HUMAN	Cytochrome c oxidase subunit 6B1 OS=Homo sapiens OX=9606 GN=COX6B1 PE=1 SV=2	HUMAN	6
161	10.54	10.71	23.59	23.59	23.59	sp|O00264|PGRC1_HUMAN	Membrane-associated progesterone receptor component 1 OS=Homo sapiens OX=9606 GN=PGRMC1 PE=1 SV=3	HUMAN	6
162	10.44	10.55	34.87	34.21	29.61	sp|P62269|RS18_HUMAN	40S ribosomal protein S18 OS=Homo sapiens OX=9606 GN=RPS18 PE=1 SV=3	HUMAN	5
163	10.4	10.43	25.2	21.78	18.64	sp|P12277|KCRB_HUMAN	Creatine kinase B-type OS=Homo sapiens OX=9606 GN=CKB PE=1 SV=1	HUMAN	5
164	10.39	10.54	66.42	66.42	61.94	sp|P00167|CYB5_HUMAN	Cytochrome b5 OS=Homo sapiens OX=9606 GN=CYB5A PE=1 SV=2	HUMAN	7
165	10.28	10.48	17.26	15.84	12.06	sp|P26440|IVD_HUMAN	Isovaleryl-CoA dehydrogenase, mitochondrial OS=Homo sapiens OX=9606 GN=IVD PE=1 SV=1	HUMAN	5
166	10.2	10.4	20.15	20.15	13.59	sp|P07339|CATD_HUMAN	Cathepsin D OS=Homo sapiens OX=9606 GN=CTSD PE=1 SV=1	HUMAN	6
167	10.18	10.33	19.91	19.91	16.9	sp|P45954|ACDSB_HUMAN	Short/branched chain specific acyl-CoA dehydrogenase, mitochondrial OS=Homo sapiens OX=9606 GN=ACADSB PE=1 SV=1	HUMAN	6
168	10.12	10.21	25.31	25.31	22.41	sp|P78417|GSTO1_HUMAN	Glutathione S-transferase omega-1 OS=Homo sapiens OX=9606 GN=GSTO1 PE=1 SV=2	HUMAN	5
169	10.05	10.06	72.99	72.99	72.99	sp|P52758|RIDA_HUMAN	2-iminobutanoate/2-iminopropanoate deaminase OS=Homo sapiens OX=9606 GN=RIDA PE=1 SV=1	HUMAN	6
170	10.03	10.24	35.67	25.61	21.34	sp|Q9UBQ7|GRHPR_HUMAN	Glyoxylate reductase/hydroxypyruvate reductase OS=Homo sapiens OX=9606 GN=GRHPR PE=1 SV=1	HUMAN	5
171	10.03	10.03	20.29	17.94	17.94	sp|Q8N0X4|CLYBL_HUMAN	Citramalyl-CoA lyase, mitochondrial OS=Homo sapiens OX=9606 GN=CLYBL PE=1 SV=2	HUMAN	5
172	10.01	10.14	5.188	4.561	3.649	sp|P39060|COIA1_HUMAN	Collagen alpha-1(XVIII) chain OS=Homo sapiens OX=9606 GN=COL18A1 PE=1 SV=5	HUMAN	6
173	9.99	10.14	29.86	23.02	20.5	sp|Q9BTZ2|DHRS4_HUMAN	Dehydrogenase/reductase SDR family member 4 OS=Homo sapiens OX=9606 GN=DHRS4 PE=1 SV=3	HUMAN	5
174	9.95	10.26	25.84	16.8	16.8	sp|O75936|BODG_HUMAN	Gamma-butyrobetaine dioxygenase OS=Homo sapiens OX=9606 GN=BBOX1 PE=1 SV=1	HUMAN	6
175	9.92	9.99	31.05	21.37	21.37	sp|Q07955|SRSF1_HUMAN	Serine/arginine-rich splicing factor 1 OS=Homo sapiens OX=9606 GN=SRSF1 PE=1 SV=2	HUMAN	5
176	9.92	9.95	16.76	14.71	14.71	sp|P62873|GBB1_HUMAN	Guanine nucleotide-binding protein G(I)/G(S)/G(T) subunit beta-1 OS=Homo sapiens OX=9606 GN=GNB1 PE=1 SV=3	HUMAN	5
177	9.87	12.22	27.83	27.83	21.41	sp|Q86XE5|HOGA1_HUMAN	4-hydroxy-2-oxoglutarate aldolase, mitochondrial OS=Homo sapiens OX=9606 GN=HOGA1 PE=1 SV=1	HUMAN	7
178	9.83	9.95	35.68	35.68	19.38	sp|Q9UIJ7|KAD3_HUMAN	GTP:AMP phosphotransferase AK3, mitochondrial OS=Homo sapiens OX=9606 GN=AK3 PE=1 SV=4	HUMAN	4
179	9.83	9.89	33.49	30.66	30.66	sp|P61019|RAB2A_HUMAN	Ras-related protein Rab-2A OS=Homo sapiens OX=9606 GN=RAB2A PE=1 SV=1	HUMAN	5
180	9.83	9.86	44.22	40.14	40.14	sp|P02766|TTHY_HUMAN	Transthyretin OS=Homo sapiens OX=9606 GN=TTR PE=1 SV=1	HUMAN	6
181	9.77	9.82	18.48	18.48	18.48	sp|Q9Y6C9|MTCH2_HUMAN	Mitochondrial carrier homolog 2 OS=Homo sapiens OX=9606 GN=MTCH2 PE=1 SV=1	HUMAN	5
182	9.76	9.92	28.51	28.51	25.3	sp|P39687|AN32A_HUMAN	Acidic leucine-rich nuclear phosphoprotein 32 family member A OS=Homo sapiens OX=9606 GN=ANP32A PE=1 SV=1	HUMAN	6
183	9.72	9.86	21.93	18.94	16.94	sp|P00387|NB5R3_HUMAN	NADH-cytochrome b5 reductase 3 OS=Homo sapiens OX=9606 GN=CYB5R3 PE=1 SV=3	HUMAN	5
184	9.7	13.04	24.55	23.15	16.37	sp|P00352|AL1A1_HUMAN	Retinal dehydrogenase 1 OS=Homo sapiens OX=9606 GN=ALDH1A1 PE=1 SV=2	HUMAN	7
185	9.69	10.05	28.44	27.96	21.8	sp|P26373|RL13_HUMAN	60S ribosomal protein L13 OS=Homo sapiens OX=9606 GN=RPL13 PE=1 SV=4	HUMAN	5
186	9.69	9.81	37.19	31.16	31.16	sp|P37802|TAGL2_HUMAN	Transgelin-2 OS=Homo sapiens OX=9606 GN=TAGLN2 PE=1 SV=3	HUMAN	6
187	9.64	9.69	48.05	48.05	43.51	sp|P00441|SODC_HUMAN	Superoxide dismutase [Cu-Zn] OS=Homo sapiens OX=9606 GN=SOD1 PE=1 SV=2	HUMAN	5
188	9.62	9.8	28.75	28.75	25	sp|P30711|GSTT1_HUMAN	Glutathione S-transferase theta-1 OS=Homo sapiens OX=9606 GN=GSTT1 PE=1 SV=4	HUMAN	5
189	9.58	9.64	22.02	16.07	16.07	sp|P31937|3HIDH_HUMAN	3-hydroxyisobutyrate dehydrogenase, mitochondrial OS=Homo sapiens OX=9606 GN=HIBADH PE=1 SV=2	HUMAN	5
190	9.55	9.65	37.66	37.23	29.87	sp|P16083|NQO2_HUMAN	Ribosyldihydronicotinamide dehydrogenase [quinone] OS=Homo sapiens OX=9606 GN=NQO2 PE=1 SV=5	HUMAN	5
191	9.52	9.82	18.66	18.66	16.55	sp|Q9BPW8|NIPS1_HUMAN	Protein NipSnap homolog 1 OS=Homo sapiens OX=9606 GN=NIPSNAP1 PE=1 SV=1	HUMAN	6
192	9.51	14.36	41.22	39.18	33.88	sp|P27348|1433T_HUMAN	14-3-3 protein theta OS=Homo sapiens OX=9606 GN=YWHAQ PE=1 SV=1	HUMAN	8
193	9.48	9.61	25.08	19.29	16.4	sp|P53007|TXTP_HUMAN	Tricarboxylate transport protein, mitochondrial OS=Homo sapiens OX=9606 GN=SLC25A1 PE=1 SV=2	HUMAN	5
194	9.46	9.75	18.18	18.18	12.57	sp|P11766|ADHX_HUMAN	Alcohol dehydrogenase class-3 OS=Homo sapiens OX=9606 GN=ADH5 PE=1 SV=4	HUMAN	5
195	9.46	9.74	16.46	16.46	11.46	sp|P20711|DDC_HUMAN	Aromatic-L-amino-acid decarboxylase OS=Homo sapiens OX=9606 GN=DDC PE=1 SV=2	HUMAN	5
196	9.38	9.53	40.69	37.24	24.14	sp|P39019|RS19_HUMAN	40S ribosomal protein S19 OS=Homo sapiens OX=9606 GN=RPS19 PE=1 SV=2	HUMAN	4
197	9.31	9.39	32.45	31.91	28.72	sp|Q07020|RL18_HUMAN	60S ribosomal protein L18 OS=Homo sapiens OX=9606 GN=RPL18 PE=1 SV=2	HUMAN	5
198	9.27	9.42	23.23	19.03	11.06	sp|P49411|EFTU_HUMAN	Elongation factor Tu, mitochondrial OS=Homo sapiens OX=9606 GN=TUFM PE=1 SV=2	HUMAN	4
199	9.22	9.64	30.1	19.9	13.11	sp|P00966|ASSY_HUMAN	Argininosuccinate synthase OS=Homo sapiens OX=9606 GN=ASS1 PE=1 SV=2	HUMAN	5
200	9.21	9.28	18.67	13.95	12.02	sp|O75390|CISY_HUMAN	Citrate synthase, mitochondrial OS=Homo sapiens OX=9606 GN=CS PE=1 SV=2	HUMAN	5
201	9.2	9.43	25.55	25.55	14.23	sp|P47985|UCRI_HUMAN	Cytochrome b-c1 complex subunit Rieske, mitochondrial OS=Homo sapiens OX=9606 GN=UQCRFS1 PE=1 SV=2	HUMAN	5
202	9.17	9.49	24.61	24.61	19.92	sp|P24539|AT5F1_HUMAN	ATP synthase F(0) complex subunit B1, mitochondrial OS=Homo sapiens OX=9606 GN=ATP5F1 PE=1 SV=2	HUMAN	5
203	9.13	9.3	49.05	46.19	29.05	sp|Q96IU4|ABHEB_HUMAN	Protein ABHD14B OS=Homo sapiens OX=9606 GN=ABHD14B PE=1 SV=1	HUMAN	7
204	9.03	15.68	26	19.75	15.5	sp|P08727|K1C19_HUMAN	Keratin, type I cytoskeletal 19 OS=Homo sapiens OX=9606 GN=KRT19 PE=1 SV=4	HUMAN	7
205	8.98	9.05	38.89	32.78	28.89	sp|P07741|APT_HUMAN	Adenine phosphoribosyltransferase OS=Homo sapiens OX=9606 GN=APRT PE=1 SV=2	HUMAN	5
206	8.97	9.15	25.8	25.8	17.83	sp|Q16836|HCDH_HUMAN	Hydroxyacyl-coenzyme A dehydrogenase, mitochondrial OS=Homo sapiens OX=9606 GN=HADH PE=1 SV=3	HUMAN	5
207	8.88	8.92	24.59	24.59	24.59	sp|P09417|DHPR_HUMAN	Dihydropteridine reductase OS=Homo sapiens OX=9606 GN=QDPR PE=1 SV=2	HUMAN	5
208	8.87	9.01	17.34	8.594	7.344	sp|Q16822|PCKGM_HUMAN	Phosphoenolpyruvate carboxykinase [GTP], mitochondrial OS=Homo sapiens OX=9606 GN=PCK2 PE=1 SV=4	HUMAN	4
209	8.85	8.97	24.49	22.04	16.73	sp|Q9BUT1|BDH2_HUMAN	3-hydroxybutyrate dehydrogenase type 2 OS=Homo sapiens OX=9606 GN=BDH2 PE=1 SV=2	HUMAN	5
210	8.8	8.84	20.16	17.47	17.47	sp|O75367|H2AY_HUMAN	Core histone macro-H2A.1 OS=Homo sapiens OX=9606 GN=H2AFY PE=1 SV=4	HUMAN	5
211	8.79	8.95	34.24	34.24	30.43	sp|P61224|RAP1B_HUMAN	Ras-related protein Rap-1b OS=Homo sapiens OX=9606 GN=RAP1B PE=1 SV=1	HUMAN	6
212	8.79	8.84	63.21	63.21	55.66	sp|P0DOY2|IGLC2_HUMAN	Immunoglobulin lambda constant 2 OS=Homo sapiens OX=9606 GN=IGLC2 PE=1 SV=1	HUMAN	9
213	8.76	11.71	33.2	33.2	28.22	sp|O00299|CLIC1_HUMAN	Chloride intracellular channel protein 1 OS=Homo sapiens OX=9606 GN=CLIC1 PE=1 SV=4	HUMAN	6
214	8.76	8.81	11.18	11.18	9.959	sp|Q9UHL4|DPP2_HUMAN	Dipeptidyl peptidase 2 OS=Homo sapiens OX=9606 GN=DPP7 PE=1 SV=3	HUMAN	4
215	8.62	8.77	33.65	27.24	22.12	sp|O00764|PDXK_HUMAN	Pyridoxal kinase OS=Homo sapiens OX=9606 GN=PDXK PE=1 SV=1	HUMAN	5
216	8.62	8.67	3.835	3.355	3.355	sp|P02462|CO4A1_HUMAN	Collagen alpha-1(IV) chain OS=Homo sapiens OX=9606 GN=COL4A1 PE=1 SV=3	HUMAN	10
217	8.57	8.85	47.59	42.77	31.93	sp|P23528|COF1_HUMAN	Cofilin-1 OS=Homo sapiens OX=9606 GN=CFL1 PE=1 SV=3	HUMAN	5
218	8.54	8.58	25.41	25.41	22.95	sp|Q9H8H3|MET7A_HUMAN	Methyltransferase-like protein 7A OS=Homo sapiens OX=9606 GN=METTL7A PE=1 SV=1	HUMAN	4
219	8.52	8.56	20.59	20.59	17.65	sp|Q9NUJ1|ABHDA_HUMAN	Mycophenolic acid acyl-glucuronide esterase, mitochondrial OS=Homo sapiens OX=9606 GN=ABHD10 PE=1 SV=1	HUMAN	4
220	8.51	8.69	21.53	21.53	18.88	sp|P07858|CATB_HUMAN	Cathepsin B OS=Homo sapiens OX=9606 GN=CTSB PE=1 SV=3	HUMAN	5
221	8.51	8.62	17.35	17.35	17.35	sp|P05388|RLA0_HUMAN	60S acidic ribosomal protein P0 OS=Homo sapiens OX=9606 GN=RPLP0 PE=1 SV=1	HUMAN	5
222	8.49	8.53	13.08	10.22	8.781	sp|P00367|DHE3_HUMAN	Glutamate dehydrogenase 1, mitochondrial OS=Homo sapiens OX=9606 GN=GLUD1 PE=1 SV=2	HUMAN	4
223	8.48	8.77	23.55	19.45	13.65	sp|P15880|RS2_HUMAN	40S ribosomal protein S2 OS=Homo sapiens OX=9606 GN=RPS2 PE=1 SV=2	HUMAN	5
224	8.47	8.63	82.48	72.26	52.55	sp|P0CG48|UBC_HUMAN	Polyubiquitin-C OS=Homo sapiens OX=9606 GN=UBC PE=1 SV=3	HUMAN	4
225	8.4	8.48	22.35	14.33	11.46	sp|Q96BW5|PTER_HUMAN	Phosphotriesterase-related protein OS=Homo sapiens OX=9606 GN=PTER PE=1 SV=1	HUMAN	4
226	8.35	8.53	30.23	30.23	30.23	sp|P10606|COX5B_HUMAN	Cytochrome c oxidase subunit 5B, mitochondrial OS=Homo sapiens OX=9606 GN=COX5B PE=1 SV=2	HUMAN	5
227	8.34	8.37	18.18	17.83	14.69	sp|P46952|3HAO_HUMAN	3-hydroxyanthranilate 3,4-dioxygenase OS=Homo sapiens OX=9606 GN=HAAO PE=1 SV=2	HUMAN	4
228	8.21	8.32	25.25	20.2	15.15	sp|P25325|THTM_HUMAN	3-mercaptopyruvate sulfurtransferase OS=Homo sapiens OX=9606 GN=MPST PE=1 SV=3	HUMAN	4
229	8.16	8.6	22.96	22.96	9.492	sp|P22695|QCR2_HUMAN	Cytochrome b-c1 complex subunit 2, mitochondrial OS=Homo sapiens OX=9606 GN=UQCRC2 PE=1 SV=3	HUMAN	5
230	8.11	8.12	24.66	24.66	18.92	sp|Q6IB77|GLYAT_HUMAN	Glycine N-acyltransferase OS=Homo sapiens OX=9606 GN=GLYAT PE=1 SV=3	HUMAN	4
231	8.08	8.4	25.85	21.54	17.23	sp|P35914|HMGCL_HUMAN	Hydroxymethylglutaryl-CoA lyase, mitochondrial OS=Homo sapiens OX=9606 GN=HMGCL PE=1 SV=2	HUMAN	6
232	8.07	8.15	41.61	41.61	36.91	sp|P0DP25|CALM3_HUMAN	Calmodulin-3 OS=Homo sapiens OX=9606 GN=CALM3 PE=1 SV=1	HUMAN	4
233	8.05	8.15	23.69	21.6	17.77	sp|Q9UBX3|DIC_HUMAN	Mitochondrial dicarboxylate carrier OS=Homo sapiens OX=9606 GN=SLC25A10 PE=1 SV=2	HUMAN	4
234	8	13.64	45.53	43.5	37.8	sp|P31946|1433B_HUMAN	14-3-3 protein beta/alpha OS=Homo sapiens OX=9606 GN=YWHAB PE=1 SV=3	HUMAN	9
235	8	8	13.11	13.11	13.11	sp|Q9UHQ9|NB5R1_HUMAN	NADH-cytochrome b5 reductase 1 OS=Homo sapiens OX=9606 GN=CYB5R1 PE=1 SV=1	HUMAN	4
236	8	8	22.22	22.22	22.22	sp|P51148|RAB5C_HUMAN	Ras-related protein Rab-5C OS=Homo sapiens OX=9606 GN=RAB5C PE=1 SV=2	HUMAN	4
237	8	8	11.93	11.93	11.93	sp|P16930|FAAA_HUMAN	Fumarylacetoacetase OS=Homo sapiens OX=9606 GN=FAH PE=1 SV=2	HUMAN	4
238	7.92	8.18	28.76	28.76	20.92	sp|Q9BVM4|GGACT_HUMAN	Gamma-glutamylaminecyclotransferase OS=Homo sapiens OX=9606 GN=GGACT PE=1 SV=2	HUMAN	4
239	7.87	7.98	39.07	38.41	29.14	sp|P62277|RS13_HUMAN	40S ribosomal protein S13 OS=Homo sapiens OX=9606 GN=RPS13 PE=1 SV=2	HUMAN	4
240	7.85	7.97	46.06	41.82	32.73	sp|P46783|RS10_HUMAN	40S ribosomal protein S10 OS=Homo sapiens OX=9606 GN=RPS10 PE=1 SV=1	HUMAN	4
241	7.82	7.96	17.07	15.27	12.87	sp|Q9H2U2|IPYR2_HUMAN	Inorganic pyrophosphatase 2, mitochondrial OS=Homo sapiens OX=9606 GN=PPA2 PE=1 SV=2	HUMAN	4
242	7.77	7.93	38.16	38.16	38.16	sp|P61088|UBE2N_HUMAN	Ubiquitin-conjugating enzyme E2 N OS=Homo sapiens OX=9606 GN=UBE2N PE=1 SV=1	HUMAN	5
243	7.74	7.8	31.94	31.94	31.25	sp|Q9P0J0|NDUAD_HUMAN	NADH dehydrogenase [ubiquinone] 1 alpha subcomplex subunit 13 OS=Homo sapiens OX=9606 GN=NDUFA13 PE=1 SV=3	HUMAN	4
244	7.69	7.9	34.15	34.15	29.88	sp|P84103|SRSF3_HUMAN	Serine/arginine-rich splicing factor 3 OS=Homo sapiens OX=9606 GN=SRSF3 PE=1 SV=1	HUMAN	5
245	7.68	7.74	13.33	13.33	13.33	sp|P62136|PP1A_HUMAN	Serine/threonine-protein phosphatase PP1-alpha catalytic subunit OS=Homo sapiens OX=9606 GN=PPP1CA PE=1 SV=1	HUMAN	4
246	7.67	7.86	31.03	23.65	19.7	sp|P40429|RL13A_HUMAN	60S ribosomal protein L13a OS=Homo sapiens OX=9606 GN=RPL13A PE=1 SV=2	HUMAN	5
247	7.66	7.7	60.87	60.87	60.87	sp|P56385|ATP5I_HUMAN	ATP synthase subunit e, mitochondrial OS=Homo sapiens OX=9606 GN=ATP5I PE=1 SV=2	HUMAN	4
248	7.63	7.79	25.32	25.32	25.32	sp|P63241|IF5A1_HUMAN	Eukaryotic translation initiation factor 5A-1 OS=Homo sapiens OX=9606 GN=EIF5A PE=1 SV=2	HUMAN	5
249	7.62	16.02	31.9	31.9	31.9	sp|P01859|IGHG2_HUMAN	Immunoglobulin heavy constant gamma 2 OS=Homo sapiens OX=9606 GN=IGHG2 PE=1 SV=2	HUMAN	11
250	7.6	7.79	13.31	13.31	11.76	sp|P42330|AK1C3_HUMAN	Aldo-keto reductase family 1 member C3 OS=Homo sapiens OX=9606 GN=AKR1C3 PE=1 SV=4	HUMAN	5
251	7.6	7.67	33.7	30.43	26.63	sp|P18621|RL17_HUMAN	60S ribosomal protein L17 OS=Homo sapiens OX=9606 GN=RPL17 PE=1 SV=3	HUMAN	4
252	7.56	7.62	35.05	26.29	26.29	sp|P62081|RS7_HUMAN	40S ribosomal protein S7 OS=Homo sapiens OX=9606 GN=RPS7 PE=1 SV=1	HUMAN	4
253	7.52	13.48	43.32	34.41	31.58	sp|P61981|1433G_HUMAN	14-3-3 protein gamma OS=Homo sapiens OX=9606 GN=YWHAG PE=1 SV=2	HUMAN	8
254	7.35	7.41	30.89	25.13	25.13	sp|P60953|CDC42_HUMAN	Cell division control protein 42 homolog OS=Homo sapiens OX=9606 GN=CDC42 PE=1 SV=2	HUMAN	5
255	7.25	7.49	18.53	18.53	14.06	sp|Q9HC38|GLOD4_HUMAN	Glyoxalase domain-containing protein 4 OS=Homo sapiens OX=9606 GN=GLOD4 PE=1 SV=1	HUMAN	4
256	7.25	7.39	20.35	18.58	14.16	sp|Q13825|AUHM_HUMAN	Methylglutaconyl-CoA hydratase, mitochondrial OS=Homo sapiens OX=9606 GN=AUH PE=1 SV=1	HUMAN	4
257	7.16	7.25	62.16	52.25	25.23	sp|P14927|QCR7_HUMAN	Cytochrome b-c1 complex subunit 7 OS=Homo sapiens OX=9606 GN=UQCRB PE=1 SV=2	HUMAN	3
258	7.14	7.27	15.09	15.09	12.03	sp|P09110|THIK_HUMAN	3-ketoacyl-CoA thiolase, peroxisomal OS=Homo sapiens OX=9606 GN=ACAA1 PE=1 SV=2	HUMAN	4
259	7.13	9.27	24.73	21.91	21.91	sp|Q9Y277|VDAC3_HUMAN	Voltage-dependent anion-selective channel protein 3 OS=Homo sapiens OX=9606 GN=VDAC3 PE=1 SV=1	HUMAN	5
260	7.05	7.09	14.18	13.83	13.83	sp|P10768|ESTD_HUMAN	S-formylglutathione hydrolase OS=Homo sapiens OX=9606 GN=ESD PE=1 SV=2	HUMAN	4
261	7.04	7.1	22.97	20.14	16.61	sp|A6ND91|ASPD_HUMAN	Putative L-aspartate dehydrogenase OS=Homo sapiens OX=9606 GN=ASPDH PE=1 SV=2	HUMAN	4
262	7.03	7.18	18.49	13.59	8.909	sp|P10909|CLUS_HUMAN	Clusterin OS=Homo sapiens OX=9606 GN=CLU PE=1 SV=1	HUMAN	4
263	7.02	7.08	23.04	23.04	23.04	sp|P46782|RS5_HUMAN	40S ribosomal protein S5 OS=Homo sapiens OX=9606 GN=RPS5 PE=1 SV=4	HUMAN	4
264	6.99	7.11	18.1	18.1	11.11	sp|Q8NFV4|ABHDB_HUMAN	Protein ABHD11 OS=Homo sapiens OX=9606 GN=ABHD11 PE=1 SV=1	HUMAN	3
265	6.95	7.07	22.99	22.99	20.69	sp|P35270|SPRE_HUMAN	Sepiapterin reductase OS=Homo sapiens OX=9606 GN=SPR PE=1 SV=1	HUMAN	4
266	6.94	6.99	12.63	12.63	10.71	sp|Q9GZM7|TINAL_HUMAN	Tubulointerstitial nephritis antigen-like OS=Homo sapiens OX=9606 GN=TINAGL1 PE=1 SV=1	HUMAN	4
267	6.86	7.04	29.32	26.69	13.91	sp|P62424|RL7A_HUMAN	60S ribosomal protein L7a OS=Homo sapiens OX=9606 GN=RPL7A PE=1 SV=2	HUMAN	3
268	6.85	6.93	21.16	21.16	21.16	sp|P05090|APOD_HUMAN	Apolipoprotein D OS=Homo sapiens OX=9606 GN=APOD PE=1 SV=1	HUMAN	5
269	6.79	7	62.5	54.41	38.24	sp|P84243|H33_HUMAN	Histone H3.3 OS=Homo sapiens OX=9606 GN=H3F3A PE=1 SV=2	HUMAN	16
270	6.77	6.99	22.73	22.73	19.32	sp|Q02543|RL18A_HUMAN	60S ribosomal protein L18a OS=Homo sapiens OX=9606 GN=RPL18A PE=1 SV=2	HUMAN	4
271	6.63	7.64	20.16	19.89	15.59	sp|P09651|ROA1_HUMAN	Heterogeneous nuclear ribonucleoprotein A1 OS=Homo sapiens OX=9606 GN=HNRNPA1 PE=1 SV=5	HUMAN	5
272	6.63	6.67	26.74	26.74	20.35	sp|O96000|NDUBA_HUMAN	NADH dehydrogenase [ubiquinone] 1 beta subcomplex subunit 10 OS=Homo sapiens OX=9606 GN=NDUFB10 PE=1 SV=3	HUMAN	3
273	6.58	6.72	19.01	16.35	16.35	sp|P28074|PSB5_HUMAN	Proteasome subunit beta type-5 OS=Homo sapiens OX=9606 GN=PSMB5 PE=1 SV=3	HUMAN	4
274	6.51	6.55	11.66	9.621	7.872	sp|Q02338|BDH_HUMAN	D-beta-hydroxybutyrate dehydrogenase, mitochondrial OS=Homo sapiens OX=9606 GN=BDH1 PE=1 SV=3	HUMAN	3
275	6.47	6.56	14.65	14.65	14.65	sp|O95299|NDUAA_HUMAN	NADH dehydrogenase [ubiquinone] 1 alpha subcomplex subunit 10, mitochondrial OS=Homo sapiens OX=9606 GN=NDUFA10 PE=1 SV=1	HUMAN	4
276	6.44	6.62	21.59	21.59	12.33	sp|Q9NX63|MIC19_HUMAN	MICOS complex subunit MIC19 OS=Homo sapiens OX=9606 GN=CHCHD3 PE=1 SV=1	HUMAN	3
277	6.42	6.46	36.09	36.09	30.83	sp|P05413|FABPH_HUMAN	Fatty acid-binding protein, heart OS=Homo sapiens OX=9606 GN=FABP3 PE=1 SV=4	HUMAN	4
278	6.35	6.45	55.56	46.91	46.91	sp|O00483|NDUA4_HUMAN	Cytochrome c oxidase subunit NDUFA4 OS=Homo sapiens OX=9606 GN=NDUFA4 PE=1 SV=1	HUMAN	5
279	6.32	6.47	17.35	17.35	10.54	sp|P06748|NPM_HUMAN	Nucleophosmin OS=Homo sapiens OX=9606 GN=NPM1 PE=1 SV=2	HUMAN	3
280	6.29	6.32	19.67	16.74	12.97	sp|P28072|PSB6_HUMAN	Proteasome subunit beta type-6 OS=Homo sapiens OX=9606 GN=PSMB6 PE=1 SV=4	HUMAN	3
281	6.28	6.38	32.05	28.85	20.51	sp|P62750|RL23A_HUMAN	60S ribosomal protein L23a OS=Homo sapiens OX=9606 GN=RPL23A PE=1 SV=1	HUMAN	3
282	6.26	6.34	7.453	7.453	6.211	sp|P34896|GLYC_HUMAN	Serine hydroxymethyltransferase, cytosolic OS=Homo sapiens OX=9606 GN=SHMT1 PE=1 SV=1	HUMAN	3
283	6.22	6.28	24.39	24.39	20.98	sp|P49720|PSB3_HUMAN	Proteasome subunit beta type-3 OS=Homo sapiens OX=9606 GN=PSMB3 PE=1 SV=2	HUMAN	3
284	6.21	6.33	11.09	6.932	4.333	sp|Q68CK6|ACS2B_HUMAN	Acyl-coenzyme A synthetase ACSM2B, mitochondrial OS=Homo sapiens OX=9606 GN=ACSM2B PE=1 SV=2	HUMAN	3
285	6.18	25.89	45.36	45.36	36.34	sp|P68133|ACTS_HUMAN	Actin, alpha skeletal muscle OS=Homo sapiens OX=9606 GN=ACTA1 PE=1 SV=1	HUMAN	26
286	6.11	6.22	17.87	17.87	14.78	sp|Q86WA6|BPHL_HUMAN	Valacyclovir hydrolase OS=Homo sapiens OX=9606 GN=BPHL PE=1 SV=1	HUMAN	4
287	6.11	6.19	21.21	21.21	15.15	sp|Q15274|NADC_HUMAN	Nicotinate-nucleotide pyrophosphorylase [carboxylating] OS=Homo sapiens OX=9606 GN=QPRT PE=1 SV=3	HUMAN	4
288	6.09	6.1	54.29	54.29	31.43	sp|P99999|CYC_HUMAN	Cytochrome c OS=Homo sapiens OX=9606 GN=CYCS PE=1 SV=2	HUMAN	3
289	6.07	6.17	23.77	15.25	11.66	sp|P09936|UCHL1_HUMAN	Ubiquitin carboxyl-terminal hydrolase isozyme L1 OS=Homo sapiens OX=9606 GN=UCHL1 PE=1 SV=2	HUMAN	3
290	6.03	6.12	23.98	23.98	23.98	sp|P19105|ML12A_HUMAN	Myosin regulatory light chain 12A OS=Homo sapiens OX=9606 GN=MYL12A PE=1 SV=2	HUMAN	4
291	6.02	6.02	20.08	13.65	13.65	sp|P19404|NDUV2_HUMAN	NADH dehydrogenase [ubiquinone] flavoprotein 2, mitochondrial OS=Homo sapiens OX=9606 GN=NDUFV2 PE=1 SV=2	HUMAN	3
292	6	6	19.05	19.05	19.05	sp|Q9NRV9|HEBP1_HUMAN	Heme-binding protein 1 OS=Homo sapiens OX=9606 GN=HEBP1 PE=1 SV=1	HUMAN	3
293	6	6	26.4	26.4	26.4	sp|P62899|RL31_HUMAN	60S ribosomal protein L31 OS=Homo sapiens OX=9606 GN=RPL31 PE=1 SV=1	HUMAN	3
294	6	6	23.84	23.84	23.84	sp|P60660|MYL6_HUMAN	Myosin light polypeptide 6 OS=Homo sapiens OX=9606 GN=MYL6 PE=1 SV=2	HUMAN	3
295	6	6	12.59	12.59	12.59	sp|P47755|CAZA2_HUMAN	F-actin-capping protein subunit alpha-2 OS=Homo sapiens OX=9606 GN=CAPZA2 PE=1 SV=3	HUMAN	3
296	5.94	6.1	12.43	8.72	7.05	sp|P05166|PCCB_HUMAN	Propionyl-CoA carboxylase beta chain, mitochondrial OS=Homo sapiens OX=9606 GN=PCCB PE=1 SV=3	HUMAN	3
297	5.93	6.13	53.33	47.33	43.33	sp|P20674|COX5A_HUMAN	Cytochrome c oxidase subunit 5A, mitochondrial OS=Homo sapiens OX=9606 GN=COX5A PE=1 SV=2	HUMAN	6
298	5.89	6.02	25.29	19.46	16.34	sp|P62917|RL8_HUMAN	60S ribosomal protein L8 OS=Homo sapiens OX=9606 GN=RPL8 PE=1 SV=2	HUMAN	4
299	5.85	5.92	20.78	20.78	20.78	sp|Q56VL3|OCAD2_HUMAN	OCIA domain-containing protein 2 OS=Homo sapiens OX=9606 GN=OCIAD2 PE=1 SV=1	HUMAN	3
300	5.81	5.87	22.82	22.82	19.42	sp|P30043|BLVRB_HUMAN	Flavin reductase (NADPH) OS=Homo sapiens OX=9606 GN=BLVRB PE=1 SV=3	HUMAN	3
301	5.76	5.87	25.6	25.6	21.43	sp|P59998|ARPC4_HUMAN	Actin-related protein 2/3 complex subunit 4 OS=Homo sapiens OX=9606 GN=ARPC4 PE=1 SV=3	HUMAN	4
302	5.75	5.87	10.84	7.831	7.831	sp|P31040|SDHA_HUMAN	Succinate dehydrogenase [ubiquinone] flavoprotein subunit, mitochondrial OS=Homo sapiens OX=9606 GN=SDHA PE=1 SV=2	HUMAN	4
303	5.63	5.8	12.54	10.45	10.45	sp|Q969Z3|MARC2_HUMAN	Mitochondrial amidoxime reducing component 2 OS=Homo sapiens OX=9606 GN=MARC2 PE=1 SV=1	HUMAN	4
304	5.63	5.71	17.83	17.83	12.02	sp|O95336|6PGL_HUMAN	6-phosphogluconolactonase OS=Homo sapiens OX=9606 GN=PGLS PE=1 SV=2	HUMAN	3
305	5.61	5.71	20.68	18.14	18.14	sp|Q5VWZ2|LYPL1_HUMAN	Lysophospholipase-like protein 1 OS=Homo sapiens OX=9606 GN=LYPLAL1 PE=1 SV=3	HUMAN	4
306	5.57	5.66	13.19	13.19	10.76	sp|O14732|IMPA2_HUMAN	Inositol monophosphatase 2 OS=Homo sapiens OX=9606 GN=IMPA2 PE=1 SV=1	HUMAN	3
307	5.56	5.62	17.63	13.68	11.85	sp|Q14914|PTGR1_HUMAN	Prostaglandin reductase 1 OS=Homo sapiens OX=9606 GN=PTGR1 PE=1 SV=2	HUMAN	3
308	5.55	5.6	30	30	30	sp|P07737|PROF1_HUMAN	Profilin-1 OS=Homo sapiens OX=9606 GN=PFN1 PE=1 SV=2	HUMAN	3
309	5.52	5.71	10.83	8.958	6.042	sp|P31930|QCR1_HUMAN	Cytochrome b-c1 complex subunit 1, mitochondrial OS=Homo sapiens OX=9606 GN=UQCRC1 PE=1 SV=3	HUMAN	3
310	5.51	5.63	13.25	13.25	5.678	sp|P02649|APOE_HUMAN	Apolipoprotein E OS=Homo sapiens OX=9606 GN=APOE PE=1 SV=1	HUMAN	2
311	5.5	5.73	18.21	13.59	5.641	sp|P08559|ODPA_HUMAN	Pyruvate dehydrogenase E1 component subunit alpha, somatic form, mitochondrial OS=Homo sapiens OX=9606 GN=PDHA1 PE=1 SV=3	HUMAN	2
312	5.5	5.57	36.81	31.29	26.99	sp|Q9BX68|HINT2_HUMAN	Histidine triad nucleotide-binding protein 2, mitochondrial OS=Homo sapiens OX=9606 GN=HINT2 PE=1 SV=1	HUMAN	3
313	5.42	5.51	23.85	20.18	17.43	sp|P09488|GSTM1_HUMAN	Glutathione S-transferase Mu 1 OS=Homo sapiens OX=9606 GN=GSTM1 PE=1 SV=3	HUMAN	3
314	5.35	5.68	10.59	9.216	8.039	sp|P07954|FUMH_HUMAN	Fumarate hydratase, mitochondrial OS=Homo sapiens OX=9606 GN=FH PE=1 SV=3	HUMAN	5
315	5.3	5.51	27.32	27.32	20.62	sp|P07305|H10_HUMAN	Histone H1.0 OS=Homo sapiens OX=9606 GN=H1F0 PE=1 SV=3	HUMAN	4
316	5.27	5.43	6.406	5.156	4.062	sp|P07911|UROM_HUMAN	Uromodulin OS=Homo sapiens OX=9606 GN=UMOD PE=1 SV=1	HUMAN	3
317	5.26	5.34	14.13	11.96	7.88	sp|P21810|PGS1_HUMAN	Biglycan OS=Homo sapiens OX=9606 GN=BGN PE=1 SV=2	HUMAN	2
318	5.23	5.3	46.46	46.46	38.38	sp|O43678|NDUA2_HUMAN	NADH dehydrogenase [ubiquinone] 1 alpha subcomplex subunit 2 OS=Homo sapiens OX=9606 GN=NDUFA2 PE=1 SV=3	HUMAN	3
319	5.2	5.25	5.488	3.293	3.293	sp|O43707|ACTN4_HUMAN	Alpha-actinin-4 OS=Homo sapiens OX=9606 GN=ACTN4 PE=1 SV=2	HUMAN	3
320	5.19	5.24	15.79	15.79	15.79	sp|Q15631|TSN_HUMAN	Translin OS=Homo sapiens OX=9606 GN=TSN PE=1 SV=1	HUMAN	3
321	5.18	5.25	19.71	19.71	13.94	sp|P62241|RS8_HUMAN	40S ribosomal protein S8 OS=Homo sapiens OX=9606 GN=RPS8 PE=1 SV=2	HUMAN	3
322	5.17	5.29	12.42	12.42	9.554	sp|Q9BRF8|CPPED_HUMAN	Serine/threonine-protein phosphatase CPPED1 OS=Homo sapiens OX=9606 GN=CPPED1 PE=1 SV=3	HUMAN	3
323	5.15	5.29	20.81	14.6	11.18	sp|Q9H9B4|SFXN1_HUMAN	Sideroflexin-1 OS=Homo sapiens OX=9606 GN=SFXN1 PE=1 SV=4	HUMAN	3
324	5.15	5.2	14.18	14.18	11.27	sp|O94903|PLPHP_HUMAN	Pyridoxal phosphate homeostasis protein OS=Homo sapiens OX=9606 GN=PLPBP PE=1 SV=1	HUMAN	3
325	5.13	5.32	48.28	48.28	48.28	sp|P01619|KV320_HUMAN	Immunoglobulin kappa variable 3-20 OS=Homo sapiens OX=9606 GN=IGKV3-20 PE=1 SV=2	HUMAN	9
326	5.11	5.27	28.87	28.87	18.31	sp|Q14019|COTL1_HUMAN	Coactosin-like protein OS=Homo sapiens OX=9606 GN=COTL1 PE=1 SV=3	HUMAN	3
327	5.1	5.19	32.8	28	22.4	sp|P62851|RS25_HUMAN	40S ribosomal protein S25 OS=Homo sapiens OX=9606 GN=RPS25 PE=1 SV=1	HUMAN	3
328	5.06	11.89	60.77	48.07	44.75	sp|P61204|ARF3_HUMAN	ADP-ribosylation factor 3 OS=Homo sapiens OX=9606 GN=ARF3 PE=1 SV=2	HUMAN	7
329	5.05	5.3	17.38	15.38	7.123	sp|Q9NYQ3|HAOX2_HUMAN	Hydroxyacid oxidase 2 OS=Homo sapiens OX=9606 GN=HAO2 PE=1 SV=1	HUMAN	3
330	5.03	5.12	18.28	13.53	4.394	sp|P19440|GGT1_HUMAN	Glutathione hydrolase 1 proenzyme OS=Homo sapiens OX=9606 GN=GGT1 PE=1 SV=2	HUMAN	4
331	5.02	5.12	27.98	27.46	19.17	sp|P17900|SAP3_HUMAN	Ganglioside GM2 activator OS=Homo sapiens OX=9606 GN=GM2A PE=1 SV=4	HUMAN	3
332	5	5.2	10.99	7.543	6.034	sp|P49821|NDUV1_HUMAN	NADH dehydrogenase [ubiquinone] flavoprotein 1, mitochondrial OS=Homo sapiens OX=9606 GN=NDUFV1 PE=1 SV=4	HUMAN	3
333	5	5.2	18.87	14.78	11.64	sp|P27695|APEX1_HUMAN	DNA-(apurinic or apyrimidinic site) lyase OS=Homo sapiens OX=9606 GN=APEX1 PE=1 SV=2	HUMAN	3
334	5	5.19	33.61	33.61	15.13	sp|O95298|NDUC2_HUMAN	NADH dehydrogenase [ubiquinone] 1 subunit C2 OS=Homo sapiens OX=9606 GN=NDUFC2 PE=1 SV=1	HUMAN	2
335	5	5.06	23.03	23.03	23.03	sp|O14880|MGST3_HUMAN	Microsomal glutathione S-transferase 3 OS=Homo sapiens OX=9606 GN=MGST3 PE=1 SV=1	HUMAN	3
336	4.91	4.99	19.61	11.37	11.37	sp|P25788|PSA3_HUMAN	Proteasome subunit alpha type-3 OS=Homo sapiens OX=9606 GN=PSMA3 PE=1 SV=2	HUMAN	3
337	4.87	5	45.1	45.1	45.1	sp|Q5VTU8|AT5EL_HUMAN	ATP synthase subunit epsilon-like protein, mitochondrial OS=Homo sapiens OX=9606 GN=ATP5EP2 PE=3 SV=1	HUMAN	3
338	4.87	4.97	22.18	16.13	8.065	sp|P67936|TPM4_HUMAN	Tropomyosin alpha-4 chain OS=Homo sapiens OX=9606 GN=TPM4 PE=1 SV=3	HUMAN	2
339	4.87	4.94	34.75	28.81	28.81	sp|P30046|DOPD_HUMAN	D-dopachrome decarboxylase OS=Homo sapiens OX=9606 GN=DDT PE=1 SV=3	HUMAN	4
340	4.82	4.91	39.81	39.81	32.04	sp|O75964|ATP5L_HUMAN	ATP synthase subunit g, mitochondrial OS=Homo sapiens OX=9606 GN=ATP5L PE=1 SV=3	HUMAN	3
341	4.81	4.9	23.88	21.64	16.42	sp|P04632|CPNS1_HUMAN	Calpain small subunit 1 OS=Homo sapiens OX=9606 GN=CAPNS1 PE=1 SV=1	HUMAN	3
342	4.8	4.97	20.2	20.2	15.76	sp|P07203|GPX1_HUMAN	Glutathione peroxidase 1 OS=Homo sapiens OX=9606 GN=GPX1 PE=1 SV=4	HUMAN	3
343	4.78	4.84	15.9	15.9	15.9	sp|P53597|SUCA_HUMAN	Succinate--CoA ligase [ADP/GDP-forming] subunit alpha, mitochondrial OS=Homo sapiens OX=9606 GN=SUCLG1 PE=1 SV=4	HUMAN	5
344	4.75	4.81	10.83	10.83	10.83	sp|P47756|CAPZB_HUMAN	F-actin-capping protein subunit beta OS=Homo sapiens OX=9606 GN=CAPZB PE=1 SV=4	HUMAN	3
345	4.65	4.78	23.63	14.38	10.27	sp|Q9NUI1|DECR2_HUMAN	Peroxisomal 2,4-dienoyl-CoA reductase OS=Homo sapiens OX=9606 GN=DECR2 PE=1 SV=1	HUMAN	2
346	4.64	4.69	15.61	15.61	13.01	sp|P29972|AQP1_HUMAN	Aquaporin-1 OS=Homo sapiens OX=9606 GN=AQP1 PE=1 SV=3	HUMAN	2
347	4.62	4.67	17.78	17.78	13.33	sp|P82980|RET5_HUMAN	Retinol-binding protein 5 OS=Homo sapiens OX=9606 GN=RBP5 PE=1 SV=3	HUMAN	2
348	4.57	4.62	21.79	18.8	18.8	sp|P25787|PSA2_HUMAN	Proteasome subunit alpha type-2 OS=Homo sapiens OX=9606 GN=PSMA2 PE=1 SV=2	HUMAN	3
349	4.56	4.73	24.26	20.71	20.12	sp|P13073|COX41_HUMAN	Cytochrome c oxidase subunit 4 isoform 1, mitochondrial OS=Homo sapiens OX=9606 GN=COX4I1 PE=1 SV=1	HUMAN	3
350	4.53	4.65	21.77	18.15	9.274	sp|O14818|PSA7_HUMAN	Proteasome subunit alpha type-7 OS=Homo sapiens OX=9606 GN=PSMA7 PE=1 SV=1	HUMAN	2
351	4.49	15.17	17.58	16.31	13.56	sp|P02533|K1C14_HUMAN	Keratin, type I cytoskeletal 14 OS=Homo sapiens OX=9606 GN=KRT14 PE=1 SV=4	HUMAN	7
352	4.49	4.66	7.656	7.656	4.067	sp|P01009|A1AT_HUMAN	Alpha-1-antitrypsin OS=Homo sapiens OX=9606 GN=SERPINA1 PE=1 SV=3	HUMAN	2
353	4.47	4.51	23.62	23.62	18.9	sp|P53999|TCP4_HUMAN	Activated RNA polymerase II transcriptional coactivator p15 OS=Homo sapiens OX=9606 GN=SUB1 PE=1 SV=3	HUMAN	2
354	4.39	4.54	22.97	18.24	18.24	sp|P61626|LYSC_HUMAN	Lysozyme C OS=Homo sapiens OX=9606 GN=LYZ PE=1 SV=1	HUMAN	3
355	4.39	4.44	15.66	15.66	11.62	sp|Q9NR31|SAR1A_HUMAN	GTP-binding protein SAR1a OS=Homo sapiens OX=9606 GN=SAR1A PE=1 SV=1	HUMAN	2
356	4.38	4.42	19.66	16.85	12.92	sp|P62913|RL11_HUMAN	60S ribosomal protein L11 OS=Homo sapiens OX=9606 GN=RPL11 PE=1 SV=2	HUMAN	2
357	4.36	4.49	15.71	13.79	10.34	sp|P25789|PSA4_HUMAN	Proteasome subunit alpha type-4 OS=Homo sapiens OX=9606 GN=PSMA4 PE=1 SV=1	HUMAN	3
358	4.34	4.59	2.867	2.408	1.491	sp|P0C0L5|CO4B_HUMAN	Complement C4-B OS=Homo sapiens OX=9606 GN=C4B PE=1 SV=2	HUMAN	3
359	4.33	4.44	22.48	22.48	12.4	sp|O95168|NDUB4_HUMAN	NADH dehydrogenase [ubiquinone] 1 beta subcomplex subunit 4 OS=Homo sapiens OX=9606 GN=NDUFB4 PE=1 SV=3	HUMAN	2
360	4.33	4.37	28.76	28.76	12.39	sp|Q9Y2Q3|GSTK1_HUMAN	Glutathione S-transferase kappa 1 OS=Homo sapiens OX=9606 GN=GSTK1 PE=1 SV=3	HUMAN	2
361	4.33	4.37	8.639	6.695	4.968	sp|O75306|NDUS2_HUMAN	NADH dehydrogenase [ubiquinone] iron-sulfur protein 2, mitochondrial OS=Homo sapiens OX=9606 GN=NDUFS2 PE=1 SV=2	HUMAN	2
362	4.33	4.37	13.43	13.43	8.458	sp|P19652|A1AG2_HUMAN	Alpha-1-acid glycoprotein 2 OS=Homo sapiens OX=9606 GN=ORM2 PE=1 SV=2	HUMAN	2
363	4.32	4.45	31.43	31.43	31.43	sp|P10599|THIO_HUMAN	Thioredoxin OS=Homo sapiens OX=9606 GN=TXN PE=1 SV=3	HUMAN	3
364	4.3	4.34	32.46	32.46	24.56	sp|Q13113|PDZ1I_HUMAN	PDZK1-interacting protein 1 OS=Homo sapiens OX=9606 GN=PDZK1IP1 PE=1 SV=1	HUMAN	2
365	4.26	4.47	12.58	12.58	8.609	sp|Q969I3|GLYL1_HUMAN	Glycine N-acyltransferase-like protein 1 OS=Homo sapiens OX=9606 GN=GLYATL1 PE=1 SV=1	HUMAN	2
366	4.26	4.38	31.18	31.18	23.66	sp|P05109|S10A8_HUMAN	Protein S100-A8 OS=Homo sapiens OX=9606 GN=S100A8 PE=1 SV=1	HUMAN	2
367	4.23	4.51	7.649	7.649	7.649	sp|Q86YZ3|HORN_HUMAN	Hornerin OS=Homo sapiens OX=9606 GN=HRNR PE=1 SV=2	HUMAN	5
368	4.22	4.25	13.62	13.62	10.21	sp|Q9UJ68|MSRA_HUMAN	Mitochondrial peptide methionine sulfoxide reductase OS=Homo sapiens OX=9606 GN=MSRA PE=1 SV=1	HUMAN	2
369	4.19	4.22	21.08	18.14	15.2	sp|P52565|GDIR1_HUMAN	Rho GDP-dissociation inhibitor 1 OS=Homo sapiens OX=9606 GN=ARHGDIA PE=1 SV=3	HUMAN	2
370	4.17	4.51	37.34	32.28	22.15	sp|P62280|RS11_HUMAN	40S ribosomal protein S11 OS=Homo sapiens OX=9606 GN=RPS11 PE=1 SV=3	HUMAN	3
371	4.15	4.18	13.33	12.86	9.524	sp|O00217|NDUS8_HUMAN	NADH dehydrogenase [ubiquinone] iron-sulfur protein 8, mitochondrial OS=Homo sapiens OX=9606 GN=NDUFS8 PE=1 SV=1	HUMAN	2
372	4.14	4.16	11.52	11.21	8.788	sp|P13716|HEM2_HUMAN	Delta-aminolevulinic acid dehydratase OS=Homo sapiens OX=9606 GN=ALAD PE=1 SV=1	HUMAN	2
373	4.13	4.3	19.07	19.07	13.95	sp|P50914|RL14_HUMAN	60S ribosomal protein L14 OS=Homo sapiens OX=9606 GN=RPL14 PE=1 SV=4	HUMAN	3
374	4.13	4.28	13.15	13.15	9.859	sp|O75251|NDUS7_HUMAN	NADH dehydrogenase [ubiquinone] iron-sulfur protein 7, mitochondrial OS=Homo sapiens OX=9606 GN=NDUFS7 PE=1 SV=3	HUMAN	3
375	4.13	4.15	9.663	7.64	5.843	sp|P50395|GDIB_HUMAN	Rab GDP dissociation inhibitor beta OS=Homo sapiens OX=9606 GN=GDI2 PE=1 SV=2	HUMAN	2
376	4.12	4.26	11.64	11.3	8.904	sp|Q86YB7|ECHD2_HUMAN	Enoyl-CoA hydratase domain-containing protein 2, mitochondrial OS=Homo sapiens OX=9606 GN=ECHDC2 PE=1 SV=2	HUMAN	2
377	4.12	4.13	14.41	14.41	12.23	sp|P68402|PA1B2_HUMAN	Platelet-activating factor acetylhydrolase IB subunit beta OS=Homo sapiens OX=9606 GN=PAFAH1B2 PE=1 SV=1	HUMAN	2
378	4.09	4.39	33.64	27.27	20.91	sp|P18077|RL35A_HUMAN	60S ribosomal protein L35a OS=Homo sapiens OX=9606 GN=RPL35A PE=1 SV=2	HUMAN	3
379	4.09	4.1	3.113	3.113	2.432	sp|P12109|CO6A1_HUMAN	Collagen alpha-1(VI) chain OS=Homo sapiens OX=9606 GN=COL6A1 PE=1 SV=3	HUMAN	2
380	4.07	4.09	6.865	6.865	5.195	sp|P49419|AL7A1_HUMAN	Alpha-aminoadipic semialdehyde dehydrogenase OS=Homo sapiens OX=9606 GN=ALDH7A1 PE=1 SV=5	HUMAN	2
381	4.06	14.5	16.78	12.54	11.53	sp|P13647|K2C5_HUMAN	Keratin, type II cytoskeletal 5 OS=Homo sapiens OX=9606 GN=KRT5 PE=1 SV=3	HUMAN	8
382	4.06	4.21	31.09	25.21	15.13	sp|P60866|RS20_HUMAN	40S ribosomal protein S20 OS=Homo sapiens OX=9606 GN=RPS20 PE=1 SV=1	HUMAN	2
383	4.05	4.06	16.32	10.76	10.76	sp|Q8NCW5|NNRE_HUMAN	NAD(P)H-hydrate epimerase OS=Homo sapiens OX=9606 GN=NAXE PE=1 SV=2	HUMAN	2
384	4.04	4.21	9.772	9.772	9.772	sp|Q9NTX5|ECHD1_HUMAN	Ethylmalonyl-CoA decarboxylase OS=Homo sapiens OX=9606 GN=ECHDC1 PE=1 SV=2	HUMAN	3
385	4.04	4.19	30.23	16.28	12.21	sp|P51970|NDUA8_HUMAN	NADH dehydrogenase [ubiquinone] 1 alpha subcomplex subunit 8 OS=Homo sapiens OX=9606 GN=NDUFA8 PE=1 SV=3	HUMAN	2
386	4.04	4.05	17.26	13.69	13.69	sp|P30049|ATPD_HUMAN	ATP synthase subunit delta, mitochondrial OS=Homo sapiens OX=9606 GN=ATP5F1D PE=1 SV=2	HUMAN	2
387	4.03	4.16	30	30	22.73	sp|P81605|DCD_HUMAN	Dermcidin OS=Homo sapiens OX=9606 GN=DCD PE=1 SV=2	HUMAN	3
388	4.03	4.04	20.11	20.11	20.11	sp|Q9Y6M9|NDUB9_HUMAN	NADH dehydrogenase [ubiquinone] 1 beta subcomplex subunit 9 OS=Homo sapiens OX=9606 GN=NDUFB9 PE=1 SV=3	HUMAN	3
389	4.03	4.03	20.73	11.92	11.92	sp|P08134|RHOC_HUMAN	Rho-related GTP-binding protein RhoC OS=Homo sapiens OX=9606 GN=RHOC PE=1 SV=1	HUMAN	2
390	4.03	4.03	30.61	24.49	24.49	sp|P04080|CYTB_HUMAN	Cystatin-B OS=Homo sapiens OX=9606 GN=CSTB PE=1 SV=2	HUMAN	2
391	4.02	4.02	12.45	9.129	9.129	sp|P28066|PSA5_HUMAN	Proteasome subunit alpha type-5 OS=Homo sapiens OX=9606 GN=PSMA5 PE=1 SV=3	HUMAN	2
392	4.01	4.02	13.03	7.663	7.663	sp|P05937|CALB1_HUMAN	Calbindin OS=Homo sapiens OX=9606 GN=CALB1 PE=1 SV=2	HUMAN	2
393	4	4	4.965	4.965	4.965	sp|Q07021|C1QBP_HUMAN	Complement component 1 Q subcomponent-binding protein, mitochondrial OS=Homo sapiens OX=9606 GN=C1QBP PE=1 SV=1	HUMAN	2
394	4	4	21.85	15.89	15.89	sp|P62263|RS14_HUMAN	40S ribosomal protein S14 OS=Homo sapiens OX=9606 GN=RPS14 PE=1 SV=3	HUMAN	2
395	4	4	2.564	1.966	1.966	sp|P07996|TSP1_HUMAN	Thrombospondin-1 OS=Homo sapiens OX=9606 GN=THBS1 PE=1 SV=2	HUMAN	2
396	4	4	8.812	8.812	8.812	sp|Q9NVS9|PNPO_HUMAN	Pyridoxine-5'-phosphate oxidase OS=Homo sapiens OX=9606 GN=PNPO PE=1 SV=1	HUMAN	2
397	4	4	3.782	3.782	3.782	sp|Q9H3G5|CPVL_HUMAN	Probable serine carboxypeptidase CPVL OS=Homo sapiens OX=9606 GN=CPVL PE=1 SV=2	HUMAN	2
398	4	4	10.04	10.04	10.04	sp|Q9BRX8|F213A_HUMAN	Redox-regulatory protein FAM213A OS=Homo sapiens OX=9606 GN=FAM213A PE=1 SV=3	HUMAN	2
399	4	4	4.944	4.944	4.944	sp|Q93099|HGD_HUMAN	Homogentisate 1,2-dioxygenase OS=Homo sapiens OX=9606 GN=HGD PE=1 SV=2	HUMAN	2
400	4	4	25.53	25.53	25.53	sp|P56134|ATPK_HUMAN	ATP synthase subunit f, mitochondrial OS=Homo sapiens OX=9606 GN=ATP5J2 PE=1 SV=3	HUMAN	2
401	4	4	18.75	18.75	18.75	sp|P35268|RL22_HUMAN	60S ribosomal protein L22 OS=Homo sapiens OX=9606 GN=RPL22 PE=1 SV=2	HUMAN	2
402	4	4	27.71	27.71	27.71	sp|P14406|CX7A2_HUMAN	Cytochrome c oxidase subunit 7A2, mitochondrial OS=Homo sapiens OX=9606 GN=COX7A2 PE=1 SV=1	HUMAN	2
403	4	4	9.317	9.317	9.317	sp|P10153|RNAS2_HUMAN	Non-secretory ribonuclease OS=Homo sapiens OX=9606 GN=RNASE2 PE=1 SV=2	HUMAN	2
404	3.97	4.12	43.18	25.76	18.94	sp|P25398|RS12_HUMAN	40S ribosomal protein S12 OS=Homo sapiens OX=9606 GN=RPS12 PE=1 SV=3	HUMAN	2
405	3.96	4.2	5.513	4.744	3.846	sp|Q99798|ACON_HUMAN	Aconitate hydratase, mitochondrial OS=Homo sapiens OX=9606 GN=ACO2 PE=1 SV=2	HUMAN	3
406	3.94	16.64	19.33	15.07	14.01	sp|P02538|K2C6A_HUMAN	Keratin, type II cytoskeletal 6A OS=Homo sapiens OX=9606 GN=KRT6A PE=1 SV=3	HUMAN	9
407	3.92	4.1	26.96	26.96	26.96	sp|P62854|RS26_HUMAN	40S ribosomal protein S26 OS=Homo sapiens OX=9606 GN=RPS26 PE=1 SV=3	HUMAN	3
408	3.92	4	14.19	14.19	14.19	sp|P46776|RL27A_HUMAN	60S ribosomal protein L27a OS=Homo sapiens OX=9606 GN=RPL27A PE=1 SV=2	HUMAN	2
409	3.89	4.36	25.68	25.68	20.22	sp|P02794|FRIH_HUMAN	Ferritin heavy chain OS=Homo sapiens OX=9606 GN=FTH1 PE=1 SV=2	HUMAN	5
410	3.88	4.18	7.59	6.072	6.072	sp|P04040|CATA_HUMAN	Catalase OS=Homo sapiens OX=9606 GN=CAT PE=1 SV=3	HUMAN	3
411	3.87	8.67	44.5	31.5	23	sp|P61026|RAB10_HUMAN	Ras-related protein Rab-10 OS=Homo sapiens OX=9606 GN=RAB10 PE=1 SV=1	HUMAN	5
412	3.87	4.02	13.36	7.373	7.373	sp|P62906|RL10A_HUMAN	60S ribosomal protein L10a OS=Homo sapiens OX=9606 GN=RPL10A PE=1 SV=2	HUMAN	2
413	3.87	4.02	13.76	13.76	10.55	sp|P10301|RRAS_HUMAN	Ras-related protein R-Ras OS=Homo sapiens OX=9606 GN=RRAS PE=1 SV=1	HUMAN	2
414	3.85	4.12	8.755	8.755	5.642	sp|Q9BYV1|AGT2_HUMAN	Alanine--glyoxylate aminotransferase 2, mitochondrial OS=Homo sapiens OX=9606 GN=AGXT2 PE=1 SV=1	HUMAN	3
415	3.82	4.01	11.45	8.423	4.104	sp|P53634|CATC_HUMAN	Dipeptidyl peptidase 1 OS=Homo sapiens OX=9606 GN=CTSC PE=1 SV=2	HUMAN	2
416	3.82	3.96	9.453	9.453	9.453	sp|Q07507|DERM_HUMAN	Dermatopontin OS=Homo sapiens OX=9606 GN=DPT PE=1 SV=2	HUMAN	2
417	3.82	3.92	12.04	4.45	4.45	sp|Q9UHK6|AMACR_HUMAN	Alpha-methylacyl-CoA racemase OS=Homo sapiens OX=9606 GN=AMACR PE=1 SV=2	HUMAN	2
418	3.82	3.92	8.032	8.032	8.032	sp|P62753|RS6_HUMAN	40S ribosomal protein S6 OS=Homo sapiens OX=9606 GN=RPS6 PE=1 SV=1	HUMAN	2
419	3.8	3.95	33.91	18.39	14.94	sp|O43598|DNPH1_HUMAN	2'-deoxynucleoside 5'-phosphate N-hydrolase 1 OS=Homo sapiens OX=9606 GN=DNPH1 PE=1 SV=1	HUMAN	2
420	3.78	4.1	17.65	11.27	7.843	sp|P61313|RL15_HUMAN	60S ribosomal protein L15 OS=Homo sapiens OX=9606 GN=RPL15 PE=1 SV=2	HUMAN	2
421	3.77	3.91	38.79	38.79	31.03	sp|Q16718|NDUA5_HUMAN	NADH dehydrogenase [ubiquinone] 1 alpha subcomplex subunit 5 OS=Homo sapiens OX=9606 GN=NDUFA5 PE=1 SV=3	HUMAN	2
422	3.75	3.97	33.33	28.07	28.07	sp|O75368|SH3L1_HUMAN	SH3 domain-binding glutamic acid-rich-like protein OS=Homo sapiens OX=9606 GN=SH3BGRL PE=1 SV=1	HUMAN	3
423	3.74	3.94	8.117	8.117	5.844	sp|Q16775|GLO2_HUMAN	Hydroxyacylglutathione hydrolase, mitochondrial OS=Homo sapiens OX=9606 GN=HAGH PE=1 SV=2	HUMAN	2
424	3.74	3.85	22.14	15.71	15.71	sp|Q9NPJ3|ACO13_HUMAN	Acyl-coenzyme A thioesterase 13 OS=Homo sapiens OX=9606 GN=ACOT13 PE=1 SV=1	HUMAN	2
425	3.71	3.83	9.167	9.167	6.25	sp|P63162|RSMN_HUMAN	Small nuclear ribonucleoprotein-associated protein N OS=Homo sapiens OX=9606 GN=SNRPN PE=1 SV=1	HUMAN	2
426	3.66	15.63	73.02	73.02	61.9	sp|Q16778|H2B2E_HUMAN	Histone H2B type 2-E OS=Homo sapiens OX=9606 GN=HIST2H2BE PE=1 SV=3	HUMAN	35
427	3.58	3.76	19.38	14.54	7.048	sp|Q9UHE5|NAT8_HUMAN	N-acetyltransferase 8 OS=Homo sapiens OX=9606 GN=NAT8 PE=1 SV=2	HUMAN	2
428	3.57	3.8	18.18	18.18	13.94	sp|P60981|DEST_HUMAN	Destrin OS=Homo sapiens OX=9606 GN=DSTN PE=1 SV=3	HUMAN	2
429	3.56	4.01	12.04	9.25	3.665	sp|P10809|CH60_HUMAN	60 kDa heat shock protein, mitochondrial OS=Homo sapiens OX=9606 GN=HSPD1 PE=1 SV=2	HUMAN	2
430	3.54	3.64	4.524	4.524	4.524	sp|O96009|NAPSA_HUMAN	Napsin-A OS=Homo sapiens OX=9606 GN=NAPSA PE=1 SV=1	HUMAN	2
431	3.52	3.85	12.53	9.693	4.728	sp|P22830|HEMH_HUMAN	Ferrochelatase, mitochondrial OS=Homo sapiens OX=9606 GN=FECH PE=1 SV=2	HUMAN	2
432	3.51	3.6	24.35	20.87	13.91	sp|P14174|MIF_HUMAN	Macrophage migration inhibitory factor OS=Homo sapiens OX=9606 GN=MIF PE=1 SV=4	HUMAN	2
433	3.49	3.79	21	21	17	sp|P02652|APOA2_HUMAN	Apolipoprotein A-II OS=Homo sapiens OX=9606 GN=APOA2 PE=1 SV=1	HUMAN	2
434	3.44	3.59	21.54	18.29	15.45	sp|P60900|PSA6_HUMAN	Proteasome subunit alpha type-6 OS=Homo sapiens OX=9606 GN=PSMA6 PE=1 SV=1	HUMAN	3
435	3.43	3.59	26.77	20.47	15.75	sp|P07148|FABPL_HUMAN	Fatty acid-binding protein, liver OS=Homo sapiens OX=9606 GN=FABP1 PE=1 SV=1	HUMAN	2
436	3.41	3.72	23.45	18.62	18.62	sp|Q9UI09|NDUAC_HUMAN	NADH dehydrogenase [ubiquinone] 1 alpha subcomplex subunit 12 OS=Homo sapiens OX=9606 GN=NDUFA12 PE=1 SV=1	HUMAN	3
437	3.4	3.81	30.41	24.23	16.49	sp|P00568|KAD1_HUMAN	Adenylate kinase isoenzyme 1 OS=Homo sapiens OX=9606 GN=AK1 PE=1 SV=3	HUMAN	3
438	3.35	3.49	9.04	6.026	3.955	sp|P14618|KPYM_HUMAN	Pyruvate kinase PKM OS=Homo sapiens OX=9606 GN=PKM PE=1 SV=4	HUMAN	2
439	3.34	3.47	17.7	13.72	9.735	sp|P36543|VATE1_HUMAN	V-type proton ATPase subunit E 1 OS=Homo sapiens OX=9606 GN=ATP6V1E1 PE=1 SV=1	HUMAN	2
440	3.32	3.42	4.857	4.857	4.857	sp|Q9BXJ7|AMNLS_HUMAN	Protein amnionless OS=Homo sapiens OX=9606 GN=AMN PE=1 SV=2	HUMAN	2
441	3.31	3.41	12.08	12.08	12.08	sp|P08294|SODE_HUMAN	Extracellular superoxide dismutase [Cu-Zn] OS=Homo sapiens OX=9606 GN=SOD3 PE=1 SV=2	HUMAN	2
442	3.3	3.45	7.269	6.09	4.126	sp|P09622|DLDH_HUMAN	Dihydrolipoyl dehydrogenase, mitochondrial OS=Homo sapiens OX=9606 GN=DLD PE=1 SV=2	HUMAN	2
443	3.29	3.39	4.489	3.56	3.56	sp|P11142|HSP7C_HUMAN	Heat shock cognate 71 kDa protein OS=Homo sapiens OX=9606 GN=HSPA8 PE=1 SV=1	HUMAN	2
444	3.29	3.39	6.269	6.269	6.269	sp|P09668|CATH_HUMAN	Pro-cathepsin H OS=Homo sapiens OX=9606 GN=CTSH PE=1 SV=4	HUMAN	2
445	3.27	3.54	16.77	11.71	4.747	sp|P15121|ALDR_HUMAN	Aldose reductase OS=Homo sapiens OX=9606 GN=AKR1B1 PE=1 SV=3	HUMAN	2
446	3.27	3.39	25.2	15.45	15.45	sp|P42766|RL35_HUMAN	60S ribosomal protein L35 OS=Homo sapiens OX=9606 GN=RPL35 PE=1 SV=2	HUMAN	2
447	3.26	3.4	18.88	13.25	7.631	sp|Q06323|PSME1_HUMAN	Proteasome activator complex subunit 1 OS=Homo sapiens OX=9606 GN=PSME1 PE=1 SV=1	HUMAN	2
448	3.25	3.37	35.96	24.56	24.56	sp|P06702|S10A9_HUMAN	Protein S100-A9 OS=Homo sapiens OX=9606 GN=S100A9 PE=1 SV=1	HUMAN	2
449	3.23	3.6	52.29	39.45	17.43	sp|Q9GZT3|SLIRP_HUMAN	SRA stem-loop-interacting RNA-binding protein, mitochondrial OS=Homo sapiens OX=9606 GN=SLIRP PE=1 SV=1	HUMAN	2
450	3.22	3.53	32.65	21.77	6.803	sp|Q13404|UB2V1_HUMAN	Ubiquitin-conjugating enzyme E2 variant 1 OS=Homo sapiens OX=9606 GN=UBE2V1 PE=1 SV=2	HUMAN	1
451	3.2	3.3	12.35	8.642	8.642	sp|Q9BVC6|TM109_HUMAN	Transmembrane protein 109 OS=Homo sapiens OX=9606 GN=TMEM109 PE=1 SV=1	HUMAN	2
452	3.19	3.3	10.34	10.34	10.34	sp|Q92506|DHB8_HUMAN	Estradiol 17-beta-dehydrogenase 8 OS=Homo sapiens OX=9606 GN=HSD17B8 PE=1 SV=2	HUMAN	2
453	3.17	3.35	42.68	32.93	24.39	sp|O14949|QCR8_HUMAN	Cytochrome b-c1 complex subunit 8 OS=Homo sapiens OX=9606 GN=UQCRQ PE=1 SV=4	HUMAN	2
454	3.17	3.28	14.53	14.53	14.53	sp|Q14011|CIRBP_HUMAN	Cold-inducible RNA-binding protein OS=Homo sapiens OX=9606 GN=CIRBP PE=1 SV=1	HUMAN	2
455	3.15	3.32	13.54	13.54	9.375	sp|P63000|RAC1_HUMAN	Ras-related C3 botulinum toxin substrate 1 OS=Homo sapiens OX=9606 GN=RAC1 PE=1 SV=1	HUMAN	2
456	3.11	3.21	9.887	8.192	6.497	sp|P09471|GNAO_HUMAN	Guanine nucleotide-binding protein G(o) subunit alpha OS=Homo sapiens OX=9606 GN=GNAO1 PE=1 SV=4	HUMAN	2
457	3.1	3.36	45.33	29.33	29.33	sp|P09669|COX6C_HUMAN	Cytochrome c oxidase subunit 6C OS=Homo sapiens OX=9606 GN=COX6C PE=1 SV=2	HUMAN	3
458	3.06	3.25	13.53	8.213	8.213	sp|Q8WW59|SPRY4_HUMAN	SPRY domain-containing protein 4 OS=Homo sapiens OX=9606 GN=SPRYD4 PE=1 SV=2	HUMAN	2
459	3.05	27.71	58.72	58.72	51.01	sp|P12236|ADT3_HUMAN	ADP/ATP translocase 3 OS=Homo sapiens OX=9606 GN=SLC25A6 PE=1 SV=4	HUMAN	21
460	3.03	3.14	9.948	9.948	9.948	sp|O75340|PDCD6_HUMAN	Programmed cell death protein 6 OS=Homo sapiens OX=9606 GN=PDCD6 PE=1 SV=1	HUMAN	2
461	2.97	8.09	26.17	26.17	22.43	sp|B9A064|IGLL5_HUMAN	Immunoglobulin lambda-like polypeptide 5 OS=Homo sapiens OX=9606 GN=IGLL5 PE=2 SV=2	HUMAN	8
462	2.95	3.27	25.93	14.2	9.877	sp|O60493|SNX3_HUMAN	Sorting nexin-3 OS=Homo sapiens OX=9606 GN=SNX3 PE=1 SV=3	HUMAN	2
463	2.95	3.05	12.5	12.5	12.5	sp|P61353|RL27_HUMAN	60S ribosomal protein L27 OS=Homo sapiens OX=9606 GN=RPL27 PE=1 SV=2	HUMAN	2
464	2.92	3.09	20.4	17.41	5.473	sp|P49721|PSB2_HUMAN	Proteasome subunit beta type-2 OS=Homo sapiens OX=9606 GN=PSMB2 PE=1 SV=1	HUMAN	1
465	2.91	3.07	5.584	5.584	4.061	sp|O75521|ECI2_HUMAN	Enoyl-CoA delta isomerase 2, mitochondrial OS=Homo sapiens OX=9606 GN=ECI2 PE=1 SV=4	HUMAN	2
466	2.9	3.31	9.051	9.051	3.091	sp|P36957|ODO2_HUMAN	Dihydrolipoyllysine-residue succinyltransferase component of 2-oxoglutarate dehydrogenase complex, mitochondrial OS=Homo sapiens OX=9606 GN=DLST PE=1 SV=4	HUMAN	2
467	2.89	3.23	31.39	21.17	21.17	sp|P46779|RL28_HUMAN	60S ribosomal protein L28 OS=Homo sapiens OX=9606 GN=RPL28 PE=1 SV=3	HUMAN	3
468	2.89	2.99	7.692	5.897	5.897	sp|Q9P0Z9|SOX_HUMAN	Peroxisomal sarcosine oxidase OS=Homo sapiens OX=9606 GN=PIPOX PE=1 SV=2	HUMAN	2
469	2.89	2.99	7.797	7.797	7.797	sp|P50226|ST1A2_HUMAN	Sulfotransferase 1A2 OS=Homo sapiens OX=9606 GN=SULT1A2 PE=1 SV=2	HUMAN	2
470	2.88	2.98	16.67	16.67	16.67	sp|A2NJV5|KV229_HUMAN	Immunoglobulin kappa variable 2-29 OS=Homo sapiens OX=9606 GN=IGKV2-29 PE=3 SV=2	HUMAN	3
471	2.85	2.95	10.48	8.065	8.065	sp|Q15056|IF4H_HUMAN	Eukaryotic translation initiation factor 4H OS=Homo sapiens OX=9606 GN=EIF4H PE=1 SV=5	HUMAN	2
472	2.85	2.95	38.1	38.1	38.1	sp|Q9UDW1|QCR9_HUMAN	Cytochrome b-c1 complex subunit 9 OS=Homo sapiens OX=9606 GN=UQCR10 PE=1 SV=3	HUMAN	2
473	2.82	2.92	5.063	5.063	5.063	sp|Q13510|ASAH1_HUMAN	Acid ceramidase OS=Homo sapiens OX=9606 GN=ASAH1 PE=1 SV=5	HUMAN	2
474	2.78	2.91	25.32	25.32	15.58	sp|P56556|NDUA6_HUMAN	NADH dehydrogenase [ubiquinone] 1 alpha subcomplex subunit 6 OS=Homo sapiens OX=9606 GN=NDUFA6 PE=1 SV=3	HUMAN	2
475	2.77	2.91	8.219	8.219	3.425	sp|P50135|HNMT_HUMAN	Histamine N-methyltransferase OS=Homo sapiens OX=9606 GN=HNMT PE=1 SV=1	HUMAN	1
476	2.75	3.14	21.38	21.38	9.655	sp|Q9UNX3|RL26L_HUMAN	60S ribosomal protein L26-like 1 OS=Homo sapiens OX=9606 GN=RPL26L1 PE=1 SV=1	HUMAN	2
477	2.71	2.81	6.867	5.365	5.365	sp|Q13505|MTX1_HUMAN	Metaxin-1 OS=Homo sapiens OX=9606 GN=MTX1 PE=1 SV=3	HUMAN	2
478	2.68	2.99	20.51	20.51	20.51	sp|P49207|RL34_HUMAN	60S ribosomal protein L34 OS=Homo sapiens OX=9606 GN=RPL34 PE=1 SV=3	HUMAN	3
479	2.67	21.07	33.48	28.79	28.79	sp|P68366|TBA4A_HUMAN	Tubulin alpha-4A chain OS=Homo sapiens OX=9606 GN=TUBA4A PE=1 SV=1	HUMAN	12
480	2.67	2.79	12.11	9.938	7.143	sp|Q96NB2|SFXN2_HUMAN	Sideroflexin-2 OS=Homo sapiens OX=9606 GN=SFXN2 PE=1 SV=2	HUMAN	2
481	2.67	2.75	13.39	9.821	9.821	sp|Q6P587|FAHD1_HUMAN	Acylpyruvase FAHD1, mitochondrial OS=Homo sapiens OX=9606 GN=FAHD1 PE=1 SV=2	HUMAN	2
482	2.66	2.87	11.79	8.718	8.718	sp|Q99653|CHP1_HUMAN	Calcineurin B homologous protein 1 OS=Homo sapiens OX=9606 GN=CHP1 PE=1 SV=3	HUMAN	2
483	2.66	2.75	12.86	12.86	12.86	sp|P62829|RL23_HUMAN	60S ribosomal protein L23 OS=Homo sapiens OX=9606 GN=RPL23 PE=1 SV=1	HUMAN	2
484	2.63	2.74	32.52	26.83	11.38	sp|Q9BRA2|TXD17_HUMAN	Thioredoxin domain-containing protein 17 OS=Homo sapiens OX=9606 GN=TXNDC17 PE=1 SV=1	HUMAN	1
485	2.62	3	13.49	11.64	7.672	sp|P51991|ROA3_HUMAN	Heterogeneous nuclear ribonucleoprotein A3 OS=Homo sapiens OX=9606 GN=HNRNPA3 PE=1 SV=2	HUMAN	2
486	2.6	2.74	12.62	12.62	5.846	sp|P08574|CY1_HUMAN	Cytochrome c1, heme protein, mitochondrial OS=Homo sapiens OX=9606 GN=CYC1 PE=1 SV=3	HUMAN	2
487	2.59	2.66	13.22	13.22	13.22	sp|P06312|KV401_HUMAN	Immunoglobulin kappa variable 4-1 OS=Homo sapiens OX=9606 GN=IGKV4-1 PE=1 SV=1	HUMAN	2
488	2.57	2.65	34.97	18.18	7.692	sp|P62266|RS23_HUMAN	40S ribosomal protein S23 OS=Homo sapiens OX=9606 GN=RPS23 PE=1 SV=3	HUMAN	1
489	2.56	2.63	13.76	13.76	7.339	sp|Q9Y5U8|MPC1_HUMAN	Mitochondrial pyruvate carrier 1 OS=Homo sapiens OX=9606 GN=MPC1 PE=1 SV=1	HUMAN	1
490	2.54	2.74	4.276	4.276	4.276	sp|P09543|CN37_HUMAN	2',3'-cyclic-nucleotide 3'-phosphodiesterase OS=Homo sapiens OX=9606 GN=CNP PE=1 SV=2	HUMAN	2
491	2.54	2.6	8.571	8.571	4.49	sp|P56537|IF6_HUMAN	Eukaryotic translation initiation factor 6 OS=Homo sapiens OX=9606 GN=EIF6 PE=1 SV=1	HUMAN	1
492	2.53	17.24	37.09	37.09	33.8	sp|P16403|H12_HUMAN	Histone H1.2 OS=Homo sapiens OX=9606 GN=HIST1H1C PE=1 SV=2	HUMAN	10
493	2.53	2.6	4.986	4.986	3.324	sp|Q15019|SEPT2_HUMAN	Septin-2 OS=Homo sapiens OX=9606 GN=SEPT2 PE=1 SV=1	HUMAN	1
494	2.5	2.58	22.86	17.71	14.29	sp|O43181|NDUS4_HUMAN	NADH dehydrogenase [ubiquinone] iron-sulfur protein 4, mitochondrial OS=Homo sapiens OX=9606 GN=NDUFS4 PE=1 SV=1	HUMAN	2
495	2.49	2.55	16.18	16.18	16.18	sp|P37108|SRP14_HUMAN	Signal recognition particle 14 kDa protein OS=Homo sapiens OX=9606 GN=SRP14 PE=1 SV=2	HUMAN	2
496	2.48	2.55	16.4	13.23	9.524	sp|Q00765|REEP5_HUMAN	Receptor expression-enhancing protein 5 OS=Homo sapiens OX=9606 GN=REEP5 PE=1 SV=3	HUMAN	2
497	2.45	8.89	19.56	17.91	13.22	sp|Q9H2M3|BHMT2_HUMAN	S-methylmethionine--homocysteine S-methyltransferase BHMT2 OS=Homo sapiens OX=9606 GN=BHMT2 PE=1 SV=1	HUMAN	4
498	2.44	6.69	31.25	31.25	28.91	sp|Q71UI9|H2AV_HUMAN	Histone H2A.V OS=Homo sapiens OX=9606 GN=H2AFV PE=1 SV=3	HUMAN	9
499	2.44	2.52	13.08	10.26	3.59	sp|Q12905|ILF2_HUMAN	Interleukin enhancer-binding factor 2 OS=Homo sapiens OX=9606 GN=ILF2 PE=1 SV=2	HUMAN	1
500	2.42	2.48	14.12	9.412	5.294	sp|Q96F10|SAT2_HUMAN	Diamine acetyltransferase 2 OS=Homo sapiens OX=9606 GN=SAT2 PE=1 SV=1	HUMAN	1
501	2.4	2.65	15.42	12.15	9.346	sp|P27635|RL10_HUMAN	60S ribosomal protein L10 OS=Homo sapiens OX=9606 GN=RPL10 PE=1 SV=4	HUMAN	2
502	2.4	2.47	15.79	8.647	3.383	sp|P04229|2B11_HUMAN	HLA class II histocompatibility antigen, DRB1-1 beta chain OS=Homo sapiens OX=9606 GN=HLA-DRB1 PE=1 SV=2	HUMAN	1
503	2.39	2.46	8.245	8.245	2.66	sp|P35237|SPB6_HUMAN	Serpin B6 OS=Homo sapiens OX=9606 GN=SERPINB6 PE=1 SV=3	HUMAN	1
504	2.38	2.84	18.56	15.91	9.091	sp|P61247|RS3A_HUMAN	40S ribosomal protein S3a OS=Homo sapiens OX=9606 GN=RPS3A PE=1 SV=2	HUMAN	3
505	2.38	2.43	7.087	7.087	4.724	sp|P01903|DRA_HUMAN	HLA class II histocompatibility antigen, DR alpha chain OS=Homo sapiens OX=9606 GN=HLA-DRA PE=1 SV=1	HUMAN	1
506	2.35	2.57	8.333	8.333	5.208	sp|P27105|STOM_HUMAN	Erythrocyte band 7 integral membrane protein OS=Homo sapiens OX=9606 GN=STOM PE=1 SV=3	HUMAN	2
507	2.35	2.41	18.47	18.47	8.28	sp|P83731|RL24_HUMAN	60S ribosomal protein L24 OS=Homo sapiens OX=9606 GN=RPL24 PE=1 SV=1	HUMAN	1
508	2.34	2.48	10.77	6.769	3.692	sp|Q96CX2|KCD12_HUMAN	BTB/POZ domain-containing protein KCTD12 OS=Homo sapiens OX=9606 GN=KCTD12 PE=1 SV=1	HUMAN	1
509	2.34	2.4	4.381	3.048	3.048	sp|P04196|HRG_HUMAN	Histidine-rich glycoprotein OS=Homo sapiens OX=9606 GN=HRG PE=1 SV=1	HUMAN	2
510	2.33	2.39	11.98	11.98	5.208	sp|P32969|RL9_HUMAN	60S ribosomal protein L9 OS=Homo sapiens OX=9606 GN=RPL9 PE=1 SV=1	HUMAN	1
511	2.33	2.38	2.458	2.458	1.382	sp|P08236|BGLR_HUMAN	Beta-glucuronidase OS=Homo sapiens OX=9606 GN=GUSB PE=1 SV=2	HUMAN	1
512	2.29	2.34	18.18	18.18	9.697	sp|P30050|RL12_HUMAN	60S ribosomal protein L12 OS=Homo sapiens OX=9606 GN=RPL12 PE=1 SV=1	HUMAN	1
513	2.28	2.32	7.87	7.87	7.87	sp|Q6P1X6|CH082_HUMAN	UPF0598 protein C8orf82 OS=Homo sapiens OX=9606 GN=C8orf82 PE=1 SV=2	HUMAN	2
514	2.27	2.32	18.91	13.93	4.975	sp|P02753|RET4_HUMAN	Retinol-binding protein 4 OS=Homo sapiens OX=9606 GN=RBP4 PE=1 SV=3	HUMAN	1
515	2.26	2.31	13.87	9.976	8.029	sp|P16444|DPEP1_HUMAN	Dipeptidase 1 OS=Homo sapiens OX=9606 GN=DPEP1 PE=1 SV=3	HUMAN	2
516	2.26	2.3	7.329	5.91	2.6	sp|P01011|AACT_HUMAN	Alpha-1-antichymotrypsin OS=Homo sapiens OX=9606 GN=SERPINA3 PE=1 SV=2	HUMAN	1
517	2.25	4.07	21.75	18.95	7.018	sp|O95865|DDAH2_HUMAN	N(G),N(G)-dimethylarginine dimethylaminohydrolase 2 OS=Homo sapiens OX=9606 GN=DDAH2 PE=1 SV=1	HUMAN	2
518	2.24	2.28	14.17	14.17	10.12	sp|Q9UFN0|NPS3A_HUMAN	Protein NipSnap homolog 3A OS=Homo sapiens OX=9606 GN=NIPSNAP3A PE=1 SV=2	HUMAN	2
519	2.22	6.77	31.19	24.31	17.89	sp|P28161|GSTM2_HUMAN	Glutathione S-transferase Mu 2 OS=Homo sapiens OX=9606 GN=GSTM2 PE=1 SV=2	HUMAN	3
520	2.22	2.41	10.79	6.639	3.734	sp|P20618|PSB1_HUMAN	Proteasome subunit beta type-1 OS=Homo sapiens OX=9606 GN=PSMB1 PE=1 SV=2	HUMAN	1
521	2.2	4.3	18.6	14.88	11.63	sp|P61106|RAB14_HUMAN	Ras-related protein Rab-14 OS=Homo sapiens OX=9606 GN=RAB14 PE=1 SV=4	HUMAN	2
522	2.2	2.24	5.764	5.764	3.746	sp|Q8IW45|NNRD_HUMAN	ATP-dependent (S)-NAD(P)H-hydrate dehydratase OS=Homo sapiens OX=9606 GN=NAXD PE=1 SV=1	HUMAN	1
523	2.2	2.24	17.82	17.82	17.82	sp|P31151|S10A7_HUMAN	Protein S100-A7 OS=Homo sapiens OX=9606 GN=S100A7 PE=1 SV=4	HUMAN	2
524	2.19	2.23	25.56	25.56	20.3	sp|P62847|RS24_HUMAN	40S ribosomal protein S24 OS=Homo sapiens OX=9606 GN=RPS24 PE=1 SV=1	HUMAN	2
525	2.19	2.23	20.47	11.02	6.299	sp|O95563|MPC2_HUMAN	Mitochondrial pyruvate carrier 2 OS=Homo sapiens OX=9606 GN=MPC2 PE=1 SV=1	HUMAN	1
526	2.19	2.22	9.091	7.197	3.788	sp|P28070|PSB4_HUMAN	Proteasome subunit beta type-4 OS=Homo sapiens OX=9606 GN=PSMB4 PE=1 SV=4	HUMAN	1
527	2.18	2.22	9.571	5.611	3.3	sp|Q9UBR2|CATZ_HUMAN	Cathepsin Z OS=Homo sapiens OX=9606 GN=CTSZ PE=1 SV=1	HUMAN	1
528	2.15	5.39	13.64	10.14	8.042	sp|O75323|NIPS2_HUMAN	Protein NipSnap homolog 2 OS=Homo sapiens OX=9606 GN=NIPSNAP2 PE=1 SV=1	HUMAN	3
529	2.14	2.17	12.05	7.229	4.819	sp|Q9P0L0|VAPA_HUMAN	Vesicle-associated membrane protein-associated protein A OS=Homo sapiens OX=9606 GN=VAPA PE=1 SV=3	HUMAN	1
530	2.14	2.17	5.556	5.556	3.125	sp|Q53H82|LACB2_HUMAN	Endoribonuclease LACTB2 OS=Homo sapiens OX=9606 GN=LACTB2 PE=1 SV=2	HUMAN	1
531	2.14	2.17	7.08	7.08	4.425	sp|P00846|ATP6_HUMAN	ATP synthase subunit a OS=Homo sapiens OX=9606 GN=MT-ATP6 PE=1 SV=1	HUMAN	1
532	2.13	2.39	3.812	2.248	2.248	sp|P05023|AT1A1_HUMAN	Sodium/potassium-transporting ATPase subunit alpha-1 OS=Homo sapiens OX=9606 GN=ATP1A1 PE=1 SV=1	HUMAN	3
533	2.12	2.14	11.42	11.42	8.661	sp|Q9H0N0|RAB6C_HUMAN	Ras-related protein Rab-6C OS=Homo sapiens OX=9606 GN=RAB6C PE=1 SV=2	HUMAN	1
534	2.1	2.3	24.44	24.44	8.889	sp|P06703|S10A6_HUMAN	Protein S100-A6 OS=Homo sapiens OX=9606 GN=S100A6 PE=1 SV=1	HUMAN	1
535	2.1	2.13	3.766	3.766	2.301	sp|P04004|VTNC_HUMAN	Vitronectin OS=Homo sapiens OX=9606 GN=VTN PE=1 SV=1	HUMAN	1
536	2.1	2.12	4.225	4.225	2.254	sp|Q14103|HNRPD_HUMAN	Heterogeneous nuclear ribonucleoprotein D0 OS=Homo sapiens OX=9606 GN=HNRNPD PE=1 SV=1	HUMAN	1
537	2.09	2.27	14.53	14.53	9.402	sp|P01602|KV105_HUMAN	Immunoglobulin kappa variable 1-5 OS=Homo sapiens OX=9606 GN=IGKV1-5 PE=1 SV=2	HUMAN	1
538	2.09	2.26	9.596	9.091	5.556	sp|P30626|SORCN_HUMAN	Sorcin OS=Homo sapiens OX=9606 GN=SRI PE=1 SV=1	HUMAN	1
539	2.09	2.11	4.971	3.633	2.294	sp|Q9HAT2|SIAE_HUMAN	Sialate O-acetylesterase OS=Homo sapiens OX=9606 GN=SIAE PE=1 SV=1	HUMAN	1
540	2.07	2.28	11.11	11.11	11.11	sp|Q9UL25|RAB21_HUMAN	Ras-related protein Rab-21 OS=Homo sapiens OX=9606 GN=RAB21 PE=1 SV=3	HUMAN	2
541	2.07	2.08	28.78	23.41	23.41	sp|Q96AB3|ISOC2_HUMAN	Isochorismatase domain-containing protein 2 OS=Homo sapiens OX=9606 GN=ISOC2 PE=1 SV=1	HUMAN	2
542	2.06	2.07	8.811	3.965	3.965	sp|P22061|PIMT_HUMAN	Protein-L-isoaspartate(D-aspartate) O-methyltransferase OS=Homo sapiens OX=9606 GN=PCMT1 PE=1 SV=4	HUMAN	1
543	2.05	2.07	9.767	6.047	6.047	sp|P09429|HMGB1_HUMAN	High mobility group protein B1 OS=Homo sapiens OX=9606 GN=HMGB1 PE=1 SV=3	HUMAN	1
544	2.05	2.06	22.22	22.22	13.89	sp|Q9NZ45|CISD1_HUMAN	CDGSH iron-sulfur domain-containing protein 1 OS=Homo sapiens OX=9606 GN=CISD1 PE=1 SV=1	HUMAN	1
545	2.04	4.06	18.07	10.92	10.92	sp|Q16629|SRSF7_HUMAN	Serine/arginine-rich splicing factor 7 OS=Homo sapiens OX=9606 GN=SRSF7 PE=1 SV=1	HUMAN	2
546	2.04	2.05	8.488	8.488	5.04	sp|Q9H7Z7|PGES2_HUMAN	Prostaglandin E synthase 2 OS=Homo sapiens OX=9606 GN=PTGES2 PE=1 SV=1	HUMAN	1
547	2.03	2.26	11.22	8.163	4.592	sp|P84098|RL19_HUMAN	60S ribosomal protein L19 OS=Homo sapiens OX=9606 GN=RPL19 PE=1 SV=1	HUMAN	1
548	2.03	2.11	15.06	6.276	4.184	sp|Q9UL46|PSME2_HUMAN	Proteasome activator complex subunit 2 OS=Homo sapiens OX=9606 GN=PSME2 PE=1 SV=4	HUMAN	1
549	2.03	2.04	1.102	0.4092	0.4092	sp|P12111|CO6A3_HUMAN	Collagen alpha-3(VI) chain OS=Homo sapiens OX=9606 GN=COL6A3 PE=1 SV=5	HUMAN	1
550	2.02	2.03	8.439	5.063	5.063	sp|Q8N4T8|CBR4_HUMAN	Carbonyl reductase family member 4 OS=Homo sapiens OX=9606 GN=CBR4 PE=1 SV=3	HUMAN	1
551	2.02	2.03	6.011	3.279	3.279	sp|P50213|IDH3A_HUMAN	Isocitrate dehydrogenase [NAD] subunit alpha, mitochondrial OS=Homo sapiens OX=9606 GN=IDH3A PE=1 SV=1	HUMAN	1
552	2.02	2.02	18.65	7.772	7.772	sp|P21291|CSRP1_HUMAN	Cysteine and glycine-rich protein 1 OS=Homo sapiens OX=9606 GN=CSRP1 PE=1 SV=3	HUMAN	1
553	2.01	2.02	34.29	17.14	17.14	sp|P63173|RL38_HUMAN	60S ribosomal protein L38 OS=Homo sapiens OX=9606 GN=RPL38 PE=1 SV=2	HUMAN	1
554	2.01	2.01	30.19	10.38	10.38	sp|P35754|GLRX1_HUMAN	Glutaredoxin-1 OS=Homo sapiens OX=9606 GN=GLRX PE=1 SV=2	HUMAN	1
555	2.01	2.01	9.609	6.406	4.27	sp|P29692|EF1D_HUMAN	Elongation factor 1-delta OS=Homo sapiens OX=9606 GN=EEF1D PE=1 SV=5	HUMAN	1
556	2.01	2.01	4.9	3.786	3.786	sp|P55795|HNRH2_HUMAN	Heterogeneous nuclear ribonucleoprotein H2 OS=Homo sapiens OX=9606 GN=HNRNPH2 PE=1 SV=1	HUMAN	1
557	2	9.92	14.71	14.71	14.71	sp|P62879|GBB2_HUMAN	Guanine nucleotide-binding protein G(I)/G(S)/G(T) subunit beta-2 OS=Homo sapiens OX=9606 GN=GNB2 PE=1 SV=3	HUMAN	5
558	2	5.24	10.31	10.31	10.31	sp|O15173|PGRC2_HUMAN	Membrane-associated progesterone receptor component 2 OS=Homo sapiens OX=9606 GN=PGRMC2 PE=1 SV=1	HUMAN	3
559	2	4.66	8.767	8.767	8.767	sp|Q15366|PCBP2_HUMAN	Poly(rC)-binding protein 2 OS=Homo sapiens OX=9606 GN=PCBP2 PE=1 SV=1	HUMAN	3
560	2	3.98	17.44	17.44	17.44	sp|P24844|MYL9_HUMAN	Myosin regulatory light polypeptide 9 OS=Homo sapiens OX=9606 GN=MYL9 PE=1 SV=4	HUMAN	3
561	2	2.98	16.67	16.67	16.67	sp|A0A0C4DH68|KV224_HUMAN	Immunoglobulin kappa variable 2-24 OS=Homo sapiens OX=9606 GN=IGKV2-24 PE=3 SV=1	HUMAN	2
562	2	2.3	12.57	9.143	5.714	sp|P62330|ARF6_HUMAN	ADP-ribosylation factor 6 OS=Homo sapiens OX=9606 GN=ARF6 PE=1 SV=2	HUMAN	1
563	2	2.01	3.982	2.434	2.434	sp|Q9HB40|RISC_HUMAN	Retinoid-inducible serine carboxypeptidase OS=Homo sapiens OX=9606 GN=SCPEP1 PE=1 SV=1	HUMAN	1
564	2	2	18.95	12.63	12.63	sp|P61956|SUMO2_HUMAN	Small ubiquitin-related modifier 2 OS=Homo sapiens OX=9606 GN=SUMO2 PE=1 SV=3	HUMAN	1
565	2	2	6.13	3.831	3.831	sp|P30040|ERP29_HUMAN	Endoplasmic reticulum resident protein 29 OS=Homo sapiens OX=9606 GN=ERP29 PE=1 SV=4	HUMAN	1
566	2	2	9.333	9.333	6.667	sp|P24534|EF1B_HUMAN	Elongation factor 1-beta OS=Homo sapiens OX=9606 GN=EEF1B2 PE=1 SV=3	HUMAN	1
567	2	2	17.95	11.11	11.11	sp|P01700|LV147_HUMAN	Immunoglobulin lambda variable 1-47 OS=Homo sapiens OX=9606 GN=IGLV1-47 PE=1 SV=2	HUMAN	1
568	2	2	4.598	4.598	4.598	sp|Q9UHY7|ENOPH_HUMAN	Enolase-phosphatase E1 OS=Homo sapiens OX=9606 GN=ENOPH1 PE=1 SV=1	HUMAN	1
569	2	2	7.19	7.19	7.19	sp|Q9NX14|NDUBB_HUMAN	NADH dehydrogenase [ubiquinone] 1 beta subcomplex subunit 11, mitochondrial OS=Homo sapiens OX=9606 GN=NDUFB11 PE=1 SV=1	HUMAN	1
570	2	2	4.428	4.428	4.428	sp|Q92530|PSMF1_HUMAN	Proteasome inhibitor PI31 subunit OS=Homo sapiens OX=9606 GN=PSMF1 PE=1 SV=2	HUMAN	1
571	2	2	2.71	2.71	2.71	sp|Q8NFI4|F10A5_HUMAN	Putative protein FAM10A5 OS=Homo sapiens OX=9606 GN=ST13P5 PE=5 SV=1	HUMAN	1
572	2	2	4.545	4.545	4.545	sp|Q8NB37|GALD1_HUMAN	Glutamine amidotransferase-like class 1 domain-containing protein 1 OS=Homo sapiens OX=9606 GN=GATD1 PE=1 SV=1	HUMAN	1
573	2	2	3.053	3.053	3.053	sp|Q86VU5|CMTD1_HUMAN	Catechol O-methyltransferase domain-containing protein 1 OS=Homo sapiens OX=9606 GN=COMTD1 PE=1 SV=1	HUMAN	1
574	2	2	0.4601	0.4601	0.4601	sp|Q5D862|FILA2_HUMAN	Filaggrin-2 OS=Homo sapiens OX=9606 GN=FLG2 PE=1 SV=1	HUMAN	1
575	2	2	4.364	4.364	4.364	sp|Q15661|TRYB1_HUMAN	Tryptase alpha/beta-1 OS=Homo sapiens OX=9606 GN=TPSAB1 PE=1 SV=1	HUMAN	1
576	2	2	3.448	3.448	3.448	sp|Q01105|SET_HUMAN	Protein SET OS=Homo sapiens OX=9606 GN=SET PE=1 SV=3	HUMAN	1
577	2	2	17.39	17.39	17.39	sp|P62857|RS28_HUMAN	40S ribosomal protein S28 OS=Homo sapiens OX=9606 GN=RPS28 PE=1 SV=1	HUMAN	1
578	2	2	7.937	7.937	7.937	sp|P62318|SMD3_HUMAN	Small nuclear ribonucleoprotein Sm D3 OS=Homo sapiens OX=9606 GN=SNRPD3 PE=1 SV=1	HUMAN	1
579	2	2	6.696	6.696	6.696	sp|P55327|TPD52_HUMAN	Tumor protein D52 OS=Homo sapiens OX=9606 GN=TPD52 PE=1 SV=2	HUMAN	1
580	2	2	21.21	21.21	21.21	sp|P54710|ATNG_HUMAN	Sodium/potassium-transporting ATPase subunit gamma OS=Homo sapiens OX=9606 GN=FXYD2 PE=1 SV=3	HUMAN	1
581	2	2	6.358	6.358	6.358	sp|P51571|SSRD_HUMAN	Translocon-associated protein subunit delta OS=Homo sapiens OX=9606 GN=SSR4 PE=1 SV=1	HUMAN	1
582	2	2	2.81	2.81	2.81	sp|P36578|RL4_HUMAN	60S ribosomal protein L4 OS=Homo sapiens OX=9606 GN=RPL4 PE=1 SV=5	HUMAN	1
583	2	2	1.365	1.365	1.365	sp|P36269|GGT5_HUMAN	Glutathione hydrolase 5 proenzyme OS=Homo sapiens OX=9606 GN=GGT5 PE=1 SV=2	HUMAN	1
584	2	2	3.356	3.356	3.356	sp|P25311|ZA2G_HUMAN	Zinc-alpha-2-glycoprotein OS=Homo sapiens OX=9606 GN=AZGP1 PE=1 SV=2	HUMAN	1
585	2	2	8.387	8.387	8.387	sp|P10620|MGST1_HUMAN	Microsomal glutathione S-transferase 1 OS=Homo sapiens OX=9606 GN=MGST1 PE=1 SV=1	HUMAN	1
586	2	2	2.708	2.708	2.708	sp|P10619|PPGB_HUMAN	Lysosomal protective protein OS=Homo sapiens OX=9606 GN=CTSA PE=1 SV=2	HUMAN	1
587	2	2	10.43	10.43	10.43	sp|P05387|RLA2_HUMAN	60S acidic ribosomal protein P2 OS=Homo sapiens OX=9606 GN=RPLP2 PE=1 SV=1	HUMAN	1
588	2	2	2.273	2.273	2.273	sp|P02760|AMBP_HUMAN	Protein AMBP OS=Homo sapiens OX=9606 GN=AMBP PE=1 SV=1	HUMAN	1
589	2	2	5.963	5.963	5.963	sp|P00492|HPRT_HUMAN	Hypoxanthine-guanine phosphoribosyltransferase OS=Homo sapiens OX=9606 GN=HPRT1 PE=1 SV=2	HUMAN	1
590	2	2	7.821	7.821	7.821	sp|O60888|CUTA_HUMAN	Protein CutA OS=Homo sapiens OX=9606 GN=CUTA PE=1 SV=2	HUMAN	1
591	2	2	7.303	7.303	7.303	sp|O15145|ARPC3_HUMAN	Actin-related protein 2/3 complex subunit 3 OS=Homo sapiens OX=9606 GN=ARPC3 PE=1 SV=3	HUMAN	1
592	2	2	21.43	21.43	21.43	sp|O14957|QCR10_HUMAN	Cytochrome b-c1 complex subunit 10 OS=Homo sapiens OX=9606 GN=UQCR11 PE=1 SV=1	HUMAN	1
593	1.96	3.31	8.555	8.26	6.195	sp|O00757|F16P2_HUMAN	Fructose-1,6-bisphosphatase isozyme 2 OS=Homo sapiens OX=9606 GN=FBP2 PE=1 SV=2	HUMAN	2
594	1.94	2.17	17.78	17.78	17.78	sp|O00479|HMGN4_HUMAN	High mobility group nucleosome-binding domain-containing protein 4 OS=Homo sapiens OX=9606 GN=HMGN4 PE=1 SV=3	HUMAN	2
595	1.92	2.05	15.63	6.25	6.25	sp|P13987|CD59_HUMAN	CD59 glycoprotein OS=Homo sapiens OX=9606 GN=CD59 PE=1 SV=1	HUMAN	1
596	1.9	2.02	5.206	2.386	2.386	sp|P13489|RINI_HUMAN	Ribonuclease inhibitor OS=Homo sapiens OX=9606 GN=RNH1 PE=1 SV=2	HUMAN	1
597	1.88	1.99	12.24	7.483	7.483	sp|P61077|UB2D3_HUMAN	Ubiquitin-conjugating enzyme E2 D3 OS=Homo sapiens OX=9606 GN=UBE2D3 PE=1 SV=1	HUMAN	1
598	1.86	2.09	9.386	9.386	6.859	sp|Q99436|PSB7_HUMAN	Proteasome subunit beta type-7 OS=Homo sapiens OX=9606 GN=PSMB7 PE=1 SV=1	HUMAN	2
599	1.85	2.07	14.6	14.6	14.6	sp|P17568|NDUB7_HUMAN	NADH dehydrogenase [ubiquinone] 1 beta subcomplex subunit 7 OS=Homo sapiens OX=9606 GN=NDUFB7 PE=1 SV=4	HUMAN	2
600	1.83	2.14	14.98	10.4	5.505	sp|Q86X76|NIT1_HUMAN	Deaminated glutathione amidase OS=Homo sapiens OX=9606 GN=NIT1 PE=1 SV=2	HUMAN	2
601	1.82	1.92	4.233	4.233	4.233	sp|O43674|NDUB5_HUMAN	NADH dehydrogenase [ubiquinone] 1 beta subcomplex subunit 5, mitochondrial OS=Homo sapiens OX=9606 GN=NDUFB5 PE=1 SV=1	HUMAN	1
602	1.81	1.94	10.77	3.385	3.385	sp|Q9BQ69|MACD1_HUMAN	O-acetyl-ADP-ribose deacetylase MACROD1 OS=Homo sapiens OX=9606 GN=MACROD1 PE=1 SV=2	HUMAN	1
603	1.79	3.9	10.73	5.536	5.536	sp|Q15181|IPYR_HUMAN	Inorganic pyrophosphatase OS=Homo sapiens OX=9606 GN=PPA1 PE=1 SV=2	HUMAN	2
604	1.74	2.05	34.62	15.38	9.615	sp|P61457|PHS_HUMAN	Pterin-4-alpha-carbinolamine dehydratase OS=Homo sapiens OX=9606 GN=PCBD1 PE=1 SV=2	HUMAN	1
605	1.73	1.95	11.85	11.85	11.85	sp|P09382|LEG1_HUMAN	Galectin-1 OS=Homo sapiens OX=9606 GN=LGALS1 PE=1 SV=2	HUMAN	2
606	1.73	1.94	9.375	9.375	5.208	sp|Q15126|PMVK_HUMAN	Phosphomevalonate kinase OS=Homo sapiens OX=9606 GN=PMVK PE=1 SV=3	HUMAN	1
607	1.72	1.82	2.153	2.153	2.153	sp|Q9P1U1|ARP3B_HUMAN	Actin-related protein 3B OS=Homo sapiens OX=9606 GN=ACTR3B PE=2 SV=1	HUMAN	1
608	1.72	1.82	1.699	1.699	1.699	sp|P16219|ACADS_HUMAN	Short-chain specific acyl-CoA dehydrogenase, mitochondrial OS=Homo sapiens OX=9606 GN=ACADS PE=1 SV=1	HUMAN	1
609	1.71	1.92	2.773	2.773	2.773	sp|P26038|MOES_HUMAN	Moesin OS=Homo sapiens OX=9606 GN=MSN PE=1 SV=3	HUMAN	2
610	1.7	1.86	12.58	12.58	7.947	sp|O15511|ARPC5_HUMAN	Actin-related protein 2/3 complex subunit 5 OS=Homo sapiens OX=9606 GN=ARPC5 PE=1 SV=3	HUMAN	1
611	1.7	1.82	17.24	17.24	17.24	sp|Q96IX5|USMG5_HUMAN	Up-regulated during skeletal muscle growth protein 5 OS=Homo sapiens OX=9606 GN=USMG5 PE=1 SV=1	HUMAN	1
612	1.7	1.82	2.462	2.462	2.462	sp|P43897|EFTS_HUMAN	Elongation factor Ts, mitochondrial OS=Homo sapiens OX=9606 GN=TSFM PE=1 SV=2	HUMAN	1
613	1.69	2	12.31	4.536	2.592	sp|Q9P2R7|SUCB1_HUMAN	Succinate--CoA ligase [ADP-forming] subunit beta, mitochondrial OS=Homo sapiens OX=9606 GN=SUCLA2 PE=1 SV=3	HUMAN	1
614	1.68	1.8	9.524	9.524	9.524	sp|Q71UM5|RS27L_HUMAN	40S ribosomal protein S27-like OS=Homo sapiens OX=9606 GN=RPS27L PE=1 SV=3	HUMAN	1
615	1.66	1.77	17.12	10.51	10.51	sp|Q86V81|THOC4_HUMAN	THO complex subunit 4 OS=Homo sapiens OX=9606 GN=ALYREF PE=1 SV=3	HUMAN	2
616	1.65	1.82	8.44	5.115	3.325	sp|P38159|RBMX_HUMAN	RNA-binding motif protein, X chromosome OS=Homo sapiens OX=9606 GN=RBMX PE=1 SV=3	HUMAN	1
617	1.65	1.8	12.21	9.39	5.164	sp|Q92522|H1X_HUMAN	Histone H1x OS=Homo sapiens OX=9606 GN=H1FX PE=1 SV=1	HUMAN	1
618	1.62	10.56	50	42.22	38.89	sp|P84085|ARF5_HUMAN	ADP-ribosylation factor 5 OS=Homo sapiens OX=9606 GN=ARF5 PE=1 SV=2	HUMAN	6
619	1.62	6.13	42.76	34.87	28.95	sp|P15531|NDKA_HUMAN	Nucleoside diphosphate kinase A OS=Homo sapiens OX=9606 GN=NME1 PE=1 SV=1	HUMAN	4
620	1.59	2.4	13.04	13.04	13.04	sp|P04433|KV311_HUMAN	Immunoglobulin kappa variable 3-11 OS=Homo sapiens OX=9606 GN=IGKV3-11 PE=1 SV=1	HUMAN	2
621	1.58	1.86	8.824	7.563	5.462	sp|Q9UJW2|TINAG_HUMAN	Tubulointerstitial nephritis antigen OS=Homo sapiens OX=9606 GN=TINAG PE=2 SV=3	HUMAN	3
622	1.57	2.97	20.77	12.56	6.28	sp|P30405|PPIF_HUMAN	Peptidyl-prolyl cis-trans isomerase F, mitochondrial OS=Homo sapiens OX=9606 GN=PPIF PE=1 SV=1	HUMAN	2
623	1.57	1.68	8.451	8.451	8.451	sp|P26885|FKBP2_HUMAN	Peptidyl-prolyl cis-trans isomerase FKBP2 OS=Homo sapiens OX=9606 GN=FKBP2 PE=1 SV=2	HUMAN	1
624	1.55	1.77	22.96	17.78	5.185	sp|P62910|RL32_HUMAN	60S ribosomal protein L32 OS=Homo sapiens OX=9606 GN=RPL32 PE=1 SV=2	HUMAN	1
625	1.55	1.68	11.11	11.11	11.11	sp|P02656|APOC3_HUMAN	Apolipoprotein C-III OS=Homo sapiens OX=9606 GN=APOC3 PE=1 SV=1	HUMAN	1
626	1.52	1.64	0.6711	0.6711	0.6711	sp|Q9NQC3|RTN4_HUMAN	Reticulon-4 OS=Homo sapiens OX=9606 GN=RTN4 PE=1 SV=2	HUMAN	1
627	1.5	1.71	10.66	10.66	10.66	sp|P36969|GPX4_HUMAN	Phospholipid hydroperoxide glutathione peroxidase OS=Homo sapiens OX=9606 GN=GPX4 PE=1 SV=3	HUMAN	2
628	1.5	1.66	8.442	8.442	3.247	sp|Q7L266|ASGL1_HUMAN	Isoaspartyl peptidase/L-asparaginase OS=Homo sapiens OX=9606 GN=ASRGL1 PE=1 SV=2	HUMAN	1
629	1.48	1.6	5.696	5.696	5.696	sp|P24666|PPAC_HUMAN	Low molecular weight phosphotyrosine protein phosphatase OS=Homo sapiens OX=9606 GN=ACP1 PE=1 SV=3	HUMAN	1
630	1.47	1.59	2.837	2.837	2.837	sp|Q9BRL6|SRSF8_HUMAN	Serine/arginine-rich splicing factor 8 OS=Homo sapiens OX=9606 GN=SRSF8 PE=1 SV=1	HUMAN	1
631	1.46	1.57	18.97	18.97	18.97	sp|O75438|NDUB1_HUMAN	NADH dehydrogenase [ubiquinone] 1 beta subcomplex subunit 1 OS=Homo sapiens OX=9606 GN=NDUFB1 PE=1 SV=1	HUMAN	1
632	1.44	1.55	3.02	3.02	3.02	sp|P20774|MIME_HUMAN	Mimecan OS=Homo sapiens OX=9606 GN=OGN PE=1 SV=1	HUMAN	1
633	1.42	1.69	12.27	12.27	2.761	sp|Q15717|ELAV1_HUMAN	ELAV-like protein 1 OS=Homo sapiens OX=9606 GN=ELAVL1 PE=1 SV=2	HUMAN	1
634	1.42	1.56	20.74	20.74	16.3	sp|P08708|RS17_HUMAN	40S ribosomal protein S17 OS=Homo sapiens OX=9606 GN=RPS17 PE=1 SV=2	HUMAN	1
635	1.42	1.54	11.65	11.65	11.65	sp|P82909|RT36_HUMAN	28S ribosomal protein S36, mitochondrial OS=Homo sapiens OX=9606 GN=MRPS36 PE=1 SV=2	HUMAN	1
636	1.39	8.49	53.85	41.54	36.15	sp|Q8IUE6|H2A2B_HUMAN	Histone H2A type 2-B OS=Homo sapiens OX=9606 GN=HIST2H2AB PE=1 SV=3	HUMAN	17
637	1.37	1.58	9.012	7.267	2.616	sp|Q13247|SRSF6_HUMAN	Serine/arginine-rich splicing factor 6 OS=Homo sapiens OX=9606 GN=SRSF6 PE=1 SV=2	HUMAN	1
638	1.36	1.52	13.45	13.45	8.403	sp|P61769|B2MG_HUMAN	Beta-2-microglobulin OS=Homo sapiens OX=9606 GN=B2M PE=1 SV=1	HUMAN	1
639	1.35	1.51	15.24	15.24	6.667	sp|P31949|S10AB_HUMAN	Protein S100-A11 OS=Homo sapiens OX=9606 GN=S100A11 PE=1 SV=2	HUMAN	1
640	1.31	1.45	10.99	6.028	3.546	sp|P09012|SNRPA_HUMAN	U1 small nuclear ribonucleoprotein A OS=Homo sapiens OX=9606 GN=SNRPA PE=1 SV=3	HUMAN	1
641	1.3	1.49	6	6	6	sp|O15144|ARPC2_HUMAN	Actin-related protein 2/3 complex subunit 2 OS=Homo sapiens OX=9606 GN=ARPC2 PE=1 SV=1	HUMAN	2
642	1.28	1.44	9.783	7.246	4.348	sp|P28062|PSB8_HUMAN	Proteasome subunit beta type-8 OS=Homo sapiens OX=9606 GN=PSMB8 PE=1 SV=3	HUMAN	1
643	1.28	1.44	10.77	10.77	6.154	sp|P62244|RS15A_HUMAN	40S ribosomal protein S15a OS=Homo sapiens OX=9606 GN=RPS15A PE=1 SV=2	HUMAN	1
644	1.24	1.35	8.403	8.403	8.403	sp|A0A075B6H9|LV469_HUMAN	Immunoglobulin lambda variable 4-69 OS=Homo sapiens OX=9606 GN=IGLV4-69 PE=1 SV=1	HUMAN	1
645	1.22	25.59	41.2	36.53	36.53	sp|Q9BQE3|TBA1C_HUMAN	Tubulin alpha-1C chain OS=Homo sapiens OX=9606 GN=TUBA1C PE=1 SV=1	HUMAN	14
646	1.22	1.34	8.75	8.75	8.75	sp|P62312|LSM6_HUMAN	U6 snRNA-associated Sm-like protein LSm6 OS=Homo sapiens OX=9606 GN=LSM6 PE=1 SV=1	HUMAN	1
647	1.21	1.39	5.621	3.513	1.639	sp|P51606|RENBP_HUMAN	N-acylglucosamine 2-epimerase OS=Homo sapiens OX=9606 GN=RENBP PE=1 SV=2	HUMAN	1
648	1.2	1.44	11.96	11.41	3.804	sp|Q04760|LGUL_HUMAN	Lactoylglutathione lyase OS=Homo sapiens OX=9606 GN=GLO1 PE=1 SV=4	HUMAN	1
649	1.19	1.31	2.484	2.484	2.484	sp|Q9H477|RBSK_HUMAN	Ribokinase OS=Homo sapiens OX=9606 GN=RBKS PE=1 SV=1	HUMAN	1
650	1.19	1.3	6.79	6.79	6.79	sp|Q5VSP4|LC1L1_HUMAN	Putative lipocalin 1-like protein 1 OS=Homo sapiens OX=9606 GN=LCN1P1 PE=5 SV=1	HUMAN	1
651	1.18	1.37	17.78	13.33	13.33	sp|Q01469|FABP5_HUMAN	Fatty acid-binding protein, epidermal OS=Homo sapiens OX=9606 GN=FABP5 PE=1 SV=3	HUMAN	2
652	1.18	1.29	7.477	4.05	4.05	sp|P22087|FBRL_HUMAN	rRNA 2'-O-methyltransferase fibrillarin OS=Homo sapiens OX=9606 GN=FBL PE=1 SV=2	HUMAN	1
653	1.17	1.3	17.65	10.92	10.92	sp|P62314|SMD1_HUMAN	Small nuclear ribonucleoprotein Sm D1 OS=Homo sapiens OX=9606 GN=SNRPD1 PE=1 SV=1	HUMAN	1
654	1.15	1.26	1.907	1.907	1.907	sp|P02765|FETUA_HUMAN	Alpha-2-HS-glycoprotein OS=Homo sapiens OX=9606 GN=AHSG PE=1 SV=1	HUMAN	1
655	1.14	1.35	8.13	8.13	2.846	sp|Q00059|TFAM_HUMAN	Transcription factor A, mitochondrial OS=Homo sapiens OX=9606 GN=TFAM PE=1 SV=1	HUMAN	1
656	1.13	1.29	19.28	19.28	10.84	sp|P02654|APOC1_HUMAN	Apolipoprotein C-I OS=Homo sapiens OX=9606 GN=APOC1 PE=1 SV=1	HUMAN	1
657	1.12	1.35	8.681	8.681	6.944	sp|P62995|TRA2B_HUMAN	Transformer-2 protein homolog beta OS=Homo sapiens OX=9606 GN=TRA2B PE=1 SV=1	HUMAN	2
658	1.11	1.22	9.434	9.434	9.434	sp|Q9Y2R0|COA3_HUMAN	Cytochrome c oxidase assembly factor 3 homolog, mitochondrial OS=Homo sapiens OX=9606 GN=COA3 PE=1 SV=1	HUMAN	1
659	1.1	1.22	6.849	3.767	3.767	sp|P49406|RM19_HUMAN	39S ribosomal protein L19, mitochondrial OS=Homo sapiens OX=9606 GN=MRPL19 PE=1 SV=2	HUMAN	1
660	1.08	1.2	6.337	4.158	1.98	sp|P30101|PDIA3_HUMAN	Protein disulfide-isomerase A3 OS=Homo sapiens OX=9606 GN=PDIA3 PE=1 SV=4	HUMAN	1
661	1.08	1.19	8.911	8.911	8.911	sp|P02655|APOC2_HUMAN	Apolipoprotein C-II OS=Homo sapiens OX=9606 GN=APOC2 PE=1 SV=1	HUMAN	1
662	1.05	1.15	3.463	3.463	3.463	sp|O95372|LYPA2_HUMAN	Acyl-protein thioesterase 2 OS=Homo sapiens OX=9606 GN=LYPLA2 PE=1 SV=1	HUMAN	1
663	1.04	1.21	20.22	20.22	20.22	sp|Q96FJ2|DYL2_HUMAN	Dynein light chain 2, cytoplasmic OS=Homo sapiens OX=9606 GN=DYNLL2 PE=1 SV=1	HUMAN	2
665	1.04	1.14	15.18	8.036	8.036	sp|P01714|LV319_HUMAN	Immunoglobulin lambda variable 3-19 OS=Homo sapiens OX=9606 GN=IGLV3-19 PE=1 SV=2	HUMAN	1
666	1	1.16	6.452	6.452	3.629	sp|P09496|CLCA_HUMAN	Clathrin light chain A OS=Homo sapiens OX=9606 GN=CLTA PE=1 SV=1	HUMAN	1
667	1	1.15	4.564	2.49	1.383	sp|Q08426|ECHP_HUMAN	Peroxisomal bifunctional enzyme OS=Homo sapiens OX=9606 GN=EHHADH PE=1 SV=3	HUMAN	1
668	0.99	1.11	8.257	5.046	5.046	sp|Q9UBQ5|EIF3K_HUMAN	Eukaryotic translation initiation factor 3 subunit K OS=Homo sapiens OX=9606 GN=EIF3K PE=1 SV=1	HUMAN	1
669	0.99	1.1	19	10	10	sp|P05114|HMGN1_HUMAN	Non-histone chromosomal protein HMG-14 OS=Homo sapiens OX=9606 GN=HMGN1 PE=1 SV=3	HUMAN	1
670	0.98	1.08	6.077	6.077	6.077	sp|P40616|ARL1_HUMAN	ADP-ribosylation factor-like protein 1 OS=Homo sapiens OX=9606 GN=ARL1 PE=1 SV=1	HUMAN	1
671	0.95	1.12	10.11	5.776	3.249	sp|Q15404|RSU1_HUMAN	Ras suppressor protein 1 OS=Homo sapiens OX=9606 GN=RSU1 PE=1 SV=3	HUMAN	1
672	0.95	1.06	2.366	1.245	1.245	sp|P14625|ENPL_HUMAN	Endoplasmin OS=Homo sapiens OX=9606 GN=HSP90B1 PE=1 SV=1	HUMAN	1
673	0.93	1.09	3.652	2.435	1.217	sp|Q3LXA3|TKFC_HUMAN	Triokinase/FMN cyclase OS=Homo sapiens OX=9606 GN=TKFC PE=1 SV=2	HUMAN	1
674	0.93	1.08	9.635	2.658	2.658	sp|O43772|MCAT_HUMAN	Mitochondrial carnitine/acylcarnitine carrier protein OS=Homo sapiens OX=9606 GN=SLC25A20 PE=1 SV=1	HUMAN	1
675	0.93	1.03	0.4509	0.4509	0.4509	sp|Q8TF72|SHRM3_HUMAN	Protein Shroom3 OS=Homo sapiens OX=9606 GN=SHROOM3 PE=1 SV=2	HUMAN	1
677	0.91	1.03	11.56	11.56	6.803	sp|P49789|FHIT_HUMAN	Bis(5'-adenosyl)-triphosphatase OS=Homo sapiens OX=9606 GN=FHIT PE=1 SV=3	HUMAN	1
678	0.87	0.98	4.324	4.324	2.703	sp|Q92747|ARC1A_HUMAN	Actin-related protein 2/3 complex subunit 1A OS=Homo sapiens OX=9606 GN=ARPC1A PE=2 SV=2	HUMAN	1
679	0.87	0.97	9.302	9.302	9.302	sp|P49458|SRP09_HUMAN	Signal recognition particle 9 kDa protein OS=Homo sapiens OX=9606 GN=SRP9 PE=1 SV=2	HUMAN	1
680	0.85	0.99	9.091	6.22	6.22	sp|P26583|HMGB2_HUMAN	High mobility group protein B2 OS=Homo sapiens OX=9606 GN=HMGB2 PE=1 SV=2	HUMAN	1
681	0.84	0.94	8.075	8.075	8.075	sp|Q6IAA8|LTOR1_HUMAN	Ragulator complex protein LAMTOR1 OS=Homo sapiens OX=9606 GN=LAMTOR1 PE=1 SV=2	HUMAN	1
682	0.83	0.95	3.837	2.158	2.158	sp|P27797|CALR_HUMAN	Calreticulin OS=Homo sapiens OX=9606 GN=CALR PE=1 SV=1	HUMAN	1
683	0.83	0.93	3.736	2.011	2.011	sp|P40121|CAPG_HUMAN	Macrophage-capping protein OS=Homo sapiens OX=9606 GN=CAPG PE=1 SV=2	HUMAN	1
684	0.83	0.93	3.98	3.98	3.98	sp|P52566|GDIR2_HUMAN	Rho GDP-dissociation inhibitor 2 OS=Homo sapiens OX=9606 GN=ARHGDIB PE=1 SV=3	HUMAN	1
685	0.82	0.92	4.749	2.793	2.793	sp|Q15257|PTPA_HUMAN	Serine/threonine-protein phosphatase 2A activator OS=Homo sapiens OX=9606 GN=PTPA PE=1 SV=3	HUMAN	1
686	0.81	0.91	7.377	7.377	7.377	sp|Q9H7C9|AAMDC_HUMAN	Mth938 domain-containing protein OS=Homo sapiens OX=9606 GN=AAMDC PE=1 SV=1	HUMAN	1
687	0.81	0.91	3.704	3.704	3.704	sp|Q9H1E3|NUCKS_HUMAN	Nuclear ubiquitous casein and cyclin-dependent kinase substrate 1 OS=Homo sapiens OX=9606 GN=NUCKS1 PE=1 SV=1	HUMAN	1
688	0.77	0.88	11.29	11.29	5.645	sp|O75380|NDUS6_HUMAN	NADH dehydrogenase [ubiquinone] iron-sulfur protein 6, mitochondrial OS=Homo sapiens OX=9606 GN=NDUFS6 PE=1 SV=1	HUMAN	1
689	0.76	0.86	4.372	4.372	4.372	sp|P61081|UBC12_HUMAN	NEDD8-conjugating enzyme Ubc12 OS=Homo sapiens OX=9606 GN=UBE2M PE=1 SV=1	HUMAN	1
690	0.75	0.85	9.163	2.789	2.789	sp|Q9BSH5|HDHD3_HUMAN	Haloacid dehalogenase-like hydrolase domain-containing protein 3 OS=Homo sapiens OX=9606 GN=HDHD3 PE=1 SV=1	HUMAN	1
691	0.75	0.84	7.237	7.237	7.237	sp|Q9Y3D6|FIS1_HUMAN	Mitochondrial fission 1 protein OS=Homo sapiens OX=9606 GN=FIS1 PE=1 SV=2	HUMAN	1
692	0.73	17.06	43.69	40.54	36.49	sp|P09210|GSTA2_HUMAN	Glutathione S-transferase A2 OS=Homo sapiens OX=9606 GN=GSTA2 PE=1 SV=4	HUMAN	11
693	0.72	0.84	10.76	2.778	2.778	sp|Q02878|RL6_HUMAN	60S ribosomal protein L6 OS=Homo sapiens OX=9606 GN=RPL6 PE=1 SV=3	HUMAN	1
694	0.72	0.81	12.7	5.556	5.556	sp|P49773|HINT1_HUMAN	Histidine triad nucleotide-binding protein 1 OS=Homo sapiens OX=9606 GN=HINT1 PE=1 SV=2	HUMAN	1
695	0.7	0.8	5.66	2.83	2.83	sp|O75208|COQ9_HUMAN	Ubiquinone biosynthesis protein COQ9, mitochondrial OS=Homo sapiens OX=9606 GN=COQ9 PE=1 SV=1	HUMAN	1
696	0.65	0.73	5.469	5.469	5.469	sp|O95139|NDUB6_HUMAN	NADH dehydrogenase [ubiquinone] 1 beta subcomplex subunit 6 OS=Homo sapiens OX=9606 GN=NDUFB6 PE=1 SV=3	HUMAN	1
697	0.64	0.73	3.854	3.854	3.854	sp|Q14117|DPYS_HUMAN	Dihydropyrimidinase OS=Homo sapiens OX=9606 GN=DPYS PE=1 SV=1	HUMAN	1
699	0.64	0.72	1.94	1.94	1.94	sp|P01008|ANT3_HUMAN	Antithrombin-III OS=Homo sapiens OX=9606 GN=SERPINC1 PE=1 SV=1	HUMAN	1
700	0.63	0.71	3.39	3.39	3.39	sp|P54920|SNAA_HUMAN	Alpha-soluble NSF attachment protein OS=Homo sapiens OX=9606 GN=NAPA PE=1 SV=3	HUMAN	1
701	0.62	1.01	13.53	6.391	3.383	sp|P01911|2B1F_HUMAN	HLA class II histocompatibility antigen, DRB1-15 beta chain OS=Homo sapiens OX=9606 GN=HLA-DRB1 PE=1 SV=2	HUMAN	1
702	0.62	0.74	1.575	1.575	0.8858	sp|Q9Y6C2|EMIL1_HUMAN	EMILIN-1 OS=Homo sapiens OX=9606 GN=EMILIN1 PE=1 SV=3	HUMAN	1
703	0.62	0.71	6.186	3.436	3.436	sp|Q8WWC4|MAIP1_HUMAN	m-AAA protease-interacting protein 1, mitochondrial OS=Homo sapiens OX=9606 GN=MAIP1 PE=1 SV=1	HUMAN	1
704	0.62	0.69	9.016	6.557	6.557	sp|Q9Y224|RTRAF_HUMAN	RNA transcription, translation and transport factor protein OS=Homo sapiens OX=9606 GN=RTRAF PE=1 SV=1	HUMAN	1

## Sheet: SDS LB Replicate 1
N	Unused	Total	%Cov	%Cov(50)	%Cov(95)	Accession	Name	Species	Peptides(95%)
1	134.07	134.07	94.25	93.76	90.31	sp|P02768|ALBU_HUMAN	Serum albumin OS=Homo sapiens OX=9606 GN=ALB PE=1 SV=2	HUMAN	448
2	125.31	125.3	53.1	48.77	43.11	sp|P01024|CO3_HUMAN	Complement C3 OS=Homo sapiens OX=9606 GN=C3 PE=1 SV=2	HUMAN	66
3	89.04	89.04	68.17	65.09	55.76	sp|O43707|ACTN4_HUMAN	Alpha-actinin-4 OS=Homo sapiens OX=9606 GN=ACTN4 PE=1 SV=2	HUMAN	48
4	77.51	77.51	70.2	69.05	60.46	sp|P02787|TRFE_HUMAN	Serotransferrin OS=Homo sapiens OX=9606 GN=TF PE=1 SV=3	HUMAN	49
5	72.82	72.82	49.64	49.53	44.47	sp|P15144|AMPN_HUMAN	Aminopeptidase N OS=Homo sapiens OX=9606 GN=ANPEP PE=1 SV=4	HUMAN	51
6	72.22	72.28	12.82	11.54	7.863	sp|P98164|LRP2_HUMAN	Low-density lipoprotein receptor-related protein 2 OS=Homo sapiens OX=9606 GN=LRP2 PE=1 SV=3	HUMAN	33
7	70.18	70.18	59.23	59.23	55.9	sp|Q99798|ACON_HUMAN	Aconitate hydratase, mitochondrial OS=Homo sapiens OX=9606 GN=ACO2 PE=1 SV=2	HUMAN	44
8	66.01	66.01	86.7	85.19	77.04	sp|P08670|VIME_HUMAN	Vimentin OS=Homo sapiens OX=9606 GN=VIM PE=1 SV=4	HUMAN	41
9	63.15	63.14	22.21	19.46	14.77	sp|Q13813|SPTN1_HUMAN	Spectrin alpha chain, non-erythrocytic 1 OS=Homo sapiens OX=9606 GN=SPTAN1 PE=1 SV=3	HUMAN	30
10	60.13	60.13	84.87	84.16	82.74	sp|P50440|GATM_HUMAN	Glycine amidinotransferase, mitochondrial OS=Homo sapiens OX=9606 GN=GATM PE=1 SV=1	HUMAN	65
11	59.58	59.65	63.65	63.65	56.78	sp|P25705|ATPA_HUMAN	ATP synthase subunit alpha, mitochondrial OS=Homo sapiens OX=9606 GN=ATP5F1A PE=1 SV=1	HUMAN	44
12	58.16	58.16	59.38	54.69	52.03	sp|Q16822|PCKGM_HUMAN	Phosphoenolpyruvate carboxykinase [GTP], mitochondrial OS=Homo sapiens OX=9606 GN=PCK2 PE=1 SV=4	HUMAN	37
13	57.72	57.73	70.65	70.65	66.17	sp|Q02252|MMSA_HUMAN	Methylmalonate-semialdehyde dehydrogenase [acylating], mitochondrial OS=Homo sapiens OX=9606 GN=ALDH6A1 PE=1 SV=2	HUMAN	47
14	55.92	55.92	58.06	54.07	46.1	sp|P26038|MOES_HUMAN	Moesin OS=Homo sapiens OX=9606 GN=MSN PE=1 SV=3	HUMAN	33
15	54.33	54.33	13.66	11.87	8.142	sp|O60494|CUBN_HUMAN	Cubilin OS=Homo sapiens OX=9606 GN=CUBN PE=1 SV=5	HUMAN	24
16	52.27	52.45	44.57	42.39	41.61	sp|P04264|K2C1_HUMAN	Keratin, type II cytoskeletal 1 OS=Homo sapiens OX=9606 GN=KRT1 PE=1 SV=6	HUMAN	38
17	51.91	51.92	72.35	72.35	67.97	sp|P06733|ENOA_HUMAN	Alpha-enolase OS=Homo sapiens OX=9606 GN=ENO1 PE=1 SV=2	HUMAN	45
18	51.56	51.59	47.58	47.58	42.19	sp|Q08426|ECHP_HUMAN	Peroxisomal bifunctional enzyme OS=Homo sapiens OX=9606 GN=EHHADH PE=1 SV=3	HUMAN	26
19	50.68	50.7	51.54	48.63	47.43	sp|P13645|K1C10_HUMAN	Keratin, type I cytoskeletal 10 OS=Homo sapiens OX=9606 GN=KRT10 PE=1 SV=6	HUMAN	29
20	50.44	50.46	41.06	41.06	36.56	sp|P21399|ACOC_HUMAN	Cytoplasmic aconitate hydratase OS=Homo sapiens OX=9606 GN=ACO1 PE=1 SV=3	HUMAN	25
21	50.18	50.21	70.24	67.04	58.95	sp|P14618|KPYM_HUMAN	Pyruvate kinase PKM OS=Homo sapiens OX=9606 GN=PKM PE=1 SV=4	HUMAN	27
22	49.9	49.91	64.3	62.39	59.97	sp|Q08AH3|ACS2A_HUMAN	Acyl-coenzyme A synthetase ACSM2A, mitochondrial OS=Homo sapiens OX=9606 GN=ACSM2A PE=1 SV=2	HUMAN	37
23	49.83	49.87	40.3	40.03	35.66	sp|P07900|HS90A_HUMAN	Heat shock protein HSP 90-alpha OS=Homo sapiens OX=9606 GN=HSP90AA1 PE=1 SV=5	HUMAN	25
24	49.26	49.31	51.64	48.1	47.18	sp|P40939|ECHA_HUMAN	Trifunctional enzyme subunit alpha, mitochondrial OS=Homo sapiens OX=9606 GN=HADHA PE=1 SV=2	HUMAN	28
25	49.1	49.15	68.03	63.06	60.92	sp|P30038|AL4A1_HUMAN	Delta-1-pyrroline-5-carboxylate dehydrogenase, mitochondrial OS=Homo sapiens OX=9606 GN=ALDH4A1 PE=1 SV=3	HUMAN	32
26	48.45	48.47	49.91	49.91	47.47	sp|P10809|CH60_HUMAN	60 kDa heat shock protein, mitochondrial OS=Homo sapiens OX=9606 GN=HSPD1 PE=1 SV=2	HUMAN	36
27	48.34	48.5	62.01	60.22	54.66	sp|P00367|DHE3_HUMAN	Glutamate dehydrogenase 1, mitochondrial OS=Homo sapiens OX=9606 GN=GLUD1 PE=1 SV=2	HUMAN	36
28	48.16	48.21	73.47	69.05	66.11	sp|Q96KP4|CNDP2_HUMAN	Cytosolic non-specific dipeptidase OS=Homo sapiens OX=9606 GN=CNDP2 PE=1 SV=2	HUMAN	39
29	47.65	48.7	19.88	14.13	10.66	sp|Q01082|SPTB2_HUMAN	Spectrin beta chain, non-erythrocytic 1 OS=Homo sapiens OX=9606 GN=SPTBN1 PE=1 SV=2	HUMAN	22
30	47.52	47.66	84.07	83.82	79.41	sp|Q03154|ACY1_HUMAN	Aminoacylase-1 OS=Homo sapiens OX=9606 GN=ACY1 PE=1 SV=1	HUMAN	37
31	47.28	47.4	82.77	82.77	80.34	sp|P00966|ASSY_HUMAN	Argininosuccinate synthase OS=Homo sapiens OX=9606 GN=ASS1 PE=1 SV=2	HUMAN	65
32	47.19	47.32	36.95	35.33	29.91	sp|P02671|FIBA_HUMAN	Fibrinogen alpha chain OS=Homo sapiens OX=9606 GN=FGA PE=1 SV=2	HUMAN	28
33	47.09	47.15	61.39	61.39	55.3	sp|Q3LXA3|TKFC_HUMAN	Triokinase/FMN cyclase OS=Homo sapiens OX=9606 GN=TKFC PE=1 SV=2	HUMAN	31
34	46.82	46.95	69.95	69.95	66.5	sp|Q93088|BHMT1_HUMAN	Betaine--homocysteine S-methyltransferase 1 OS=Homo sapiens OX=9606 GN=BHMT PE=1 SV=2	HUMAN	46
35	46.67	46.94	25.75	24.2	15.94	sp|P0C0L5|CO4B_HUMAN	Complement C4-B OS=Homo sapiens OX=9606 GN=C4B PE=1 SV=2	HUMAN	20
36	45.62	45.7	9.952	8.586	6.081	sp|P98160|PGBM_HUMAN	Basement membrane-specific heparan sulfate proteoglycan core protein OS=Homo sapiens OX=9606 GN=HSPG2 PE=1 SV=4	HUMAN	20
37	45.61	45.64	51.55	47.96	42.9	sp|O95831|AIFM1_HUMAN	Apoptosis-inducing factor 1, mitochondrial OS=Homo sapiens OX=9606 GN=AIFM1 PE=1 SV=1	HUMAN	24
38	45.37	45.39	71.22	66.67	60.91	sp|P00558|PGK1_HUMAN	Phosphoglycerate kinase 1 OS=Homo sapiens OX=9606 GN=PGK1 PE=1 SV=3	HUMAN	29
39	44.5	44.53	51.7	49.54	46.28	sp|P11142|HSP7C_HUMAN	Heat shock cognate 71 kDa protein OS=Homo sapiens OX=9606 GN=HSPA8 PE=1 SV=1	HUMAN	29
40	44.19	44.2	55.32	54.93	53.58	sp|P05091|ALDH2_HUMAN	Aldehyde dehydrogenase, mitochondrial OS=Homo sapiens OX=9606 GN=ALDH2 PE=1 SV=2	HUMAN	28
41	43.76	43.77	64.84	64.84	62	sp|P06576|ATPB_HUMAN	ATP synthase subunit beta, mitochondrial OS=Homo sapiens OX=9606 GN=ATP5F1B PE=1 SV=3	HUMAN	41
42	43.47	43.54	60.48	57.88	55.47	sp|P49419|AL7A1_HUMAN	Alpha-aminoadipic semialdehyde dehydrogenase OS=Homo sapiens OX=9606 GN=ALDH7A1 PE=1 SV=5	HUMAN	25
43	43.18	43.32	56.64	53.76	50.88	sp|P48735|IDHP_HUMAN	Isocitrate dehydrogenase [NADP], mitochondrial OS=Homo sapiens OX=9606 GN=IDH2 PE=1 SV=2	HUMAN	27
44	42.95	43.03	40.67	37.47	33.87	sp|P08473|NEP_HUMAN	Neprilysin OS=Homo sapiens OX=9606 GN=MME PE=1 SV=2	HUMAN	22
45	42.85	42.95	68.18	62.92	60.05	sp|P01009|A1AT_HUMAN	Alpha-1-antitrypsin OS=Homo sapiens OX=9606 GN=SERPINA1 PE=1 SV=3	HUMAN	31
46	42.82	42.94	40.47	37.36	26.16	sp|O75891|AL1L1_HUMAN	Cytosolic 10-formyltetrahydrofolate dehydrogenase OS=Homo sapiens OX=9606 GN=ALDH1L1 PE=1 SV=2	HUMAN	19
47	42.41	42.44	85.67	84.18	84.18	sp|P04406|G3P_HUMAN	Glyceraldehyde-3-phosphate dehydrogenase OS=Homo sapiens OX=9606 GN=GAPDH PE=1 SV=3	HUMAN	51
48	41.99	42.1	85.07	85.07	83.2	sp|P63261|ACTG_HUMAN	Actin, cytoplasmic 2 OS=Homo sapiens OX=9606 GN=ACTG1 PE=1 SV=1	HUMAN	88
49	41.47	41.59	80.22	78.02	77.2	sp|P05062|ALDOB_HUMAN	Fructose-bisphosphate aldolase B OS=Homo sapiens OX=9606 GN=ALDOB PE=1 SV=2	HUMAN	52
50	40.6	40.78	74.91	71.91	69.29	sp|P02647|APOA1_HUMAN	Apolipoprotein A-I OS=Homo sapiens OX=9606 GN=APOA1 PE=1 SV=1	HUMAN	35
51	39.54	39.58	97.96	96.6	96.6	sp|P68871|HBB_HUMAN	Hemoglobin subunit beta OS=Homo sapiens OX=9606 GN=HBB PE=1 SV=2	HUMAN	182
52	39.05	39.08	58.05	55.72	55.72	sp|Q13228|SBP1_HUMAN	Methanethiol oxidase OS=Homo sapiens OX=9606 GN=SELENBP1 PE=1 SV=2	HUMAN	20
53	38.97	39.48	78.46	78.46	72	sp|P14550|AK1A1_HUMAN	Alcohol dehydrogenase [NADP(+)] OS=Homo sapiens OX=9606 GN=AKR1A1 PE=1 SV=3	HUMAN	23
54	38.87	39.1	34.78	32.8	27.6	sp|P22314|UBA1_HUMAN	Ubiquitin-like modifier-activating enzyme 1 OS=Homo sapiens OX=9606 GN=UBA1 PE=1 SV=3	HUMAN	20
55	38.75	38.78	59.33	59.33	59.33	sp|P68371|TBB4B_HUMAN	Tubulin beta-4B chain OS=Homo sapiens OX=9606 GN=TUBB4B PE=1 SV=1	HUMAN	30
56	38.59	38.94	22.32	20.22	16.69	sp|P01023|A2MG_HUMAN	Alpha-2-macroglobulin OS=Homo sapiens OX=9606 GN=A2M PE=1 SV=3	HUMAN	19
57	38.57	38.68	65.74	63.98	62.47	sp|P42765|THIM_HUMAN	3-ketoacyl-CoA thiolase, mitochondrial OS=Homo sapiens OX=9606 GN=ACAA2 PE=1 SV=2	HUMAN	27
58	38.41	38.8	35.37	33.62	23.91	sp|P14625|ENPL_HUMAN	Endoplasmin OS=Homo sapiens OX=9606 GN=HSP90B1 PE=1 SV=1	HUMAN	19
59	38.34	38.77	41.9	37.77	30.63	sp|P05165|PCCA_HUMAN	Propionyl-CoA carboxylase alpha chain, mitochondrial OS=Homo sapiens OX=9606 GN=PCCA PE=1 SV=4	HUMAN	19
60	37.79	37.89	40.56	37.15	33.28	sp|P08133|ANXA6_HUMAN	Annexin A6 OS=Homo sapiens OX=9606 GN=ANXA6 PE=1 SV=3	HUMAN	19
61	37.77	37.87	60.46	56.73	50.1	sp|P34896|GLYC_HUMAN	Serine hydroxymethyltransferase, cytosolic OS=Homo sapiens OX=9606 GN=SHMT1 PE=1 SV=1	HUMAN	22
62	37.65	37.8	65.99	60.49	50.1	sp|P02675|FIBB_HUMAN	Fibrinogen beta chain OS=Homo sapiens OX=9606 GN=FGB PE=1 SV=2	HUMAN	20
63	37.64	37.7	66.08	61.64	59.87	sp|Q71U36|TBA1A_HUMAN	Tubulin alpha-1A chain OS=Homo sapiens OX=9606 GN=TUBA1A PE=1 SV=1	HUMAN	28
64	37.59	37.6	67.75	67.75	67.75	sp|P40926|MDHM_HUMAN	Malate dehydrogenase, mitochondrial OS=Homo sapiens OX=9606 GN=MDH2 PE=1 SV=3	HUMAN	24
65	37.54	37.75	83.95	79.94	60.46	sp|P21695|GPDA_HUMAN	Glycerol-3-phosphate dehydrogenase [NAD(+)], cytoplasmic OS=Homo sapiens OX=9606 GN=GPD1 PE=1 SV=4	HUMAN	18
66	37.43	37.93	41.97	40.8	32.84	sp|P38646|GRP75_HUMAN	Stress-70 protein, mitochondrial OS=Homo sapiens OX=9606 GN=HSPA9 PE=1 SV=2	HUMAN	21
67	37.24	37.45	33.42	29.37	22.98	sp|P27487|DPP4_HUMAN	Dipeptidyl peptidase 4 OS=Homo sapiens OX=9606 GN=DPP4 PE=1 SV=2	HUMAN	17
68	36.13	36.19	60.78	60.78	54.49	sp|P07195|LDHB_HUMAN	L-lactate dehydrogenase B chain OS=Homo sapiens OX=9606 GN=LDHB PE=1 SV=2	HUMAN	34
69	35.37	35.4	53.43	51.95	50.09	sp|P05166|PCCB_HUMAN	Propionyl-CoA carboxylase beta chain, mitochondrial OS=Homo sapiens OX=9606 GN=PCCB PE=1 SV=3	HUMAN	19
70	35.15	37.66	59.28	59.08	53.49	sp|P00352|AL1A1_HUMAN	Retinal dehydrogenase 1 OS=Homo sapiens OX=9606 GN=ALDH1A1 PE=1 SV=2	HUMAN	20
71	35.09	35.14	27.86	25.9	21.41	sp|P05023|AT1A1_HUMAN	Sodium/potassium-transporting ATPase subunit alpha-1 OS=Homo sapiens OX=9606 GN=ATP1A1 PE=1 SV=1	HUMAN	21
72	34.66	34.72	53.16	48.46	44.73	sp|P38606|VATA_HUMAN	V-type proton ATPase catalytic subunit A OS=Homo sapiens OX=9606 GN=ATP6V1A PE=1 SV=2	HUMAN	19
73	34.64	34.67	54	52.4	43.2	sp|P80404|GABT_HUMAN	4-aminobutyrate aminotransferase, mitochondrial OS=Homo sapiens OX=9606 GN=ABAT PE=1 SV=3	HUMAN	20
74	34.29	34.32	66.67	66.67	64.72	sp|P16444|DPEP1_HUMAN	Dipeptidase 1 OS=Homo sapiens OX=9606 GN=DPEP1 PE=1 SV=3	HUMAN	30
75	34.05	34.12	36.59	35.61	34.47	sp|Q96CM8|ACSF2_HUMAN	Acyl-CoA synthetase family member 2, mitochondrial OS=Homo sapiens OX=9606 GN=ACSF2 PE=1 SV=2	HUMAN	17
76	33.45	33.55	31.66	27.81	18.82	sp|P11586|C1TC_HUMAN	C-1-tetrahydrofolate synthase, cytoplasmic OS=Homo sapiens OX=9606 GN=MTHFD1 PE=1 SV=3	HUMAN	18
77	33.41	33.43	56.17	48.96	46.87	sp|P04040|CATA_HUMAN	Catalase OS=Homo sapiens OX=9606 GN=CAT PE=1 SV=3	HUMAN	21
78	32.9	40.56	47.74	47.74	41.81	sp|P0DMV9|HS71B_HUMAN	Heat shock 70 kDa protein 1B OS=Homo sapiens OX=9606 GN=HSPA1B PE=1 SV=1	HUMAN	24
79	32.8	34.38	44.3	44.3	38.84	sp|P35527|K1C9_HUMAN	Keratin, type I cytoskeletal 9 OS=Homo sapiens OX=9606 GN=KRT9 PE=1 SV=3	HUMAN	20
80	32.6	32.62	56.44	55.04	44.5	sp|P24752|THIL_HUMAN	Acetyl-CoA acetyltransferase, mitochondrial OS=Homo sapiens OX=9606 GN=ACAT1 PE=1 SV=1	HUMAN	21
81	32.09	42.65	45.38	39.12	35.37	sp|P35908|K22E_HUMAN	Keratin, type II cytoskeletal 2 epidermal OS=Homo sapiens OX=9606 GN=KRT2 PE=1 SV=2	HUMAN	25
82	31.97	32.01	78.32	78.32	71.33	sp|P60174|TPIS_HUMAN	Triosephosphate isomerase OS=Homo sapiens OX=9606 GN=TPI1 PE=1 SV=3	HUMAN	24
83	31.8	31.87	54.08	52.32	49.45	sp|P02679|FIBG_HUMAN	Fibrinogen gamma chain OS=Homo sapiens OX=9606 GN=FGG PE=1 SV=3	HUMAN	22
84	31.61	31.68	42.51	38.26	38.26	sp|O95954|FTCD_HUMAN	Formimidoyltransferase-cyclodeaminase OS=Homo sapiens OX=9606 GN=FTCD PE=1 SV=2	HUMAN	19
85	31.51	31.55	22.09	19.35	17.01	sp|Q02218|ODO1_HUMAN	2-oxoglutarate dehydrogenase, mitochondrial OS=Homo sapiens OX=9606 GN=OGDH PE=1 SV=3	HUMAN	16
86	31.34	31.37	60.06	59.76	57.69	sp|P09467|F16P1_HUMAN	Fructose-1,6-bisphosphatase 1 OS=Homo sapiens OX=9606 GN=FBP1 PE=1 SV=5	HUMAN	21
87	31.24	31.61	50.18	46.95	33.69	sp|P06744|G6PI_HUMAN	Glucose-6-phosphate isomerase OS=Homo sapiens OX=9606 GN=GPI PE=1 SV=4	HUMAN	16
88	31	31.06	45.13	41.09	39.19	sp|P11310|ACADM_HUMAN	Medium-chain specific acyl-CoA dehydrogenase, mitochondrial OS=Homo sapiens OX=9606 GN=ACADM PE=1 SV=1	HUMAN	19
89	30.58	30.62	32.21	31.3	28.7	sp|P49748|ACADV_HUMAN	Very long-chain specific acyl-CoA dehydrogenase, mitochondrial OS=Homo sapiens OX=9606 GN=ACADVL PE=1 SV=1	HUMAN	15
90	30.38	30.44	56.94	51.39	49.54	sp|Q96I99|SUCB2_HUMAN	Succinate--CoA ligase [GDP-forming] subunit beta, mitochondrial OS=Homo sapiens OX=9606 GN=SUCLG2 PE=1 SV=2	HUMAN	20
91	30.31	30.37	31.99	25.4	22.4	sp|Q9UI17|M2GD_HUMAN	Dimethylglycine dehydrogenase, mitochondrial OS=Homo sapiens OX=9606 GN=DMGDH PE=1 SV=2	HUMAN	15
92	30.1	31.97	50.48	47.34	38.41	sp|O75874|IDHC_HUMAN	Isocitrate dehydrogenase [NADP] cytoplasmic OS=Homo sapiens OX=9606 GN=IDH1 PE=1 SV=2	HUMAN	15
93	30.08	30.11	71.82	69.09	67.88	sp|P01857|IGHG1_HUMAN	Immunoglobulin heavy constant gamma 1 OS=Homo sapiens OX=9606 GN=IGHG1 PE=1 SV=1	HUMAN	41
94	29.91	29.98	70.82	69	66.87	sp|Q08257|QOR_HUMAN	Quinone oxidoreductase OS=Homo sapiens OX=9606 GN=CRYZ PE=1 SV=1	HUMAN	20
95	29.69	29.77	79.04	75.74	73.53	sp|P35232|PHB_HUMAN	Prohibitin OS=Homo sapiens OX=9606 GN=PHB PE=1 SV=1	HUMAN	15
96	29.41	42.77	52.38	49.69	35.82	sp|P05787|K2C8_HUMAN	Keratin, type II cytoskeletal 8 OS=Homo sapiens OX=9606 GN=KRT8 PE=1 SV=7	HUMAN	23
97	28.95	28.99	43.42	38.9	34.77	sp|P09622|DLDH_HUMAN	Dihydrolipoyl dehydrogenase, mitochondrial OS=Homo sapiens OX=9606 GN=DLD PE=1 SV=2	HUMAN	15
98	28.65	28.91	44.94	43.72	33.81	sp|P49189|AL9A1_HUMAN	4-trimethylaminobutyraldehyde dehydrogenase OS=Homo sapiens OX=9606 GN=ALDH9A1 PE=1 SV=3	HUMAN	16
99	28.62	28.85	25.72	24.28	16.72	sp|P11498|PYC_HUMAN	Pyruvate carboxylase, mitochondrial OS=Homo sapiens OX=9606 GN=PC PE=1 SV=2	HUMAN	16
100	27.82	27.85	98.59	98.59	98.59	sp|P69905|HBA_HUMAN	Hemoglobin subunit alpha OS=Homo sapiens OX=9606 GN=HBA1 PE=1 SV=2	HUMAN	146
101	27.46	27.67	41.67	39.81	34.26	sp|P23526|SAHH_HUMAN	Adenosylhomocysteinase OS=Homo sapiens OX=9606 GN=AHCY PE=1 SV=4	HUMAN	14
102	27.44	27.88	12.12	8.184	5.792	sp|P12111|CO6A3_HUMAN	Collagen alpha-3(VI) chain OS=Homo sapiens OX=9606 GN=COL6A3 PE=1 SV=5	HUMAN	14
103	27.35	27.44	71.1	71.1	71.1	sp|P01876|IGHA1_HUMAN	Immunoglobulin heavy constant alpha 1 OS=Homo sapiens OX=9606 GN=IGHA1 PE=1 SV=2	HUMAN	30
104	27.23	27.45	50.84	47.49	41.62	sp|O14745|NHRF1_HUMAN	Na(+)/H(+) exchange regulatory cofactor NHE-RF1 OS=Homo sapiens OX=9606 GN=SLC9A3R1 PE=1 SV=4	HUMAN	16
105	27.14	27.29	62.21	59.53	53.51	sp|Q99623|PHB2_HUMAN	Prohibitin-2 OS=Homo sapiens OX=9606 GN=PHB2 PE=1 SV=2	HUMAN	16
106	27	27.36	27.51	25.29	20.28	sp|P13639|EF2_HUMAN	Elongation factor 2 OS=Homo sapiens OX=9606 GN=EEF2 PE=1 SV=4	HUMAN	14
107	26.95	27.06	58.39	54.03	49.33	sp|P50053|KHK_HUMAN	Ketohexokinase OS=Homo sapiens OX=9606 GN=KHK PE=1 SV=2	HUMAN	16
108	26.64	26.75	43.05	42.86	39.92	sp|P21281|VATB2_HUMAN	V-type proton ATPase subunit B, brain isoform OS=Homo sapiens OX=9606 GN=ATP6V1B2 PE=1 SV=3	HUMAN	14
109	26.02	26.04	34.19	30.72	28.77	sp|P31040|SDHA_HUMAN	Succinate dehydrogenase [ubiquinone] flavoprotein subunit, mitochondrial OS=Homo sapiens OX=9606 GN=SDHA PE=1 SV=2	HUMAN	14
110	26	42.1	49.49	45.22	29.35	sp|P15311|EZRI_HUMAN	Ezrin OS=Homo sapiens OX=9606 GN=EZR PE=1 SV=4	HUMAN	23
111	25.95	26.11	24.38	21.82	20.64	sp|P08123|CO1A2_HUMAN	Collagen alpha-2(I) chain OS=Homo sapiens OX=9606 GN=COL1A2 PE=1 SV=7	HUMAN	24
112	25.85	25.89	44.09	40.89	31.28	sp|P00738|HPT_HUMAN	Haptoglobin OS=Homo sapiens OX=9606 GN=HP PE=1 SV=1	HUMAN	13
113	25.84	25.89	49.58	46.74	38.81	sp|P22626|ROA2_HUMAN	Heterogeneous nuclear ribonucleoproteins A2/B1 OS=Homo sapiens OX=9606 GN=HNRNPA2B1 PE=1 SV=2	HUMAN	14
114	25.42	25.44	31.49	31.49	31.49	sp|P30101|PDIA3_HUMAN	Protein disulfide-isomerase A3 OS=Homo sapiens OX=9606 GN=PDIA3 PE=1 SV=4	HUMAN	15
115	25.32	25.36	61.03	61.03	54.14	sp|P30084|ECHM_HUMAN	Enoyl-CoA hydratase, mitochondrial OS=Homo sapiens OX=9606 GN=ECHS1 PE=1 SV=4	HUMAN	19
116	25.28	25.35	51.16	45.58	36.05	sp|P00505|AATM_HUMAN	Aspartate aminotransferase, mitochondrial OS=Homo sapiens OX=9606 GN=GOT2 PE=1 SV=3	HUMAN	14
117	25.2	25.25	40.3	36.71	33.12	sp|P55084|ECHB_HUMAN	Trifunctional enzyme subunit beta, mitochondrial OS=Homo sapiens OX=9606 GN=HADHB PE=1 SV=3	HUMAN	14
118	25.09	25.17	78.39	77.89	77.89	sp|Q06830|PRDX1_HUMAN	Peroxiredoxin-1 OS=Homo sapiens OX=9606 GN=PRDX1 PE=1 SV=1	HUMAN	19
119	24.9	25.02	51.99	48.23	34.51	sp|P49411|EFTU_HUMAN	Elongation factor Tu, mitochondrial OS=Homo sapiens OX=9606 GN=TUFM PE=1 SV=2	HUMAN	14
120	24.86	25	42.29	39.79	33.33	sp|P20711|DDC_HUMAN	Aromatic-L-amino-acid decarboxylase OS=Homo sapiens OX=9606 GN=DDC PE=1 SV=2	HUMAN	15
121	24.71	24.86	53.68	50.43	43.51	sp|P68104|EF1A1_HUMAN	Elongation factor 1-alpha 1 OS=Homo sapiens OX=9606 GN=EEF1A1 PE=1 SV=1	HUMAN	22
122	24.65	24.86	34.62	33.46	27.5	sp|P27338|AOFB_HUMAN	Amine oxidase [flavin-containing] B OS=Homo sapiens OX=9606 GN=MAOB PE=1 SV=3	HUMAN	17
123	24.34	24.43	77.43	77.43	69.44	sp|P30039|PBLD_HUMAN	Phenazine biosynthesis-like domain-containing protein OS=Homo sapiens OX=9606 GN=PBLD PE=1 SV=2	HUMAN	13
124	24.18	24.3	59.59	57.55	52.24	sp|Q96DG6|CMBL_HUMAN	Carboxymethylenebutenolidase homolog OS=Homo sapiens OX=9606 GN=CMBL PE=1 SV=1	HUMAN	14
125	24.15	24.24	38.15	33.53	33.53	sp|Q14117|DPYS_HUMAN	Dihydropyrimidinase OS=Homo sapiens OX=9606 GN=DPYS PE=1 SV=1	HUMAN	15
126	24.09	24.22	40.04	35.71	34.2	sp|P02790|HEMO_HUMAN	Hemopexin OS=Homo sapiens OX=9606 GN=HPX PE=1 SV=2	HUMAN	13
127	24.07	24.19	61.07	58.72	53.36	sp|P05141|ADT2_HUMAN	ADP/ATP translocase 2 OS=Homo sapiens OX=9606 GN=SLC25A5 PE=1 SV=7	HUMAN	15
128	24.01	24.27	46.49	46.49	43.1	sp|P17174|AATC_HUMAN	Aspartate aminotransferase, cytoplasmic OS=Homo sapiens OX=9606 GN=GOT1 PE=1 SV=3	HUMAN	14
129	23.95	24.15	39	37.75	25.04	sp|P32189|GLPK_HUMAN	Glycerol kinase OS=Homo sapiens OX=9606 GN=GK PE=1 SV=3	HUMAN	14
130	23.78	24.01	26.81	24.55	18.52	sp|P02545|LMNA_HUMAN	Prelamin-A/C OS=Homo sapiens OX=9606 GN=LMNA PE=1 SV=1	HUMAN	13
131	23.69	23.89	26.92	24.19	17.74	sp|P55072|TERA_HUMAN	Transitional endoplasmic reticulum ATPase OS=Homo sapiens OX=9606 GN=VCP PE=1 SV=4	HUMAN	12
132	23.66	23.83	59.57	57.4	57.4	sp|P16152|CBR1_HUMAN	Carbonyl reductase [NADPH] 1 OS=Homo sapiens OX=9606 GN=CBR1 PE=1 SV=3	HUMAN	15
133	22.81	22.91	30.82	25.52	24.56	sp|P29401|TKT_HUMAN	Transketolase OS=Homo sapiens OX=9606 GN=TKT PE=1 SV=3	HUMAN	12
134	22.64	22.72	46.37	39.9	34.2	sp|Q6NVY1|HIBCH_HUMAN	3-hydroxyisobutyryl-CoA hydrolase, mitochondrial OS=Homo sapiens OX=9606 GN=HIBCH PE=1 SV=2	HUMAN	12
135	22.62	22.65	54.46	54.46	54.46	sp|P30041|PRDX6_HUMAN	Peroxiredoxin-6 OS=Homo sapiens OX=9606 GN=PRDX6 PE=1 SV=3	HUMAN	12
136	22.26	22.26	52.98	52.98	45.77	sp|Q9Y2S2|CRYL1_HUMAN	Lambda-crystallin homolog OS=Homo sapiens OX=9606 GN=CRYL1 PE=1 SV=3	HUMAN	12
137	22.24	28.06	34.86	30.43	25.99	sp|P11021|BIP_HUMAN	Endoplasmic reticulum chaperone BiP OS=Homo sapiens OX=9606 GN=HSPA5 PE=1 SV=2	HUMAN	14
138	21.98	22.04	34.11	31.09	24.35	sp|P28331|NDUS1_HUMAN	NADH-ubiquinone oxidoreductase 75 kDa subunit, mitochondrial OS=Homo sapiens OX=9606 GN=NDUFS1 PE=1 SV=3	HUMAN	12
139	21.32	21.35	55.41	55.41	49.1	sp|P08263|GSTA1_HUMAN	Glutathione S-transferase A1 OS=Homo sapiens OX=9606 GN=GSTA1 PE=1 SV=3	HUMAN	20
140	21.15	21.22	33.95	32.17	28.62	sp|P02452|CO1A1_HUMAN	Collagen alpha-1(I) chain OS=Homo sapiens OX=9606 GN=COL1A1 PE=1 SV=5	HUMAN	36
141	21.08	21.51	53.78	53.78	39.22	sp|Q00796|DHSO_HUMAN	Sorbitol dehydrogenase OS=Homo sapiens OX=9606 GN=SORD PE=1 SV=4	HUMAN	11
142	20.95	20.98	9.692	9.35	8.951	sp|P39060|COIA1_HUMAN	Collagen alpha-1(XVIII) chain OS=Homo sapiens OX=9606 GN=COL18A1 PE=1 SV=5	HUMAN	11
143	20.82	20.87	45.47	45.25	38.85	sp|P22695|QCR2_HUMAN	Cytochrome b-c1 complex subunit 2, mitochondrial OS=Homo sapiens OX=9606 GN=UQCRC2 PE=1 SV=3	HUMAN	12
144	20.77	46.98	45.03	44.61	35.08	sp|P08238|HS90B_HUMAN	Heat shock protein HSP 90-beta OS=Homo sapiens OX=9606 GN=HSP90AB1 PE=1 SV=4	HUMAN	22
145	20.74	20.85	13.16	10.71	6.735	sp|P35579|MYH9_HUMAN	Myosin-9 OS=Homo sapiens OX=9606 GN=MYH9 PE=1 SV=4	HUMAN	10
146	20.69	20.73	38.72	36.28	36.28	sp|Q13011|ECH1_HUMAN	Delta(3,5)-Delta(2,4)-dienoyl-CoA isomerase, mitochondrial OS=Homo sapiens OX=9606 GN=ECH1 PE=1 SV=2	HUMAN	13
147	20.61	20.7	52.27	52.27	48.86	sp|Q9BSE5|SPEB_HUMAN	Agmatinase, mitochondrial OS=Homo sapiens OX=9606 GN=AGMAT PE=1 SV=2	HUMAN	14
148	20.59	20.61	75.34	67.71	62.78	sp|P27144|KAD4_HUMAN	Adenylate kinase 4, mitochondrial OS=Homo sapiens OX=9606 GN=AK4 PE=1 SV=1	HUMAN	11
149	20.38	20.56	42.16	42.16	28.43	sp|P07954|FUMH_HUMAN	Fumarate hydratase, mitochondrial OS=Homo sapiens OX=9606 GN=FH PE=1 SV=3	HUMAN	11
150	20.36	20.91	14.49	11.98	7.891	sp|P42704|LPPRC_HUMAN	Leucine-rich PPR motif-containing protein, mitochondrial OS=Homo sapiens OX=9606 GN=LRPPRC PE=1 SV=3	HUMAN	10
151	20.36	20.4	25.83	23.2	23.2	sp|P19440|GGT1_HUMAN	Glutathione hydrolase 1 proenzyme OS=Homo sapiens OX=9606 GN=GGT1 PE=1 SV=2	HUMAN	12
152	20.32	22.47	47.59	44.88	37.05	sp|P00338|LDHA_HUMAN	L-lactate dehydrogenase A chain OS=Homo sapiens OX=9606 GN=LDHA PE=1 SV=2	HUMAN	13
153	20.29	20.41	42.77	35.26	27.17	sp|Q5T2W1|NHRF3_HUMAN	Na(+)/H(+) exchange regulatory cofactor NHE-RF3 OS=Homo sapiens OX=9606 GN=PDZK1 PE=1 SV=2	HUMAN	12
154	20.13	20.2	56.92	56.92	56.92	sp|P00918|CAH2_HUMAN	Carbonic anhydrase 2 OS=Homo sapiens OX=9606 GN=CA2 PE=1 SV=2	HUMAN	24
155	20.13	20.17	83.42	80.75	80.75	sp|P30086|PEBP1_HUMAN	Phosphatidylethanolamine-binding protein 1 OS=Homo sapiens OX=9606 GN=PEBP1 PE=1 SV=3	HUMAN	17
156	20.08	20.22	31.98	31.98	23.51	sp|P28838|AMPL_HUMAN	Cytosol aminopeptidase OS=Homo sapiens OX=9606 GN=LAP3 PE=1 SV=3	HUMAN	11
157	19.91	20.03	43.33	43.33	40.42	sp|P31930|QCR1_HUMAN	Cytochrome b-c1 complex subunit 1, mitochondrial OS=Homo sapiens OX=9606 GN=UQCRC1 PE=1 SV=3	HUMAN	13
158	19.9	19.99	39.73	38.11	38.11	sp|Q9Y617|SERC_HUMAN	Phosphoserine aminotransferase OS=Homo sapiens OX=9606 GN=PSAT1 PE=1 SV=2	HUMAN	11
159	19.89	20.03	35.51	35.06	29.66	sp|P50395|GDIB_HUMAN	Rab GDP dissociation inhibitor beta OS=Homo sapiens OX=9606 GN=GDI2 PE=1 SV=2	HUMAN	10
160	19.73	22.24	43.26	37.91	30	sp|P05783|K1C18_HUMAN	Keratin, type I cytoskeletal 18 OS=Homo sapiens OX=9606 GN=KRT18 PE=1 SV=2	HUMAN	13
161	19.53	19.62	46.87	46.87	35.52	sp|Q16698|DECR_HUMAN	2,4-dienoyl-CoA reductase, mitochondrial OS=Homo sapiens OX=9606 GN=DECR1 PE=1 SV=1	HUMAN	11
162	19.33	19.41	57.06	57.06	47.75	sp|P13804|ETFA_HUMAN	Electron transfer flavoprotein subunit alpha, mitochondrial OS=Homo sapiens OX=9606 GN=ETFA PE=1 SV=1	HUMAN	12
163	19.25	19.44	11.64	9.731	7.164	sp|Q00610|CLH1_HUMAN	Clathrin heavy chain 1 OS=Homo sapiens OX=9606 GN=CLTC PE=1 SV=5	HUMAN	10
164	19.03	19.13	43.36	43.36	38.05	sp|P07355|ANXA2_HUMAN	Annexin A2 OS=Homo sapiens OX=9606 GN=ANXA2 PE=1 SV=2	HUMAN	11
165	18.96	19.1	26.29	24.57	22.63	sp|P04424|ARLY_HUMAN	Argininosuccinate lyase OS=Homo sapiens OX=9606 GN=ASL PE=1 SV=4	HUMAN	10
166	18.68	18.73	54.05	51.69	44.26	sp|Q6IB77|GLYAT_HUMAN	Glycine N-acyltransferase OS=Homo sapiens OX=9606 GN=GLYAT PE=1 SV=3	HUMAN	14
167	18.49	18.52	30.68	30.68	28.7	sp|P36957|ODO2_HUMAN	Dihydrolipoyllysine-residue succinyltransferase component of 2-oxoglutarate dehydrogenase complex, mitochondrial OS=Homo sapiens OX=9606 GN=DLST PE=1 SV=4	HUMAN	11
168	18.41	18.43	40	40	40	sp|P38117|ETFB_HUMAN	Electron transfer flavoprotein subunit beta OS=Homo sapiens OX=9606 GN=ETFB PE=1 SV=3	HUMAN	10
169	18.39	18.42	50.72	50.72	45.32	sp|Q9BTZ2|DHRS4_HUMAN	Dehydrogenase/reductase SDR family member 4 OS=Homo sapiens OX=9606 GN=DHRS4 PE=1 SV=3	HUMAN	9
170	18.13	18.2	41.44	32.87	30.56	sp|P45954|ACDSB_HUMAN	Short/branched chain specific acyl-CoA dehydrogenase, mitochondrial OS=Homo sapiens OX=9606 GN=ACADSB PE=1 SV=1	HUMAN	10
171	18.07	18.1	21.41	15.68	13.52	sp|P00450|CERU_HUMAN	Ceruloplasmin OS=Homo sapiens OX=9606 GN=CP PE=1 SV=1	HUMAN	9
172	18.04	18.12	22.31	22.31	22.31	sp|P16662|UD2B7_HUMAN	UDP-glucuronosyltransferase 2B7 OS=Homo sapiens OX=9606 GN=UGT2B7 PE=1 SV=1	HUMAN	12
173	18.03	18.06	37.46	37.46	34.92	sp|Q9H0W9|CK054_HUMAN	Ester hydrolase C11orf54 OS=Homo sapiens OX=9606 GN=C11orf54 PE=1 SV=1	HUMAN	12
174	18.02	18.06	35.64	30.67	25.92	sp|P61978|HNRPK_HUMAN	Heterogeneous nuclear ribonucleoprotein K OS=Homo sapiens OX=9606 GN=HNRNPK PE=1 SV=1	HUMAN	9
175	17.7	17.79	55.49	52.44	42.07	sp|Q9UBQ7|GRHPR_HUMAN	Glyoxylate reductase/hydroxypyruvate reductase OS=Homo sapiens OX=9606 GN=GRHPR PE=1 SV=1	HUMAN	10
176	17.7	17.77	38.32	34.24	27.45	sp|P21810|PGS1_HUMAN	Biglycan OS=Homo sapiens OX=9606 GN=BGN PE=1 SV=2	HUMAN	10
177	17.67	17.72	39.69	39.69	37.5	sp|P08758|ANXA5_HUMAN	Annexin A5 OS=Homo sapiens OX=9606 GN=ANXA5 PE=1 SV=2	HUMAN	10
178	17.63	17.7	42.3	36.25	36.25	sp|O95154|ARK73_HUMAN	Aflatoxin B1 aldehyde reductase member 3 OS=Homo sapiens OX=9606 GN=AKR7A3 PE=1 SV=2	HUMAN	11
179	17.51	17.55	56.4	47.4	45.33	sp|P00491|PNPH_HUMAN	Purine nucleoside phosphorylase OS=Homo sapiens OX=9606 GN=PNP PE=1 SV=2	HUMAN	10
180	17.5	17.53	36.07	36.07	32.42	sp|P10412|H14_HUMAN	Histone H1.4 OS=Homo sapiens OX=9606 GN=HIST1H1E PE=1 SV=2	HUMAN	15
181	17.43	19.03	57.97	45.6	33.24	sp|P04075|ALDOA_HUMAN	Fructose-bisphosphate aldolase A OS=Homo sapiens OX=9606 GN=ALDOA PE=1 SV=2	HUMAN	12
182	17.4	17.58	31.81	31.81	30.28	sp|P32754|HPPD_HUMAN	4-hydroxyphenylpyruvate dioxygenase OS=Homo sapiens OX=9606 GN=HPD PE=1 SV=2	HUMAN	12
183	17.25	19.6	55.05	55.05	48.99	sp|P32119|PRDX2_HUMAN	Peroxiredoxin-2 OS=Homo sapiens OX=9606 GN=PRDX2 PE=1 SV=5	HUMAN	16
184	17.15	17.29	86.06	81.82	66.67	sp|P62937|PPIA_HUMAN	Peptidyl-prolyl cis-trans isomerase A OS=Homo sapiens OX=9606 GN=PPIA PE=1 SV=2	HUMAN	11
185	17.09	17.25	51.2	51.2	39.82	sp|P40925|MDHC_HUMAN	Malate dehydrogenase, cytoplasmic OS=Homo sapiens OX=9606 GN=MDH1 PE=1 SV=4	HUMAN	12
186	17.04	17.19	58.04	56.08	42.35	sp|P62258|1433E_HUMAN	14-3-3 protein epsilon OS=Homo sapiens OX=9606 GN=YWHAE PE=1 SV=1	HUMAN	11
187	16.96	17.03	49.18	49.18	48.77	sp|Q7Z4W1|DCXR_HUMAN	L-xylulose reductase OS=Homo sapiens OX=9606 GN=DCXR PE=1 SV=2	HUMAN	11
188	16.93	17.13	27.8	25.65	19.61	sp|P49821|NDUV1_HUMAN	NADH dehydrogenase [ubiquinone] flavoprotein 1, mitochondrial OS=Homo sapiens OX=9606 GN=NDUFV1 PE=1 SV=4	HUMAN	8
189	16.7	16.88	64.33	42.68	38.22	sp|Q16836|HCDH_HUMAN	Hydroxyacyl-coenzyme A dehydrogenase, mitochondrial OS=Homo sapiens OX=9606 GN=HADH PE=1 SV=3	HUMAN	12
190	16.68	16.9	50.19	50.19	50.19	sp|P00915|CAH1_HUMAN	Carbonic anhydrase 1 OS=Homo sapiens OX=9606 GN=CA1 PE=1 SV=2	HUMAN	13
191	16.62	16.86	41.09	39.53	29.97	sp|O75936|BODG_HUMAN	Gamma-butyrobetaine dioxygenase OS=Homo sapiens OX=9606 GN=BBOX1 PE=1 SV=1	HUMAN	9
192	16.41	16.58	25	20.47	15.94	sp|P07237|PDIA1_HUMAN	Protein disulfide-isomerase OS=Homo sapiens OX=9606 GN=P4HB PE=1 SV=3	HUMAN	8
193	16.24	16.35	25.95	24.26	19.2	sp|P02774|VTDB_HUMAN	Vitamin D-binding protein OS=Homo sapiens OX=9606 GN=GC PE=1 SV=1	HUMAN	8
194	16.24	16.3	47.8	47.8	44.39	sp|P04792|HSPB1_HUMAN	Heat shock protein beta-1 OS=Homo sapiens OX=9606 GN=HSPB1 PE=1 SV=2	HUMAN	9
195	16.05	16.09	21.58	21.58	18.01	sp|O43175|SERA_HUMAN	D-3-phosphoglycerate dehydrogenase OS=Homo sapiens OX=9606 GN=PHGDH PE=1 SV=4	HUMAN	8
196	16	16.07	41.23	39.18	34.5	sp|Q96C23|GALM_HUMAN	Aldose 1-epimerase OS=Homo sapiens OX=9606 GN=GALM PE=1 SV=1	HUMAN	10
197	15.97	16.2	28.11	25.27	14.77	sp|P36871|PGM1_HUMAN	Phosphoglucomutase-1 OS=Homo sapiens OX=9606 GN=PGM1 PE=1 SV=3	HUMAN	8
198	15.97	16.01	46.46	46.46	39.37	sp|P18669|PGAM1_HUMAN	Phosphoglycerate mutase 1 OS=Homo sapiens OX=9606 GN=PGAM1 PE=1 SV=2	HUMAN	8
199	15.86	15.9	54.69	54.69	51.95	sp|P30048|PRDX3_HUMAN	Thioredoxin-dependent peroxide reductase, mitochondrial OS=Homo sapiens OX=9606 GN=PRDX3 PE=1 SV=3	HUMAN	13
200	15.85	15.92	23.3	23.3	23.3	sp|P07339|CATD_HUMAN	Cathepsin D OS=Homo sapiens OX=9606 GN=CTSD PE=1 SV=1	HUMAN	11
201	15.83	19.45	32.58	24.22	23	sp|P30613|KPYR_HUMAN	Pyruvate kinase PKLR OS=Homo sapiens OX=9606 GN=PKLR PE=1 SV=2	HUMAN	12
202	15.76	15.97	24.3	22.96	16.3	sp|Q9UJS0|CMC2_HUMAN	Calcium-binding mitochondrial carrier protein Aralar2 OS=Homo sapiens OX=9606 GN=SLC25A13 PE=1 SV=2	HUMAN	8
203	15.69	26.3	62.81	55.92	52.07	sp|Q9H2M3|BHMT2_HUMAN	S-methylmethionine--homocysteine S-methyltransferase BHMT2 OS=Homo sapiens OX=9606 GN=BHMT2 PE=1 SV=1	HUMAN	17
204	15.55	15.76	17.9	13.93	9.171	sp|P18206|VINC_HUMAN	Vinculin OS=Homo sapiens OX=9606 GN=VCL PE=1 SV=4	HUMAN	9
205	15.51	15.64	33.44	31.89	24.15	sp|P42330|AK1C3_HUMAN	Aldo-keto reductase family 1 member C3 OS=Homo sapiens OX=9606 GN=AKR1C3 PE=1 SV=4	HUMAN	8
206	15.42	15.56	60.25	60.25	34.31	sp|P54819|KAD2_HUMAN	Adenylate kinase 2, mitochondrial OS=Homo sapiens OX=9606 GN=AK2 PE=1 SV=2	HUMAN	7
207	15.3	15.48	20.64	18.77	13.45	sp|P19801|AOC1_HUMAN	Amiloride-sensitive amine oxidase [copper-containing] OS=Homo sapiens OX=9606 GN=AOC1 PE=1 SV=4	HUMAN	9
208	15.25	15.34	34.96	33.41	24.12	sp|P00439|PH4H_HUMAN	Phenylalanine-4-hydroxylase OS=Homo sapiens OX=9606 GN=PAH PE=1 SV=1	HUMAN	8
209	14.89	15.06	43.94	36.87	26.26	sp|P06727|APOA4_HUMAN	Apolipoprotein A-IV OS=Homo sapiens OX=9606 GN=APOA4 PE=1 SV=3	HUMAN	9
210	14.87	14.92	33.83	29.97	24.93	sp|P37837|TALDO_HUMAN	Transaldolase OS=Homo sapiens OX=9606 GN=TALDO1 PE=1 SV=2	HUMAN	9
211	14.85	14.96	27.64	21.34	17.25	sp|P50991|TCPD_HUMAN	T-complex protein 1 subunit delta OS=Homo sapiens OX=9606 GN=CCT4 PE=1 SV=4	HUMAN	8
212	14.81	14.9	21.75	21.75	17.3	sp|P08195|4F2_HUMAN	4F2 cell-surface antigen heavy chain OS=Homo sapiens OX=9606 GN=SLC3A2 PE=1 SV=3	HUMAN	9
213	14.74	14.84	36.64	34.99	26.95	sp|P01011|AACT_HUMAN	Alpha-1-antichymotrypsin OS=Homo sapiens OX=9606 GN=SERPINA3 PE=1 SV=2	HUMAN	9
214	14.69	14.71	57.31	43.48	36.76	sp|Q9Y696|CLIC4_HUMAN	Chloride intracellular channel protein 4 OS=Homo sapiens OX=9606 GN=CLIC4 PE=1 SV=4	HUMAN	8
215	14.67	14.79	27.59	23.53	18.66	sp|P12955|PEPD_HUMAN	Xaa-Pro dipeptidase OS=Homo sapiens OX=9606 GN=PEPD PE=1 SV=3	HUMAN	8
216	14.63	14.69	23.74	18.91	17.23	sp|Q9UJW2|TINAG_HUMAN	Tubulointerstitial nephritis antigen OS=Homo sapiens OX=9606 GN=TINAG PE=2 SV=3	HUMAN	9
217	14.56	14.71	29.44	27.41	27.41	sp|O75521|ECI2_HUMAN	Enoyl-CoA delta isomerase 2, mitochondrial OS=Homo sapiens OX=9606 GN=ECI2 PE=1 SV=4	HUMAN	9
218	14.47	16.67	19.32	16.76	15.06	sp|Q12931|TRAP1_HUMAN	Heat shock protein 75 kDa, mitochondrial OS=Homo sapiens OX=9606 GN=TRAP1 PE=1 SV=3	HUMAN	9
219	14.41	14.48	54.21	54.21	32.32	sp|P25325|THTM_HUMAN	3-mercaptopyruvate sulfurtransferase OS=Homo sapiens OX=9606 GN=MPST PE=1 SV=3	HUMAN	6
220	14.3	17.19	31.14	23.79	22.05	sp|P30837|AL1B1_HUMAN	Aldehyde dehydrogenase X, mitochondrial OS=Homo sapiens OX=9606 GN=ALDH1B1 PE=1 SV=3	HUMAN	10
221	14.23	14.3	27.21	25.06	25.06	sp|P16930|FAAA_HUMAN	Fumarylacetoacetase OS=Homo sapiens OX=9606 GN=FAH PE=1 SV=2	HUMAN	9
222	14.19	14.2	31.6	29.72	21.23	sp|P09110|THIK_HUMAN	3-ketoacyl-CoA thiolase, peroxisomal OS=Homo sapiens OX=9606 GN=ACAA1 PE=1 SV=2	HUMAN	10
223	14.09	14.15	26.39	20.6	18.67	sp|O75390|CISY_HUMAN	Citrate synthase, mitochondrial OS=Homo sapiens OX=9606 GN=CS PE=1 SV=2	HUMAN	8
224	14.04	16.16	28.13	28.13	28.13	sp|O43488|ARK72_HUMAN	Aflatoxin B1 aldehyde reductase member 2 OS=Homo sapiens OX=9606 GN=AKR7A2 PE=1 SV=3	HUMAN	8
225	13.99	14.14	25.13	23.53	23.53	sp|P11766|ADHX_HUMAN	Alcohol dehydrogenase class-3 OS=Homo sapiens OX=9606 GN=ADH5 PE=1 SV=4	HUMAN	8
226	13.89	16.7	31.35	27.18	18.25	sp|P34897|GLYM_HUMAN	Serine hydroxymethyltransferase, mitochondrial OS=Homo sapiens OX=9606 GN=SHMT2 PE=1 SV=3	HUMAN	9
227	13.89	13.93	53.71	44	44	sp|P02792|FRIL_HUMAN	Ferritin light chain OS=Homo sapiens OX=9606 GN=FTL PE=1 SV=2	HUMAN	8
228	13.77	13.83	56.32	56.32	48.66	sp|Q99714|HCD2_HUMAN	3-hydroxyacyl-CoA dehydrogenase type-2 OS=Homo sapiens OX=9606 GN=HSD17B10 PE=1 SV=3	HUMAN	9
229	13.71	13.77	43.67	43.67	33.06	sp|Q9BUT1|BDH2_HUMAN	3-hydroxybutyrate dehydrogenase type 2 OS=Homo sapiens OX=9606 GN=BDH2 PE=1 SV=2	HUMAN	7
230	13.68	13.72	15.13	10.81	6.776	sp|P08572|CO4A2_HUMAN	Collagen alpha-2(IV) chain OS=Homo sapiens OX=9606 GN=COL4A2 PE=1 SV=4	HUMAN	10
231	13.62	13.8	39.11	36.29	24.6	sp|P67936|TPM4_HUMAN	Tropomyosin alpha-4 chain OS=Homo sapiens OX=9606 GN=TPM4 PE=1 SV=3	HUMAN	8
232	13.58	13.78	12.7	12.7	10.99	sp|P00751|CFAB_HUMAN	Complement factor B OS=Homo sapiens OX=9606 GN=CFB PE=1 SV=2	HUMAN	9
233	13.56	13.62	52.11	49.3	38.97	sp|P48047|ATPO_HUMAN	ATP synthase subunit O, mitochondrial OS=Homo sapiens OX=9606 GN=ATP5O PE=1 SV=1	HUMAN	10
234	13.5	13.67	28.79	17.51	11.45	sp|Q8NE62|CHDH_HUMAN	Choline dehydrogenase, mitochondrial OS=Homo sapiens OX=9606 GN=CHDH PE=1 SV=2	HUMAN	7
235	13.47	13.56	36.4	32.95	32.95	sp|P05937|CALB1_HUMAN	Calbindin OS=Homo sapiens OX=9606 GN=CALB1 PE=1 SV=2	HUMAN	9
236	13.4	13.53	17.4	15.2	15.2	sp|P27824|CALX_HUMAN	Calnexin OS=Homo sapiens OX=9606 GN=CANX PE=1 SV=2	HUMAN	8
237	13.37	13.55	24.29	22.87	18.62	sp|O60701|UGDH_HUMAN	UDP-glucose 6-dehydrogenase OS=Homo sapiens OX=9606 GN=UGDH PE=1 SV=1	HUMAN	8
238	13.33	13.42	49.28	43.12	40.94	sp|Q9NQR4|NIT2_HUMAN	Omega-amidase NIT2 OS=Homo sapiens OX=9606 GN=NIT2 PE=1 SV=1	HUMAN	7
239	13.32	13.64	50.51	46.13	30.98	sp|Q16762|THTR_HUMAN	Thiosulfate sulfurtransferase OS=Homo sapiens OX=9606 GN=TST PE=1 SV=4	HUMAN	7
240	13.29	13.46	28.8	24.87	23.04	sp|Q9UHK6|AMACR_HUMAN	Alpha-methylacyl-CoA racemase OS=Homo sapiens OX=9606 GN=AMACR PE=1 SV=2	HUMAN	8
241	13.18	13.34	38.15	38.15	33.24	sp|P53597|SUCA_HUMAN	Succinate--CoA ligase [ADP/GDP-forming] subunit alpha, mitochondrial OS=Homo sapiens OX=9606 GN=SUCLG1 PE=1 SV=4	HUMAN	9
242	13.05	13.34	18.22	17.48	12.29	sp|Q14697|GANAB_HUMAN	Neutral alpha-glucosidase AB OS=Homo sapiens OX=9606 GN=GANAB PE=1 SV=3	HUMAN	8
243	13	13.12	30.46	30.46	25.85	sp|P35914|HMGCL_HUMAN	Hydroxymethylglutaryl-CoA lyase, mitochondrial OS=Homo sapiens OX=9606 GN=HMGCL PE=1 SV=2	HUMAN	8
244	12.94	12.97	25.6	20.81	20.81	sp|Q6YN16|HSDL2_HUMAN	Hydroxysteroid dehydrogenase-like protein 2 OS=Homo sapiens OX=9606 GN=HSDL2 PE=1 SV=1	HUMAN	7
245	12.7	12.85	31.45	28.62	22.33	sp|Q92820|GGH_HUMAN	Gamma-glutamyl hydrolase OS=Homo sapiens OX=9606 GN=GGH PE=1 SV=2	HUMAN	8
246	12.7	12.82	75.49	75.49	67.65	sp|P61604|CH10_HUMAN	10 kDa heat shock protein, mitochondrial OS=Homo sapiens OX=9606 GN=HSPE1 PE=1 SV=2	HUMAN	8
247	12.66	12.87	20.14	17.89	12.54	sp|P19338|NUCL_HUMAN	Nucleolin OS=Homo sapiens OX=9606 GN=NCL PE=1 SV=3	HUMAN	7
248	12.59	12.77	44.56	42.11	27.02	sp|O94760|DDAH1_HUMAN	N(G),N(G)-dimethylarginine dimethylaminohydrolase 1 OS=Homo sapiens OX=9606 GN=DDAH1 PE=1 SV=3	HUMAN	7
249	12.51	12.75	16.15	13.08	11.15	sp|P17858|PFKAL_HUMAN	ATP-dependent 6-phosphofructokinase, liver type OS=Homo sapiens OX=9606 GN=PFKL PE=1 SV=6	HUMAN	7
250	12.48	12.51	16.54	15.24	12.64	sp|Q6XQN6|PNCB_HUMAN	Nicotinate phosphoribosyltransferase OS=Homo sapiens OX=9606 GN=NAPRT PE=1 SV=2	HUMAN	6
251	12.44	12.59	22.99	22.99	18.81	sp|Q969Z3|MARC2_HUMAN	Mitochondrial amidoxime reducing component 2 OS=Homo sapiens OX=9606 GN=MARC2 PE=1 SV=1	HUMAN	7
252	12.37	14.25	7.753	6.572	4.919	sp|Q9Y490|TLN1_HUMAN	Talin-1 OS=Homo sapiens OX=9606 GN=TLN1 PE=1 SV=3	HUMAN	8
253	12.36	12.42	22.43	19.22	17.62	sp|P26641|EF1G_HUMAN	Elongation factor 1-gamma OS=Homo sapiens OX=9606 GN=EEF1G PE=1 SV=3	HUMAN	7
254	12.35	12.43	10.49	10.49	7.01	sp|P02462|CO4A1_HUMAN	Collagen alpha-1(IV) chain OS=Homo sapiens OX=9606 GN=COL4A1 PE=1 SV=3	HUMAN	9
255	12.26	12.5	16.88	15.22	11.25	sp|P06396|GELS_HUMAN	Gelsolin OS=Homo sapiens OX=9606 GN=GSN PE=1 SV=1	HUMAN	7
256	12.24	12.3	27.71	27.71	22.29	sp|Q14894|CRYM_HUMAN	Ketimine reductase mu-crystallin OS=Homo sapiens OX=9606 GN=CRYM PE=1 SV=1	HUMAN	6
257	12.21	12.37	28.17	25.56	18.66	sp|Q9UF12|HYPDH_HUMAN	Hydroxyproline dehydrogenase OS=Homo sapiens OX=9606 GN=PRODH2 PE=1 SV=1	HUMAN	9
258	12.2	12.31	29.63	29.63	26.26	sp|Q15274|NADC_HUMAN	Nicotinate-nucleotide pyrophosphorylase [carboxylating] OS=Homo sapiens OX=9606 GN=QPRT PE=1 SV=3	HUMAN	7
259	12.16	12.22	31.21	31.21	22.82	sp|P36542|ATPG_HUMAN	ATP synthase subunit gamma, mitochondrial OS=Homo sapiens OX=9606 GN=ATP5F1C PE=1 SV=1	HUMAN	6
260	12.16	12.17	27.54	27.54	25.8	sp|P02749|APOH_HUMAN	Beta-2-glycoprotein 1 OS=Homo sapiens OX=9606 GN=APOH PE=1 SV=3	HUMAN	7
261	12.15	12.2	20.79	20.79	18.54	sp|Q15365|PCBP1_HUMAN	Poly(rC)-binding protein 1 OS=Homo sapiens OX=9606 GN=PCBP1 PE=1 SV=2	HUMAN	6
262	12.06	12.26	14.35	8.894	7.1	sp|Q06278|AOXA_HUMAN	Aldehyde oxidase OS=Homo sapiens OX=9606 GN=AOX1 PE=1 SV=2	HUMAN	7
263	12.06	12.18	29.3	29.3	20.38	sp|Q02978|M2OM_HUMAN	Mitochondrial 2-oxoglutarate/malate carrier protein OS=Homo sapiens OX=9606 GN=SLC25A11 PE=1 SV=3	HUMAN	6
264	12.05	12.23	10.43	9.593	6.882	sp|P36776|LONM_HUMAN	Lon protease homolog, mitochondrial OS=Homo sapiens OX=9606 GN=LONP1 PE=1 SV=2	HUMAN	6
265	12.02	12.22	30.6	27.37	16.16	sp|P01008|ANT3_HUMAN	Antithrombin-III OS=Homo sapiens OX=9606 GN=SERPINC1 PE=1 SV=1	HUMAN	6
266	12	12	39.25	39.25	39.25	sp|P30044|PRDX5_HUMAN	Peroxiredoxin-5, mitochondrial OS=Homo sapiens OX=9606 GN=PRDX5 PE=1 SV=4	HUMAN	6
267	11.99	12.06	53.33	53.33	44.29	sp|P09211|GSTP1_HUMAN	Glutathione S-transferase P OS=Homo sapiens OX=9606 GN=GSTP1 PE=1 SV=2	HUMAN	10
268	11.91	12.04	11.56	10.78	8.442	sp|P98082|DAB2_HUMAN	Disabled homolog 2 OS=Homo sapiens OX=9606 GN=DAB2 PE=1 SV=3	HUMAN	6
269	11.9	11.97	21.66	18.46	16.95	sp|P26599|PTBP1_HUMAN	Polypyrimidine tract-binding protein 1 OS=Homo sapiens OX=9606 GN=PTBP1 PE=1 SV=1	HUMAN	7
270	11.84	17.87	29	29	21	sp|P08727|K1C19_HUMAN	Keratin, type I cytoskeletal 19 OS=Homo sapiens OX=9606 GN=KRT19 PE=1 SV=4	HUMAN	9
271	11.82	11.89	14.6	13.35	9.317	sp|P01042|KNG1_HUMAN	Kininogen-1 OS=Homo sapiens OX=9606 GN=KNG1 PE=1 SV=2	HUMAN	6
272	11.76	11.9	20.81	17.78	17.78	sp|P04217|A1BG_HUMAN	Alpha-1B-glycoprotein OS=Homo sapiens OX=9606 GN=A1BG PE=1 SV=4	HUMAN	7
273	11.71	11.76	68.03	63.95	63.95	sp|P02766|TTHY_HUMAN	Transthyretin OS=Homo sapiens OX=9606 GN=TTR PE=1 SV=1	HUMAN	6
274	11.61	20	69.33	60.74	54.91	sp|P01859|IGHG2_HUMAN	Immunoglobulin heavy constant gamma 2 OS=Homo sapiens OX=9606 GN=IGHG2 PE=1 SV=2	HUMAN	28
275	11.58	11.62	90.65	90.65	85.98	sp|P01834|IGKC_HUMAN	Immunoglobulin kappa constant OS=Homo sapiens OX=9606 GN=IGKC PE=1 SV=2	HUMAN	22
276	11.55	11.81	19.59	19.59	17.73	sp|P51648|AL3A2_HUMAN	Fatty aldehyde dehydrogenase OS=Homo sapiens OX=9606 GN=ALDH3A2 PE=1 SV=1	HUMAN	7
277	11.43	11.57	13.9	13.9	11.75	sp|P33121|ACSL1_HUMAN	Long-chain-fatty-acid--CoA ligase 1 OS=Homo sapiens OX=9606 GN=ACSL1 PE=1 SV=1	HUMAN	7
278	11.38	11.65	32.62	22.7	20.57	sp|P26440|IVD_HUMAN	Isovaleryl-CoA dehydrogenase, mitochondrial OS=Homo sapiens OX=9606 GN=IVD PE=1 SV=1	HUMAN	7
279	11.34	11.55	7.593	6.57	3.77	sp|O43451|MGA_HUMAN	Maltase-glucoamylase, intestinal OS=Homo sapiens OX=9606 GN=MGAM PE=1 SV=5	HUMAN	6
280	11.24	11.4	28.21	25.9	20	sp|Q9P0Z9|SOX_HUMAN	Peroxisomal sarcosine oxidase OS=Homo sapiens OX=9606 GN=PIPOX PE=1 SV=2	HUMAN	6
281	11.19	15.68	48.16	48.16	38.78	sp|P63104|1433Z_HUMAN	14-3-3 protein zeta/delta OS=Homo sapiens OX=9606 GN=YWHAZ PE=1 SV=1	HUMAN	10
282	11.05	11.18	32.99	25.09	25.09	sp|Q86WA6|BPHL_HUMAN	Valacyclovir hydrolase OS=Homo sapiens OX=9606 GN=BPHL PE=1 SV=1	HUMAN	7
283	11.03	11.23	33.57	33.57	27.56	sp|P21796|VDAC1_HUMAN	Voltage-dependent anion-selective channel protein 1 OS=Homo sapiens OX=9606 GN=VDAC1 PE=1 SV=2	HUMAN	7
284	10.98	11.11	33.33	30	30	sp|P13716|HEM2_HUMAN	Delta-aminolevulinic acid dehydratase OS=Homo sapiens OX=9606 GN=ALAD PE=1 SV=1	HUMAN	8
285	10.9	11.1	42.96	35.92	30.28	sp|Q9BPW8|NIPS1_HUMAN	Protein NipSnap homolog 1 OS=Homo sapiens OX=9606 GN=NIPSNAP1 PE=1 SV=1	HUMAN	7
286	10.89	24.46	95.24	95.24	92.52	sp|P02042|HBD_HUMAN	Hemoglobin subunit delta OS=Homo sapiens OX=9606 GN=HBD PE=1 SV=2	HUMAN	72
287	10.89	11.03	26.15	18.46	13.08	sp|P08559|ODPA_HUMAN	Pyruvate dehydrogenase E1 component subunit alpha, somatic form, mitochondrial OS=Homo sapiens OX=9606 GN=PDHA1 PE=1 SV=3	HUMAN	5
288	10.87	11.05	22.43	22.43	13.83	sp|P78371|TCPB_HUMAN	T-complex protein 1 subunit beta OS=Homo sapiens OX=9606 GN=CCT2 PE=1 SV=4	HUMAN	6
289	10.81	10.95	51.59	51.59	41.27	sp|Q16778|H2B2E_HUMAN	Histone H2B type 2-E OS=Homo sapiens OX=9606 GN=HIST2H2BE PE=1 SV=3	HUMAN	10
290	10.76	10.86	54.73	54.73	50.68	sp|P61626|LYSC_HUMAN	Lysozyme C OS=Homo sapiens OX=9606 GN=LYZ PE=1 SV=1	HUMAN	7
291	10.75	10.86	17.95	17.95	17.95	sp|Q15084|PDIA6_HUMAN	Protein disulfide-isomerase A6 OS=Homo sapiens OX=9606 GN=PDIA6 PE=1 SV=1	HUMAN	6
292	10.68	10.98	45.15	45.15	36.94	sp|P30042|ES1_HUMAN	ES1 protein homolog, mitochondrial OS=Homo sapiens OX=9606 GN=C21orf33 PE=1 SV=3	HUMAN	8
293	10.43	10.61	15.39	12.85	10.3	sp|Q00839|HNRPU_HUMAN	Heterogeneous nuclear ribonucleoprotein U OS=Homo sapiens OX=9606 GN=HNRNPU PE=1 SV=6	HUMAN	7
294	10.42	10.49	25.08	25.08	25.08	sp|Q96DC8|ECHD3_HUMAN	Enoyl-CoA hydratase domain-containing protein 3, mitochondrial OS=Homo sapiens OX=9606 GN=ECHDC3 PE=1 SV=2	HUMAN	6
295	10.36	10.47	23.22	19.67	14.23	sp|P04004|VTNC_HUMAN	Vitronectin OS=Homo sapiens OX=9606 GN=VTN PE=1 SV=1	HUMAN	6
296	10.36	10.43	52.43	52.43	52.43	sp|P62805|H4_HUMAN	Histone H4 OS=Homo sapiens OX=9606 GN=HIST1H4A PE=1 SV=2	HUMAN	13
297	10.32	10.51	22.65	22.65	14.92	sp|Q00325|MPCP_HUMAN	Phosphate carrier protein, mitochondrial OS=Homo sapiens OX=9606 GN=SLC25A3 PE=1 SV=2	HUMAN	6
298	10.29	10.54	20.32	17.94	12.22	sp|P13797|PLST_HUMAN	Plastin-3 OS=Homo sapiens OX=9606 GN=PLS3 PE=1 SV=4	HUMAN	7
299	10.22	10.47	35.98	35.98	32.28	sp|Q99497|PARK7_HUMAN	Protein/nucleic acid deglycase DJ-1 OS=Homo sapiens OX=9606 GN=PARK7 PE=1 SV=2	HUMAN	7
300	10.2	10.31	36.73	34.51	23.01	sp|P22352|GPX3_HUMAN	Glutathione peroxidase 3 OS=Homo sapiens OX=9606 GN=GPX3 PE=1 SV=2	HUMAN	6
301	10.13	10.21	24.51	21.24	17.97	sp|P07910|HNRPC_HUMAN	Heterogeneous nuclear ribonucleoproteins C1/C2 OS=Homo sapiens OX=9606 GN=HNRNPC PE=1 SV=4	HUMAN	5
302	10.05	10.13	9.892	8.065	6.344	sp|Q14624|ITIH4_HUMAN	Inter-alpha-trypsin inhibitor heavy chain H4 OS=Homo sapiens OX=9606 GN=ITIH4 PE=1 SV=4	HUMAN	6
303	10.02	10.02	25.89	23.51	23.51	sp|P31937|3HIDH_HUMAN	3-hydroxyisobutyrate dehydrogenase, mitochondrial OS=Homo sapiens OX=9606 GN=HIBADH PE=1 SV=2	HUMAN	5
304	9.87	12.96	37.3	35.11	30.09	sp|P09525|ANXA4_HUMAN	Annexin A4 OS=Homo sapiens OX=9606 GN=ANXA4 PE=1 SV=4	HUMAN	9
305	9.77	49.85	60.66	60.66	58.23	sp|Q68CK6|ACS2B_HUMAN	Acyl-coenzyme A synthetase ACSM2B, mitochondrial OS=Homo sapiens OX=9606 GN=ACSM2B PE=1 SV=2	HUMAN	35
306	9.74	9.85	29.73	29.73	26.13	sp|P04179|SODM_HUMAN	Superoxide dismutase [Mn], mitochondrial OS=Homo sapiens OX=9606 GN=SOD2 PE=1 SV=3	HUMAN	5
307	9.72	9.83	24.4	19.89	17.51	sp|Q16795|NDUA9_HUMAN	NADH dehydrogenase [ubiquinone] 1 alpha subcomplex subunit 9, mitochondrial OS=Homo sapiens OX=9606 GN=NDUFA9 PE=1 SV=2	HUMAN	5
308	9.71	9.88	28.34	25.61	23.98	sp|P02765|FETUA_HUMAN	Alpha-2-HS-glycoprotein OS=Homo sapiens OX=9606 GN=AHSG PE=1 SV=1	HUMAN	7
309	9.7	33.58	54.91	50.45	48.66	sp|P68366|TBA4A_HUMAN	Tubulin alpha-4A chain OS=Homo sapiens OX=9606 GN=TUBA4A PE=1 SV=1	HUMAN	26
310	9.63	9.67	14.8	12	12	sp|P05155|IC1_HUMAN	Plasma protease C1 inhibitor OS=Homo sapiens OX=9606 GN=SERPING1 PE=1 SV=2	HUMAN	5
311	9.59	9.69	18.93	17.59	15.37	sp|P10909|CLUS_HUMAN	Clusterin OS=Homo sapiens OX=9606 GN=CLU PE=1 SV=1	HUMAN	5
312	9.58	9.64	29.3	29.3	20.31	sp|P24539|AT5F1_HUMAN	ATP synthase F(0) complex subunit B1, mitochondrial OS=Homo sapiens OX=9606 GN=ATP5F1 PE=1 SV=2	HUMAN	5
313	9.57	9.68	56.91	53.04	39.23	sp|P61204|ARF3_HUMAN	ADP-ribosylation factor 3 OS=Homo sapiens OX=9606 GN=ARF3 PE=1 SV=2	HUMAN	6
1009	9.57	9.68	56.91	53.04	39.23	sp|P61204|ARF3_HUMAN	ADP-ribosylation factor 3 OS=Homo sapiens OX=9606 GN=ARF3 PE=1 SV=2	HUMAN	6
314	9.51	9.55	71.7	63.21	63.21	sp|P0DOY3|IGLC3_HUMAN	Immunoglobulin lambda constant 3 OS=Homo sapiens OX=9606 GN=IGLC3 PE=1 SV=1	HUMAN	10
315	9.36	9.52	12.74	11.78	7.123	sp|P52272|HNRPM_HUMAN	Heterogeneous nuclear ribonucleoprotein M OS=Homo sapiens OX=9606 GN=HNRNPM PE=1 SV=3	HUMAN	5
316	9.31	9.45	66.2	65.49	55.63	sp|Q14019|COTL1_HUMAN	Coactosin-like protein OS=Homo sapiens OX=9606 GN=COTL1 PE=1 SV=3	HUMAN	6
317	9.3	9.41	28.21	28.21	18.57	sp|P21912|SDHB_HUMAN	Succinate dehydrogenase [ubiquinone] iron-sulfur subunit, mitochondrial OS=Homo sapiens OX=9606 GN=SDHB PE=1 SV=3	HUMAN	5
318	9.27	9.35	29.2	26.11	23.45	sp|P36543|VATE1_HUMAN	V-type proton ATPase subunit E 1 OS=Homo sapiens OX=9606 GN=ATP6V1E1 PE=1 SV=1	HUMAN	5
319	9.26	9.54	13.06	12.14	7.124	sp|Q16891|MIC60_HUMAN	MICOS complex subunit MIC60 OS=Homo sapiens OX=9606 GN=IMMT PE=1 SV=1	HUMAN	5
320	9.16	9.23	9.55	8.013	7.245	sp|P19827|ITIH1_HUMAN	Inter-alpha-trypsin inhibitor heavy chain H1 OS=Homo sapiens OX=9606 GN=ITIH1 PE=1 SV=3	HUMAN	5
321	9.09	27.94	72.15	64.46	48.81	sp|P62736|ACTA_HUMAN	Actin, aortic smooth muscle OS=Homo sapiens OX=9606 GN=ACTA2 PE=1 SV=1	HUMAN	33
322	9.07	9.14	20.75	20.75	20.75	sp|P45880|VDAC2_HUMAN	Voltage-dependent anion-selective channel protein 2 OS=Homo sapiens OX=9606 GN=VDAC2 PE=1 SV=2	HUMAN	7
323	9.05	13.55	47.97	40.24	33.33	sp|P31946|1433B_HUMAN	14-3-3 protein beta/alpha OS=Homo sapiens OX=9606 GN=YWHAB PE=1 SV=3	HUMAN	9
324	9.05	9.19	24.94	21.38	14.01	sp|Q86TX2|ACOT1_HUMAN	Acyl-coenzyme A thioesterase 1 OS=Homo sapiens OX=9606 GN=ACOT1 PE=1 SV=1	HUMAN	4
325	9.04	9.21	21.01	13.81	10.89	sp|Q9BYV1|AGT2_HUMAN	Alanine--glyoxylate aminotransferase 2, mitochondrial OS=Homo sapiens OX=9606 GN=AGXT2 PE=1 SV=1	HUMAN	5
326	8.97	9.18	16.34	14.76	12.99	sp|Q16851|UGPA_HUMAN	UTP--glucose-1-phosphate uridylyltransferase OS=Homo sapiens OX=9606 GN=UGP2 PE=1 SV=5	HUMAN	6
327	8.94	9.06	22.08	15.15	8.577	sp|P50990|TCPQ_HUMAN	T-complex protein 1 subunit theta OS=Homo sapiens OX=9606 GN=CCT8 PE=1 SV=4	HUMAN	4
328	8.89	9.12	21.47	14.86	12.11	sp|P49368|TCPG_HUMAN	T-complex protein 1 subunit gamma OS=Homo sapiens OX=9606 GN=CCT3 PE=1 SV=4	HUMAN	6
329	8.77	8.87	14.75	14.56	11.88	sp|P00390|GSHR_HUMAN	Glutathione reductase, mitochondrial OS=Homo sapiens OX=9606 GN=GSR PE=1 SV=2	HUMAN	5
330	8.74	8.81	26.14	22.41	22.41	sp|P78417|GSTO1_HUMAN	Glutathione S-transferase omega-1 OS=Homo sapiens OX=9606 GN=GSTO1 PE=1 SV=2	HUMAN	5
331	8.72	8.95	60.45	60.45	53.73	sp|P00167|CYB5_HUMAN	Cytochrome b5 OS=Homo sapiens OX=9606 GN=CYB5A PE=1 SV=2	HUMAN	6
332	8.58	8.73	13.15	10.91	9.716	sp|O94925|GLSK_HUMAN	Glutaminase kidney isoform, mitochondrial OS=Homo sapiens OX=9606 GN=GLS PE=1 SV=1	HUMAN	6
333	8.49	8.75	17.63	15.83	9.173	sp|P17987|TCPA_HUMAN	T-complex protein 1 subunit alpha OS=Homo sapiens OX=9606 GN=TCP1 PE=1 SV=1	HUMAN	5
334	8.46	8.49	48.03	41.73	35.43	sp|P07148|FABPL_HUMAN	Fatty acid-binding protein, liver OS=Homo sapiens OX=9606 GN=FABP1 PE=1 SV=1	HUMAN	5
335	8.43	8.57	32.79	32.79	28.96	sp|P02794|FRIH_HUMAN	Ferritin heavy chain OS=Homo sapiens OX=9606 GN=FTH1 PE=1 SV=2	HUMAN	5
336	8.42	8.58	18.66	14.57	12.27	sp|P09960|LKHA4_HUMAN	Leukotriene A-4 hydrolase OS=Homo sapiens OX=9606 GN=LTA4H PE=1 SV=2	HUMAN	5
337	8.31	8.42	23.89	18.74	12.88	sp|P36578|RL4_HUMAN	60S ribosomal protein L4 OS=Homo sapiens OX=9606 GN=RPL4 PE=1 SV=5	HUMAN	5
338	8.25	8.37	13.35	12.08	10.59	sp|Q9Y646|CBPQ_HUMAN	Carboxypeptidase Q OS=Homo sapiens OX=9606 GN=CPQ PE=1 SV=1	HUMAN	5
339	8.18	8.26	44.26	29.92	19.26	sp|P09417|DHPR_HUMAN	Dihydropteridine reductase OS=Homo sapiens OX=9606 GN=QDPR PE=1 SV=2	HUMAN	4
340	8.13	8.24	27.02	23.29	14.91	sp|Q9H9B4|SFXN1_HUMAN	Sideroflexin-1 OS=Homo sapiens OX=9606 GN=SFXN1 PE=1 SV=4	HUMAN	4
341	8.07	8.08	10.48	9.236	9.236	sp|O14773|TPP1_HUMAN	Tripeptidyl-peptidase 1 OS=Homo sapiens OX=9606 GN=TPP1 PE=1 SV=2	HUMAN	4
342	8	36.74	58.33	58.33	58.33	sp|P07437|TBB5_HUMAN	Tubulin beta chain OS=Homo sapiens OX=9606 GN=TUBB PE=1 SV=2	HUMAN	29
343	8	8	12.34	12.34	12.34	sp|P12277|KCRB_HUMAN	Creatine kinase B-type OS=Homo sapiens OX=9606 GN=CKB PE=1 SV=1	HUMAN	4
344	8	8	20.4	20.4	20.4	sp|P02763|A1AG1_HUMAN	Alpha-1-acid glycoprotein 1 OS=Homo sapiens OX=9606 GN=ORM1 PE=1 SV=1	HUMAN	4
345	7.99	8.04	27.62	27.62	24.29	sp|Q96IU4|ABHEB_HUMAN	Protein ABHD14B OS=Homo sapiens OX=9606 GN=ABHD14B PE=1 SV=1	HUMAN	4
346	7.89	7.92	29.7	20.13	20.13	sp|P05026|AT1B1_HUMAN	Sodium/potassium-transporting ATPase subunit beta-1 OS=Homo sapiens OX=9606 GN=ATP1B1 PE=1 SV=1	HUMAN	4
347	7.89	7.92	53.28	53.28	53.28	sp|P52758|RIDA_HUMAN	2-iminobutanoate/2-iminopropanoate deaminase OS=Homo sapiens OX=9606 GN=RIDA PE=1 SV=1	HUMAN	7
348	7.84	7.87	14.2	12.22	12.22	sp|P02760|AMBP_HUMAN	Protein AMBP OS=Homo sapiens OX=9606 GN=AMBP PE=1 SV=1	HUMAN	4
349	7.82	7.93	15.85	15.85	12.97	sp|P14920|OXDA_HUMAN	D-amino-acid oxidase OS=Homo sapiens OX=9606 GN=DAO PE=1 SV=3	HUMAN	6
350	7.79	7.86	20.27	14.67	9.867	sp|P00325|ADH1B_HUMAN	Alcohol dehydrogenase 1B OS=Homo sapiens OX=9606 GN=ADH1B PE=1 SV=2	HUMAN	4
351	7.76	7.81	19.24	17.35	13.88	sp|P05388|RLA0_HUMAN	60S acidic ribosomal protein P0 OS=Homo sapiens OX=9606 GN=RPLP0 PE=1 SV=1	HUMAN	4
352	7.73	7.88	34.91	18.93	15.98	sp|P51884|LUM_HUMAN	Lumican OS=Homo sapiens OX=9606 GN=LUM PE=1 SV=2	HUMAN	5
353	7.73	7.86	28.38	21.12	14.85	sp|Q9Y6C9|MTCH2_HUMAN	Mitochondrial carrier homolog 2 OS=Homo sapiens OX=9606 GN=MTCH2 PE=1 SV=1	HUMAN	4
354	7.71	7.84	18.44	16.92	11.5	sp|P13489|RINI_HUMAN	Ribonuclease inhibitor OS=Homo sapiens OX=9606 GN=RNH1 PE=1 SV=2	HUMAN	4
355	7.7	7.77	18.71	15.81	12.47	sp|P31943|HNRH1_HUMAN	Heterogeneous nuclear ribonucleoprotein H OS=Homo sapiens OX=9606 GN=HNRNPH1 PE=1 SV=4	HUMAN	4
356	7.58	7.69	15.93	15.93	15.59	sp|P08865|RSSA_HUMAN	40S ribosomal protein SA OS=Homo sapiens OX=9606 GN=RPSA PE=1 SV=4	HUMAN	4
357	7.54	7.59	18.84	17.02	17.02	sp|Q14914|PTGR1_HUMAN	Prostaglandin reductase 1 OS=Homo sapiens OX=9606 GN=PTGR1 PE=1 SV=2	HUMAN	5
358	7.49	9.36	18.35	14.37	14.37	sp|Q86XE5|HOGA1_HUMAN	4-hydroxy-2-oxoglutarate aldolase, mitochondrial OS=Homo sapiens OX=9606 GN=HOGA1 PE=1 SV=1	HUMAN	5
359	7.43	7.54	32.2	32.2	22.44	sp|P62820|RAB1A_HUMAN	Ras-related protein Rab-1A OS=Homo sapiens OX=9606 GN=RAB1A PE=1 SV=3	HUMAN	4
360	7.41	7.46	24.55	20.96	14.37	sp|Q9H2U2|IPYR2_HUMAN	Inorganic pyrophosphatase 2, mitochondrial OS=Homo sapiens OX=9606 GN=PPA2 PE=1 SV=2	HUMAN	4
361	7.4	7.45	28.79	28.79	20.45	sp|O75489|NDUS3_HUMAN	NADH dehydrogenase [ubiquinone] iron-sulfur protein 3, mitochondrial OS=Homo sapiens OX=9606 GN=NDUFS3 PE=1 SV=1	HUMAN	4
362	7.38	7.63	25.31	24.15	21.62	sp|P02461|CO3A1_HUMAN	Collagen alpha-1(III) chain OS=Homo sapiens OX=9606 GN=COL3A1 PE=1 SV=4	HUMAN	29
363	7.36	7.46	10.04	8.204	7.214	sp|P23246|SFPQ_HUMAN	Splicing factor, proline- and glutamine-rich OS=Homo sapiens OX=9606 GN=SFPQ PE=1 SV=2	HUMAN	4
364	7.31	7.43	20.86	20.86	17.55	sp|P42126|ECI1_HUMAN	Enoyl-CoA delta isomerase 1, mitochondrial OS=Homo sapiens OX=9606 GN=ECI1 PE=1 SV=1	HUMAN	5
365	7.31	7.37	16.5	14.53	12.07	sp|P60842|IF4A1_HUMAN	Eukaryotic initiation factor 4A-I OS=Homo sapiens OX=9606 GN=EIF4A1 PE=1 SV=1	HUMAN	4
366	7.28	7.32	35.71	35.71	35.71	sp|P07737|PROF1_HUMAN	Profilin-1 OS=Homo sapiens OX=9606 GN=PFN1 PE=1 SV=2	HUMAN	4
367	7.23	7.3	18.65	16.18	12.58	sp|Q93099|HGD_HUMAN	Homogentisate 1,2-dioxygenase OS=Homo sapiens OX=9606 GN=HGD PE=1 SV=2	HUMAN	4
368	7.17	7.35	15.84	13.86	9.307	sp|Q9UHG3|PCYOX_HUMAN	Prenylcysteine oxidase 1 OS=Homo sapiens OX=9606 GN=PCYOX1 PE=1 SV=3	HUMAN	5
369	7.16	7.28	13.02	13.02	7.925	sp|O60656|UD19_HUMAN	UDP-glucuronosyltransferase 1-9 OS=Homo sapiens OX=9606 GN=UGT1A9 PE=1 SV=1	HUMAN	4
370	7.15	7.82	11.85	10.16	5.925	sp|P09327|VILI_HUMAN	Villin-1 OS=Homo sapiens OX=9606 GN=VIL1 PE=1 SV=4	HUMAN	4
371	7.02	7.14	21.77	21.77	16.72	sp|P63244|RACK1_HUMAN	Receptor of activated protein C kinase 1 OS=Homo sapiens OX=9606 GN=RACK1 PE=1 SV=3	HUMAN	4
372	7.02	7.13	17.74	17.74	17.74	sp|O75367|H2AY_HUMAN	Core histone macro-H2A.1 OS=Homo sapiens OX=9606 GN=H2AFY PE=1 SV=4	HUMAN	5
373	7	7.17	4.986	2.71	1.337	sp|P01266|THYG_HUMAN	Thyroglobulin OS=Homo sapiens OX=9606 GN=TG PE=1 SV=5	HUMAN	3
374	6.99	7.07	19.5	11.7	11.7	sp|P11177|ODPB_HUMAN	Pyruvate dehydrogenase E1 component subunit beta, mitochondrial OS=Homo sapiens OX=9606 GN=PDHB PE=1 SV=3	HUMAN	4
375	6.9	7.01	40.46	38.17	38.17	sp|Q96QV6|H2A1A_HUMAN	Histone H2A type 1-A OS=Homo sapiens OX=9606 GN=HIST1H2AA PE=1 SV=3	HUMAN	8
376	6.88	7.02	40.26	40.26	35.06	sp|P63241|IF5A1_HUMAN	Eukaryotic translation initiation factor 5A-1 OS=Homo sapiens OX=9606 GN=EIF5A PE=1 SV=2	HUMAN	4
377	6.85	8.93	11.28	11.28	11.28	sp|P48643|TCPE_HUMAN	T-complex protein 1 subunit epsilon OS=Homo sapiens OX=9606 GN=CCT5 PE=1 SV=1	HUMAN	5
378	6.85	6.9	10.01	7.479	6.031	sp|O75309|CAD16_HUMAN	Cadherin-16 OS=Homo sapiens OX=9606 GN=CDH16 PE=2 SV=1	HUMAN	4
379	6.82	7.08	12.79	12.79	9.91	sp|P34913|HYES_HUMAN	Bifunctional epoxide hydrolase 2 OS=Homo sapiens OX=9606 GN=EPHX2 PE=1 SV=2	HUMAN	5
380	6.78	6.88	11.01	9.251	9.251	sp|Q9Y2T3|GUAD_HUMAN	Guanine deaminase OS=Homo sapiens OX=9606 GN=GDA PE=1 SV=1	HUMAN	4
381	6.68	6.76	21.28	18.44	18.44	sp|P10768|ESTD_HUMAN	S-formylglutathione hydrolase OS=Homo sapiens OX=9606 GN=ESD PE=1 SV=2	HUMAN	4
382	6.67	6.79	12.61	8.754	6.825	sp|O43895|XPP2_HUMAN	Xaa-Pro aminopeptidase 2 OS=Homo sapiens OX=9606 GN=XPNPEP2 PE=1 SV=3	HUMAN	4
383	6.65	6.73	14.62	13.08	13.08	sp|Q12905|ILF2_HUMAN	Interleukin enhancer-binding factor 2 OS=Homo sapiens OX=9606 GN=ILF2 PE=1 SV=2	HUMAN	4
384	6.64	6.74	25.09	23	17.77	sp|Q9UBX3|DIC_HUMAN	Mitochondrial dicarboxylate carrier OS=Homo sapiens OX=9606 GN=SLC25A10 PE=1 SV=2	HUMAN	4
385	6.61	6.69	26.1	18.07	18.07	sp|Q06323|PSME1_HUMAN	Proteasome activator complex subunit 1 OS=Homo sapiens OX=9606 GN=PSME1 PE=1 SV=1	HUMAN	4
386	6.6	6.91	12.5	11.41	5.469	sp|P07911|UROM_HUMAN	Uromodulin OS=Homo sapiens OX=9606 GN=UMOD PE=1 SV=1	HUMAN	4
387	6.59	6.81	19.07	18.14	18.14	sp|P09429|HMGB1_HUMAN	High mobility group protein B1 OS=Homo sapiens OX=9606 GN=HMGB1 PE=1 SV=3	HUMAN	4
388	6.59	6.76	19.9	17.27	12.23	sp|P27797|CALR_HUMAN	Calreticulin OS=Homo sapiens OX=9606 GN=CALR PE=1 SV=1	HUMAN	5
389	6.56	6.65	9.517	6.897	6.897	sp|Q96RQ3|MCCA_HUMAN	Methylcrotonoyl-CoA carboxylase subunit alpha, mitochondrial OS=Homo sapiens OX=9606 GN=MCCC1 PE=1 SV=3	HUMAN	4
390	6.53	11.33	19.61	13.34	11.9	sp|P35558|PCKGC_HUMAN	Phosphoenolpyruvate carboxykinase, cytosolic [GTP] OS=Homo sapiens OX=9606 GN=PCK1 PE=1 SV=3	HUMAN	8
391	6.51	6.55	10.06	8.481	7.101	sp|Q86WU2|LDHD_HUMAN	Probable D-lactate dehydrogenase, mitochondrial OS=Homo sapiens OX=9606 GN=LDHD PE=1 SV=1	HUMAN	3
392	6.48	6.53	30.09	25	12.5	sp|P23284|PPIB_HUMAN	Peptidyl-prolyl cis-trans isomerase B OS=Homo sapiens OX=9606 GN=PPIB PE=1 SV=2	HUMAN	3
393	6.45	6.49	6.479	5.643	3.553	sp|Q07075|AMPE_HUMAN	Glutamyl aminopeptidase OS=Homo sapiens OX=9606 GN=ENPEP PE=1 SV=3	HUMAN	3
394	6.42	6.46	47.66	40.63	26.56	sp|P62987|RL40_HUMAN	Ubiquitin-60S ribosomal protein L40 OS=Homo sapiens OX=9606 GN=UBA52 PE=1 SV=2	HUMAN	4
395	6.35	6.38	21.63	11.26	9.492	sp|P01871|IGHM_HUMAN	Immunoglobulin heavy constant mu OS=Homo sapiens OX=9606 GN=IGHM PE=1 SV=4	HUMAN	3
396	6.34	6.43	5.837	4.572	4.572	sp|P12109|CO6A1_HUMAN	Collagen alpha-1(VI) chain OS=Homo sapiens OX=9606 GN=COL6A1 PE=1 SV=3	HUMAN	4
397	6.31	6.44	22.94	17.35	12.06	sp|Q8N0X4|CLYBL_HUMAN	Citramalyl-CoA lyase, mitochondrial OS=Homo sapiens OX=9606 GN=CLYBL PE=1 SV=2	HUMAN	4
398	6.3	6.46	30.49	26.42	16.26	sp|P60900|PSA6_HUMAN	Proteasome subunit alpha type-6 OS=Homo sapiens OX=9606 GN=PSMA6 PE=1 SV=1	HUMAN	3
399	6.3	6.44	10.11	8.06	6.967	sp|P13798|ACPH_HUMAN	Acylamino-acid-releasing enzyme OS=Homo sapiens OX=9606 GN=APEH PE=1 SV=4	HUMAN	5
400	6.29	6.42	43.51	43.51	37.01	sp|P00441|SODC_HUMAN	Superoxide dismutase [Cu-Zn] OS=Homo sapiens OX=9606 GN=SOD1 PE=1 SV=2	HUMAN	4
401	6.28	6.36	22.22	22.22	22.22	sp|P51148|RAB5C_HUMAN	Ras-related protein Rab-5C OS=Homo sapiens OX=9606 GN=RAB5C PE=1 SV=2	HUMAN	4
402	6.26	6.55	17.09	13.92	9.494	sp|P48637|GSHB_HUMAN	Glutathione synthetase OS=Homo sapiens OX=9606 GN=GSS PE=1 SV=1	HUMAN	5
403	6.21	7.29	21.77	19.35	11.83	sp|P09651|ROA1_HUMAN	Heterogeneous nuclear ribonucleoprotein A1 OS=Homo sapiens OX=9606 GN=HNRNPA1 PE=1 SV=5	HUMAN	4
404	6.2	6.27	28	28	15.11	sp|P21266|GSTM3_HUMAN	Glutathione S-transferase Mu 3 OS=Homo sapiens OX=9606 GN=GSTM3 PE=1 SV=3	HUMAN	3
405	6.17	6.19	17.39	13.98	11.18	sp|Q96NB2|SFXN2_HUMAN	Sideroflexin-2 OS=Homo sapiens OX=9606 GN=SFXN2 PE=1 SV=2	HUMAN	4
406	6.15	6.25	13.77	8.766	6.082	sp|O00748|EST2_HUMAN	Cocaine esterase OS=Homo sapiens OX=9606 GN=CES2 PE=1 SV=1	HUMAN	3
407	6.15	6.25	17.62	17.62	17.62	sp|P00403|COX2_HUMAN	Cytochrome c oxidase subunit 2 OS=Homo sapiens OX=9606 GN=MT-CO2 PE=1 SV=1	HUMAN	4
408	6.14	6.26	8.372	6.348	5.06	sp|Q9Y2J2|E41L3_HUMAN	Band 4.1-like protein 3 OS=Homo sapiens OX=9606 GN=EPB41L3 PE=1 SV=2	HUMAN	4
409	6.12	6.28	18.32	16.26	7.29	sp|P51649|SSDH_HUMAN	Succinate-semialdehyde dehydrogenase, mitochondrial OS=Homo sapiens OX=9606 GN=ALDH5A1 PE=1 SV=2	HUMAN	4
410	6.12	6.22	20.62	20.62	20.62	sp|P07305|H10_HUMAN	Histone H1.0 OS=Homo sapiens OX=9606 GN=H1F0 PE=1 SV=3	HUMAN	4
411	6.12	6.14	12.96	10.99	9.014	sp|Q14103|HNRPD_HUMAN	Heterogeneous nuclear ribonucleoprotein D0 OS=Homo sapiens OX=9606 GN=HNRNPD PE=1 SV=1	HUMAN	3
412	6.1	6.21	38.59	38.59	26.09	sp|P62834|RAP1A_HUMAN	Ras-related protein Rap-1A OS=Homo sapiens OX=9606 GN=RAP1A PE=1 SV=1	HUMAN	4
413	6.07	6.18	18.74	14.75	7.728	sp|P51606|RENBP_HUMAN	N-acylglucosamine 2-epimerase OS=Homo sapiens OX=9606 GN=RENBP PE=1 SV=2	HUMAN	3
414	6.06	6.29	33.94	28.9	18.35	sp|Q15907|RB11B_HUMAN	Ras-related protein Rab-11B OS=Homo sapiens OX=9606 GN=RAB11B PE=1 SV=4	HUMAN	4
415	6.02	6.03	9.709	7.524	7.524	sp|P16219|ACADS_HUMAN	Short-chain specific acyl-CoA dehydrogenase, mitochondrial OS=Homo sapiens OX=9606 GN=ACADS PE=1 SV=1	HUMAN	3
416	6	23.63	55.17	52.79	52.79	sp|P01860|IGHG3_HUMAN	Immunoglobulin heavy constant gamma 3 OS=Homo sapiens OX=9606 GN=IGHG3 PE=1 SV=2	HUMAN	32
417	6	6	10.71	10.71	10.71	sp|Q16775|GLO2_HUMAN	Hydroxyacylglutathione hydrolase, mitochondrial OS=Homo sapiens OX=9606 GN=HAGH PE=1 SV=2	HUMAN	3
418	5.94	6.11	47.57	35.92	23.79	sp|P30043|BLVRB_HUMAN	Flavin reductase (NADPH) OS=Homo sapiens OX=9606 GN=BLVRB PE=1 SV=3	HUMAN	4
419	5.87	6.31	14.29	10.02	6.568	sp|P12956|XRCC6_HUMAN	X-ray repair cross-complementing protein 6 OS=Homo sapiens OX=9606 GN=XRCC6 PE=1 SV=2	HUMAN	3
420	5.86	22.02	15.74	15.05	10.59	sp|Q9ULD0|OGDHL_HUMAN	2-oxoglutarate dehydrogenase-like, mitochondrial OS=Homo sapiens OX=9606 GN=OGDHL PE=1 SV=3	HUMAN	10
421	5.84	6.13	10.63	10.63	8.894	sp|P00740|FA9_HUMAN	Coagulation factor IX OS=Homo sapiens OX=9606 GN=F9 PE=1 SV=2	HUMAN	4
422	5.82	6.03	16.76	16.76	12.65	sp|P62873|GBB1_HUMAN	Guanine nucleotide-binding protein G(I)/G(S)/G(T) subunit beta-1 OS=Homo sapiens OX=9606 GN=GNB1 PE=1 SV=3	HUMAN	4
423	5.79	5.94	17.39	17.39	15.22	sp|P28332|ADH6_HUMAN	Alcohol dehydrogenase 6 OS=Homo sapiens OX=9606 GN=ADH6 PE=1 SV=2	HUMAN	4
424	5.78	6.01	7.274	6.63	2.947	sp|Q13423|NNTM_HUMAN	NAD(P) transhydrogenase, mitochondrial OS=Homo sapiens OX=9606 GN=NNT PE=1 SV=3	HUMAN	3
425	5.76	5.86	18.15	16	16	sp|P08574|CY1_HUMAN	Cytochrome c1, heme protein, mitochondrial OS=Homo sapiens OX=9606 GN=CYC1 PE=1 SV=3	HUMAN	3
426	5.75	5.89	10.32	10.32	8.309	sp|Q96BW5|PTER_HUMAN	Phosphotriesterase-related protein OS=Homo sapiens OX=9606 GN=PTER PE=1 SV=1	HUMAN	3
427	5.74	5.85	27.36	23.88	23.88	sp|P02753|RET4_HUMAN	Retinol-binding protein 4 OS=Homo sapiens OX=9606 GN=RBP4 PE=1 SV=3	HUMAN	4
428	5.74	5.84	17.01	17.01	17.01	sp|P28066|PSA5_HUMAN	Proteasome subunit alpha type-5 OS=Homo sapiens OX=9606 GN=PSMA5 PE=1 SV=3	HUMAN	3
429	5.7	5.77	28.72	25	25	sp|Q07020|RL18_HUMAN	60S ribosomal protein L18 OS=Homo sapiens OX=9606 GN=RPL18 PE=1 SV=2	HUMAN	4
430	5.69	5.83	14.53	9.892	7.264	sp|P10515|ODP2_HUMAN	Dihydrolipoyllysine-residue acetyltransferase component of pyruvate dehydrogenase complex, mitochondrial OS=Homo sapiens OX=9606 GN=DLAT PE=1 SV=3	HUMAN	4
431	5.66	5.72	16.52	16.52	13.57	sp|P07858|CATB_HUMAN	Cathepsin B OS=Homo sapiens OX=9606 GN=CTSB PE=1 SV=3	HUMAN	3
432	5.61	13.32	26.19	18.79	13.66	sp|P21397|AOFA_HUMAN	Amine oxidase [flavin-containing] A OS=Homo sapiens OX=9606 GN=MAOA PE=1 SV=1	HUMAN	7
433	5.61	11.84	29.58	21.83	17.61	sp|P09493|TPM1_HUMAN	Tropomyosin alpha-1 chain OS=Homo sapiens OX=9606 GN=TPM1 PE=1 SV=2	HUMAN	7
434	5.58	8.06	15.25	13.47	9.307	sp|P50995|ANX11_HUMAN	Annexin A11 OS=Homo sapiens OX=9606 GN=ANXA11 PE=1 SV=1	HUMAN	5
435	5.58	5.82	39.39	34.63	16.45	sp|P16083|NQO2_HUMAN	Ribosyldihydronicotinamide dehydrogenase [quinone] OS=Homo sapiens OX=9606 GN=NQO2 PE=1 SV=5	HUMAN	4
436	5.57	5.77	28.79	22.73	17.8	sp|P61247|RS3A_HUMAN	40S ribosomal protein S3a OS=Homo sapiens OX=9606 GN=RPS3A PE=1 SV=2	HUMAN	4
437	5.56	5.61	9.168	7.676	7.676	sp|Q5R3I4|TTC38_HUMAN	Tetratricopeptide repeat protein 38 OS=Homo sapiens OX=9606 GN=TTC38 PE=1 SV=1	HUMAN	3
438	5.53	5.59	29.18	17.08	17.08	sp|P29692|EF1D_HUMAN	Elongation factor 1-delta OS=Homo sapiens OX=9606 GN=EEF1D PE=1 SV=5	HUMAN	3
439	5.48	5.57	11.78	9.346	7.664	sp|Q9NZN3|EHD3_HUMAN	EH domain-containing protein 3 OS=Homo sapiens OX=9606 GN=EHD3 PE=1 SV=2	HUMAN	3
440	5.47	5.52	13.65	13.65	13.65	sp|P19404|NDUV2_HUMAN	NADH dehydrogenase [ubiquinone] flavoprotein 2, mitochondrial OS=Homo sapiens OX=9606 GN=NDUFV2 PE=1 SV=2	HUMAN	3
441	5.45	5.5	31.43	29.52	29.52	sp|P10599|THIO_HUMAN	Thioredoxin OS=Homo sapiens OX=9606 GN=TXN PE=1 SV=3	HUMAN	3
442	5.44	5.51	14.37	10.88	10.88	sp|Q9H2A2|AL8A1_HUMAN	Aldehyde dehydrogenase family 8 member A1 OS=Homo sapiens OX=9606 GN=ALDH8A1 PE=1 SV=1	HUMAN	3
443	5.42	5.63	15.14	10.41	8.202	sp|P02649|APOE_HUMAN	Apolipoprotein E OS=Homo sapiens OX=9606 GN=APOE PE=1 SV=1	HUMAN	3
444	5.4	5.5	48.28	48.28	40.52	sp|P01619|KV320_HUMAN	Immunoglobulin kappa variable 3-20 OS=Homo sapiens OX=9606 GN=IGKV3-20 PE=1 SV=2	HUMAN	5
445	5.39	5.57	8.775	8.592	5.302	sp|P22307|NLTP_HUMAN	Non-specific lipid-transfer protein OS=Homo sapiens OX=9606 GN=SCP2 PE=1 SV=2	HUMAN	3
446	5.38	5.52	22.41	19.92	16.18	sp|O00299|CLIC1_HUMAN	Chloride intracellular channel protein 1 OS=Homo sapiens OX=9606 GN=CLIC1 PE=1 SV=4	HUMAN	3
447	5.34	5.42	16.23	16.23	10.6	sp|Q969I3|GLYL1_HUMAN	Glycine N-acyltransferase-like protein 1 OS=Homo sapiens OX=9606 GN=GLYATL1 PE=1 SV=1	HUMAN	3
448	5.32	5.38	23.48	23.48	23.48	sp|P14174|MIF_HUMAN	Macrophage migration inhibitory factor OS=Homo sapiens OX=9606 GN=MIF PE=1 SV=4	HUMAN	4
449	5.29	5.47	50.31	46.58	21.74	sp|O75947|ATP5H_HUMAN	ATP synthase subunit d, mitochondrial OS=Homo sapiens OX=9606 GN=ATP5H PE=1 SV=3	HUMAN	3
450	5.27	5.38	12.63	12.63	11.18	sp|Q9UI12|VATH_HUMAN	V-type proton ATPase subunit H OS=Homo sapiens OX=9606 GN=ATP6V1H PE=1 SV=1	HUMAN	5
451	5.21	7.4	16.16	13.09	11.14	sp|P07585|PGS2_HUMAN	Decorin OS=Homo sapiens OX=9606 GN=DCN PE=1 SV=1	HUMAN	4
452	5.21	5.28	9.307	6.387	4.927	sp|O43776|SYNC_HUMAN	Asparagine--tRNA ligase, cytoplasmic OS=Homo sapiens OX=9606 GN=NARS PE=1 SV=1	HUMAN	3
453	5.2	5.33	14.04	14.04	6.048	sp|Q9P2R7|SUCB1_HUMAN	Succinate--CoA ligase [ADP-forming] subunit beta, mitochondrial OS=Homo sapiens OX=9606 GN=SUCLA2 PE=1 SV=3	HUMAN	3
454	5.19	5.25	13.61	8.66	8.66	sp|P01019|ANGT_HUMAN	Angiotensinogen OS=Homo sapiens OX=9606 GN=AGT PE=1 SV=1	HUMAN	3
455	5.14	5.24	26.32	26.32	11.34	sp|Q9Y5K8|VATD_HUMAN	V-type proton ATPase subunit D OS=Homo sapiens OX=9606 GN=ATP6V1D PE=1 SV=1	HUMAN	2
456	5.1	5.32	18.08	12.24	4.143	sp|P40227|TCPZ_HUMAN	T-complex protein 1 subunit zeta OS=Homo sapiens OX=9606 GN=CCT6A PE=1 SV=3	HUMAN	2
457	5.1	5.29	35.68	20.6	20.6	sp|P37802|TAGL2_HUMAN	Transgelin-2 OS=Homo sapiens OX=9606 GN=TAGLN2 PE=1 SV=3	HUMAN	4
458	5.1	5.24	23.38	17.91	13.93	sp|Q01995|TAGL_HUMAN	Transgelin OS=Homo sapiens OX=9606 GN=TAGLN PE=1 SV=4	HUMAN	3
459	5.06	5.16	6.814	5.525	5.525	sp|Q99832|TCPH_HUMAN	T-complex protein 1 subunit eta OS=Homo sapiens OX=9606 GN=CCT7 PE=1 SV=2	HUMAN	3
460	5.04	5.12	15.97	15.97	10.76	sp|O14732|IMPA2_HUMAN	Inositol monophosphatase 2 OS=Homo sapiens OX=9606 GN=IMPA2 PE=1 SV=1	HUMAN	3
461	4.98	5.21	14.07	12.75	9.451	sp|P07099|HYEP_HUMAN	Epoxide hydrolase 1 OS=Homo sapiens OX=9606 GN=EPHX1 PE=1 SV=1	HUMAN	4
462	4.96	5.16	13.74	12.3	4.792	sp|P43155|CACP_HUMAN	Carnitine O-acetyltransferase OS=Homo sapiens OX=9606 GN=CRAT PE=1 SV=5	HUMAN	2
463	4.93	5.13	13.18	10.77	5.949	sp|P00734|THRB_HUMAN	Prothrombin OS=Homo sapiens OX=9606 GN=F2 PE=1 SV=2	HUMAN	3
464	4.92	4.98	18.01	14.94	14.94	sp|Q92506|DHB8_HUMAN	Estradiol 17-beta-dehydrogenase 8 OS=Homo sapiens OX=9606 GN=HSD17B8 PE=1 SV=2	HUMAN	3
465	4.91	5.04	25.8	14.84	5.936	sp|Q92947|GCDH_HUMAN	Glutaryl-CoA dehydrogenase, mitochondrial OS=Homo sapiens OX=9606 GN=GCDH PE=1 SV=1	HUMAN	2
466	4.89	4.97	11.21	8.182	7.121	sp|Q15067|ACOX1_HUMAN	Peroxisomal acyl-coenzyme A oxidase 1 OS=Homo sapiens OX=9606 GN=ACOX1 PE=1 SV=3	HUMAN	3
467	4.84	4.91	22.32	19.2	16.07	sp|Q6P587|FAHD1_HUMAN	Acylpyruvase FAHD1, mitochondrial OS=Homo sapiens OX=9606 GN=FAHD1 PE=1 SV=2	HUMAN	3
468	4.83	4.88	9.11	7.246	7.246	sp|P52209|6PGD_HUMAN	6-phosphogluconate dehydrogenase, decarboxylating OS=Homo sapiens OX=9606 GN=PGD PE=1 SV=3	HUMAN	3
469	4.78	4.83	26.07	23.08	23.08	sp|P25787|PSA2_HUMAN	Proteasome subunit alpha type-2 OS=Homo sapiens OX=9606 GN=PSMA2 PE=1 SV=2	HUMAN	3
470	4.76	5.08	16.72	11.09	2.736	sp|P23786|CPT2_HUMAN	Carnitine O-palmitoyltransferase 2, mitochondrial OS=Homo sapiens OX=9606 GN=CPT2 PE=1 SV=2	HUMAN	2
471	4.75	4.91	25.83	25.83	17.92	sp|P30711|GSTT1_HUMAN	Glutathione S-transferase theta-1 OS=Homo sapiens OX=9606 GN=GSTT1 PE=1 SV=4	HUMAN	3
472	4.73	4.87	8.459	8.459	6.391	sp|Q01740|FMO1_HUMAN	Dimethylaniline monooxygenase [N-oxide-forming] 1 OS=Homo sapiens OX=9606 GN=FMO1 PE=1 SV=3	HUMAN	3
473	4.68	5.02	14.69	8.774	4.545	sp|P19823|ITIH2_HUMAN	Inter-alpha-trypsin inhibitor heavy chain H2 OS=Homo sapiens OX=9606 GN=ITIH2 PE=1 SV=2	HUMAN	3
474	4.64	4.78	19.91	19.91	19.91	sp|P62826|RAN_HUMAN	GTP-binding nuclear protein Ran OS=Homo sapiens OX=9606 GN=RAN PE=1 SV=3	HUMAN	4
475	4.63	4.77	17.3	11.95	11.95	sp|P27695|APEX1_HUMAN	DNA-(apurinic or apyrimidinic site) lyase OS=Homo sapiens OX=9606 GN=APEX1 PE=1 SV=2	HUMAN	3
476	4.61	4.83	23.13	16.67	9.524	sp|P06748|NPM_HUMAN	Nucleophosmin OS=Homo sapiens OX=9606 GN=NPM1 PE=1 SV=2	HUMAN	3
477	4.6	4.67	39.76	36.14	15.06	sp|P23528|COF1_HUMAN	Cofilin-1 OS=Homo sapiens OX=9606 GN=CFL1 PE=1 SV=3	HUMAN	2
478	4.55	4.61	30.53	25.22	10.62	sp|Q9Y2Q3|GSTK1_HUMAN	Glutathione S-transferase kappa 1 OS=Homo sapiens OX=9606 GN=GSTK1 PE=1 SV=3	HUMAN	2
479	4.5	4.54	15.36	12.97	8.191	sp|P15880|RS2_HUMAN	40S ribosomal protein S2 OS=Homo sapiens OX=9606 GN=RPS2 PE=1 SV=2	HUMAN	2
480	4.49	4.66	16.2	10.38	7.595	sp|Q13510|ASAH1_HUMAN	Acid ceramidase OS=Homo sapiens OX=9606 GN=ASAH1 PE=1 SV=5	HUMAN	3
481	4.48	4.51	11.79	11.79	8.718	sp|O00264|PGRC1_HUMAN	Membrane-associated progesterone receptor component 1 OS=Homo sapiens OX=9606 GN=PGRMC1 PE=1 SV=3	HUMAN	2
482	4.45	4.6	14.29	6.857	6.857	sp|P04196|HRG_HUMAN	Histidine-rich glycoprotein OS=Homo sapiens OX=9606 GN=HRG PE=1 SV=1	HUMAN	3
483	4.45	4.49	17.21	17.21	12.3	sp|Q9H8H3|MET7A_HUMAN	Methyltransferase-like protein 7A OS=Homo sapiens OX=9606 GN=METTL7A PE=1 SV=1	HUMAN	3
484	4.4	4.45	18.77	15.33	12.26	sp|P25789|PSA4_HUMAN	Proteasome subunit alpha type-4 OS=Homo sapiens OX=9606 GN=PSMA4 PE=1 SV=1	HUMAN	2
485	4.36	4.45	19.44	12.11	12.11	sp|O95299|NDUAA_HUMAN	NADH dehydrogenase [ubiquinone] 1 alpha subcomplex subunit 10, mitochondrial OS=Homo sapiens OX=9606 GN=NDUFA10 PE=1 SV=1	HUMAN	3
486	4.35	4.38	12.09	12.09	9.15	sp|Q9NUJ1|ABHDA_HUMAN	Mycophenolic acid acyl-glucuronide esterase, mitochondrial OS=Homo sapiens OX=9606 GN=ABHD10 PE=1 SV=1	HUMAN	2
487	4.33	4.42	9.18	9.18	9.18	sp|Q9UHQ9|NB5R1_HUMAN	NADH-cytochrome b5 reductase 1 OS=Homo sapiens OX=9606 GN=CYB5R1 PE=1 SV=1	HUMAN	3
488	4.32	4.34	9.836	9.836	7.377	sp|Q29960|1C16_HUMAN	HLA class I histocompatibility antigen, Cw-16 alpha chain OS=Homo sapiens OX=9606 GN=HLA-C PE=1 SV=1	HUMAN	2
489	4.31	19	53.69	43.96	41.28	sp|P12235|ADT1_HUMAN	ADP/ATP translocase 1 OS=Homo sapiens OX=9606 GN=SLC25A4 PE=1 SV=4	HUMAN	12
490	4.29	4.32	14.54	12.33	8.811	sp|Q9NX63|MIC19_HUMAN	MICOS complex subunit MIC19 OS=Homo sapiens OX=9606 GN=CHCHD3 PE=1 SV=1	HUMAN	2
491	4.27	4.44	19.19	12.05	6.621	sp|P30153|2AAA_HUMAN	Serine/threonine-protein phosphatase 2A 65 kDa regulatory subunit A alpha isoform OS=Homo sapiens OX=9606 GN=PPP2R1A PE=1 SV=4	HUMAN	3
492	4.27	4.41	22.22	19.34	12.76	sp|P23396|RS3_HUMAN	40S ribosomal protein S3 OS=Homo sapiens OX=9606 GN=RPS3 PE=1 SV=2	HUMAN	3
493	4.27	4.37	12.68	8.26	8.26	sp|Q13825|AUHM_HUMAN	Methylglutaconyl-CoA hydratase, mitochondrial OS=Homo sapiens OX=9606 GN=AUH PE=1 SV=1	HUMAN	3
494	4.27	4.3	10.12	5.658	2.503	sp|P55786|PSA_HUMAN	Puromycin-sensitive aminopeptidase OS=Homo sapiens OX=9606 GN=NPEPPS PE=1 SV=2	HUMAN	2
495	4.26	4.41	18.82	16.08	11.37	sp|P25788|PSA3_HUMAN	Proteasome subunit alpha type-3 OS=Homo sapiens OX=9606 GN=PSMA3 PE=1 SV=2	HUMAN	3
496	4.24	4.35	11.54	11.54	11.54	sp|P47755|CAZA2_HUMAN	F-actin-capping protein subunit alpha-2 OS=Homo sapiens OX=9606 GN=CAPZA2 PE=1 SV=3	HUMAN	3
497	4.24	4.35	25.5	25.5	25.5	sp|P0DP25|CALM3_HUMAN	Calmodulin-3 OS=Homo sapiens OX=9606 GN=CALM3 PE=1 SV=1	HUMAN	3
498	4.24	4.27	18.25	12.93	7.224	sp|P62701|RS4X_HUMAN	40S ribosomal protein S4, X isoform OS=Homo sapiens OX=9606 GN=RPS4X PE=1 SV=2	HUMAN	2
499	4.22	4.25	5.456	4.722	3.778	sp|P26232|CTNA2_HUMAN	Catenin alpha-2 OS=Homo sapiens OX=9606 GN=CTNNA2 PE=1 SV=5	HUMAN	2
500	4.22	4.25	3.183	3.183	2.305	sp|P02730|B3AT_HUMAN	Band 3 anion transport protein OS=Homo sapiens OX=9606 GN=SLC4A1 PE=1 SV=3	HUMAN	2
501	4.2	4.22	14.43	14.43	10.4	sp|P25311|ZA2G_HUMAN	Zinc-alpha-2-glycoprotein OS=Homo sapiens OX=9606 GN=AZGP1 PE=1 SV=2	HUMAN	2
502	4.19	23.22	33.45	29.67	18.52	sp|P35241|RADI_HUMAN	Radixin OS=Homo sapiens OX=9606 GN=RDX PE=1 SV=1	HUMAN	14
503	4.19	4.22	11.36	9.418	7.756	sp|Q15019|SEPT2_HUMAN	Septin-2 OS=Homo sapiens OX=9606 GN=SEPT2 PE=1 SV=1	HUMAN	2
504	4.16	4.18	18.13	18.13	11.92	sp|P08134|RHOC_HUMAN	Rho-related GTP-binding protein RhoC OS=Homo sapiens OX=9606 GN=RHOC PE=1 SV=1	HUMAN	2
505	4.15	4.26	11.52	9.831	9.831	sp|Q9UJZ1|STML2_HUMAN	Stomatin-like protein 2, mitochondrial OS=Homo sapiens OX=9606 GN=STOML2 PE=1 SV=1	HUMAN	3
506	4.15	4.18	15.55	11.88	4.968	sp|O75306|NDUS2_HUMAN	NADH dehydrogenase [ubiquinone] iron-sulfur protein 2, mitochondrial OS=Homo sapiens OX=9606 GN=NDUFS2 PE=1 SV=2	HUMAN	2
507	4.12	4.13	11.93	9.943	5.966	sp|Q96JY6|PDLI2_HUMAN	PDZ and LIM domain protein 2 OS=Homo sapiens OX=9606 GN=PDLIM2 PE=1 SV=1	HUMAN	2
508	4.11	4.23	31.43	21.71	17.14	sp|P02511|CRYAB_HUMAN	Alpha-crystallin B chain OS=Homo sapiens OX=9606 GN=CRYAB PE=1 SV=2	HUMAN	3
509	4.07	4.25	6.414	5.263	3.783	sp|O94826|TOM70_HUMAN	Mitochondrial import receptor subunit TOM70 OS=Homo sapiens OX=9606 GN=TOMM70 PE=1 SV=1	HUMAN	2
510	4.07	4.17	11.65	8.13	6.233	sp|P50502|F10A1_HUMAN	Hsc70-interacting protein OS=Homo sapiens OX=9606 GN=ST13 PE=1 SV=2	HUMAN	2
511	4.06	4.06	13.23	7.692	7.692	sp|Q9BQ69|MACD1_HUMAN	O-acetyl-ADP-ribose deacetylase MACROD1 OS=Homo sapiens OX=9606 GN=MACROD1 PE=1 SV=2	HUMAN	2
512	4.05	9.28	30.61	30.61	21.22	sp|P27348|1433T_HUMAN	14-3-3 protein theta OS=Homo sapiens OX=9606 GN=YWHAQ PE=1 SV=1	HUMAN	7
513	4.05	4.05	9.571	9.571	7.261	sp|Q9UBR2|CATZ_HUMAN	Cathepsin Z OS=Homo sapiens OX=9606 GN=CTSZ PE=1 SV=1	HUMAN	2
514	4.04	19.97	21.53	18.81	14.41	sp|P13647|K2C5_HUMAN	Keratin, type II cytoskeletal 5 OS=Homo sapiens OX=9606 GN=KRT5 PE=1 SV=3	HUMAN	12
515	4.04	4.05	26.09	13.04	13.04	sp|P51149|RAB7A_HUMAN	Ras-related protein Rab-7a OS=Homo sapiens OX=9606 GN=RAB7A PE=1 SV=1	HUMAN	2
516	4.03	4.04	15.33	13.03	13.03	sp|P35270|SPRE_HUMAN	Sepiapterin reductase OS=Homo sapiens OX=9606 GN=SPR PE=1 SV=1	HUMAN	2
517	4	17.42	37.09	37.09	33.8	sp|P16403|H12_HUMAN	Histone H1.2 OS=Homo sapiens OX=9606 GN=HIST1H1C PE=1 SV=2	HUMAN	15
518	4	12	29.47	21.75	17.54	sp|P06753|TPM3_HUMAN	Tropomyosin alpha-3 chain OS=Homo sapiens OX=9606 GN=TPM3 PE=1 SV=2	HUMAN	6
519	4	4.01	10.38	4.472	4.472	sp|P02748|CO9_HUMAN	Complement component C9 OS=Homo sapiens OX=9606 GN=C9 PE=1 SV=2	HUMAN	2
520	4	4	17.07	17.07	17.07	sp|Q96AB3|ISOC2_HUMAN	Isochorismatase domain-containing protein 2 OS=Homo sapiens OX=9606 GN=ISOC2 PE=1 SV=1	HUMAN	2
521	4	4	31.03	31.03	31.03	sp|Q16718|NDUA5_HUMAN	NADH dehydrogenase [ubiquinone] 1 alpha subcomplex subunit 5 OS=Homo sapiens OX=9606 GN=NDUFA5 PE=1 SV=3	HUMAN	2
522	4	4	32.79	32.79	32.79	sp|P80297|MT1X_HUMAN	Metallothionein-1X OS=Homo sapiens OX=9606 GN=MT1X PE=1 SV=1	HUMAN	2
523	4	4	25.53	25.53	25.53	sp|P56134|ATPK_HUMAN	ATP synthase subunit f, mitochondrial OS=Homo sapiens OX=9606 GN=ATP5J2 PE=1 SV=3	HUMAN	2
524	4	4	13.73	13.73	13.73	sp|P46782|RS5_HUMAN	40S ribosomal protein S5 OS=Homo sapiens OX=9606 GN=RPS5 PE=1 SV=4	HUMAN	2
525	4	4	23.66	23.66	23.66	sp|P05109|S10A8_HUMAN	Protein S100-A8 OS=Homo sapiens OX=9606 GN=S100A8 PE=1 SV=1	HUMAN	2
526	4	4	13.82	13.82	13.82	sp|O14880|MGST3_HUMAN	Microsomal glutathione S-transferase 3 OS=Homo sapiens OX=9606 GN=MGST3 PE=1 SV=1	HUMAN	2
527	3.97	4.19	21.94	19.94	10.83	sp|Q9NYQ3|HAOX2_HUMAN	Hydroxyacid oxidase 2 OS=Homo sapiens OX=9606 GN=HAO2 PE=1 SV=1	HUMAN	4
528	3.92	4.15	6.714	6.714	5.143	sp|P17655|CAN2_HUMAN	Calpain-2 catalytic subunit OS=Homo sapiens OX=9606 GN=CAPN2 PE=1 SV=6	HUMAN	3
529	3.89	4.04	6.824	5.037	2.356	sp|P08603|CFAH_HUMAN	Complement factor H OS=Homo sapiens OX=9606 GN=CFH PE=1 SV=4	HUMAN	3
530	3.84	3.98	20.14	16.32	10.07	sp|Q02878|RL6_HUMAN	60S ribosomal protein L6 OS=Homo sapiens OX=9606 GN=RPL6 PE=1 SV=3	HUMAN	3
531	3.83	3.98	4.667	4.667	4.667	sp|P22033|MUTA_HUMAN	Methylmalonyl-CoA mutase, mitochondrial OS=Homo sapiens OX=9606 GN=MUT PE=1 SV=4	HUMAN	3
532	3.82	4.07	15.84	11.39	5.281	sp|O75083|WDR1_HUMAN	WD repeat-containing protein 1 OS=Homo sapiens OX=9606 GN=WDR1 PE=1 SV=4	HUMAN	3
533	3.82	3.88	11.75	6.011	6.011	sp|P50213|IDH3A_HUMAN	Isocitrate dehydrogenase [NAD] subunit alpha, mitochondrial OS=Homo sapiens OX=9606 GN=IDH3A PE=1 SV=1	HUMAN	2
534	3.77	4.01	8.175	5.599	3.583	sp|Q14764|MVP_HUMAN	Major vault protein OS=Homo sapiens OX=9606 GN=MVP PE=1 SV=4	HUMAN	3
535	3.74	3.87	21.67	21.67	10	sp|P07741|APT_HUMAN	Adenine phosphoribosyltransferase OS=Homo sapiens OX=9606 GN=APRT PE=1 SV=2	HUMAN	2
536	3.72	3.94	14.52	11.69	11.69	sp|P18124|RL7_HUMAN	60S ribosomal protein L7 OS=Homo sapiens OX=9606 GN=RPL7 PE=1 SV=1	HUMAN	3
537	3.72	3.84	23.64	23.64	23.64	sp|P46783|RS10_HUMAN	40S ribosomal protein S10 OS=Homo sapiens OX=9606 GN=RPS10 PE=1 SV=1	HUMAN	3
538	3.72	3.8	13.48	13.48	13.48	sp|O15145|ARPC3_HUMAN	Actin-related protein 2/3 complex subunit 3 OS=Homo sapiens OX=9606 GN=ARPC3 PE=1 SV=3	HUMAN	2
539	3.72	3.79	17.26	17.26	13.69	sp|P30049|ATPD_HUMAN	ATP synthase subunit delta, mitochondrial OS=Homo sapiens OX=9606 GN=ATP5F1D PE=1 SV=2	HUMAN	2
540	3.71	3.8	31.29	31.29	19.02	sp|Q9BX68|HINT2_HUMAN	Histidine triad nucleotide-binding protein 2, mitochondrial OS=Homo sapiens OX=9606 GN=HINT2 PE=1 SV=1	HUMAN	2
541	3.7	3.89	4.08	2.456	0.8689	sp|P21333|FLNA_HUMAN	Filamin-A OS=Homo sapiens OX=9606 GN=FLNA PE=1 SV=4	HUMAN	2
542	3.67	3.74	12.44	7.614	7.614	sp|Q92597|NDRG1_HUMAN	Protein NDRG1 OS=Homo sapiens OX=9606 GN=NDRG1 PE=1 SV=1	HUMAN	2
543	3.66	3.78	14.6	11.31	8.394	sp|P47985|UCRI_HUMAN	Cytochrome b-c1 complex subunit Rieske, mitochondrial OS=Homo sapiens OX=9606 GN=UQCRFS1 PE=1 SV=2	HUMAN	2
544	3.65	3.77	18.79	16.06	9.394	sp|P62136|PP1A_HUMAN	Serine/threonine-protein phosphatase PP1-alpha catalytic subunit OS=Homo sapiens OX=9606 GN=PPP1CA PE=1 SV=1	HUMAN	2
545	3.58	3.71	4.946	3.323	2.705	sp|Q9UM54|MYO6_HUMAN	Unconventional myosin-VI OS=Homo sapiens OX=9606 GN=MYO6 PE=1 SV=4	HUMAN	2
546	3.53	3.73	7.834	7.143	5.069	sp|Q8WUM4|PDC6I_HUMAN	Programmed cell death 6-interacting protein OS=Homo sapiens OX=9606 GN=PDCD6IP PE=1 SV=1	HUMAN	3
547	3.52	3.66	2.527	2.527	2.527	sp|Q7KZF4|SND1_HUMAN	Staphylococcal nuclease domain-containing protein 1 OS=Homo sapiens OX=9606 GN=SND1 PE=1 SV=1	HUMAN	2
548	3.46	3.53	6.475	4.796	4.796	sp|P11279|LAMP1_HUMAN	Lysosome-associated membrane glycoprotein 1 OS=Homo sapiens OX=9606 GN=LAMP1 PE=1 SV=3	HUMAN	2
549	3.44	3.59	17.26	17.26	9.895	sp|Q01518|CAP1_HUMAN	Adenylyl cyclase-associated protein 1 OS=Homo sapiens OX=9606 GN=CAP1 PE=1 SV=5	HUMAN	3
550	3.44	3.57	6.1	5.338	3.377	sp|Q9UL12|SARDH_HUMAN	Sarcosine dehydrogenase, mitochondrial OS=Homo sapiens OX=9606 GN=SARDH PE=1 SV=1	HUMAN	2
551	3.43	10.65	51.59	51.59	41.27	sp|Q99879|H2B1M_HUMAN	Histone H2B type 1-M OS=Homo sapiens OX=9606 GN=HIST1H2BM PE=1 SV=3	HUMAN	10
552	3.42	3.56	14.11	10.89	9.158	sp|P13861|KAP2_HUMAN	cAMP-dependent protein kinase type II-alpha regulatory subunit OS=Homo sapiens OX=9606 GN=PRKAR2A PE=1 SV=2	HUMAN	3
553	3.41	3.62	10.84	7.229	7.229	sp|Q9UKU7|ACAD8_HUMAN	Isobutyryl-CoA dehydrogenase, mitochondrial OS=Homo sapiens OX=9606 GN=ACAD8 PE=1 SV=1	HUMAN	3
554	3.4	3.52	9.765	5.063	5.063	sp|Q5SSJ5|HP1B3_HUMAN	Heterochromatin protein 1-binding protein 3 OS=Homo sapiens OX=9606 GN=HP1BP3 PE=1 SV=1	HUMAN	3
555	3.4	3.46	15.38	15.38	15.38	sp|A0A0B4J1X5|HV374_HUMAN	Immunoglobulin heavy variable 3-74 OS=Homo sapiens OX=9606 GN=IGHV3-74 PE=3 SV=1	HUMAN	3
556	3.37	3.49	10.75	6.742	5.457	sp|O60506|HNRPQ_HUMAN	Heterogeneous nuclear ribonucleoprotein Q OS=Homo sapiens OX=9606 GN=SYNCRIP PE=1 SV=2	HUMAN	3
557	3.37	3.43	7.601	7.601	7.601	sp|Q92804|RBP56_HUMAN	TATA-binding protein-associated factor 2N OS=Homo sapiens OX=9606 GN=TAF15 PE=1 SV=1	HUMAN	2
558	3.34	3.45	6.849	5.585	2.424	sp|Q10567|AP1B1_HUMAN	AP-1 complex subunit beta-1 OS=Homo sapiens OX=9606 GN=AP1B1 PE=1 SV=2	HUMAN	2
559	3.31	3.52	7.284	3.951	3.951	sp|P00747|PLMN_HUMAN	Plasminogen OS=Homo sapiens OX=9606 GN=PLG PE=1 SV=2	HUMAN	3
560	3.29	3.44	18.83	15.25	11.66	sp|P09936|UCHL1_HUMAN	Ubiquitin carboxyl-terminal hydrolase isozyme L1 OS=Homo sapiens OX=9606 GN=UCHL1 PE=1 SV=2	HUMAN	2
561	3.27	3.38	12.26	7.28	7.28	sp|Q14847|LASP1_HUMAN	LIM and SH3 domain protein 1 OS=Homo sapiens OX=9606 GN=LASP1 PE=1 SV=2	HUMAN	2
562	3.24	3.46	3.58	1.451	1.064	sp|O00468|AGRIN_HUMAN	Agrin OS=Homo sapiens OX=9606 GN=AGRN PE=1 SV=5	HUMAN	2
563	3.22	3.3	12.5	8.542	6.875	sp|P10619|PPGB_HUMAN	Lysosomal protective protein OS=Homo sapiens OX=9606 GN=CTSA PE=1 SV=2	HUMAN	3
564	3.19	3.31	16.08	16.08	6.431	sp|P53007|TXTP_HUMAN	Tricarboxylate transport protein, mitochondrial OS=Homo sapiens OX=9606 GN=SLC25A1 PE=1 SV=2	HUMAN	2
565	3.14	4.97	9.825	9.825	9.825	sp|O95865|DDAH2_HUMAN	N(G),N(G)-dimethylarginine dimethylaminohydrolase 2 OS=Homo sapiens OX=9606 GN=DDAH2 PE=1 SV=1	HUMAN	3
566	3.14	3.24	4.191	1.928	1.215	sp|P02751|FINC_HUMAN	Fibronectin OS=Homo sapiens OX=9606 GN=FN1 PE=1 SV=4	HUMAN	2
567	3.14	3.21	30.08	19.55	13.53	sp|P05413|FABPH_HUMAN	Fatty acid-binding protein, heart OS=Homo sapiens OX=9606 GN=FABP3 PE=1 SV=4	HUMAN	2
568	3.13	3.24	23.79	19.82	11.01	sp|Q9UIJ7|KAD3_HUMAN	GTP:AMP phosphotransferase AK3, mitochondrial OS=Homo sapiens OX=9606 GN=AK3 PE=1 SV=4	HUMAN	2
569	3.12	3.25	4.228	4.228	0.7317	sp|Q86VP6|CAND1_HUMAN	Cullin-associated NEDD8-dissociated protein 1 OS=Homo sapiens OX=9606 GN=CAND1 PE=1 SV=2	HUMAN	1
570	3.09	3.16	13.46	9.936	9.936	sp|O00764|PDXK_HUMAN	Pyridoxal kinase OS=Homo sapiens OX=9606 GN=PDXK PE=1 SV=1	HUMAN	2
571	3.08	3.21	3.309	1.687	0.8328	sp|P04114|APOB_HUMAN	Apolipoprotein B-100 OS=Homo sapiens OX=9606 GN=APOB PE=1 SV=2	HUMAN	2
572	3.06	3.12	4.732	4.732	4.732	sp|Q695T7|S6A19_HUMAN	Sodium-dependent neutral amino acid transporter B(0)AT1 OS=Homo sapiens OX=9606 GN=SLC6A19 PE=1 SV=1	HUMAN	2
573	3.05	3.16	7.698	3.208	1.925	sp|P14543|NID1_HUMAN	Nidogen-1 OS=Homo sapiens OX=9606 GN=NID1 PE=1 SV=3	HUMAN	2
574	3.04	3.21	3.226	3.226	2.151	sp|P08236|BGLR_HUMAN	Beta-glucuronidase OS=Homo sapiens OX=9606 GN=GUSB PE=1 SV=2	HUMAN	2
575	3.03	8.44	25.1	21.05	18.22	sp|P61981|1433G_HUMAN	14-3-3 protein gamma OS=Homo sapiens OX=9606 GN=YWHAG PE=1 SV=2	HUMAN	7
576	3.03	3.2	5.946	5	3.649	sp|Q92499|DDX1_HUMAN	ATP-dependent RNA helicase DDX1 OS=Homo sapiens OX=9606 GN=DDX1 PE=1 SV=2	HUMAN	2
577	3.03	3.1	22.49	8.651	8.651	sp|P46926|GNPI1_HUMAN	Glucosamine-6-phosphate isomerase 1 OS=Homo sapiens OX=9606 GN=GNPDA1 PE=1 SV=1	HUMAN	2
578	3	5.69	14.35	10.48	5.968	sp|Q03252|LMNB2_HUMAN	Lamin-B2 OS=Homo sapiens OX=9606 GN=LMNB2 PE=1 SV=4	HUMAN	4
579	2.98	3.04	5.482	4.159	4.159	sp|P06865|HEXA_HUMAN	Beta-hexosaminidase subunit alpha OS=Homo sapiens OX=9606 GN=HEXA PE=1 SV=2	HUMAN	2
580	2.95	3.04	18.34	18.34	13.61	sp|P13073|COX41_HUMAN	Cytochrome c oxidase subunit 4 isoform 1, mitochondrial OS=Homo sapiens OX=9606 GN=COX4I1 PE=1 SV=1	HUMAN	2
581	2.95	3.02	13.62	9.787	9.787	sp|Q9UJ68|MSRA_HUMAN	Mitochondrial peptide methionine sulfoxide reductase OS=Homo sapiens OX=9606 GN=MSRA PE=1 SV=1	HUMAN	2
582	2.94	15.97	58.41	48.62	47.4	sp|P01861|IGHG4_HUMAN	Immunoglobulin heavy constant gamma 4 OS=Homo sapiens OX=9606 GN=IGHG4 PE=1 SV=1	HUMAN	26
583	2.92	3.02	22.62	17.86	11.31	sp|P59998|ARPC4_HUMAN	Actin-related protein 2/3 complex subunit 4 OS=Homo sapiens OX=9606 GN=ARPC4 PE=1 SV=3	HUMAN	2
584	2.92	3.01	9.574	9.574	4.787	sp|P35237|SPB6_HUMAN	Serpin B6 OS=Homo sapiens OX=9606 GN=SERPINB6 PE=1 SV=3	HUMAN	2
585	2.91	33.6	50.56	50.56	50.56	sp|Q9BVA1|TBB2B_HUMAN	Tubulin beta-2B chain OS=Homo sapiens OX=9606 GN=TUBB2B PE=1 SV=1	HUMAN	28
586	2.9	3.13	12.62	10.75	7.944	sp|Q13838|DX39B_HUMAN	Spliceosome RNA helicase DDX39B OS=Homo sapiens OX=9606 GN=DDX39B PE=1 SV=1	HUMAN	3
587	2.88	2.95	8.417	3.141	3.141	sp|Q96QK1|VPS35_HUMAN	Vacuolar protein sorting-associated protein 35 OS=Homo sapiens OX=9606 GN=VPS35 PE=1 SV=2	HUMAN	2
588	2.85	2.94	20.97	17.74	12.1	sp|O14818|PSA7_HUMAN	Proteasome subunit alpha type-7 OS=Homo sapiens OX=9606 GN=PSMA7 PE=1 SV=1	HUMAN	2
589	2.85	2.93	2.144	2.144	1.608	sp|P12821|ACE_HUMAN	Angiotensin-converting enzyme OS=Homo sapiens OX=9606 GN=ACE PE=1 SV=1	HUMAN	2
590	2.85	2.92	4.541	3.058	2.41	sp|Q9Y6R1|S4A4_HUMAN	Electrogenic sodium bicarbonate cotransporter 1 OS=Homo sapiens OX=9606 GN=SLC4A4 PE=1 SV=1	HUMAN	2
591	2.84	2.93	19	19	19	sp|P02652|APOA2_HUMAN	Apolipoprotein A-II OS=Homo sapiens OX=9606 GN=APOA2 PE=1 SV=1	HUMAN	4
592	2.83	3.11	11.01	9.059	2.309	sp|Q9HCC0|MCCB_HUMAN	Methylcrotonoyl-CoA carboxylase beta chain, mitochondrial OS=Homo sapiens OX=9606 GN=MCCC2 PE=1 SV=1	HUMAN	2
593	2.82	3.07	14.42	9.562	1.945	sp|Q16134|ETFD_HUMAN	Electron transfer flavoprotein-ubiquinone oxidoreductase, mitochondrial OS=Homo sapiens OX=9606 GN=ETFDH PE=1 SV=2	HUMAN	1
594	2.8	3	18.18	18.18	13.94	sp|P60981|DEST_HUMAN	Destrin OS=Homo sapiens OX=9606 GN=DSTN PE=1 SV=3	HUMAN	2
595	2.8	2.86	13.23	7.004	7.004	sp|P62917|RL8_HUMAN	60S ribosomal protein L8 OS=Homo sapiens OX=9606 GN=RPL8 PE=1 SV=2	HUMAN	2
596	2.75	2.95	20.67	20.67	20.67	sp|P20674|COX5A_HUMAN	Cytochrome c oxidase subunit 5A, mitochondrial OS=Homo sapiens OX=9606 GN=COX5A PE=1 SV=2	HUMAN	3
597	2.72	2.78	5.271	3.953	3.953	sp|Q15582|BGH3_HUMAN	Transforming growth factor-beta-induced protein ig-h3 OS=Homo sapiens OX=9606 GN=TGFBI PE=1 SV=1	HUMAN	2
598	2.69	2.77	56.98	56.98	13.95	sp|P14854|CX6B1_HUMAN	Cytochrome c oxidase subunit 6B1 OS=Homo sapiens OX=9606 GN=COX6B1 PE=1 SV=2	HUMAN	1
599	2.67	2.74	2.648	2.648	1.009	sp|Q05682|CALD1_HUMAN	Caldesmon OS=Homo sapiens OX=9606 GN=CALD1 PE=1 SV=3	HUMAN	1
600	2.66	2.72	7.16	7.16	3.457	sp|P80365|DHI2_HUMAN	Corticosteroid 11-beta-dehydrogenase isozyme 2 OS=Homo sapiens OX=9606 GN=HSD11B2 PE=1 SV=2	HUMAN	2
601	2.65	2.79	17.12	14.73	14.73	sp|Q86YB7|ECHD2_HUMAN	Enoyl-CoA hydratase domain-containing protein 2, mitochondrial OS=Homo sapiens OX=9606 GN=ECHDC2 PE=1 SV=2	HUMAN	2
602	2.64	2.69	38.14	16.1	16.1	sp|O75348|VATG1_HUMAN	V-type proton ATPase subunit G 1 OS=Homo sapiens OX=9606 GN=ATP6V1G1 PE=1 SV=3	HUMAN	2
603	2.59	2.75	15.04	15.04	11.65	sp|Q30154|DRB5_HUMAN	HLA class II histocompatibility antigen, DR beta 5 chain OS=Homo sapiens OX=9606 GN=HLA-DRB5 PE=1 SV=1	HUMAN	2
604	2.59	2.64	5.467	5.467	5.467	sp|P04181|OAT_HUMAN	Ornithine aminotransferase, mitochondrial OS=Homo sapiens OX=9606 GN=OAT PE=1 SV=1	HUMAN	2
605	2.58	22.52	24.82	19.5	16.67	sp|P48668|K2C6C_HUMAN	Keratin, type II cytoskeletal 6C OS=Homo sapiens OX=9606 GN=KRT6C PE=1 SV=3	HUMAN	13
606	2.58	2.72	7.868	7.868	6.345	sp|P61160|ARP2_HUMAN	Actin-related protein 2 OS=Homo sapiens OX=9606 GN=ACTR2 PE=1 SV=1	HUMAN	2
607	2.55	2.61	20.93	20.93	9.302	sp|P10606|COX5B_HUMAN	Cytochrome c oxidase subunit 5B, mitochondrial OS=Homo sapiens OX=9606 GN=COX5B PE=1 SV=2	HUMAN	1
608	2.53	2.67	33.16	27.98	19.17	sp|P21291|CSRP1_HUMAN	Cysteine and glycine-rich protein 1 OS=Homo sapiens OX=9606 GN=CSRP1 PE=1 SV=3	HUMAN	2
609	2.49	2.54	8.712	5.682	2.462	sp|P14314|GLU2B_HUMAN	Glucosidase 2 subunit beta OS=Homo sapiens OX=9606 GN=PRKCSH PE=1 SV=2	HUMAN	1
610	2.45	2.55	11.7	11.7	11.7	sp|P19105|ML12A_HUMAN	Myosin regulatory light chain 12A OS=Homo sapiens OX=9606 GN=MYL12A PE=1 SV=2	HUMAN	2
611	2.45	2.48	4.104	4.104	2.592	sp|P53634|CATC_HUMAN	Dipeptidyl peptidase 1 OS=Homo sapiens OX=9606 GN=CTSC PE=1 SV=2	HUMAN	1
612	2.42	2.45	7.172	5.548	1.218	sp|P41250|GARS_HUMAN	Glycine--tRNA ligase OS=Homo sapiens OX=9606 GN=GARS PE=1 SV=3	HUMAN	1
613	2.4	2.43	10.04	10.04	7.435	sp|P29972|AQP1_HUMAN	Aquaporin-1 OS=Homo sapiens OX=9606 GN=AQP1 PE=1 SV=3	HUMAN	1
614	2.36	2.39	4.711	4.711	4.711	sp|Q9GZM7|TINAL_HUMAN	Tubulointerstitial nephritis antigen-like OS=Homo sapiens OX=9606 GN=TINAGL1 PE=1 SV=1	HUMAN	2
615	2.36	2.39	7.08	7.08	4.425	sp|P00846|ATP6_HUMAN	ATP synthase subunit a OS=Homo sapiens OX=9606 GN=MT-ATP6 PE=1 SV=1	HUMAN	1
616	2.35	3.64	12.95	7.006	4.034	sp|Q15233|NONO_HUMAN	Non-POU domain-containing octamer-binding protein OS=Homo sapiens OX=9606 GN=NONO PE=1 SV=4	HUMAN	2
617	2.33	2.44	4.617	3.562	3.562	sp|P10636|TAU_HUMAN	Microtubule-associated protein tau OS=Homo sapiens OX=9606 GN=MAPT PE=1 SV=5	HUMAN	2
618	2.32	2.35	12.44	8.122	3.299	sp|Q9UQ80|PA2G4_HUMAN	Proliferation-associated protein 2G4 OS=Homo sapiens OX=9606 GN=PA2G4 PE=1 SV=3	HUMAN	1
619	2.31	2.42	12.85	12.85	3.213	sp|P62753|RS6_HUMAN	40S ribosomal protein S6 OS=Homo sapiens OX=9606 GN=RPS6 PE=1 SV=1	HUMAN	2
620	2.31	2.42	10.1	10.1	10.1	sp|P62241|RS8_HUMAN	40S ribosomal protein S8 OS=Homo sapiens OX=9606 GN=RPS8 PE=1 SV=2	HUMAN	2
621	2.3	2.4	29.41	29.41	29.41	sp|Q5VTU8|AT5EL_HUMAN	ATP synthase subunit epsilon-like protein, mitochondrial OS=Homo sapiens OX=9606 GN=ATP5EP2 PE=3 SV=1	HUMAN	2
622	2.3	2.32	19.49	19.49	10.17	sp|P30046|DOPD_HUMAN	D-dopachrome decarboxylase OS=Homo sapiens OX=9606 GN=DDT PE=1 SV=3	HUMAN	1
623	2.29	2.4	14.39	14.39	14.39	sp|P25398|RS12_HUMAN	40S ribosomal protein S12 OS=Homo sapiens OX=9606 GN=RPS12 PE=1 SV=3	HUMAN	2
624	2.27	2.32	8.537	7.114	4.878	sp|Q9UHL4|DPP2_HUMAN	Dipeptidyl peptidase 2 OS=Homo sapiens OX=9606 GN=DPP7 PE=1 SV=3	HUMAN	2
625	2.27	2.3	25.69	25.69	9.028	sp|Q9P0J0|NDUAD_HUMAN	NADH dehydrogenase [ubiquinone] 1 alpha subcomplex subunit 13 OS=Homo sapiens OX=9606 GN=NDUFA13 PE=1 SV=3	HUMAN	1
626	2.26	2.33	25	15.63	7.5	sp|Q15185|TEBP_HUMAN	Prostaglandin E synthase 3 OS=Homo sapiens OX=9606 GN=PTGES3 PE=1 SV=1	HUMAN	1
627	2.26	2.31	1.759	0.5954	0.3248	sp|O15230|LAMA5_HUMAN	Laminin subunit alpha-5 OS=Homo sapiens OX=9606 GN=LAMA5 PE=1 SV=8	HUMAN	1
628	2.26	2.29	9.692	7.048	3.965	sp|Q9UHE5|NAT8_HUMAN	N-acetyltransferase 8 OS=Homo sapiens OX=9606 GN=NAT8 PE=1 SV=2	HUMAN	1
629	2.24	2.26	12.86	12.86	4.286	sp|O00217|NDUS8_HUMAN	NADH dehydrogenase [ubiquinone] iron-sulfur protein 8, mitochondrial OS=Homo sapiens OX=9606 GN=NDUFS8 PE=1 SV=1	HUMAN	1
630	2.22	2.33	27.27	27.27	27.27	sp|P02656|APOC3_HUMAN	Apolipoprotein C-III OS=Homo sapiens OX=9606 GN=APOC3 PE=1 SV=1	HUMAN	2
631	2.21	2.36	5.842	3.804	2.853	sp|P51659|DHB4_HUMAN	Peroxisomal multifunctional enzyme type 2 OS=Homo sapiens OX=9606 GN=HSD17B4 PE=1 SV=3	HUMAN	2
632	2.2	2.24	6.07	4.856	1.821	sp|P28288|ABCD3_HUMAN	ATP-binding cassette sub-family D member 3 OS=Homo sapiens OX=9606 GN=ABCD3 PE=1 SV=1	HUMAN	1
633	2.18	8.35	18.56	14.85	8.515	sp|P13646|K1C13_HUMAN	Keratin, type I cytoskeletal 13 OS=Homo sapiens OX=9606 GN=KRT13 PE=1 SV=4	HUMAN	5
634	2.17	2.3	5.911	4.187	4.187	sp|Q9BS26|ERP44_HUMAN	Endoplasmic reticulum resident protein 44 OS=Homo sapiens OX=9606 GN=ERP44 PE=1 SV=1	HUMAN	2
635	2.17	2.19	27.01	18.39	9.77	sp|O43598|DNPH1_HUMAN	2'-deoxynucleoside 5'-phosphate N-hydrolase 1 OS=Homo sapiens OX=9606 GN=DNPH1 PE=1 SV=1	HUMAN	1
636	2.17	2.19	13.17	13.17	8.78	sp|P49720|PSB3_HUMAN	Proteasome subunit beta type-3 OS=Homo sapiens OX=9606 GN=PSMB3 PE=1 SV=2	HUMAN	1
637	2.17	2.19	13.22	13.22	7.438	sp|P06312|KV401_HUMAN	Immunoglobulin kappa variable 4-1 OS=Homo sapiens OX=9606 GN=IGKV4-1 PE=1 SV=1	HUMAN	1
638	2.16	2.32	33.82	25	20.59	sp|Q71DI3|H32_HUMAN	Histone H3.2 OS=Homo sapiens OX=9606 GN=HIST2H3A PE=1 SV=3	HUMAN	6
639	2.15	2.17	13.79	8.621	3.736	sp|P40121|CAPG_HUMAN	Macrophage-capping protein OS=Homo sapiens OX=9606 GN=CAPG PE=1 SV=2	HUMAN	1
640	2.14	2.16	21.7	14.15	7.547	sp|Q9UII2|ATIF1_HUMAN	ATPase inhibitor, mitochondrial OS=Homo sapiens OX=9606 GN=ATPIF1 PE=1 SV=1	HUMAN	1
641	2.14	2.16	17.92	17.92	17.92	sp|P35754|GLRX1_HUMAN	Glutaredoxin-1 OS=Homo sapiens OX=9606 GN=GLRX PE=1 SV=2	HUMAN	2
642	2.14	2.16	16.67	16.67	10.83	sp|P01615|KVD28_HUMAN	Immunoglobulin kappa variable 2D-28 OS=Homo sapiens OX=9606 GN=IGKV2D-28 PE=1 SV=2	HUMAN	1
643	2.13	2.14	6.582	6.582	3.397	sp|P23381|SYWC_HUMAN	Tryptophan--tRNA ligase, cytoplasmic OS=Homo sapiens OX=9606 GN=WARS PE=1 SV=2	HUMAN	1
644	2.12	2.14	5.102	2.77	1.603	sp|Q9H6R3|ACSS3_HUMAN	Acyl-CoA synthetase short-chain family member 3, mitochondrial OS=Homo sapiens OX=9606 GN=ACSS3 PE=1 SV=1	HUMAN	1
645	2.11	2.14	6.786	3.393	1.996	sp|P14868|SYDC_HUMAN	Aspartate--tRNA ligase, cytoplasmic OS=Homo sapiens OX=9606 GN=DARS PE=1 SV=2	HUMAN	1
646	2.11	2.13	3.889	3.071	1.842	sp|O95782|AP2A1_HUMAN	AP-2 complex subunit alpha-1 OS=Homo sapiens OX=9606 GN=AP2A1 PE=1 SV=3	HUMAN	1
647	2.1	2.28	8.837	5.736	3.566	sp|P13667|PDIA4_HUMAN	Protein disulfide-isomerase A4 OS=Homo sapiens OX=9606 GN=PDIA4 PE=1 SV=2	HUMAN	2
648	2.1	2.11	5.47	5.47	2.407	sp|Q8N142|PURA1_HUMAN	Adenylosuccinate synthetase isozyme 1 OS=Homo sapiens OX=9606 GN=ADSSL1 PE=1 SV=1	HUMAN	1
649	2.08	2.26	10.64	8.824	1.12	sp|P07384|CAN1_HUMAN	Calpain-1 catalytic subunit OS=Homo sapiens OX=9606 GN=CAPN1 PE=1 SV=1	HUMAN	1
650	2.06	13.32	20.86	20.86	18.71	sp|P15313|VATB1_HUMAN	V-type proton ATPase subunit B, kidney isoform OS=Homo sapiens OX=9606 GN=ATP6V1B1 PE=1 SV=3	HUMAN	7
651	2.05	2.06	12.89	12.89	7.556	sp|Q9UL25|RAB21_HUMAN	Ras-related protein Rab-21 OS=Homo sapiens OX=9606 GN=RAB21 PE=1 SV=3	HUMAN	1
652	2.05	2.05	37.04	14.81	14.81	sp|O00483|NDUA4_HUMAN	Cytochrome c oxidase subunit NDUFA4 OS=Homo sapiens OX=9606 GN=NDUFA4 PE=1 SV=1	HUMAN	1
653	2.04	2.07	13.64	8.333	3.788	sp|Q9NTK5|OLA1_HUMAN	Obg-like ATPase 1 OS=Homo sapiens OX=9606 GN=OLA1 PE=1 SV=2	HUMAN	1
654	2.04	2.05	4.804	2.157	2.157	sp|P23378|GCSP_HUMAN	Glycine dehydrogenase (decarboxylating), mitochondrial OS=Homo sapiens OX=9606 GN=GLDC PE=1 SV=2	HUMAN	1
655	2.04	2.05	14.29	14.29	8.442	sp|Q56VL3|OCAD2_HUMAN	OCIA domain-containing protein 2 OS=Homo sapiens OX=9606 GN=OCIAD2 PE=1 SV=1	HUMAN	1
656	2.04	2.04	3.236	2.104	2.104	sp|Q1EHB4|SC5AC_HUMAN	Sodium-coupled monocarboxylate transporter 2 OS=Homo sapiens OX=9606 GN=SLC5A12 PE=2 SV=2	HUMAN	1
657	2.02	2.14	2.756	1.89	1.181	sp|Q08211|DHX9_HUMAN	ATP-dependent RNA helicase A OS=Homo sapiens OX=9606 GN=DHX9 PE=1 SV=4	HUMAN	1
658	2.02	2.11	23.84	15.23	9.934	sp|P60660|MYL6_HUMAN	Myosin light polypeptide 6 OS=Homo sapiens OX=9606 GN=MYL6 PE=1 SV=2	HUMAN	1
659	2.02	2.02	12.57	6.806	6.806	sp|P60953|CDC42_HUMAN	Cell division control protein 42 homolog OS=Homo sapiens OX=9606 GN=CDC42 PE=1 SV=2	HUMAN	1
660	2.01	5.67	20	16.5	16.5	sp|P61026|RAB10_HUMAN	Ras-related protein Rab-10 OS=Homo sapiens OX=9606 GN=RAB10 PE=1 SV=1	HUMAN	3
661	2.01	2.02	2.676	2.676	1.703	sp|Q9UGT4|SUSD2_HUMAN	Sushi domain-containing protein 2 OS=Homo sapiens OX=9606 GN=SUSD2 PE=1 SV=1	HUMAN	1
662	2.01	2.02	3.015	3.015	1.843	sp|P04003|C4BPA_HUMAN	C4b-binding protein alpha chain OS=Homo sapiens OX=9606 GN=C4BPA PE=1 SV=2	HUMAN	1
663	2.01	2.01	7.302	5.397	5.397	sp|Q8TF65|GIPC2_HUMAN	PDZ domain-containing protein GIPC2 OS=Homo sapiens OX=9606 GN=GIPC2 PE=1 SV=1	HUMAN	1
664	2.01	2.01	6.95	4.247	4.247	sp|Q16563|SYPL1_HUMAN	Synaptophysin-like protein 1 OS=Homo sapiens OX=9606 GN=SYPL1 PE=1 SV=1	HUMAN	1
665	2.01	2.01	10	10	10	sp|P81605|DCD_HUMAN	Dermcidin OS=Homo sapiens OX=9606 GN=DCD PE=1 SV=2	HUMAN	2
666	2.01	2.01	6.684	3.599	3.599	sp|P62333|PRS10_HUMAN	26S proteasome regulatory subunit 10B OS=Homo sapiens OX=9606 GN=PSMC6 PE=1 SV=1	HUMAN	1
667	2.01	2.01	14.55	5.597	5.597	sp|P04632|CPNS1_HUMAN	Calpain small subunit 1 OS=Homo sapiens OX=9606 GN=CAPNS1 PE=1 SV=1	HUMAN	1
668	2	18.18	47.65	41.61	34.56	sp|P12236|ADT3_HUMAN	ADP/ATP translocase 3 OS=Homo sapiens OX=9606 GN=SLC25A6 PE=1 SV=4	HUMAN	10
669	2	3.27	7.692	7.692	5.245	sp|O75323|NIPS2_HUMAN	Protein NipSnap homolog 2 OS=Homo sapiens OX=9606 GN=NIPSNAP2 PE=1 SV=1	HUMAN	2
670	2	2.35	3.476	3.476	2.045	sp|O75439|MPPB_HUMAN	Mitochondrial-processing peptidase subunit beta OS=Homo sapiens OX=9606 GN=PMPCB PE=1 SV=2	HUMAN	1
671	2	2.14	11.21	11.21	2.691	sp|P02743|SAMP_HUMAN	Serum amyloid P-component OS=Homo sapiens OX=9606 GN=APCS PE=1 SV=2	HUMAN	1
672	2	2.09	5.286	3.818	2.056	sp|Q99424|ACOX2_HUMAN	Peroxisomal acyl-coenzyme A oxidase 2 OS=Homo sapiens OX=9606 GN=ACOX2 PE=1 SV=1	HUMAN	1
673	2	2.05	2.302	0.9009	0.9009	sp|Q9Y4L1|HYOU1_HUMAN	Hypoxia up-regulated protein 1 OS=Homo sapiens OX=9606 GN=HYOU1 PE=1 SV=1	HUMAN	1
674	2	2.01	6.25	3.333	3.333	sp|P63162|RSMN_HUMAN	Small nuclear ribonucleoprotein-associated protein N OS=Homo sapiens OX=9606 GN=SNRPN PE=1 SV=1	HUMAN	1
675	2	2	10.29	7.353	7.353	sp|P52565|GDIR1_HUMAN	Rho GDP-dissociation inhibitor 1 OS=Homo sapiens OX=9606 GN=ARHGDIA PE=1 SV=3	HUMAN	1
676	2	2	19.66	19.66	19.66	sp|P23083|HV102_HUMAN	Immunoglobulin heavy variable 1-2 OS=Homo sapiens OX=9606 GN=IGHV1-2 PE=1 SV=2	HUMAN	2
677	2	2	3.863	2.361	2.361	sp|P04066|FUCO_HUMAN	Tissue alpha-L-fucosidase OS=Homo sapiens OX=9606 GN=FUCA1 PE=1 SV=4	HUMAN	1
678	2	2	13.89	13.89	13.89	sp|Q9NZ45|CISD1_HUMAN	CDGSH iron-sulfur domain-containing protein 1 OS=Homo sapiens OX=9606 GN=CISD1 PE=1 SV=1	HUMAN	1
679	2	2	2.294	2.294	2.294	sp|Q9HAT2|SIAE_HUMAN	Sialate O-acetylesterase OS=Homo sapiens OX=9606 GN=SIAE PE=1 SV=1	HUMAN	1
680	2	2	2.484	2.484	2.484	sp|Q9H477|RBSK_HUMAN	Ribokinase OS=Homo sapiens OX=9606 GN=RBKS PE=1 SV=1	HUMAN	1
681	2	2	4.745	4.745	4.745	sp|Q9H0E2|TOLIP_HUMAN	Toll-interacting protein OS=Homo sapiens OX=9606 GN=TOLLIP PE=1 SV=1	HUMAN	1
682	2	2	0.8621	0.8621	0.8621	sp|Q8IUA7|ABCA9_HUMAN	ATP-binding cassette sub-family A member 9 OS=Homo sapiens OX=9606 GN=ABCA9 PE=1 SV=1	HUMAN	1
683	2	2	9.649	9.649	9.649	sp|Q13113|PDZ1I_HUMAN	PDZK1-interacting protein 1 OS=Homo sapiens OX=9606 GN=PDZK1IP1 PE=1 SV=1	HUMAN	1
684	2	2	4.965	4.965	4.965	sp|Q07021|C1QBP_HUMAN	Complement component 1 Q subcomponent-binding protein, mitochondrial OS=Homo sapiens OX=9606 GN=C1QBP PE=1 SV=1	HUMAN	1
685	2	2	10.48	10.48	10.48	sp|P99999|CYC_HUMAN	Cytochrome c OS=Homo sapiens OX=9606 GN=CYCS PE=1 SV=2	HUMAN	1
686	2	2	8.297	8.297	8.297	sp|P68402|PA1B2_HUMAN	Platelet-activating factor acetylhydrolase IB subunit beta OS=Homo sapiens OX=9606 GN=PAFAH1B2 PE=1 SV=1	HUMAN	1
687	2	2	1.667	1.667	1.667	sp|P54136|SYRC_HUMAN	Arginine--tRNA ligase, cytoplasmic OS=Homo sapiens OX=9606 GN=RARS PE=1 SV=2	HUMAN	1
688	2	2	5.743	5.743	5.743	sp|P53004|BIEA_HUMAN	Biliverdin reductase A OS=Homo sapiens OX=9606 GN=BLVRA PE=1 SV=2	HUMAN	1
689	2	2	5.473	5.473	5.473	sp|P49721|PSB2_HUMAN	Proteasome subunit beta type-2 OS=Homo sapiens OX=9606 GN=PSMB2 PE=1 SV=1	HUMAN	1
690	2	2	4.603	4.603	4.603	sp|P28072|PSB6_HUMAN	Proteasome subunit beta type-6 OS=Homo sapiens OX=9606 GN=PSMB6 PE=1 SV=4	HUMAN	1
691	2	2	5.484	5.484	5.484	sp|P18827|SDC1_HUMAN	Syndecan-1 OS=Homo sapiens OX=9606 GN=SDC1 PE=1 SV=3	HUMAN	1
692	2	2	3.431	3.431	3.431	sp|P05455|LA_HUMAN	Lupus La protein OS=Homo sapiens OX=9606 GN=SSB PE=1 SV=2	HUMAN	1
693	2	2	4.706	4.706	4.706	sp|P01906|DQA2_HUMAN	HLA class II histocompatibility antigen, DQ alpha 2 chain OS=Homo sapiens OX=9606 GN=HLA-DQA2 PE=1 SV=2	HUMAN	1
694	2	2	1.63	1.63	1.63	sp|O43301|HS12A_HUMAN	Heat shock 70 kDa protein 12A OS=Homo sapiens OX=9606 GN=HSPA12A PE=1 SV=2	HUMAN	1
695	2	2	1.678	1.678	1.678	sp|A0PJK1|SC5AA_HUMAN	Sodium/glucose cotransporter 5 OS=Homo sapiens OX=9606 GN=SLC5A10 PE=1 SV=2	HUMAN	1
696	1.98	2.02	6.771	4.688	4.688	sp|Q9UBR1|BUP1_HUMAN	Beta-ureidopropionase OS=Homo sapiens OX=9606 GN=UPB1 PE=1 SV=1	HUMAN	1
697	1.98	2.02	12.08	6.667	6.667	sp|P08294|SODE_HUMAN	Extracellular superoxide dismutase [Cu-Zn] OS=Homo sapiens OX=9606 GN=SOD3 PE=1 SV=2	HUMAN	1
698	1.94	2.06	5.263	5.263	2.207	sp|P14866|HNRPL_HUMAN	Heterogeneous nuclear ribonucleoprotein L OS=Homo sapiens OX=9606 GN=HNRNPL PE=1 SV=2	HUMAN	1
699	1.93	2.1	27.81	21.19	16.56	sp|P61916|NPC2_HUMAN	NPC intracellular cholesterol transporter 2 OS=Homo sapiens OX=9606 GN=NPC2 PE=1 SV=1	HUMAN	2
700	1.92	2.11	29.88	20.33	7.884	sp|P20618|PSB1_HUMAN	Proteasome subunit beta type-1 OS=Homo sapiens OX=9606 GN=PSMB1 PE=1 SV=2	HUMAN	1
701	1.92	2	5.473	5.473	5.473	sp|Q07507|DERM_HUMAN	Dermatopontin OS=Homo sapiens OX=9606 GN=DPT PE=1 SV=2	HUMAN	1
702	1.92	2	1.399	1.399	1.399	sp|P45974|UBP5_HUMAN	Ubiquitin carboxyl-terminal hydrolase 5 OS=Homo sapiens OX=9606 GN=USP5 PE=1 SV=2	HUMAN	1
703	1.9	2.04	12.96	12.96	8.333	sp|P18859|ATP5J_HUMAN	ATP synthase-coupling factor 6, mitochondrial OS=Homo sapiens OX=9606 GN=ATP5J PE=1 SV=1	HUMAN	1
704	1.88	2.01	11.91	4.467	2.73	sp|P39023|RL3_HUMAN	60S ribosomal protein L3 OS=Homo sapiens OX=9606 GN=RPL3 PE=1 SV=2	HUMAN	1
705	1.85	4.13	13.76	13.76	10.32	sp|P51991|ROA3_HUMAN	Heterogeneous nuclear ribonucleoprotein A3 OS=Homo sapiens OX=9606 GN=HNRNPA3 PE=1 SV=2	HUMAN	3
706	1.85	1.96	11.56	6.358	6.358	sp|P02489|CRYAA_HUMAN	Alpha-crystallin A chain OS=Homo sapiens OX=9606 GN=CRYAA PE=1 SV=2	HUMAN	1
707	1.82	2	15.26	15.26	10	sp|Q9BXN1|ASPN_HUMAN	Asporin OS=Homo sapiens OX=9606 GN=ASPN PE=1 SV=2	HUMAN	2
708	1.82	1.92	8.609	8.609	8.609	sp|P62263|RS14_HUMAN	40S ribosomal protein S14 OS=Homo sapiens OX=9606 GN=RPS14 PE=1 SV=3	HUMAN	1
709	1.81	2.01	10.89	10.89	2.016	sp|P24298|ALAT1_HUMAN	Alanine aminotransferase 1 OS=Homo sapiens OX=9606 GN=GPT PE=1 SV=3	HUMAN	2
710	1.8	1.89	2.29	1.636	1.636	sp|P19367|HXK1_HUMAN	Hexokinase-1 OS=Homo sapiens OX=9606 GN=HK1 PE=1 SV=3	HUMAN	1
711	1.79	1.95	12.28	6.65	6.65	sp|P38159|RBMX_HUMAN	RNA-binding motif protein, X chromosome OS=Homo sapiens OX=9606 GN=RBMX PE=1 SV=3	HUMAN	2
712	1.76	1.97	28.29	28.29	23.03	sp|P15531|NDKA_HUMAN	Nucleoside diphosphate kinase A OS=Homo sapiens OX=9606 GN=NME1 PE=1 SV=1	HUMAN	3
713	1.76	1.93	12.95	12.95	8.808	sp|P17900|SAP3_HUMAN	Ganglioside GM2 activator OS=Homo sapiens OX=9606 GN=GM2A PE=1 SV=4	HUMAN	2
714	1.75	1.83	6.774	4.032	1.774	sp|O14975|S27A2_HUMAN	Very long-chain acyl-CoA synthetase OS=Homo sapiens OX=9606 GN=SLC27A2 PE=1 SV=2	HUMAN	1
715	1.74	4.04	12.34	9.81	5.696	sp|P15121|ALDR_HUMAN	Aldose reductase OS=Homo sapiens OX=9606 GN=AKR1B1 PE=1 SV=3	HUMAN	2
716	1.74	1.82	5.04	5.04	5.04	sp|Q9H7Z7|PGES2_HUMAN	Prostaglandin E synthase 2 OS=Homo sapiens OX=9606 GN=PTGES2 PE=1 SV=1	HUMAN	1
717	1.7	1.93	11.48	11.48	2.153	sp|P61158|ARP3_HUMAN	Actin-related protein 3 OS=Homo sapiens OX=9606 GN=ACTR3 PE=1 SV=3	HUMAN	1
718	1.7	1.8	22.99	22.99	22.99	sp|P07108|ACBP_HUMAN	Acyl-CoA-binding protein OS=Homo sapiens OX=9606 GN=DBI PE=1 SV=2	HUMAN	1
720	1.67	1.78	13.64	3.497	3.497	sp|P46952|3HAO_HUMAN	3-hydroxyanthranilate 3,4-dioxygenase OS=Homo sapiens OX=9606 GN=HAAO PE=1 SV=2	HUMAN	1
721	1.66	1.75	3.73	2.331	2.331	sp|Q9NVA2|SEP11_HUMAN	Septin-11 OS=Homo sapiens OX=9606 GN=SEPT11 PE=1 SV=3	HUMAN	1
722	1.66	1.74	3.61	3.61	3.61	sp|P47756|CAPZB_HUMAN	F-actin-capping protein subunit beta OS=Homo sapiens OX=9606 GN=CAPZB PE=1 SV=4	HUMAN	1
723	1.64	1.72	7.19	7.19	7.19	sp|Q5JXB2|UE2NL_HUMAN	Putative ubiquitin-conjugating enzyme E2 N-like OS=Homo sapiens OX=9606 GN=UBE2NL PE=1 SV=1	HUMAN	1
724	1.62	5.89	20.31	20.31	20.31	sp|Q71UI9|H2AV_HUMAN	Histone H2A.V OS=Homo sapiens OX=9606 GN=H2AFV PE=1 SV=3	HUMAN	4
725	1.62	1.77	7.653	6.122	6.122	sp|P51570|GALK1_HUMAN	Galactokinase OS=Homo sapiens OX=9606 GN=GALK1 PE=1 SV=1	HUMAN	2
726	1.62	1.72	9.032	9.032	8.387	sp|P10620|MGST1_HUMAN	Microsomal glutathione S-transferase 1 OS=Homo sapiens OX=9606 GN=MGST1 PE=1 SV=1	HUMAN	1
727	1.6	4.14	9.382	5.298	4.305	sp|P35221|CTNA1_HUMAN	Catenin alpha-1 OS=Homo sapiens OX=9606 GN=CTNNA1 PE=1 SV=1	HUMAN	3
728	1.59	1.72	7.529	5.882	3.294	sp|P22234|PUR6_HUMAN	Multifunctional protein ADE2 OS=Homo sapiens OX=9606 GN=PAICS PE=1 SV=3	HUMAN	1
729	1.57	1.64	2.578	1.473	1.473	sp|Q5D0E6|DALD3_HUMAN	DALR anticodon-binding domain-containing protein 3 OS=Homo sapiens OX=9606 GN=DALRD3 PE=1 SV=2	HUMAN	1
730	1.56	1.72	6.308	4.615	3.385	sp|Q9H4A4|AMPB_HUMAN	Aminopeptidase B OS=Homo sapiens OX=9606 GN=RNPEP PE=1 SV=2	HUMAN	2
731	1.56	1.69	18.75	5.208	5.208	sp|P63000|RAC1_HUMAN	Ras-related C3 botulinum toxin substrate 1 OS=Homo sapiens OX=9606 GN=RAC1 PE=1 SV=1	HUMAN	1
732	1.55	1.71	21.43	21.43	15.71	sp|Q9NPJ3|ACO13_HUMAN	Acyl-coenzyme A thioesterase 13 OS=Homo sapiens OX=9606 GN=ACOT13 PE=1 SV=1	HUMAN	2
733	1.54	1.62	5.392	1.797	1.797	sp|Q96G03|PGM2_HUMAN	Phosphoglucomutase-2 OS=Homo sapiens OX=9606 GN=PGM2 PE=1 SV=4	HUMAN	1
734	1.49	1.63	15.79	15.79	15.79	sp|Q9Y3D6|FIS1_HUMAN	Mitochondrial fission 1 protein OS=Homo sapiens OX=9606 GN=FIS1 PE=1 SV=2	HUMAN	2
735	1.48	1.57	5.732	5.732	5.732	sp|P83731|RL24_HUMAN	60S ribosomal protein L24 OS=Homo sapiens OX=9606 GN=RPL24 PE=1 SV=1	HUMAN	1
736	1.48	1.56	7.241	7.241	3.793	sp|Q01105|SET_HUMAN	Protein SET OS=Homo sapiens OX=9606 GN=SET PE=1 SV=3	HUMAN	1
737	1.47	1.56	4.615	1.346	1.346	sp|P55809|SCOT1_HUMAN	Succinyl-CoA:3-ketoacid coenzyme A transferase 1, mitochondrial OS=Homo sapiens OX=9606 GN=OXCT1 PE=1 SV=1	HUMAN	1
738	1.45	1.55	10.66	3.484	1.844	sp|P20073|ANXA7_HUMAN	Annexin A7 OS=Homo sapiens OX=9606 GN=ANXA7 PE=1 SV=3	HUMAN	1
739	1.44	1.58	21.54	16.92	16.92	sp|P62244|RS15A_HUMAN	40S ribosomal protein S15a OS=Homo sapiens OX=9606 GN=RPS15A PE=1 SV=2	HUMAN	2
740	1.44	1.52	19.66	19.66	19.66	sp|P0DP01|HV108_HUMAN	Immunoglobulin heavy variable 1-8 OS=Homo sapiens OX=9606 GN=IGHV1-8 PE=3 SV=1	HUMAN	2
741	1.44	1.52	1.366	1.366	1.366	sp|Q9BYF1|ACE2_HUMAN	Angiotensin-converting enzyme 2 OS=Homo sapiens OX=9606 GN=ACE2 PE=1 SV=2	HUMAN	1
742	1.43	1.57	17.46	8.466	8.466	sp|P05090|APOD_HUMAN	Apolipoprotein D OS=Homo sapiens OX=9606 GN=APOD PE=1 SV=1	HUMAN	2
743	1.43	1.5	21.05	12.63	12.63	sp|Q6EEV6|SUMO4_HUMAN	Small ubiquitin-related modifier 4 OS=Homo sapiens OX=9606 GN=SUMO4 PE=1 SV=2	HUMAN	1
744	1.4	3.64	13.27	8.26	6.195	sp|O00757|F16P2_HUMAN	Fructose-1,6-bisphosphatase isozyme 2 OS=Homo sapiens OX=9606 GN=FBP2 PE=1 SV=2	HUMAN	2
745	1.4	1.5	10.13	4.557	1.772	sp|P31153|METK2_HUMAN	S-adenosylmethionine synthase isoform type-2 OS=Homo sapiens OX=9606 GN=MAT2A PE=1 SV=1	HUMAN	1
746	1.36	1.44	6.375	3.586	3.586	sp|Q9BSH5|HDHD3_HUMAN	Haloacid dehalogenase-like hydrolase domain-containing protein 3 OS=Homo sapiens OX=9606 GN=HDHD3 PE=1 SV=1	HUMAN	1
747	1.36	1.44	2.922	1.461	1.461	sp|Q7Z3D6|GLUCM_HUMAN	D-glutamate cyclase, mitochondrial OS=Homo sapiens OX=9606 GN=DGLUCY PE=1 SV=2	HUMAN	1
748	1.36	1.44	4.739	4.739	4.739	sp|Q96HR9|REEP6_HUMAN	Receptor expression-enhancing protein 6 OS=Homo sapiens OX=9606 GN=REEP6 PE=1 SV=2	HUMAN	1
749	1.34	1.43	9.424	6.021	2.88	sp|P51888|PRELP_HUMAN	Prolargin OS=Homo sapiens OX=9606 GN=PRELP PE=1 SV=1	HUMAN	1
750	1.34	1.43	7.407	5.387	3.367	sp|P46777|RL5_HUMAN	60S ribosomal protein L5 OS=Homo sapiens OX=9606 GN=RPL5 PE=1 SV=3	HUMAN	1
751	1.29	1.38	5.197	3.943	2.33	sp|O00592|PODXL_HUMAN	Podocalyxin OS=Homo sapiens OX=9606 GN=PODXL PE=1 SV=2	HUMAN	1
752	1.28	1.37	1.434	1.434	1.434	sp|Q13724|MOGS_HUMAN	Mannosyl-oligosaccharide glucosidase OS=Homo sapiens OX=9606 GN=MOGS PE=1 SV=5	HUMAN	1
753	1.27	1.43	13.78	12.35	2.138	sp|P09543|CN37_HUMAN	2',3'-cyclic-nucleotide 3'-phosphodiesterase OS=Homo sapiens OX=9606 GN=CNP PE=1 SV=2	HUMAN	1
754	1.27	1.4	17.14	17.14	17.14	sp|P31949|S10AB_HUMAN	Protein S100-A11 OS=Homo sapiens OX=9606 GN=S100A11 PE=1 SV=2	HUMAN	2
755	1.26	1.35	5.167	5.167	3.343	sp|Q15417|CNN3_HUMAN	Calponin-3 OS=Homo sapiens OX=9606 GN=CNN3 PE=1 SV=1	HUMAN	1
756	1.23	1.32	4.553	4.553	3.373	sp|Q15833|STXB2_HUMAN	Syntaxin-binding protein 2 OS=Homo sapiens OX=9606 GN=STXBP2 PE=1 SV=2	HUMAN	1
757	1.23	1.31	3.695	3.695	3.695	sp|Q15120|PDK3_HUMAN	[Pyruvate dehydrogenase (acetyl-transferring)] kinase isozyme 3, mitochondrial OS=Homo sapiens OX=9606 GN=PDK3 PE=1 SV=1	HUMAN	1
758	1.22	3.75	2.498	1.537	0.8839	sp|O75369|FLNB_HUMAN	Filamin-B OS=Homo sapiens OX=9606 GN=FLNB PE=1 SV=2	HUMAN	2
759	1.21	1.28	14.49	14.49	14.49	sp|P56385|ATP5I_HUMAN	ATP synthase subunit e, mitochondrial OS=Homo sapiens OX=9606 GN=ATP5I PE=1 SV=2	HUMAN	1
760	1.2	1.33	30.37	30.37	6.667	sp|P82980|RET5_HUMAN	Retinol-binding protein 5 OS=Homo sapiens OX=9606 GN=RBP5 PE=1 SV=3	HUMAN	1
761	1.2	1.28	4.911	4.911	4.911	sp|Q00688|FKBP3_HUMAN	Peptidyl-prolyl cis-trans isomerase FKBP3 OS=Homo sapiens OX=9606 GN=FKBP3 PE=1 SV=1	HUMAN	1
762	1.19	1.28	7.109	3.791	3.791	sp|P26373|RL13_HUMAN	60S ribosomal protein L13 OS=Homo sapiens OX=9606 GN=RPL13 PE=1 SV=4	HUMAN	1
763	1.17	1.25	9.574	9.574	9.574	sp|P59666|DEF3_HUMAN	Neutrophil defensin 3 OS=Homo sapiens OX=9606 GN=DEFA3 PE=1 SV=1	HUMAN	1
764	1.16	1.24	4.749	2.793	2.793	sp|Q15257|PTPA_HUMAN	Serine/threonine-protein phosphatase 2A activator OS=Homo sapiens OX=9606 GN=PTPA PE=1 SV=3	HUMAN	1
765	1.15	1.27	24.44	16.67	8.889	sp|P06703|S10A6_HUMAN	Protein S100-A6 OS=Homo sapiens OX=9606 GN=S100A6 PE=1 SV=1	HUMAN	1
766	1.14	1.23	13.68	13.68	7.692	sp|P49207|RL34_HUMAN	60S ribosomal protein L34 OS=Homo sapiens OX=9606 GN=RPL34 PE=1 SV=3	HUMAN	1
767	1.12	1.21	10.08	10.08	10.08	sp|Q16864|VATF_HUMAN	V-type proton ATPase subunit F OS=Homo sapiens OX=9606 GN=ATP6V1F PE=1 SV=2	HUMAN	1
768	1.11	1.22	16.89	8.889	5.778	sp|P24534|EF1B_HUMAN	Elongation factor 1-beta OS=Homo sapiens OX=9606 GN=EEF1B2 PE=1 SV=3	HUMAN	1
769	1.09	1.95	13.04	13.04	13.04	sp|P01624|KV315_HUMAN	Immunoglobulin kappa variable 3-15 OS=Homo sapiens OX=9606 GN=IGKV3-15 PE=1 SV=2	HUMAN	2
770	1.09	1.17	4.527	4.527	2.263	sp|Q9UNF0|PACN2_HUMAN	Protein kinase C and casein kinase substrate in neurons protein 2 OS=Homo sapiens OX=9606 GN=PACSIN2 PE=1 SV=2	HUMAN	1
771	1.07	1.15	3.262	1.129	1.129	sp|Q9Y4W6|AFG32_HUMAN	AFG3-like protein 2 OS=Homo sapiens OX=9606 GN=AFG3L2 PE=1 SV=2	HUMAN	1
772	1.06	1.14	13.16	13.16	13.16	sp|P06702|S10A9_HUMAN	Protein S100-A9 OS=Homo sapiens OX=9606 GN=S100A9 PE=1 SV=1	HUMAN	1
773	1.05	1.13	6.918	2.83	2.83	sp|O75208|COQ9_HUMAN	Ubiquinone biosynthesis protein COQ9, mitochondrial OS=Homo sapiens OX=9606 GN=COQ9 PE=1 SV=1	HUMAN	1
774	1.04	1.17	6.667	4.487	2.179	sp|Q709F0|ACD11_HUMAN	Acyl-CoA dehydrogenase family member 11 OS=Homo sapiens OX=9606 GN=ACAD11 PE=1 SV=2	HUMAN	1
776	1.01	15.1	14.33	10.23	9.581	sp|Q6S8J3|POTEE_HUMAN	POTE ankyrin domain family member E OS=Homo sapiens OX=9606 GN=POTEE PE=2 SV=3	HUMAN	27
777	1.01	1.15	6.191	5.249	1.75	sp|P54802|ANAG_HUMAN	Alpha-N-acetylglucosaminidase OS=Homo sapiens OX=9606 GN=NAGLU PE=1 SV=2	HUMAN	1
778	1.01	1.13	6.413	2.806	1.403	sp|P05546|HEP2_HUMAN	Heparin cofactor 2 OS=Homo sapiens OX=9606 GN=SERPIND1 PE=1 SV=3	HUMAN	1
779	1.01	1.11	3.261	1.877	1.087	sp|Q9NSE4|SYIM_HUMAN	Isoleucine--tRNA ligase, mitochondrial OS=Homo sapiens OX=9606 GN=IARS2 PE=1 SV=2	HUMAN	1
780	1	1.09	8.163	4.592	4.592	sp|P84098|RL19_HUMAN	60S ribosomal protein L19 OS=Homo sapiens OX=9606 GN=RPL19 PE=1 SV=1	HUMAN	1
782	0.99	1.16	12	12	0	sp|O94903|PLPHP_HUMAN	Pyridoxal phosphate homeostasis protein OS=Homo sapiens OX=9606 GN=PLPBP PE=1 SV=1	HUMAN	0
783	0.97	1.11	22.28	16.85	9.239	sp|Q04760|LGUL_HUMAN	Lactoylglutathione lyase OS=Homo sapiens OX=9606 GN=GLO1 PE=1 SV=4	HUMAN	1
784	0.97	1.06	10.46	3.766	3.766	sp|Q9UL46|PSME2_HUMAN	Proteasome activator complex subunit 2 OS=Homo sapiens OX=9606 GN=PSME2 PE=1 SV=4	HUMAN	1
785	0.96	1.05	4.807	3.965	2.737	sp|Q86YZ3|HORN_HUMAN	Hornerin OS=Homo sapiens OX=9606 GN=HRNR PE=1 SV=2	HUMAN	2
786	0.96	1.04	2.066	1.55	1.55	sp|O60716|CTND1_HUMAN	Catenin delta-1 OS=Homo sapiens OX=9606 GN=CTNND1 PE=1 SV=1	HUMAN	1
787	0.95	1.08	13.79	9.091	3.448	sp|Q96HD9|ACY3_HUMAN	N-acyl-aromatic-L-amino acid amidohydrolase (carboxylate-forming) OS=Homo sapiens OX=9606 GN=ACY3 PE=1 SV=1	HUMAN	1
788	0.95	1.07	12.92	12.92	5.056	sp|P62913|RL11_HUMAN	60S ribosomal protein L11 OS=Homo sapiens OX=9606 GN=RPL11 PE=1 SV=2	HUMAN	1
789	0.95	1.04	6.118	4.471	4.471	sp|Q96FV2|SCRN2_HUMAN	Secernin-2 OS=Homo sapiens OX=9606 GN=SCRN2 PE=1 SV=3	HUMAN	1
790	0.95	1.04	0.7874	0.7874	0.7874	sp|Q9C0D6|FHDC1_HUMAN	FH2 domain-containing protein 1 OS=Homo sapiens OX=9606 GN=FHDC1 PE=1 SV=2	HUMAN	1
791	0.93	1.07	15.53	15.53	15.53	sp|P04216|THY1_HUMAN	Thy-1 membrane glycoprotein OS=Homo sapiens OX=9606 GN=THY1 PE=1 SV=2	HUMAN	2
792	0.93	1.02	3.106	3.106	3.106	sp|Q00577|PURA_HUMAN	Transcriptional activator protein Pur-alpha OS=Homo sapiens OX=9606 GN=PURA PE=1 SV=2	HUMAN	1
793	0.9	5.15	13.43	13.43	13.43	sp|P19652|A1AG2_HUMAN	Alpha-1-acid glycoprotein 2 OS=Homo sapiens OX=9606 GN=ORM2 PE=1 SV=2	HUMAN	3
794	0.89	3.09	7.59	7.59	5.882	sp|Q6UWM9|UD2A3_HUMAN	UDP-glucuronosyltransferase 2A3 OS=Homo sapiens OX=9606 GN=UGT2A3 PE=2 SV=2	HUMAN	3
795	0.89	1.03	5.128	5.128	1.026	sp|Q08380|LG3BP_HUMAN	Galectin-3-binding protein OS=Homo sapiens OX=9606 GN=LGALS3BP PE=1 SV=1	HUMAN	1
796	0.89	0.98	5.98	3.987	3.987	sp|P00387|NB5R3_HUMAN	NADH-cytochrome b5 reductase 3 OS=Homo sapiens OX=9606 GN=CYB5R3 PE=1 SV=3	HUMAN	1
797	0.88	6.12	40.77	38.46	38.46	sp|Q8IUE6|H2A2B_HUMAN	Histone H2A type 2-B OS=Homo sapiens OX=9606 GN=HIST2H2AB PE=1 SV=3	HUMAN	8
798	0.88	0.97	10.82	4.639	4.639	sp|P00568|KAD1_HUMAN	Adenylate kinase isoenzyme 1 OS=Homo sapiens OX=9606 GN=AK1 PE=1 SV=3	HUMAN	1
799	0.88	0.96	2.417	2.417	2.417	sp|P16050|LOX15_HUMAN	Arachidonate 15-lipoxygenase OS=Homo sapiens OX=9606 GN=ALOX15 PE=1 SV=3	HUMAN	1
800	0.87	0.95	8.14	8.14	8.14	sp|O96000|NDUBA_HUMAN	NADH dehydrogenase [ubiquinone] 1 beta subcomplex subunit 10 OS=Homo sapiens OX=9606 GN=NDUFB10 PE=1 SV=3	HUMAN	1
801	0.86	0.99	20	20	10.67	sp|P09669|COX6C_HUMAN	Cytochrome c oxidase subunit 6C OS=Homo sapiens OX=9606 GN=COX6C PE=1 SV=2	HUMAN	1
802	0.84	0.99	5.101	3.084	0	sp|P11216|PYGB_HUMAN	Glycogen phosphorylase, brain form OS=Homo sapiens OX=9606 GN=PYGB PE=1 SV=5	HUMAN	0
803	0.84	0.95	3.671	1.057	0.4449	sp|P55268|LAMB2_HUMAN	Laminin subunit beta-2 OS=Homo sapiens OX=9606 GN=LAMB2 PE=1 SV=2	HUMAN	1
804	0.83	6.6	25.7	21.5	21.5	sp|B9A064|IGLL5_HUMAN	Immunoglobulin lambda-like polypeptide 5 OS=Homo sapiens OX=9606 GN=IGLL5 PE=2 SV=2	HUMAN	8
805	0.81	0.9	1.929	1.929	1.061	sp|Q5JWF2|GNAS1_HUMAN	Guanine nucleotide-binding protein G(s) subunit alpha isoforms XLas OS=Homo sapiens OX=9606 GN=GNAS PE=1 SV=2	HUMAN	1
806	0.81	0.89	10.42	6.667	6.667	sp|P51858|HDGF_HUMAN	Hepatoma-derived growth factor OS=Homo sapiens OX=9606 GN=HDGF PE=1 SV=1	HUMAN	1
807	0.81	0.89	1.873	1.873	1.873	sp|O43242|PSMD3_HUMAN	26S proteasome non-ATPase regulatory subunit 3 OS=Homo sapiens OX=9606 GN=PSMD3 PE=1 SV=2	HUMAN	1
808	0.8	11.2	41.76	35.59	35.59	sp|P01877|IGHA2_HUMAN	Immunoglobulin heavy constant alpha 2 OS=Homo sapiens OX=9606 GN=IGHA2 PE=1 SV=4	HUMAN	19
809	0.8	0.88	6.859	3.249	3.249	sp|Q99436|PSB7_HUMAN	Proteasome subunit beta type-7 OS=Homo sapiens OX=9606 GN=PSMB7 PE=1 SV=1	HUMAN	1
810	0.8	0.88	4.184	4.184	4.184	sp|Q9NR28|DBLOH_HUMAN	Diablo homolog, mitochondrial OS=Homo sapiens OX=9606 GN=DIABLO PE=1 SV=1	HUMAN	1
811	0.78	0.9	7.895	7.895	3.349	sp|P36955|PEDF_HUMAN	Pigment epithelium-derived factor OS=Homo sapiens OX=9606 GN=SERPINF1 PE=1 SV=4	HUMAN	1
812	0.77	0.89	14.33	9.446	9.446	sp|Q9NTX5|ECHD1_HUMAN	Ethylmalonyl-CoA decarboxylase OS=Homo sapiens OX=9606 GN=ECHDC1 PE=1 SV=2	HUMAN	2
813	0.77	0.88	14.56	8.812	3.065	sp|Q9NVS9|PNPO_HUMAN	Pyridoxine-5'-phosphate oxidase OS=Homo sapiens OX=9606 GN=PNPO PE=1 SV=1	HUMAN	1
814	0.74	0.84	7.368	7.368	0	sp|Q9UGB7|MIOX_HUMAN	Inositol oxygenase OS=Homo sapiens OX=9606 GN=MIOX PE=1 SV=1	HUMAN	0
815	0.74	0.82	4.023	4.023	4.023	sp|Q14376|GALE_HUMAN	UDP-glucose 4-epimerase OS=Homo sapiens OX=9606 GN=GALE PE=1 SV=2	HUMAN	1
816	0.74	0.82	2.215	2.215	2.215	sp|P27216|ANX13_HUMAN	Annexin A13 OS=Homo sapiens OX=9606 GN=ANXA13 PE=1 SV=3	HUMAN	1
817	0.73	5.48	14.71	14.71	12.65	sp|P62879|GBB2_HUMAN	Guanine nucleotide-binding protein G(I)/G(S)/G(T) subunit beta-2 OS=Homo sapiens OX=9606 GN=GNB2 PE=1 SV=3	HUMAN	4
818	0.73	4.58	16.48	11.61	7.491	sp|Q9H4M9|EHD1_HUMAN	EH domain-containing protein 1 OS=Homo sapiens OX=9606 GN=EHD1 PE=1 SV=2	HUMAN	3
819	0.73	0.81	4.283	3.166	1.676	sp|O75131|CPNE3_HUMAN	Copine-3 OS=Homo sapiens OX=9606 GN=CPNE3 PE=1 SV=1	HUMAN	1
820	0.72	0.84	8.074	4.674	1.983	sp|Q9UEY8|ADDG_HUMAN	Gamma-adducin OS=Homo sapiens OX=9606 GN=ADD3 PE=1 SV=1	HUMAN	1
821	0.72	0.83	2.846	2.846	1.079	sp|P12110|CO6A2_HUMAN	Collagen alpha-2(VI) chain OS=Homo sapiens OX=9606 GN=COL6A2 PE=1 SV=4	HUMAN	1
823	0.7	0.77	7.821	7.821	7.821	sp|O60888|CUTA_HUMAN	Protein CutA OS=Homo sapiens OX=9606 GN=CUTA PE=1 SV=2	HUMAN	1
824	0.69	0.77	8.13	8.13	8.13	sp|P42766|RL35_HUMAN	60S ribosomal protein L35 OS=Homo sapiens OX=9606 GN=RPL35 PE=1 SV=2	HUMAN	1
825	0.69	0.76	15.66	15.66	15.66	sp|P14406|CX7A2_HUMAN	Cytochrome c oxidase subunit 7A2, mitochondrial OS=Homo sapiens OX=9606 GN=COX7A2 PE=1 SV=1	HUMAN	1
826	0.67	0.78	12.29	6.619	0	sp|P22830|HEMH_HUMAN	Ferrochelatase, mitochondrial OS=Homo sapiens OX=9606 GN=FECH PE=1 SV=2	HUMAN	0
827	0.65	41.46	85.07	85.07	83.2	sp|P60709|ACTB_HUMAN	Actin, cytoplasmic 1 OS=Homo sapiens OX=9606 GN=ACTB PE=1 SV=1	HUMAN	90
828	0.65	0.75	5.357	4.524	0	sp|P34932|HSP74_HUMAN	Heat shock 70 kDa protein 4 OS=Homo sapiens OX=9606 GN=HSPA4 PE=1 SV=4	HUMAN	0
829	0.64	0.73	8.378	6.757	4.595	sp|Q92747|ARC1A_HUMAN	Actin-related protein 2/3 complex subunit 1A OS=Homo sapiens OX=9606 GN=ARPC1A PE=2 SV=2	HUMAN	1
830	0.64	0.73	3.846	3.134	2.137	sp|Q04446|GLGB_HUMAN	1,4-alpha-glucan-branching enzyme OS=Homo sapiens OX=9606 GN=GBE1 PE=1 SV=3	HUMAN	1
831	0.63	0.69	2.791	2.791	2.791	sp|P28330|ACADL_HUMAN	Long-chain specific acyl-CoA dehydrogenase, mitochondrial OS=Homo sapiens OX=9606 GN=ACADL PE=1 SV=2	HUMAN	1
832	0.63	0.69	3.003	3.003	3.003	sp|P20042|IF2B_HUMAN	Eukaryotic translation initiation factor 2 subunit 2 OS=Homo sapiens OX=9606 GN=EIF2S2 PE=1 SV=2	HUMAN	1
833	0.62	0.72	2.871	2.105	1.244	sp|Q9Y4F1|FARP1_HUMAN	FERM, ARHGEF and pleckstrin domain-containing protein 1 OS=Homo sapiens OX=9606 GN=FARP1 PE=1 SV=1	HUMAN	1
834	0.62	0.68	9.662	9.662	9.662	sp|Q8WW59|SPRY4_HUMAN	SPRY domain-containing protein 4 OS=Homo sapiens OX=9606 GN=SPRYD4 PE=1 SV=2	HUMAN	1

## Sheet: SDS LB Replicate 2
N	Unused	Total	%Cov	%Cov(50)	%Cov(95)	Accession	Name	Species	Peptides(95%)
1	125.7	125.7	24.85	23.82	22.43	sp|P98160|PGBM_HUMAN	Basement membrane-specific heparan sulfate proteoglycan core protein OS=Homo sapiens OX=9606 GN=HSPG2 PE=1 SV=4	HUMAN	82
2	103	103	86.86	82.76	79.97	sp|P02768|ALBU_HUMAN	Serum albumin OS=Homo sapiens OX=9606 GN=ALB PE=1 SV=2	HUMAN	171
3	61.24	61.24	18.89	17.44	16.12	sp|P12111|CO6A3_HUMAN	Collagen alpha-3(VI) chain OS=Homo sapiens OX=9606 GN=COL6A3 PE=1 SV=5	HUMAN	43
4	59.07	59.07	10.63	9.903	8.894	sp|P98164|LRP2_HUMAN	Low-density lipoprotein receptor-related protein 2 OS=Homo sapiens OX=9606 GN=LRP2 PE=1 SV=3	HUMAN	40
5	57.68	57.68	52.02	48.91	47.67	sp|P04264|K2C1_HUMAN	Keratin, type II cytoskeletal 1 OS=Homo sapiens OX=9606 GN=KRT1 PE=1 SV=6	HUMAN	37
6	55.03	55.03	60.62	60.62	51.25	sp|Q16822|PCKGM_HUMAN	Phosphoenolpyruvate carboxykinase [GTP], mitochondrial OS=Homo sapiens OX=9606 GN=PCK2 PE=1 SV=4	HUMAN	44
7	51.86	51.85	13.64	11.8	9.526	sp|O15230|LAMA5_HUMAN	Laminin subunit alpha-5 OS=Homo sapiens OX=9606 GN=LAMA5 PE=1 SV=8	HUMAN	28
8	47.31	47.31	52.57	51.2	50	sp|P13645|K1C10_HUMAN	Keratin, type I cytoskeletal 10 OS=Homo sapiens OX=9606 GN=KRT10 PE=1 SV=6	HUMAN	33
9	42.05	42.05	97.28	95.92	95.92	sp|P68871|HBB_HUMAN	Hemoglobin subunit beta OS=Homo sapiens OX=9606 GN=HBB PE=1 SV=2	HUMAN	163
10	41.37	41.43	11.12	9.826	8.694	sp|O60494|CUBN_HUMAN	Cubilin OS=Homo sapiens OX=9606 GN=CUBN PE=1 SV=5	HUMAN	24
11	39.54	39.54	29.46	27.25	25.55	sp|P11498|PYC_HUMAN	Pyruvate carboxylase, mitochondrial OS=Homo sapiens OX=9606 GN=PC PE=1 SV=2	HUMAN	25
12	39.09	39.13	46.12	45.39	43.63	sp|P08123|CO1A2_HUMAN	Collagen alpha-2(I) chain OS=Homo sapiens OX=9606 GN=COL1A2 PE=1 SV=7	HUMAN	116
13	38.94	50.38	45.54	44.13	42.72	sp|P35908|K22E_HUMAN	Keratin, type II cytoskeletal 2 epidermal OS=Homo sapiens OX=9606 GN=KRT2 PE=1 SV=2	HUMAN	27
14	38.21	38.32	17.01	12.94	11.68	sp|Q01082|SPTB2_HUMAN	Spectrin beta chain, non-erythrocytic 1 OS=Homo sapiens OX=9606 GN=SPTBN1 PE=1 SV=2	HUMAN	27
15	37.79	37.84	97.89	96.48	96.48	sp|P69905|HBA_HUMAN	Hemoglobin subunit alpha OS=Homo sapiens OX=9606 GN=HBA1 PE=1 SV=2	HUMAN	139
16	37.39	37.53	16.1	14.08	11.25	sp|Q13813|SPTN1_HUMAN	Spectrin alpha chain, non-erythrocytic 1 OS=Homo sapiens OX=9606 GN=SPTAN1 PE=1 SV=3	HUMAN	24
17	36.33	36.5	9.842	5.786	3.736	sp|Q15149|PLEC_HUMAN	Plectin OS=Homo sapiens OX=9606 GN=PLEC PE=1 SV=3	HUMAN	16
18	35.92	35.92	16.91	14.46	12.01	sp|P55268|LAMB2_HUMAN	Laminin subunit beta-2 OS=Homo sapiens OX=9606 GN=LAMB2 PE=1 SV=2	HUMAN	19
19	35.57	37.6	46.39	44.46	44.46	sp|P35527|K1C9_HUMAN	Keratin, type I cytoskeletal 9 OS=Homo sapiens OX=9606 GN=KRT9 PE=1 SV=3	HUMAN	23
20	33.94	33.93	63.59	61.94	59.34	sp|P50440|GATM_HUMAN	Glycine amidinotransferase, mitochondrial OS=Homo sapiens OX=9606 GN=GATM PE=1 SV=1	HUMAN	46
21	32.19	33.18	65.67	56.65	52.15	sp|P08670|VIME_HUMAN	Vimentin OS=Homo sapiens OX=9606 GN=VIM PE=1 SV=4	HUMAN	27
22	31.94	31.95	21.73	17.61	16.42	sp|Q00610|CLH1_HUMAN	Clathrin heavy chain 1 OS=Homo sapiens OX=9606 GN=CLTC PE=1 SV=5	HUMAN	25
23	31.19	31.22	76.53	59.73	52.8	sp|P63261|ACTG_HUMAN	Actin, cytoplasmic 2 OS=Homo sapiens OX=9606 GN=ACTG1 PE=1 SV=1	HUMAN	54
24	30.68	30.75	45.57	45.39	40.87	sp|P25705|ATPA_HUMAN	ATP synthase subunit alpha, mitochondrial OS=Homo sapiens OX=9606 GN=ATP5F1A PE=1 SV=1	HUMAN	34
25	29.89	29.97	27.78	23.45	19.96	sp|P01024|CO3_HUMAN	Complement C3 OS=Homo sapiens OX=9606 GN=C3 PE=1 SV=2	HUMAN	34
26	29.32	29.32	15.54	15.54	14.62	sp|P0C0L5|CO4B_HUMAN	Complement C4-B OS=Homo sapiens OX=9606 GN=C4B PE=1 SV=2	HUMAN	17
27	28.85	28.95	49.8	49.66	46.86	sp|P02452|CO1A1_HUMAN	Collagen alpha-1(I) chain OS=Homo sapiens OX=9606 GN=COL1A1 PE=1 SV=5	HUMAN	182
28	28.65	28.77	46.55	42.12	38.42	sp|Q93088|BHMT1_HUMAN	Betaine--homocysteine S-methyltransferase 1 OS=Homo sapiens OX=9606 GN=BHMT PE=1 SV=2	HUMAN	28
29	28.4	28.53	34.16	29.88	29.88	sp|Q08426|ECHP_HUMAN	Peroxisomal bifunctional enzyme OS=Homo sapiens OX=9606 GN=EHHADH PE=1 SV=3	HUMAN	19
30	28.31	28.45	29.58	28.75	28.75	sp|P15144|AMPN_HUMAN	Aminopeptidase N OS=Homo sapiens OX=9606 GN=ANPEP PE=1 SV=4	HUMAN	28
31	27.3	27.32	18.72	17.19	14.29	sp|P35579|MYH9_HUMAN	Myosin-9 OS=Homo sapiens OX=9606 GN=MYH9 PE=1 SV=4	HUMAN	29
32	26.62	26.63	38.4	37.2	35.09	sp|P02545|LMNA_HUMAN	Prelamin-A/C OS=Homo sapiens OX=9606 GN=LMNA PE=1 SV=1	HUMAN	24
33	26.59	26.61	58.25	58.25	53.16	sp|P00966|ASSY_HUMAN	Argininosuccinate synthase OS=Homo sapiens OX=9606 GN=ASS1 PE=1 SV=2	HUMAN	38
34	26.02	26.07	49.91	47.29	37.57	sp|Q02252|MMSA_HUMAN	Methylmalonate-semialdehyde dehydrogenase [acylating], mitochondrial OS=Homo sapiens OX=9606 GN=ALDH6A1 PE=1 SV=2	HUMAN	24
35	25.57	25.63	47.3	42.4	36.03	sp|Q03154|ACY1_HUMAN	Aminoacylase-1 OS=Homo sapiens OX=9606 GN=ACY1 PE=1 SV=1	HUMAN	16
36	24.68	24.73	26.15	26.15	26.15	sp|Q99798|ACON_HUMAN	Aconitate hydratase, mitochondrial OS=Homo sapiens OX=9606 GN=ACO2 PE=1 SV=2	HUMAN	23
37	24.27	24.28	32.71	29.64	24.59	sp|O43707|ACTN4_HUMAN	Alpha-actinin-4 OS=Homo sapiens OX=9606 GN=ACTN4 PE=1 SV=2	HUMAN	21
38	23.34	23.35	38.47	32.41	31.02	sp|Q08AH3|ACS2A_HUMAN	Acyl-coenzyme A synthetase ACSM2A, mitochondrial OS=Homo sapiens OX=9606 GN=ACSM2A PE=1 SV=2	HUMAN	25
39	23	23.09	35.8	35.68	33.37	sp|P02671|FIBA_HUMAN	Fibrinogen alpha chain OS=Homo sapiens OX=9606 GN=FGA PE=1 SV=2	HUMAN	26
40	22.89	22.92	8.5	8.009	8.009	sp|P21333|FLNA_HUMAN	Filamin-A OS=Homo sapiens OX=9606 GN=FLNA PE=1 SV=4	HUMAN	15
41	22.25	22.27	8.215	7.879	6.329	sp|P02751|FINC_HUMAN	Fibronectin OS=Homo sapiens OX=9606 GN=FN1 PE=1 SV=4	HUMAN	11
42	21.72	23.82	51.16	48.14	43.72	sp|P05783|K1C18_HUMAN	Keratin, type I cytoskeletal 18 OS=Homo sapiens OX=9606 GN=KRT18 PE=1 SV=2	HUMAN	19
43	21.64	21.65	71.71	71.71	64.39	sp|P04792|HSPB1_HUMAN	Heat shock protein beta-1 OS=Homo sapiens OX=9606 GN=HSPB1 PE=1 SV=2	HUMAN	14
44	21.21	21.22	46.52	41.12	38.65	sp|P68371|TBB4B_HUMAN	Tubulin beta-4B chain OS=Homo sapiens OX=9606 GN=TUBB4B PE=1 SV=1	HUMAN	17
45	20.98	21.02	37.81	32.7	30.06	sp|P06576|ATPB_HUMAN	ATP synthase subunit beta, mitochondrial OS=Homo sapiens OX=9606 GN=ATP5F1B PE=1 SV=3	HUMAN	23
46	20.75	20.84	23.75	22.68	19.06	sp|P05023|AT1A1_HUMAN	Sodium/potassium-transporting ATPase subunit alpha-1 OS=Homo sapiens OX=9606 GN=ATP1A1 PE=1 SV=1	HUMAN	16
47	20.61	20.62	10.38	10.32	8.495	sp|P39060|COIA1_HUMAN	Collagen alpha-1(XVIII) chain OS=Homo sapiens OX=9606 GN=COL18A1 PE=1 SV=5	HUMAN	14
48	20.41	20.52	15.89	15.15	13.56	sp|Q14697|GANAB_HUMAN	Neutral alpha-glucosidase AB OS=Homo sapiens OX=9606 GN=GANAB PE=1 SV=3	HUMAN	13
49	20.29	20.39	17.37	17.37	13.67	sp|P18206|VINC_HUMAN	Vinculin OS=Homo sapiens OX=9606 GN=VCL PE=1 SV=4	HUMAN	14
50	20.2	20.24	44.35	42.57	38.36	sp|P68363|TBA1B_HUMAN	Tubulin alpha-1B chain OS=Homo sapiens OX=9606 GN=TUBA1B PE=1 SV=1	HUMAN	21
51	19.93	19.96	58.43	52.06	48.69	sp|P02647|APOA1_HUMAN	Apolipoprotein A-I OS=Homo sapiens OX=9606 GN=APOA1 PE=1 SV=1	HUMAN	15
52	19.45	19.49	14.26	14.26	13.27	sp|Q9ULD0|OGDHL_HUMAN	2-oxoglutarate dehydrogenase-like, mitochondrial OS=Homo sapiens OX=9606 GN=OGDHL PE=1 SV=3	HUMAN	12
53	19.18	19.27	42.31	32.97	29.12	sp|P05062|ALDOB_HUMAN	Fructose-bisphosphate aldolase B OS=Homo sapiens OX=9606 GN=ALDOB PE=1 SV=2	HUMAN	19
54	19.05	31.48	46.58	39.13	39.13	sp|P05787|K2C8_HUMAN	Keratin, type II cytoskeletal 8 OS=Homo sapiens OX=9606 GN=KRT8 PE=1 SV=7	HUMAN	34
55	18.93	22.53	13.59	12.68	8.824	sp|P35749|MYH11_HUMAN	Myosin-11 OS=Homo sapiens OX=9606 GN=MYH11 PE=1 SV=3	HUMAN	13
56	18.47	18.51	31.35	29.69	29.69	sp|P11310|ACADM_HUMAN	Medium-chain specific acyl-CoA dehydrogenase, mitochondrial OS=Homo sapiens OX=9606 GN=ACADM PE=1 SV=1	HUMAN	18
57	18.29	18.31	31.94	28.1	24.61	sp|P10809|CH60_HUMAN	60 kDa heat shock protein, mitochondrial OS=Homo sapiens OX=9606 GN=HSPD1 PE=1 SV=2	HUMAN	14
58	18.2	18.28	42.58	42.58	38.93	sp|P16444|DPEP1_HUMAN	Dipeptidase 1 OS=Homo sapiens OX=9606 GN=DPEP1 PE=1 SV=3	HUMAN	16
59	18.1	18.21	25.35	25	23.71	sp|P08572|CO4A2_HUMAN	Collagen alpha-2(IV) chain OS=Homo sapiens OX=9606 GN=COL4A2 PE=1 SV=4	HUMAN	54
60	18.1	18.11	13.47	9.463	7.939	sp|P14543|NID1_HUMAN	Nidogen-1 OS=Homo sapiens OX=9606 GN=NID1 PE=1 SV=3	HUMAN	9
61	18.05	18.15	39.6	38.2	32.8	sp|P80404|GABT_HUMAN	4-aminobutyrate aminotransferase, mitochondrial OS=Homo sapiens OX=9606 GN=ABAT PE=1 SV=3	HUMAN	15
62	17.49	17.65	42.27	40.67	33.21	sp|P30038|AL4A1_HUMAN	Delta-1-pyrroline-5-carboxylate dehydrogenase, mitochondrial OS=Homo sapiens OX=9606 GN=ALDH4A1 PE=1 SV=3	HUMAN	15
63	17.45	17.65	34.24	32.74	30.63	sp|P02461|CO3A1_HUMAN	Collagen alpha-1(III) chain OS=Homo sapiens OX=9606 GN=COL3A1 PE=1 SV=4	HUMAN	91
64	17.35	17.57	20.62	17.22	16.63	sp|P12109|CO6A1_HUMAN	Collagen alpha-1(VI) chain OS=Homo sapiens OX=9606 GN=COL6A1 PE=1 SV=3	HUMAN	12
65	16.9	17.01	52.86	52.86	47.47	sp|P25325|THTM_HUMAN	3-mercaptopyruvate sulfurtransferase OS=Homo sapiens OX=9606 GN=MPST PE=1 SV=3	HUMAN	13
66	16.88	17.08	31.82	27.61	21.04	sp|Q8NE62|CHDH_HUMAN	Choline dehydrogenase, mitochondrial OS=Homo sapiens OX=9606 GN=CHDH PE=1 SV=2	HUMAN	12
67	16.31	16.43	30.56	30.37	29.01	sp|P05091|ALDH2_HUMAN	Aldehyde dehydrogenase, mitochondrial OS=Homo sapiens OX=9606 GN=ALDH2 PE=1 SV=2	HUMAN	18
68	16.23	16.29	24.35	24.35	24.35	sp|Q3LXA3|TKFC_HUMAN	Triokinase/FMN cyclase OS=Homo sapiens OX=9606 GN=TKFC PE=1 SV=2	HUMAN	12
69	15.74	15.76	9.074	7.707	6.401	sp|P11047|LAMC1_HUMAN	Laminin subunit gamma-1 OS=Homo sapiens OX=9606 GN=LAMC1 PE=1 SV=3	HUMAN	8
70	15.67	15.73	30	30	25.42	sp|P31930|QCR1_HUMAN	Cytochrome b-c1 complex subunit 1, mitochondrial OS=Homo sapiens OX=9606 GN=UQCRC1 PE=1 SV=3	HUMAN	9
71	15.43	15.46	31.72	31.18	20.97	sp|P00367|DHE3_HUMAN	Glutamate dehydrogenase 1, mitochondrial OS=Homo sapiens OX=9606 GN=GLUD1 PE=1 SV=2	HUMAN	14
72	15.2	15.23	45.85	36.31	36.31	sp|P14550|AK1A1_HUMAN	Alcohol dehydrogenase [NADP(+)] OS=Homo sapiens OX=9606 GN=AKR1A1 PE=1 SV=3	HUMAN	11
73	15.13	15.16	39.26	36.24	33.56	sp|P12235|ADT1_HUMAN	ADP/ATP translocase 1 OS=Homo sapiens OX=9606 GN=SLC25A4 PE=1 SV=4	HUMAN	9
74	14.97	14.99	38.18	34.24	31.82	sp|P01857|IGHG1_HUMAN	Immunoglobulin heavy constant gamma 1 OS=Homo sapiens OX=9606 GN=IGHG1 PE=1 SV=1	HUMAN	12
75	14.73	14.8	30.55	28.65	26.94	sp|P04040|CATA_HUMAN	Catalase OS=Homo sapiens OX=9606 GN=CAT PE=1 SV=3	HUMAN	13
76	14.62	14.66	7.044	5.785	4.29	sp|Q9Y490|TLN1_HUMAN	Talin-1 OS=Homo sapiens OX=9606 GN=TLN1 PE=1 SV=3	HUMAN	8
77	14.36	14.6	13.29	11.12	8.661	sp|Q9Y6C2|EMIL1_HUMAN	EMILIN-1 OS=Homo sapiens OX=9606 GN=EMILIN1 PE=1 SV=3	HUMAN	7
78	14.35	14.4	19.66	16.87	15.63	sp|P11142|HSP7C_HUMAN	Heat shock cognate 71 kDa protein OS=Homo sapiens OX=9606 GN=HSPA8 PE=1 SV=1	HUMAN	15
79	14.31	14.39	37.79	36.18	26.27	sp|P06733|ENOA_HUMAN	Alpha-enolase OS=Homo sapiens OX=9606 GN=ENO1 PE=1 SV=2	HUMAN	12
80	14.27	14.3	50.41	43.03	43.03	sp|Q7Z4W1|DCXR_HUMAN	L-xylulose reductase OS=Homo sapiens OX=9606 GN=DCXR PE=1 SV=2	HUMAN	10
81	14.23	14.39	16.18	14.02	13.54	sp|P02462|CO4A1_HUMAN	Collagen alpha-1(IV) chain OS=Homo sapiens OX=9606 GN=COL4A1 PE=1 SV=3	HUMAN	41
82	14.07	14.17	49.58	46.18	37.11	sp|P01876|IGHA1_HUMAN	Immunoglobulin heavy constant alpha 1 OS=Homo sapiens OX=9606 GN=IGHA1 PE=1 SV=2	HUMAN	14
83	13.93	14.14	42.74	42.74	42.74	sp|O14745|NHRF1_HUMAN	Na(+)/H(+) exchange regulatory cofactor NHE-RF1 OS=Homo sapiens OX=9606 GN=SLC9A3R1 PE=1 SV=4	HUMAN	13
84	13.92	14.01	25.21	24.5	22.78	sp|P02787|TRFE_HUMAN	Serotransferrin OS=Homo sapiens OX=9606 GN=TF PE=1 SV=3	HUMAN	14
85	13.86	14.18	26.51	24.59	18.96	sp|P05165|PCCA_HUMAN	Propionyl-CoA carboxylase alpha chain, mitochondrial OS=Homo sapiens OX=9606 GN=PCCA PE=1 SV=4	HUMAN	14
86	13.85	14	28.78	27.12	27.12	sp|P34896|GLYC_HUMAN	Serine hydroxymethyltransferase, cytosolic OS=Homo sapiens OX=9606 GN=SHMT1 PE=1 SV=1	HUMAN	10
87	13.68	13.72	42.62	42.62	42.62	sp|P50053|KHK_HUMAN	Ketohexokinase OS=Homo sapiens OX=9606 GN=KHK PE=1 SV=2	HUMAN	9
88	13.53	13.6	42.28	42.28	40.07	sp|P35232|PHB_HUMAN	Prohibitin OS=Homo sapiens OX=9606 GN=PHB PE=1 SV=1	HUMAN	9
89	13.4	13.5	18.11	14.25	13.32	sp|P19801|AOC1_HUMAN	Amiloride-sensitive amine oxidase [copper-containing] OS=Homo sapiens OX=9606 GN=AOC1 PE=1 SV=4	HUMAN	9
90	13.29	13.43	26.11	26.11	20.58	sp|P49411|EFTU_HUMAN	Elongation factor Tu, mitochondrial OS=Homo sapiens OX=9606 GN=TUFM PE=1 SV=2	HUMAN	9
91	13.23	13.28	27.33	25	23.31	sp|Q13228|SBP1_HUMAN	Methanethiol oxidase OS=Homo sapiens OX=9606 GN=SELENBP1 PE=1 SV=2	HUMAN	7
92	13.08	13.17	15.82	15.07	14.32	sp|P14625|ENPL_HUMAN	Endoplasmin OS=Homo sapiens OX=9606 GN=HSP90B1 PE=1 SV=1	HUMAN	11
93	12.98	13.1	16.42	14.74	13.72	sp|P21399|ACOC_HUMAN	Cytoplasmic aconitate hydratase OS=Homo sapiens OX=9606 GN=ACO1 PE=1 SV=3	HUMAN	11
94	12.95	13.15	12.16	12.16	10.11	sp|P07900|HS90A_HUMAN	Heat shock protein HSP 90-alpha OS=Homo sapiens OX=9606 GN=HSP90AA1 PE=1 SV=5	HUMAN	8
95	12.9	12.96	23.19	23.19	19.91	sp|P24752|THIL_HUMAN	Acetyl-CoA acetyltransferase, mitochondrial OS=Homo sapiens OX=9606 GN=ACAT1 PE=1 SV=1	HUMAN	10
96	12.84	13.06	7.16	6.725	4.548	sp|O00468|AGRIN_HUMAN	Agrin OS=Homo sapiens OX=9606 GN=AGRN PE=1 SV=5	HUMAN	8
97	12.81	12.93	16.98	15.01	14.92	sp|P12110|CO6A2_HUMAN	Collagen alpha-2(VI) chain OS=Homo sapiens OX=9606 GN=COL6A2 PE=1 SV=4	HUMAN	13
98	12.8	12.85	46.15	46.15	42.47	sp|Q99623|PHB2_HUMAN	Prohibitin-2 OS=Homo sapiens OX=9606 GN=PHB2 PE=1 SV=2	HUMAN	12
99	12.7	12.77	19.28	18.37	15.51	sp|P31040|SDHA_HUMAN	Succinate dehydrogenase [ubiquinone] flavoprotein subunit, mitochondrial OS=Homo sapiens OX=9606 GN=SDHA PE=1 SV=2	HUMAN	9
100	12.6	12.71	28.53	28.53	28.53	sp|Q9Y2S2|CRYL1_HUMAN	Lambda-crystallin homolog OS=Homo sapiens OX=9606 GN=CRYL1 PE=1 SV=3	HUMAN	11
101	12.52	12.67	41.92	36.87	36.87	sp|P32119|PRDX2_HUMAN	Peroxiredoxin-2 OS=Homo sapiens OX=9606 GN=PRDX2 PE=1 SV=5	HUMAN	18
102	12.48	12.63	24.22	20.21	17.6	sp|P30613|KPYR_HUMAN	Pyruvate kinase PKLR OS=Homo sapiens OX=9606 GN=PKLR PE=1 SV=2	HUMAN	8
103	12.42	12.54	31.25	28.75	26.88	sp|P08758|ANXA5_HUMAN	Annexin A5 OS=Homo sapiens OX=9606 GN=ANXA5 PE=1 SV=2	HUMAN	7
104	12.26	12.43	31.77	26.88	25.46	sp|P02675|FIBB_HUMAN	Fibrinogen beta chain OS=Homo sapiens OX=9606 GN=FGB PE=1 SV=2	HUMAN	16
105	12.24	12.41	32.77	29.76	24.86	sp|P14618|KPYM_HUMAN	Pyruvate kinase PKM OS=Homo sapiens OX=9606 GN=PKM PE=1 SV=4	HUMAN	12
106	12.22	12.3	15.82	12.4	10.28	sp|O95831|AIFM1_HUMAN	Apoptosis-inducing factor 1, mitochondrial OS=Homo sapiens OX=9606 GN=AIFM1 PE=1 SV=1	HUMAN	7
107	12.19	12.3	9.647	9.647	9.647	sp|P51659|DHB4_HUMAN	Peroxisomal multifunctional enzyme type 2 OS=Homo sapiens OX=9606 GN=HSD17B4 PE=1 SV=3	HUMAN	7
108	12.05	12.05	17.63	16.51	16.51	sp|P05166|PCCB_HUMAN	Propionyl-CoA carboxylase beta chain, mitochondrial OS=Homo sapiens OX=9606 GN=PCCB PE=1 SV=3	HUMAN	6
109	11.9	12.08	25.77	23.01	20.26	sp|P38606|VATA_HUMAN	V-type proton ATPase catalytic subunit A OS=Homo sapiens OX=9606 GN=ATP6V1A PE=1 SV=2	HUMAN	8
110	11.86	11.96	10.02	9.452	8.412	sp|P22314|UBA1_HUMAN	Ubiquitin-like modifier-activating enzyme 1 OS=Homo sapiens OX=9606 GN=UBA1 PE=1 SV=3	HUMAN	8
111	11.8	18.36	39.5	36.25	30.75	sp|P08727|K1C19_HUMAN	Keratin, type I cytoskeletal 19 OS=Homo sapiens OX=9606 GN=KRT19 PE=1 SV=4	HUMAN	13
112	11.28	11.33	3.287	2.279	2.279	sp|P04114|APOB_HUMAN	Apolipoprotein B-100 OS=Homo sapiens OX=9606 GN=APOB PE=1 SV=2	HUMAN	8
113	11.23	11.28	26.9	20.78	17.25	sp|P49419|AL7A1_HUMAN	Alpha-aminoadipic semialdehyde dehydrogenase OS=Homo sapiens OX=9606 GN=ALDH7A1 PE=1 SV=5	HUMAN	8
114	11.13	11.4	21.84	19.45	12.8	sp|P15311|EZRI_HUMAN	Ezrin OS=Homo sapiens OX=9606 GN=EZR PE=1 SV=4	HUMAN	10
115	11.12	11.3	21.13	18.87	14.84	sp|Q03252|LMNB2_HUMAN	Lamin-B2 OS=Homo sapiens OX=9606 GN=LMNB2 PE=1 SV=4	HUMAN	9
116	11.12	11.19	25.37	24.78	22.69	sp|P04406|G3P_HUMAN	Glyceraldehyde-3-phosphate dehydrogenase OS=Homo sapiens OX=9606 GN=GAPDH PE=1 SV=3	HUMAN	15
117	11.11	11.13	18.53	15.95	15.95	sp|P49821|NDUV1_HUMAN	NADH dehydrogenase [ubiquinone] flavoprotein 1, mitochondrial OS=Homo sapiens OX=9606 GN=NDUFV1 PE=1 SV=4	HUMAN	7
118	11.03	11.16	2.752	2.473	1.707	sp|P35555|FBN1_HUMAN	Fibrillin-1 OS=Homo sapiens OX=9606 GN=FBN1 PE=1 SV=3	HUMAN	6
119	11.02	11.08	14.22	14.22	11.11	sp|Q9UJS0|CMC2_HUMAN	Calcium-binding mitochondrial carrier protein Aralar2 OS=Homo sapiens OX=9606 GN=SLC25A13 PE=1 SV=2	HUMAN	7
120	10.91	21.3	14.12	12.6	10.27	sp|P35580|MYH10_HUMAN	Myosin-10 OS=Homo sapiens OX=9606 GN=MYH10 PE=1 SV=3	HUMAN	18
121	10.86	10.97	4.046	2.798	1.722	sp|Q14204|DYHC1_HUMAN	Cytoplasmic dynein 1 heavy chain 1 OS=Homo sapiens OX=9606 GN=DYNC1H1 PE=1 SV=5	HUMAN	7
122	10.81	10.82	12.55	12.55	11.09	sp|P04004|VTNC_HUMAN	Vitronectin OS=Homo sapiens OX=9606 GN=VTN PE=1 SV=1	HUMAN	6
123	10.8	10.86	40.77	40.77	40.77	sp|Q93077|H2A1C_HUMAN	Histone H2A type 1-C OS=Homo sapiens OX=9606 GN=HIST1H2AC PE=1 SV=3	HUMAN	14
124	10.74	10.79	31.43	31.43	31.43	sp|Q96IU4|ABHEB_HUMAN	Protein ABHD14B OS=Homo sapiens OX=9606 GN=ABHD14B PE=1 SV=1	HUMAN	6
125	10.67	10.73	20.09	20.09	12.8	sp|P02679|FIBG_HUMAN	Fibrinogen gamma chain OS=Homo sapiens OX=9606 GN=FGG PE=1 SV=3	HUMAN	6
126	10.62	10.73	34.32	31.37	28.63	sp|Q96KP4|CNDP2_HUMAN	Cytosolic non-specific dipeptidase OS=Homo sapiens OX=9606 GN=CNDP2 PE=1 SV=2	HUMAN	11
127	10.55	10.63	45.45	43.32	34.22	sp|P30086|PEBP1_HUMAN	Phosphatidylethanolamine-binding protein 1 OS=Homo sapiens OX=9606 GN=PEBP1 PE=1 SV=3	HUMAN	9
128	10.54	10.56	12.26	12.06	10.51	sp|Q9BYV1|AGT2_HUMAN	Alanine--glyoxylate aminotransferase 2, mitochondrial OS=Homo sapiens OX=9606 GN=AGXT2 PE=1 SV=1	HUMAN	5
129	10.5	10.57	7.848	7.324	6.876	sp|Q06278|AOXA_HUMAN	Aldehyde oxidase OS=Homo sapiens OX=9606 GN=AOX1 PE=1 SV=2	HUMAN	7
130	10.39	10.44	27.22	22.19	18.05	sp|P09467|F16P1_HUMAN	Fructose-1,6-bisphosphatase 1 OS=Homo sapiens OX=9606 GN=FBP1 PE=1 SV=5	HUMAN	5
131	10.34	10.43	22.82	20.51	12.56	sp|P08559|ODPA_HUMAN	Pyruvate dehydrogenase E1 component subunit alpha, somatic form, mitochondrial OS=Homo sapiens OX=9606 GN=PDHA1 PE=1 SV=3	HUMAN	5
132	10.3	10.31	14.5	12.64	10.78	sp|Q6XQN6|PNCB_HUMAN	Nicotinate phosphoribosyltransferase OS=Homo sapiens OX=9606 GN=NAPRT PE=1 SV=2	HUMAN	5
133	10.23	10.41	37.78	35.77	31.99	sp|P42765|THIM_HUMAN	3-ketoacyl-CoA thiolase, mitochondrial OS=Homo sapiens OX=9606 GN=ACAA2 PE=1 SV=2	HUMAN	16
134	10.2	10.32	29.55	23.86	23.86	sp|Q96JY6|PDLI2_HUMAN	PDZ and LIM domain protein 2 OS=Homo sapiens OX=9606 GN=PDLIM2 PE=1 SV=1	HUMAN	7
135	10.19	10.27	43.3	43.3	34.38	sp|P30041|PRDX6_HUMAN	Peroxiredoxin-6 OS=Homo sapiens OX=9606 GN=PRDX6 PE=1 SV=3	HUMAN	6
136	10.17	10.28	23	19.41	13.92	sp|P55084|ECHB_HUMAN	Trifunctional enzyme subunit beta, mitochondrial OS=Homo sapiens OX=9606 GN=HADHB PE=1 SV=3	HUMAN	7
137	10.14	10.25	25.84	25.84	21.58	sp|Q08257|QOR_HUMAN	Quinone oxidoreductase OS=Homo sapiens OX=9606 GN=CRYZ PE=1 SV=1	HUMAN	7
138	10	10.05	17.15	13.72	11.87	sp|Q16891|MIC60_HUMAN	MICOS complex subunit MIC60 OS=Homo sapiens OX=9606 GN=IMMT PE=1 SV=1	HUMAN	9
139	9.96	10	22.28	22.28	19.43	sp|Q6NVY1|HIBCH_HUMAN	3-hydroxyisobutyryl-CoA hydrolase, mitochondrial OS=Homo sapiens OX=9606 GN=HIBCH PE=1 SV=2	HUMAN	9
140	9.94	10.05	22.12	17.11	17.11	sp|P07355|ANXA2_HUMAN	Annexin A2 OS=Homo sapiens OX=9606 GN=ANXA2 PE=1 SV=2	HUMAN	6
141	9.9	11.34	48.82	32.66	30.3	sp|Q16762|THTR_HUMAN	Thiosulfate sulfurtransferase OS=Homo sapiens OX=9606 GN=TST PE=1 SV=4	HUMAN	9
142	9.82	10.07	30.63	30.63	22.71	sp|P20711|DDC_HUMAN	Aromatic-L-amino-acid decarboxylase OS=Homo sapiens OX=9606 GN=DDC PE=1 SV=2	HUMAN	11
143	9.8	9.99	13.33	12.18	7.949	sp|P17858|PFKAL_HUMAN	ATP-dependent 6-phosphofructokinase, liver type OS=Homo sapiens OX=9606 GN=PFKL PE=1 SV=6	HUMAN	5
144	9.75	9.87	17.93	16.64	15.16	sp|O95954|FTCD_HUMAN	Formimidoyltransferase-cyclodeaminase OS=Homo sapiens OX=9606 GN=FTCD PE=1 SV=2	HUMAN	7
145	9.71	9.79	23.87	19.57	18	sp|P21281|VATB2_HUMAN	V-type proton ATPase subunit B, brain isoform OS=Homo sapiens OX=9606 GN=ATP6V1B2 PE=1 SV=3	HUMAN	9
146	9.56	9.63	57.28	57.28	57.28	sp|P62805|H4_HUMAN	Histone H4 OS=Homo sapiens OX=9606 GN=HIST1H4A PE=1 SV=2	HUMAN	16
147	9.49	9.64	26.11	24.34	18.58	sp|P48735|IDHP_HUMAN	Isocitrate dehydrogenase [NADP], mitochondrial OS=Homo sapiens OX=9606 GN=IDH2 PE=1 SV=2	HUMAN	9
148	9.41	9.55	26.01	21.79	16.7	sp|P19440|GGT1_HUMAN	Glutathione hydrolase 1 proenzyme OS=Homo sapiens OX=9606 GN=GGT1 PE=1 SV=2	HUMAN	8
149	9.3	28.06	86.39	83.67	83.67	sp|P02042|HBD_HUMAN	Hemoglobin subunit delta OS=Homo sapiens OX=9606 GN=HBD PE=1 SV=2	HUMAN	33
150	9.28	9.41	13.76	11.55	8.803	sp|P28331|NDUS1_HUMAN	NADH-ubiquinone oxidoreductase 75 kDa subunit, mitochondrial OS=Homo sapiens OX=9606 GN=NDUFS1 PE=1 SV=3	HUMAN	6
151	9.25	9.39	27.55	25	20.92	sp|P51570|GALK1_HUMAN	Galactokinase OS=Homo sapiens OX=9606 GN=GALK1 PE=1 SV=1	HUMAN	6
152	9.25	9.29	7.463	6.377	5.834	sp|P01023|A2MG_HUMAN	Alpha-2-macroglobulin OS=Homo sapiens OX=9606 GN=A2M PE=1 SV=3	HUMAN	8
153	9.2	9.24	4.523	3.285	3.285	sp|O43451|MGA_HUMAN	Maltase-glucoamylase, intestinal OS=Homo sapiens OX=9606 GN=MGAM PE=1 SV=5	HUMAN	5
154	9.16	9.33	30.2	30.2	26.67	sp|P38117|ETFB_HUMAN	Electron transfer flavoprotein subunit beta OS=Homo sapiens OX=9606 GN=ETFB PE=1 SV=3	HUMAN	7
155	9.12	9.18	21.89	21.89	19.82	sp|P40926|MDHM_HUMAN	Malate dehydrogenase, mitochondrial OS=Homo sapiens OX=9606 GN=MDH2 PE=1 SV=3	HUMAN	6
156	9.06	9.26	24.78	19.03	15.04	sp|P00439|PH4H_HUMAN	Phenylalanine-4-hydroxylase OS=Homo sapiens OX=9606 GN=PAH PE=1 SV=1	HUMAN	7
157	9.04	9.25	17.69	14.55	10.88	sp|P40939|ECHA_HUMAN	Trifunctional enzyme subunit alpha, mitochondrial OS=Homo sapiens OX=9606 GN=HADHA PE=1 SV=2	HUMAN	6
158	9.03	9.1	18.67	14.81	14.81	sp|O75390|CISY_HUMAN	Citrate synthase, mitochondrial OS=Homo sapiens OX=9606 GN=CS PE=1 SV=2	HUMAN	7
159	9.02	9.08	34.85	34.85	32.2	sp|O75489|NDUS3_HUMAN	NADH dehydrogenase [ubiquinone] iron-sulfur protein 3, mitochondrial OS=Homo sapiens OX=9606 GN=NDUFS3 PE=1 SV=1	HUMAN	8
160	8.95	9.09	9.742	8.735	8.735	sp|Q14764|MVP_HUMAN	Major vault protein OS=Homo sapiens OX=9606 GN=MVP PE=1 SV=4	HUMAN	6
161	8.93	11.52	22.59	19.74	16.62	sp|Q12931|TRAP1_HUMAN	Heat shock protein 75 kDa, mitochondrial OS=Homo sapiens OX=9606 GN=TRAP1 PE=1 SV=3	HUMAN	10
162	8.88	9	9.313	9.313	6.984	sp|O75891|AL1L1_HUMAN	Cytosolic 10-formyltetrahydrofolate dehydrogenase OS=Homo sapiens OX=9606 GN=ALDH1L1 PE=1 SV=2	HUMAN	6
163	8.8	9.14	36.94	28.83	23.87	sp|P08263|GSTA1_HUMAN	Glutathione S-transferase A1 OS=Homo sapiens OX=9606 GN=GSTA1 PE=1 SV=3	HUMAN	13
164	8.77	8.97	26.83	20.12	17.99	sp|Q13011|ECH1_HUMAN	Delta(3,5)-Delta(2,4)-dienoyl-CoA isomerase, mitochondrial OS=Homo sapiens OX=9606 GN=ECH1 PE=1 SV=2	HUMAN	6
165	8.76	8.9	30	26.51	19.77	sp|P00505|AATM_HUMAN	Aspartate aminotransferase, mitochondrial OS=Homo sapiens OX=9606 GN=GOT2 PE=1 SV=3	HUMAN	7
166	8.75	8.87	18.86	15.14	9.926	sp|P55072|TERA_HUMAN	Transitional endoplasmic reticulum ATPase OS=Homo sapiens OX=9606 GN=VCP PE=1 SV=4	HUMAN	6
167	8.69	8.75	22.43	15.1	13.5	sp|P26641|EF1G_HUMAN	Elongation factor 1-gamma OS=Homo sapiens OX=9606 GN=EEF1G PE=1 SV=3	HUMAN	5
168	8.68	8.73	19.71	19.71	17.81	sp|Q86TX2|ACOT1_HUMAN	Acyl-coenzyme A thioesterase 1 OS=Homo sapiens OX=9606 GN=ACOT1 PE=1 SV=1	HUMAN	7
169	8.63	8.84	10.51	9.815	3.811	sp|Q9UI17|M2GD_HUMAN	Dimethylglycine dehydrogenase, mitochondrial OS=Homo sapiens OX=9606 GN=DMGDH PE=1 SV=2	HUMAN	3
170	8.54	8.68	20.71	20.2	20.2	sp|P06727|APOA4_HUMAN	Apolipoprotein A-IV OS=Homo sapiens OX=9606 GN=APOA4 PE=1 SV=3	HUMAN	6
171	8.53	8.82	27.59	27.59	22.07	sp|P30084|ECHM_HUMAN	Enoyl-CoA hydratase, mitochondrial OS=Homo sapiens OX=9606 GN=ECHS1 PE=1 SV=4	HUMAN	13
172	8.53	8.64	17.61	14.93	10.15	sp|Q16698|DECR_HUMAN	2,4-dienoyl-CoA reductase, mitochondrial OS=Homo sapiens OX=9606 GN=DECR1 PE=1 SV=1	HUMAN	4
173	8.5	8.6	21.58	21.58	21.58	sp|P30101|PDIA3_HUMAN	Protein disulfide-isomerase A3 OS=Homo sapiens OX=9606 GN=PDIA3 PE=1 SV=4	HUMAN	7
174	8.42	8.64	11.87	8.281	7.187	sp|P07911|UROM_HUMAN	Uromodulin OS=Homo sapiens OX=9606 GN=UMOD PE=1 SV=1	HUMAN	5
175	8.4	8.44	16.51	16.51	16.51	sp|P09110|THIK_HUMAN	3-ketoacyl-CoA thiolase, peroxisomal OS=Homo sapiens OX=9606 GN=ACAA1 PE=1 SV=2	HUMAN	7
176	8.32	8.5	10.99	10.99	8.917	sp|P50895|BCAM_HUMAN	Basal cell adhesion molecule OS=Homo sapiens OX=9606 GN=BCAM PE=1 SV=2	HUMAN	5
177	8.31	8.5	12.99	12.55	11.47	sp|Q5VTE0|EF1A3_HUMAN	Putative elongation factor 1-alpha-like 3 OS=Homo sapiens OX=9606 GN=EEF1A1P5 PE=5 SV=1	HUMAN	9
178	8.25	8.35	11.22	11.22	10.25	sp|O75309|CAD16_HUMAN	Cadherin-16 OS=Homo sapiens OX=9606 GN=CDH16 PE=2 SV=1	HUMAN	5
179	8.21	8.3	23.43	20.17	20.17	sp|P13489|RINI_HUMAN	Ribonuclease inhibitor OS=Homo sapiens OX=9606 GN=RNH1 PE=1 SV=2	HUMAN	6
180	8.16	8.32	50.22	41.7	41.7	sp|P27144|KAD4_HUMAN	Adenylate kinase 4, mitochondrial OS=Homo sapiens OX=9606 GN=AK4 PE=1 SV=1	HUMAN	7
181	8.16	8.18	35.66	35.66	34.88	sp|O95168|NDUB4_HUMAN	NADH dehydrogenase [ubiquinone] 1 beta subcomplex subunit 4 OS=Homo sapiens OX=9606 GN=NDUFB4 PE=1 SV=3	HUMAN	4
182	8.14	8.15	20.94	20.94	20.94	sp|Q9UHK6|AMACR_HUMAN	Alpha-methylacyl-CoA racemase OS=Homo sapiens OX=9606 GN=AMACR PE=1 SV=2	HUMAN	6
183	8.11	8.26	22.38	15.01	15.01	sp|P22626|ROA2_HUMAN	Heterogeneous nuclear ribonucleoproteins A2/B1 OS=Homo sapiens OX=9606 GN=HNRNPA2B1 PE=1 SV=2	HUMAN	5
184	7.99	8.26	20.47	19.44	16.49	sp|P38646|GRP75_HUMAN	Stress-70 protein, mitochondrial OS=Homo sapiens OX=9606 GN=HSPA9 PE=1 SV=2	HUMAN	8
185	7.99	8.08	20.13	17.49	17.49	sp|Q9Y6C9|MTCH2_HUMAN	Mitochondrial carrier homolog 2 OS=Homo sapiens OX=9606 GN=MTCH2 PE=1 SV=1	HUMAN	4
186	7.95	8.07	29.47	26.67	24.21	sp|P06753|TPM3_HUMAN	Tropomyosin alpha-3 chain OS=Homo sapiens OX=9606 GN=TPM3 PE=1 SV=2	HUMAN	10
187	7.85	7.97	24.7	24.7	15.59	sp|P00558|PGK1_HUMAN	Phosphoglycerate kinase 1 OS=Homo sapiens OX=9606 GN=PGK1 PE=1 SV=3	HUMAN	8
188	7.72	7.9	29.64	23.05	13.17	sp|P07195|LDHB_HUMAN	L-lactate dehydrogenase B chain OS=Homo sapiens OX=9606 GN=LDHB PE=1 SV=2	HUMAN	6
189	7.71	7.82	11.67	10.64	5.128	sp|Q709F0|ACD11_HUMAN	Acyl-CoA dehydrogenase family member 11 OS=Homo sapiens OX=9606 GN=ACAD11 PE=1 SV=2	HUMAN	4
190	7.7	7.74	10.32	10.32	10.32	sp|O43175|SERA_HUMAN	D-3-phosphoglycerate dehydrogenase OS=Homo sapiens OX=9606 GN=PHGDH PE=1 SV=4	HUMAN	4
191	7.61	7.68	14.2	12.52	10.99	sp|P49748|ACADV_HUMAN	Very long-chain specific acyl-CoA dehydrogenase, mitochondrial OS=Homo sapiens OX=9606 GN=ACADVL PE=1 SV=1	HUMAN	7
192	7.6	7.76	10.61	9.194	9.194	sp|P23246|SFPQ_HUMAN	Splicing factor, proline- and glutamine-rich OS=Homo sapiens OX=9606 GN=SFPQ PE=1 SV=2	HUMAN	5
193	7.6	7.64	8.133	8.133	8.133	sp|P48643|TCPE_HUMAN	T-complex protein 1 subunit epsilon OS=Homo sapiens OX=9606 GN=CCT5 PE=1 SV=1	HUMAN	4
194	7.59	7.64	11.94	11.94	11.94	sp|Q5R3I4|TTC38_HUMAN	Tetratricopeptide repeat protein 38 OS=Homo sapiens OX=9606 GN=TTC38 PE=1 SV=1	HUMAN	4
195	7.54	7.64	4.331	4.331	3.78	sp|Q08211|DHX9_HUMAN	ATP-dependent RNA helicase A OS=Homo sapiens OX=9606 GN=DHX9 PE=1 SV=4	HUMAN	4
196	7.52	7.57	10.24	10.24	6.826	sp|Q53FZ2|ACSM3_HUMAN	Acyl-coenzyme A synthetase ACSM3, mitochondrial OS=Homo sapiens OX=9606 GN=ACSM3 PE=1 SV=2	HUMAN	4
197	7.46	7.55	16.9	16.9	16.9	sp|Q96I99|SUCB2_HUMAN	Succinate--CoA ligase [GDP-forming] subunit beta, mitochondrial OS=Homo sapiens OX=9606 GN=SUCLG2 PE=1 SV=2	HUMAN	6
198	7.39	7.42	30.56	30.56	23.33	sp|P07741|APT_HUMAN	Adenine phosphoribosyltransferase OS=Homo sapiens OX=9606 GN=APRT PE=1 SV=2	HUMAN	4
199	7.29	7.41	28.23	28.23	24.19	sp|Q07955|SRSF1_HUMAN	Serine/arginine-rich splicing factor 1 OS=Homo sapiens OX=9606 GN=SRSF1 PE=1 SV=2	HUMAN	5
200	7.27	7.43	10.49	7.343	6.527	sp|P13639|EF2_HUMAN	Elongation factor 2 OS=Homo sapiens OX=9606 GN=EEF2 PE=1 SV=4	HUMAN	5
201	7.23	21.07	54.91	47.48	39.52	sp|P62736|ACTA_HUMAN	Actin, aortic smooth muscle OS=Homo sapiens OX=9606 GN=ACTA2 PE=1 SV=1	HUMAN	23
202	7.21	11.33	20.28	20.28	19.03	sp|P0DMV9|HS71B_HUMAN	Heat shock 70 kDa protein 1B OS=Homo sapiens OX=9606 GN=HSPA1B PE=1 SV=1	HUMAN	10
203	7.21	7.25	51.63	38.56	38.56	sp|Q9BVM4|GGACT_HUMAN	Gamma-glutamylaminecyclotransferase OS=Homo sapiens OX=9606 GN=GGACT PE=1 SV=2	HUMAN	4
204	7.19	7.3	7.602	5.898	5.898	sp|Q16853|AOC3_HUMAN	Membrane primary amine oxidase OS=Homo sapiens OX=9606 GN=AOC3 PE=1 SV=3	HUMAN	4
205	7.16	7.21	7.355	6.586	5.488	sp|P02730|B3AT_HUMAN	Band 3 anion transport protein OS=Homo sapiens OX=9606 GN=SLC4A1 PE=1 SV=3	HUMAN	4
206	7.16	7.2	10.48	10.48	7.429	sp|P04196|HRG_HUMAN	Histidine-rich glycoprotein OS=Homo sapiens OX=9606 GN=HRG PE=1 SV=1	HUMAN	4
207	7.13	7.24	16.47	16.47	16.47	sp|P62258|1433E_HUMAN	14-3-3 protein epsilon OS=Homo sapiens OX=9606 GN=YWHAE PE=1 SV=1	HUMAN	6
208	7.05	7.84	28.84	25.39	16.3	sp|P09525|ANXA4_HUMAN	Annexin A4 OS=Homo sapiens OX=9606 GN=ANXA4 PE=1 SV=4	HUMAN	4
209	7.04	7.1	7.195	6.465	5.109	sp|P36776|LONM_HUMAN	Lon protease homolog, mitochondrial OS=Homo sapiens OX=9606 GN=LONP1 PE=1 SV=2	HUMAN	4
210	7.03	7.14	15.37	12.92	12.92	sp|P10909|CLUS_HUMAN	Clusterin OS=Homo sapiens OX=9606 GN=CLU PE=1 SV=1	HUMAN	6
211	7	7.18	13.49	13.49	6.548	sp|P34897|GLYM_HUMAN	Serine hydroxymethyltransferase, mitochondrial OS=Homo sapiens OX=9606 GN=SHMT2 PE=1 SV=3	HUMAN	4
212	6.98	7.08	23.55	23.55	18.96	sp|Q86XE5|HOGA1_HUMAN	4-hydroxy-2-oxoglutarate aldolase, mitochondrial OS=Homo sapiens OX=9606 GN=HOGA1 PE=1 SV=1	HUMAN	6
213	6.92	8.07	18.02	16.04	9.703	sp|P50995|ANX11_HUMAN	Annexin A11 OS=Homo sapiens OX=9606 GN=ANXA11 PE=1 SV=1	HUMAN	5
214	6.9	7.05	10.56	9.267	9.267	sp|P04424|ARLY_HUMAN	Argininosuccinate lyase OS=Homo sapiens OX=9606 GN=ASL PE=1 SV=4	HUMAN	4
215	6.86	6.98	13.49	12.06	12.06	sp|P08195|4F2_HUMAN	4F2 cell-surface antigen heavy chain OS=Homo sapiens OX=9606 GN=SLC3A2 PE=1 SV=3	HUMAN	6
216	6.82	6.93	20.95	20.95	20.95	sp|Q9H0W9|CK054_HUMAN	Ester hydrolase C11orf54 OS=Homo sapiens OX=9606 GN=C11orf54 PE=1 SV=1	HUMAN	6
217	6.81	6.89	12.23	12.23	8.094	sp|P17987|TCPA_HUMAN	T-complex protein 1 subunit alpha OS=Homo sapiens OX=9606 GN=TCP1 PE=1 SV=1	HUMAN	4
218	6.8	6.83	5.27	5.27	3.262	sp|Q9Y4W6|AFG32_HUMAN	AFG3-like protein 2 OS=Homo sapiens OX=9606 GN=AFG3L2 PE=1 SV=2	HUMAN	3
219	6.79	6.93	26.96	26.96	26.96	sp|P14174|MIF_HUMAN	Macrophage migration inhibitory factor OS=Homo sapiens OX=9606 GN=MIF PE=1 SV=4	HUMAN	7
220	6.78	6.83	14.33	14.33	9.873	sp|Q02978|M2OM_HUMAN	Mitochondrial 2-oxoglutarate/malate carrier protein OS=Homo sapiens OX=9606 GN=SLC25A11 PE=1 SV=3	HUMAN	3
221	6.78	6.82	11.8	11.8	9.627	sp|Q96NB2|SFXN2_HUMAN	Sideroflexin-2 OS=Homo sapiens OX=9606 GN=SFXN2 PE=1 SV=2	HUMAN	3
222	6.74	6.78	12.1	12.1	12.1	sp|O75306|NDUS2_HUMAN	NADH dehydrogenase [ubiquinone] iron-sulfur protein 2, mitochondrial OS=Homo sapiens OX=9606 GN=NDUFS2 PE=1 SV=2	HUMAN	5
223	6.73	6.9	9.259	7.654	6.79	sp|P00747|PLMN_HUMAN	Plasminogen OS=Homo sapiens OX=9606 GN=PLG PE=1 SV=2	HUMAN	4
224	6.69	6.74	14.87	13.08	11.28	sp|Q9P0Z9|SOX_HUMAN	Peroxisomal sarcosine oxidase OS=Homo sapiens OX=9606 GN=PIPOX PE=1 SV=2	HUMAN	4
225	6.66	6.7	8.811	6.902	5.727	sp|Q99424|ACOX2_HUMAN	Peroxisomal acyl-coenzyme A oxidase 2 OS=Homo sapiens OX=9606 GN=ACOX2 PE=1 SV=1	HUMAN	3
226	6.61	6.86	24.25	20.52	17.72	sp|Q9UF12|HYPDH_HUMAN	Hydroxyproline dehydrogenase OS=Homo sapiens OX=9606 GN=PRODH2 PE=1 SV=1	HUMAN	8
227	6.58	6.73	43.65	38.1	38.1	sp|Q99879|H2B1M_HUMAN	Histone H2B type 1-M OS=Homo sapiens OX=9606 GN=HIST1H2BM PE=1 SV=3	HUMAN	12
228	6.54	6.76	35.65	29.02	21.14	sp|P02649|APOE_HUMAN	Apolipoprotein E OS=Homo sapiens OX=9606 GN=APOE PE=1 SV=1	HUMAN	6
229	6.5	7.8	5.954	5.452	3.73	sp|P42704|LPPRC_HUMAN	Leucine-rich PPR motif-containing protein, mitochondrial OS=Homo sapiens OX=9606 GN=LRPPRC PE=1 SV=3	HUMAN	5
230	6.49	6.62	4.416	4.416	3.772	sp|Q9Y2J2|E41L3_HUMAN	Band 4.1-like protein 3 OS=Homo sapiens OX=9606 GN=EPB41L3 PE=1 SV=2	HUMAN	4
231	6.42	6.51	26.03	22.37	22.37	sp|P10412|H14_HUMAN	Histone H1.4 OS=Homo sapiens OX=9606 GN=HIST1H1E PE=1 SV=2	HUMAN	7
232	6.42	6.46	8.171	8.171	6.75	sp|Q9HCC0|MCCB_HUMAN	Methylcrotonoyl-CoA carboxylase beta chain, mitochondrial OS=Homo sapiens OX=9606 GN=MCCC2 PE=1 SV=1	HUMAN	3
233	6.39	6.55	25.08	25.08	25.08	sp|P08865|RSSA_HUMAN	40S ribosomal protein SA OS=Homo sapiens OX=9606 GN=RPSA PE=1 SV=4	HUMAN	5
234	6.35	6.47	16.32	16.32	11.81	sp|P30039|PBLD_HUMAN	Phenazine biosynthesis-like domain-containing protein OS=Homo sapiens OX=9606 GN=PBLD PE=1 SV=2	HUMAN	5
235	6.34	6.44	13.6	13.6	11.69	sp|P16930|FAAA_HUMAN	Fumarylacetoacetase OS=Homo sapiens OX=9606 GN=FAH PE=1 SV=2	HUMAN	4
236	6.32	6.48	23.57	21.21	21.21	sp|Q15274|NADC_HUMAN	Nicotinate-nucleotide pyrophosphorylase [carboxylating] OS=Homo sapiens OX=9606 GN=QPRT PE=1 SV=3	HUMAN	6
237	6.32	6.36	37.55	33.57	27.44	sp|P16152|CBR1_HUMAN	Carbonyl reductase [NADPH] 1 OS=Homo sapiens OX=9606 GN=CBR1 PE=1 SV=3	HUMAN	5
238	6.31	6.34	10.27	7.867	4.933	sp|P08473|NEP_HUMAN	Neprilysin OS=Homo sapiens OX=9606 GN=MME PE=1 SV=2	HUMAN	3
239	6.28	6.3	24.32	24.32	20.42	sp|P13804|ETFA_HUMAN	Electron transfer flavoprotein subunit alpha, mitochondrial OS=Homo sapiens OX=9606 GN=ETFA PE=1 SV=1	HUMAN	4
[truncated: 581 more rows]

## Sheet: SDS LB Replicate 3
N	Unused	Total	%Cov	%Cov(50)	%Cov(95)	Accession	Name	Species	Peptides(95%)
[truncated: 503 more rows]

[truncated: 12 more sheets: Tris SDS DTT Gly LB replicate 1, Tris SDS DTT Gly LB replicate 2, Tris SDS DTT Gly LB replicate 3, Citrate SDS LB Replicate 1, Citrate SDS LB Replicate 2, Citrate SDS LB Replicate 3, Urea LB Replicate 1, Urea LB Replicate 2, Urea LB Replicate 3, Ripa LB replicate 1, Ripa LB replicate 2, Ripa LB replicate 3]
