# Supplementary material for: Protein Extraction From FFPE Kidney Tissue Samples: A Review of the Literature and Characterization of Techniques
Source: Front Med (Lausanne). 2021 May 13;8:657313. doi: 10.3389/fmed.2021.657313 (PMC8158658; doi:10.3389/fmed.2021.657313)
Supplement: Supplementary Table 2 — Identified proteins in by LC-MS/MS using the SDS-containing buffers for the extraction of proteins from FFPE kidney tissue samples: buffer 1 (Tris-SDS LB), buffer 3 (Tris-SDS-DTT-Glycerol LB), buffer 4 (citrate-SDS LB), buffer 5 (SDS-LB), and buffer 6 (RIPA LB). Proteins are distributed in color corresponding to the Venn diagram showed in Figure 5. [file Table_2.XLSX]

## Sheet: Hoja1
Protein Name	UniProt Name	Entry Name	Gene	TRIS SDS LB	Citrate SDS-LB	RIPA LB	SDS LB	TRIS SDS DTT GLY LB
Protein disulfide-isomerase A3 (ERp60)	PDIA3_HUMAN	P30101	PDIA3	X	X	X	X	X
Proteasome subunit beta type-6 (EC 3.4.25.1) (Macropain delta chain) (Multicatalytic endopeptidase complex delta chain) (Proteasome delta chain) (Proteasome subunit Y)	PSB6_HUMAN	P28072	PSMB6	X	X	X	X	X
C1 esterase inhibitor	IC1_HUMAN	P05155	SERPING1	X	X	X	X	X
Elongation factor 2 (EF-2)	EF2_HUMAN	P13639	EEF2	X	X	X	X	X
3-hydroxyisobutyryl-CoA hydrolase, mitochondrial	HIBCH_HUMAN	Q6NVY1	HIBCH	X	X	X	X	X
T-complex protein 1 subunit theta (TCP-1-theta) (Renal carcinoma antigen NY-REN-15)	TCPQ_HUMAN	P50990	CCT8	X	X	X	X	X
Spectrin beta chain, non-erythrocytic 1 (Beta-II spectrin)	SPTB2_HUMAN	Q01082	SPTBN1	X	X	X	X	X
All-trans-retinol dehydrogenase [NAD(+)] ADH1B	ADH1B_HUMAN	P00325	ADH2	X	X	X	X	X
Antithrombin-III (ATIII) (Serpin C1)	ANT3_HUMAN	P01008	SERPINC1	X	X	X	X	X
Collagen alpha-2(I) chain (Alpha-2 type I collagen)	CO1A2_HUMAN	P08123	COL1A2	X	X	X	X	X
Spectrin alpha chain, non-erythrocytic 1 (Alpha-II spectrin)	SPTN1_HUMAN	Q13813	SPTAN1	X	X	X	X	X
Heterogeneous nuclear ribonucleoproteins A2/B1 (hnRNP A2/B1)	ROA2_HUMAN	P22626	HNRNPA2B1	X	X	X	X	X
Poly(rC)-binding protein 1 (Alpha-CP1) (Heterogeneous nuclear ribonucleoprotein E1)	PCBP1_HUMAN	Q15365	PCBP1	X	X	X	X	X
Immunoglobulin heavy constant alpha 1 (Ig alpha-1 chain C region)	IGHA1_HUMAN	P01876	IGHA1	X	X	X	X	X
Malate dehydrogenase, mitochondrial	MDHM_HUMAN	P40926	MDH2	X	X	X	X	X
Ferritin light chain (Ferritin L subunit)	FRIL_HUMAN	P02792	FTL	X	X	X	X	X
Alpha-2-macroglobulin (Alpha-2-M) (C3 and PZP-like alpha-2-macroglobulin domain-containing protein 5)	A2MG_HUMAN	P01023	A2M	X	X	X	X	X
Cytochrome c oxidase subunit 2	COX2_HUMAN	P00403	COX2	X	X	X	X	X
Enoyl-CoA hydratase, mitochondrial	ECHM_HUMAN	P30084	ECHS1	X	X	X	X	X
ATP synthase subunit d, mitochondrial (ATPase subunit d)	ATP5H_HUMAN	O75947	ATP5PD	X	X	X	X	X
Peroxisomal bifunctional enzyme (PBE)	ECHP_HUMAN	Q08426	EHHADH	X	X	X	X	X
Superoxide dismutase 1	SODC_HUMAN	P00441	SOD1	X	X	X	X	X
Cubilin (460 kDa receptor) (Intrinsic factor-vitamin B12 receptor)	CUBN_HUMAN	O60494	CUBN	X	X	X	X	X
NADH-ubiquinone oxidoreductase 49 kDa subunit	NDUS2_HUMAN	O75306	NDUFS2	X	X	X	X	X
14-3-3 protein epsilon (14-3-3E)	1433E_HUMAN	P62258	YWHAE	X	X	X	X	X
Hydroxysteroid dehydrogenase-like protein 2	HSDL2_HUMAN	Q6YN16	HSDL2	X	X	X	X	X
Flavoprotein subunit of complex II	SDHA_HUMAN	P31040	SDHA	X	X	X	X	X
Cysteine aminotransferase, cytoplasmic (cAspAT)	AATC_HUMAN	P17174	GOT1	X	X	X	X	X
Collagen alpha-1(I) chain (Alpha-1 type I collagen)	CO1A1_HUMAN	P02452	COL1A1	X	X	X	X	X
Citrate synthase, mitochondrial (Citrate (Si)-synthase)	CISY_HUMAN	O75390	CS	X	X	X	X	X
Fumarylacetoacetase (FAA)	FAAA_HUMAN	P16930	FAH	X	X	X	X	X
Pyrophosphate phospho-hydrolase 2 (PPase 2)	IPYR2_HUMAN	Q9H2U2	PPA2	X	X	X	X	X
Prolargin (Proline-arginine-rich end leucine-rich repeat protein)	PRELP_HUMAN	P51888	PRELP	X	X	X	X	X
Lysosome-associated membrane glycoprotein 1 (LAMP-1)	LAMP1_HUMAN	P11279	LAMP1	X	X	X	X	X
Adenylyl cyclase-associated protein 1 (CAP 1)	CAP1_HUMAN	Q01518	CAP1	X	X	X	X	X
Trifunctional enzyme subunit beta, mitochondrial (TP-beta)	ECHB_HUMAN	P55084	HADHB	X	X	X	X	X
Acetyl-CoA acetyltransferase (Mitochondrial 3-oxoacyl-CoA thiolase) (T1)	THIM_HUMAN	P42765	ACAA2	X	X	X	X	X
Complement component C9	CO9_HUMAN	P02748	C9	X	X	X	X	X
4-hydroxyphenylpyruvate dioxygenase (4HPPD)	HPPD_HUMAN	P32754	HPD	X	X	X	X	X
Peroxiredoxin-1	PRDX1_HUMAN	Q06830	PRDX1	X	X	X	X	X
Transgelin (22 kDa actin-binding protein)	TAGL_HUMAN	Q01995	TAGLN	X	X	X	X	X
Cytosolic 10-formyltetrahydrofolate dehydrogenase (10-FTHFDH) (FDH)	AL1L1_HUMAN	O75891	ALDH1L1	X	X	X	X	X
Hemoglobin subunit delta (Delta-globin) (Hemoglobin delta chain)	HBD_HUMAN	P02042	HBD	X	X	X	X	X
60S ribosomal protein L18 (Large ribosomal subunit protein eL18)	RL18_HUMAN	Q07020	RPL18	X	X	X	X	X
Heterochromatin protein 1-binding protein 3 (Protein HP1-BP74)	HP1B3_HUMAN	Q5SSJ5	HP1BP3	X	X	X	X	X
Transketolase (TK)	TKT_HUMAN	P29401	TKT	X	X	X	X	X
Phosphoenolpyruvate carboxykinase, cytosolic [GTP] (PEPCK-C)	PCKGC_HUMAN	P35558	PCK1	X	X	X	X	X
Leucine-rich PPR motif-containing protein, mitochondrial (130 kDa leucine-rich protein) (LRP 130) (GP130)	LPPRC_HUMAN	P42704	LRPPRC	X	X	X	X	X
Membrane-bound aminopeptidase P	XPP2_HUMAN	O43895	XPNPEP2	X	X	X	X	X
Alpha-2-HS-glycoprotein	FETUA_HUMAN	P02765	AHSG	X	X	X	X	X
Na(+)/H(+) exchange regulatory cofactor NHE-RF3 (NHERF-3) (Sodium-hydrogen exchanger regulatory factor 3)	NHRF3_HUMAN	Q5T2W1	PDZK1	X	X	X	X	X
Betaine--homocysteine S-methyltransferase 1	BHMT1_HUMAN	Q93088	BHMT	X	X	X	X	X
Lysozyme C (1,4-beta-N-acetylmuramidase C)	LYSC_HUMAN	P61626	LYZ LZM	X	X	X	X	X
Cytochrome c oxidase subunit NDUFA4	NDUA4_HUMAN	O00483	NDUFA4	X	X	X	X	X
N-acylglucosamine 2-epimerase (AGE) (Renin-binding protein)	RENBP_HUMAN	P51606	RENBP	X	X	X	X	X
(Fatty acid-binding protein) (FABP-1)	AATM_HUMAN	P00505	GOT2	X	X	X	X	X
Basement membrane-specific heparan sulfate proteoglycan core protein (HSPG) (Perlecan) (PLC)	PGBM_HUMAN	P98160	HSPG2	X	X	X	X	X
Sodium/potassium-transporting ATPase subunit beta-1 (Sodium/potassium-dependent ATPase subunit beta-1)	AT1B1_HUMAN	P05026	ATP1B1	X	X	X	X	X
Cytochrome c oxidase subunit 6B1 (Cytochrome c oxidase subunit VIb isoform 1) (COX VIb-1)	CX6B1_HUMAN	P14854	COX6B1	X	X	X	X	X
Fumarate hydratase, mitochondrial (Fumarase) (HsFH)	FUMH_HUMAN	P07954	FH	X	X	X	X	X
Serine/arginine-rich splicing factor 8 (Pre-mRNA-splicing factor SRP46)	SRSF8_HUMAN	Q9BRL6	SRSF8	X	X	X	X	X
Heterogeneous nuclear ribonucleoprotein A3 (hnRNP A3)	ROA3_HUMAN	P51991	HNRNPA3	X	X	X	X	X
GTP-specific succinyl-CoA synthetase subunit beta	SUCB2_HUMAN	Q96I99	SUCLG2	X	X	X	X	X
4F2 cell-surface antigen heavy chain (4F2hc) (CD antigen CD98)	4F2_HUMAN	P08195	SLC3A2	X	X	X	X	X
Alpha-1B-glycoprotein (Alpha-1-B glycoprotein)	A1BG_HUMAN	P04217	A1BG	X	X	X	X	X
Glutathione synthetase (GSH synthetase) (GSH-S) (Glutathione synthase)	GSHB_HUMAN	P48637	GSS	X	X	X	X	X
Vitronectin (VN) (S-protein) (Serum-spreading factor) (V75)	VTNC_HUMAN	P04004	VTN	X	X	X	X	X
Clathrin heavy chain 1 (Clathrin heavy chain on chromosome 17) (CLH-17)	CLH1_HUMAN	Q00610	CLTC	X	X	X	X	X
Keratin, type I cytoskeletal 13 (Cytokeratin-13) (CK-13) (Keratin-13) (K13)	K1C13_HUMAN	P13646	KRT13	X	X	X	X	X
Calbindin (Calbindin D28) (D-28K) (Vitamin D-dependent calcium-binding protein, avian-type)	CALB1_HUMAN	P05937	CALB1	X	X	X	X	X
70 kDa subunit of Ku antigen	XRCC6_HUMAN	P12956	XRCC6	X	X	X	X	X
Isocitrate dehydrogenase [NADP] cytoplasmic (IDH) (Cytosolic NADP-isocitrate dehydrogenase) (IDP)	IDHC_HUMAN	O75874	IDH1	X	X	X	X	X
D-3-phosphoglycerate dehydrogenase (3-PGDH) (Malate dehydrogenase)	SERA_HUMAN	O43175	PHGDH	X	X	X	X	X
Phosphoglucomutase-1 (PGM 1) (Glucose phosphomutase 1)	PGM1_HUMAN	P36871	PGM1	X	X	X	X	X
Triosephosphate isomerase (TIM)	TPIS_HUMAN	P60174	TPI1	X	X	X	X	X
4-aminobutyrate aminotransferase, mitochondrial (GABA aminotransferase) (GABA-AT)	GABT_HUMAN	P80404	ABAT	X	X	X	X	X
Pyruvate dehydrogenase E1 component subunit alpha, somatic form, mitochondrial (PDHE1-A type I)	ODPA_HUMAN	P08559	PDHA1	X	X	X	X	X
Lambda-crystallin homolog (L-gulonate 3-dehydrogenase) (Gul3DH)	CRYL1_HUMAN	Q9Y2S2	CRYL1	X	X	X	X	X
ATP synthase subunit alpha, mitochondrial (ATP synthase F1 subunit alpha)	ATPA_HUMAN	P25705	ATP5F1A	X	X	X	X	X
Keratin, type II cytoskeletal 6C (Cytokeratin-6C) (CK-6C)	K2C6C_HUMAN	P48668	KRT6C	X	X	X	X	X
Transgelin-2 (Epididymis tissue protein Li 7e) (SM22-alpha homolog)	TAGL2_HUMAN	P37802	TAGLN2	X	X	X	X	X
Mitochondrial 2-oxoglutarate/malate carrier protein (OGCP) (Solute carrier family 25 member 11)	M2OM_HUMAN	Q02978	SLC25A11	X	X	X	X	X
Ubiquitin-60S ribosomal protein L40 (CEP52)	RL40_HUMAN	P62987	UBA52	X	X	X	X	X
Endoplasmic reticulum chaperone BiP (78 kDa glucose-regulated protein) (GRP-78)	BIP_HUMAN	P11021	GRP78	X	X	X	X	X
Destrin (Actin-depolymerizing factor) (ADF)	DEST_HUMAN	P60981	DSTN	X	X	X	X	X
Hydroxyacylglutathione hydrolase, mitochondrial (Glyoxalase II) (Glx II)	GLO2_HUMAN	Q16775	HAGH1	X	X	X	X	X
Acyl-coenzyme A synthetase ACSM2B, mitochondrial	ACS2B_HUMAN	Q68CK6	ACSM2B	X	X	X	X	X
60 kDa heat shock protein (Hsp60)	CH60_HUMAN	P10809	HSP60	X	X	X	X	X
Choline dehydrogenase, mitochondrial (CDH)	CHDH_HUMAN	Q8NE62	CHDH	X	X	X	X	X
Thyroglobulin (Tg)	THYG_HUMAN	P01266	TG	X	X	X	X	X
Vinculin (Metavinculin) (MV)	VINC_HUMAN	P18206	VCL	X	X	X	X	X
Electron transfer flavoprotein subunit beta (Beta-ETF)	ETFB_HUMAN	P38117	ETFB	X	X	X	X	X
Adenylate kinase 4, mitochondrial (AK 4)	KAD4_HUMAN	P27144	AK3L1	X	X	X	X	X
Hydroxyproline dehydrogenase (HYPDH) (Kidney and liver proline oxidase 1) (HsPOX1)	HYPDH_HUMAN	Q9UF12	PRODH2	X	X	X	X	X
Keratin, type I cytoskeletal 18 (Cell proliferation-inducing gene 46 protein) (Cytokeratin-18) (CK-18) (Keratin-18) (K18)	K1C18_HUMAN	P05783	KRT18	X	X	X	X	X
Annexin A6 (67 kDa calelectrin) (Annexin VI)	ANXA6_HUMAN	P08133	ANXA6	X	X	X	X	X
Pyruvate carboxylase, mitochondrial (Pyruvic carboxylase) (PCB)	PYC_HUMAN	P11498	PC	X	X	X	X	X
Transitional endoplasmic reticulum ATPase (TER ATPase) (Valosin-containing protein) (VCP)	TERA_HUMAN	P55072	VCP	X	X	X	X	X
Succinate dehydrogenase	SDHB_HUMAN	P21912	SDHB	X	X	X	X	X
Retinol-binding protein 4 (Plasma retinol-binding protein) (PRBP)	RET4_HUMAN	P02753	RBP4	X	X	X	X	X
Aldo-keto reductase family 1 member C3 dehydrogenase type 2 (Dihydrodiol dehydrogenase 3) (DD-3) (DD3)	AK1C3_HUMAN	P42330	AKR1C3	X	X	X	X	X
Glutamine amidotransferase-like class 1 domain-containing protein 3B, mitochondrial (Keio novel protein-I) (KNP-I)	GAL3B_HUMAN	A0A0B4J2D5	GATD3B	X	X	X	X	X
Protein/nucleic acid deglycase DJ-1 deglycase (DJ-1)	PARK7_HUMAN	Q99497	PARK7	X	X	X	X	X
Fructose-1,6-bisphosphatase isozyme 2 (FBPase 2)	F16P2_HUMAN	O00757	FBP2	X	X	X	X	X
Carbonyl reductase [NADPH] 1	CBR1_HUMAN	P16152	CBR1	X	X	X	X	X
Prostaglandin reductase 1 (PRG-1)	PTGR1_HUMAN	Q14914	PTGR1	X	X	X	X	X
Aminoacylase-1 (ACY-1)	ACY1_HUMAN	Q03154	ACY1	X	X	X	X	X
Carbonyl reductase II (kiDCR)	DCXR_HUMAN	Q7Z4W1	DCXR	X	X	X	X	X
Heat shock protein beta-1 (HspB1)	HSPB1_HUMAN	P04792	HSP27	X	X	X	X	X
Inositol monophosphatase 2 (IMP 2)	IMPA2_HUMAN	O14732	IMPA2	X	X	X	X	X
ATP-specific succinyl-CoA synthetase subunit beta (A-SCS)	SUCB1_HUMAN	Q9P2R7	SUCLA2	X	X	X	X	X
Ketimine reductase mu-crystallin (EC 1.5.1.25) (NADP-regulated thyroid-hormone-binding protein)	CRYM_HUMAN	Q14894	CRYM	X	X	X	X	X
Mitochondrial amidoxime reducing component 2 (mARC2) (EC 1.7.-.-) (Molybdenum cofactor sulfurase C-terminal domain-containing protein 2) (MOSC domain-containing protein 2) (Moco sulfurase C-terminal domain-containing protein 2)	MARC2_HUMAN	Q969Z3	MTARC2	X	X	X	X	X
Protein AMBP [Cleaved into: Alpha-1-microglobulin (Protein HC) (Alpha-1 microglycoprotein) (Complex-forming glycoprotein heterogeneous in charge); Inter-alpha-trypsin inhibitor light chain (ITI-LC) (Bikunin) (EDC1) (HI-30) (Uronic-acid-rich protein); Trypstatin]	AMBP_HUMAN	P02760	AMBP	X	X	X	X	X
Enoyl-CoA hydratase domain-containing protein 3, mitochondrial	ECHD3_HUMAN	Q96DC8	ECHDC3	X	X	X	X	X
ATP synthase subunit f, mitochondrial (ATP synthase membrane subunit f)	ATPK_HUMAN	P56134	ATP5MF	X	X	X	X	X
Tricarboxylate transport protein, mitochondrial (Citrate transport protein) (CTP) (Solute carrier family 25 member 1) (Tricarboxylate carrier protein)	TXTP_HUMAN	P53007	SLC25A1	X	X	X	X	X
Keratin, type I cytoskeletal 9 (Cytokeratin-9) (CK-9) (Keratin-9) (K9)	K1C9_HUMAN	P35527	KRT9	X	X	X	X	X
V-type proton ATPase subunit E 1 (V-ATPase subunit E 1) (V-ATPase 31 kDa subunit) (p31) (Vacuolar proton pump subunit E 1)	VATE1_HUMAN	P36543	ATP6E	X	X	X	X	X
Aldehyde oxidase (EC 1.2.3.1) (Aldehyde oxidase 1) (Azaheterocycle hydroxylase) (EC 1.17.3.-)	AOXA_HUMAN	Q06278	AOX1	X	X	X	X	X
3-mercaptopyruvate sulfurtransferase (MST) (EC 2.8.1.2)	THTM_HUMAN	P25325	MPST	X	X	X	X	X
Carbonic anhydrase 2 (EC 4.2.1.1) (Carbonate dehydratase II) (Carbonic anhydrase C) (CAC) (Carbonic anhydrase II) (CA-II)	CAH2_HUMAN	P00918	CA2	X	X	X	X	X
Collagen alpha-1(III) chain	CO3A1_HUMAN	P02461	COL3A1	X	X	X	X	X
Protein Shroom3 (Shroom-related protein) (hShrmL)	SHRM3_HUMAN	Q8TF72	SHROOM3	X	X	X	X	X
Histone H3.2 (Histone H3/m) (Histone H3/o)	H32_HUMAN	Q71DI3	HIST2H3A	X	X	X	X	X
Enoyl-CoA delta isomerase 1, mitochondrial (EC 5.3.3.8) (3,2-trans-enoyl-CoA isomerase) (Delta(3),Delta(2)-enoyl-CoA isomerase) (D3,D2-enoyl-CoA isomerase) (Dodecenoyl-CoA isomerase)	ECI1_HUMAN	P42126	ECI1	X	X	X	X	X
2-iminobutanoate/2-iminopropanoate deaminase (EC 3.5.99.10) (14.5 kDa translational inhibitor protein) (hp14.5) (p14.5) (Heat-responsive protein 12) (Reactive intermediate imine deaminase A homolog) (Translation inhibitor L-PSP ribonuclease) (UK114 antigen homolog)	RIDA_HUMAN	P52758	RIDA	X	X	X	X	X
Immunoglobulin heavy constant gamma 2 (Ig gamma-2 chain C region) (Ig gamma-2 chain C region DOT) (Ig gamma-2 chain C region TIL) (Ig gamma-2 chain C region ZIE)	IGHG2_HUMAN	P01859	IGHG2	X	X	X	X	X
Collagen alpha-1(VI) chain	CO6A1_HUMAN	P12109	COL6A1	X	X	X	X	X
Homogentisate 1,2-dioxygenase (EC 1.13.11.5) (Homogentisate oxygenase) (Homogentisic acid oxidase) (Homogentisicase)	HGD_HUMAN	Q93099	HGD	X	X	X	X	X
Elongation factor 1-gamma (EF-1-gamma) (eEF-1B gamma)	EF1G_HUMAN	P26641	EEF1G	X	X	X	X	X
Heterogeneous nuclear ribonucleoprotein D0 (hnRNP D0) (AU-rich element RNA-binding protein 1)	HNRPD_HUMAN	Q14103	HNRNPD	X	X	X	X	X
Keratin, type II cytoskeletal 5 (58 kDa cytokeratin) (Cytokeratin-5) (CK-5) (Keratin-5) (K5) (Type-II keratin Kb5)	K2C5_HUMAN	P13647	KRT5	X	X	X	X	X
Pyruvate kinase PKLR (EC 2.7.1.40) (Pyruvate kinase 1) (Pyruvate kinase isozymes L/R) (R-type/L-type pyruvate kinase) (Red cell/liver pyruvate kinase)	KPYR_HUMAN	P30613	PKLR	X	X	X	X	X
T-complex protein 1 subunit delta (TCP-1-delta) (CCT-delta) (Stimulator of TAR RNA-binding)	TCPD_HUMAN	P50991	CCT4	X	X	X	X	X
Cytochrome c oxidase subunit 5A, mitochondrial (Cytochrome c oxidase polypeptide Va)	COX5A_HUMAN	P20674	COX5A	X	X	X	X	X
Alpha-methylacyl-CoA racemase (EC 5.1.99.4) (2-methylacyl-CoA racemase)	AMACR_HUMAN	Q9UHK6	AMACR	X	X	X	X	X
Cytosolic non-specific dipeptidase (EC 3.4.13.18) (CNDP dipeptidase 2) (Carnosine dipeptidase II) (Epididymis secretory protein Li 13) (Glutamate carboxypeptidase-like protein 1) (Peptidase A)	CNDP2_HUMAN	Q96KP4	CNDP2	X	X	X	X	X
Maltase-glucoamylase, intestinal [Includes: Maltase (EC 3.2.1.20) (Alpha-glucosidase); Glucoamylase (EC 3.2.1.3) (Glucan 1,4-alpha-glucosidase)]	MGA_HUMAN	O43451	MGAM	X	X	X	X	X
C-1-tetrahydrofolate synthase, cytoplasmic (C1-THF synthase) [Cleaved into: C-1-tetrahydrofolate synthase, cytoplasmic, N-terminally processed] [Includes: Methylenetetrahydrofolate dehydrogenase (EC 1.5.1.5); Methenyltetrahydrofolate cyclohydrolase (EC 3.5.4.9); Formyltetrahydrofolate synthetase (EC 6.3.4.3)]	C1TC_HUMAN	P11586	MTHFD1	X	X	X	X	X
Peroxiredoxin-2 (EC 1.11.1.15) (Natural killer cell-enhancing factor B) (NKEF-B) (PRP) (Thiol-specific antioxidant protein) (TSA) (Thioredoxin peroxidase 1) (Thioredoxin-dependent peroxide reductase 1)	PRDX2_HUMAN	P32119	PRDX2	X	X	X	X	X
Methanethiol oxidase (MTO) (EC 1.8.3.4) (56 kDa selenium-binding protein) (SBP56) (SP56) (Selenium-binding protein 1)	SBP1_HUMAN	Q13228	SELENBP1	X	X	X	X	X
Voltage-dependent anion-selective channel protein 2 (VDAC-2) (hVDAC2) (Outer mitochondrial membrane protein porin 2)	VDAC2_HUMAN	P45880	VDAC2	X	X	X	X	X
Low-density lipoprotein receptor-related protein 2 (LRP-2) (Glycoprotein 330) (gp330) (Megalin)	LRP2_HUMAN	P98164	LRP2	X	X	X	X	X
Catalase (EC 1.11.1.6)	CATA_HUMAN	P04040	CAT	X	X	X	X	X
Electron transfer flavoprotein subunit alpha, mitochondrial (Alpha-ETF)	ETFA_HUMAN	P13804	ETFA	X	X	X	X	X
Actin, cytoplasmic 2 (Gamma-actin) [Cleaved into: Actin, cytoplasmic 2, N-terminally processed]	ACTG_HUMAN	P63261	ACTG1	X	X	X	X	X
Cathepsin D (EC 3.4.23.5) [Cleaved into: Cathepsin D light chain; Cathepsin D heavy chain]	CATD_HUMAN	P07339	CTSD	X	X	X	X	X
Keratin, type II cytoskeletal 8 (Cytokeratin-8) (CK-8) (Keratin-8) (K8) (Type-II keratin Kb8)	K2C8_HUMAN	P05787	KRT8	X	X	X	X	X
Dihydropteridine reductase (EC 1.5.1.34) (HDHPR) (Quinoid dihydropteridine reductase) (Short chain dehydrogenase/reductase family 33C member 1)	DHPR_HUMAN	P09417	QDPR	X	X	X	X	X
Dimethylglycine dehydrogenase, mitochondrial (EC 1.5.8.4) (ME2GLYDH)	M2GD_HUMAN	Q9UI17	DMGDH	X	X	X	X	X
Argininosuccinate synthase (EC 6.3.4.5) (Citrulline--aspartate ligase)	ASSY_HUMAN	P00966	ASS1	X	X	X	X	X
Glutathione S-transferase theta-1 (EC 2.5.1.18) (GST class-theta-1) (Glutathione transferase T1-1)	GSTT1_HUMAN	P30711	GSTT1	X	X	X	X	X
Phosphoglycerate kinase 1 (EC 2.7.2.3) (Cell migration-inducing gene 10 protein) (Primer recognition protein 2) (PRP 2)	PGK1_HUMAN	P00558	PGK1	X	X	X	X	X
2,4-dienoyl-CoA reductase, mitochondrial (EC 1.3.1.34) (2,4-dienoyl-CoA reductase [NADPH]) (4-enoyl-CoA reductase [NADPH]) (Short chain dehydrogenase/reductase family 18C member 1)	DECR_HUMAN	Q16698	DECR1	X	X	X	X	X
Serine hydroxymethyltransferase, cytosolic (SHMT) (EC 2.1.2.1) (Glycine hydroxymethyltransferase) (Serine methylase)	GLYC_HUMAN	P34896	SHMT1	X	X	X	X	X
ADP/ATP translocase 1 (ADP,ATP carrier protein 1) (ADP,ATP carrier protein, heart/skeletal muscle isoform T1) (Adenine nucleotide translocator 1) (ANT 1) (Solute carrier family 25 member 4)	ADT1_HUMAN	P12235	SLC25A4	X	X	X	X	X
Histone H2A.V (H2A.F/Z)	H2AV_HUMAN	Q71UI9	H2AFV	X	X	X	X	X
Cadherin-16 (Kidney-specific cadherin) (Ksp-cadherin)	CAD16_HUMAN	O75309	CDH16	X	X	X	X	X
Profilin-1 (Epididymis tissue protein Li 184a) (Profilin I)	PROF1_HUMAN	P07737	PFN1	X	X	X	X	X
MICOS complex subunit MIC60 (Cell proliferation-inducing gene 4/52 protein) (Mitochondrial inner membrane protein) (Mitofilin) (p87/89)	MIC60_HUMAN	Q16891	IMMT	X	X	X	X	X
Heterogeneous nuclear ribonucleoproteins C1/C2 (hnRNP C1/C2)	HNRPC_HUMAN	P07910	HNRNPC	X	X	X	X	X
ATP-dependent 6-phosphofructokinase, liver type (ATP-PFK) (PFK-L) (EC 2.7.1.11) (6-phosphofructokinase type B) (Phosphofructo-1-kinase isozyme B) (PFK-B) (Phosphohexokinase)	PFKAL_HUMAN	P17858	PFKL	X	X	X	X	X
Succinate--CoA ligase [ADP/GDP-forming] subunit alpha, mitochondrial (EC 6.2.1.4) (EC 6.2.1.5) (Succinyl-CoA synthetase subunit alpha) (SCS-alpha)	SUCA_HUMAN	P53597	SUCLG1	X	X	X	X	X
Immunoglobulin kappa constant (Ig kappa chain C region) (Ig kappa chain C region AG) (Ig kappa chain C region CUM) (Ig kappa chain C region EU) (Ig kappa chain C region OU) (Ig kappa chain C region ROY) (Ig kappa chain C region TI)	IGKC_HUMAN	P01834	IGKC	X	X	X	X	X
S-methylmethionine--homocysteine S-methyltransferase BHMT2 (SMM-hcy methyltransferase) (EC 2.1.1.10) (Betaine--homocysteine S-methyltransferase 2)	BHMT2_HUMAN	Q9H2M3	BHMT2	X	X	X	X	X
Thioredoxin-dependent peroxide reductase, mitochondrial (EC 1.11.1.15) (Antioxidant protein 1) (AOP-1) (HBC189) (Peroxiredoxin III) (Prx-III) (Peroxiredoxin-3) (Protein MER5 homolog)	PRDX3_HUMAN	P30048	PRDX3	X	X	X	X	X
Collagen alpha-1(XVIII) chain [Cleaved into: Endostatin; Non-collagenous domain 1 (NC1)]	COIA1_HUMAN	P39060	COL18A1	X	X	X	X	X
Heat shock 70 kDa protein 1B (Heat shock 70 kDa protein 2) (HSP70-2) (HSP70.2)	HS71B_HUMAN	P0DMV9	HSP72	X	X	X	X	X
Transmembrane protein 109 (Mitsugumin-23) (Mg23)	TM109_HUMAN	Q9BVC6	TMEM109	X	X	X	X	X
Creatine kinase B-type (EC 2.7.3.2) (Brain creatine kinase) (B-CK) (Creatine kinase B chain) (Creatine phosphokinase B-type) (CPK-B)	KCRB_HUMAN	P12277	CKB	X	X	X	X	X
Immunoglobulin heavy constant gamma 1 (Ig gamma-1 chain C region) (Ig gamma-1 chain C region EU) (Ig gamma-1 chain C region KOL) (Ig gamma-1 chain C region NIE)	IGHG1_HUMAN	P01857	IGHG1	X	X	X	X	X
Vimentin	VIME_HUMAN	P08670	VIM	X	X	X	X	X
Medium-chain specific acyl-CoA dehydrogenase, mitochondrial (MCAD) (EC 1.3.8.7)	ACADM_HUMAN	P11310	ACADM	X	X	X	X	X
Macrophage migration inhibitory factor (MIF) (EC 5.3.2.1) (Glycosylation-inhibiting factor) (GIF) (L-dopachrome isomerase) (L-dopachrome tautomerase) (EC 5.3.3.12) (Phenylpyruvate tautomerase)	MIF_HUMAN	P14174	MIF	X	X	X	X	X
Decorin (Bone proteoglycan II) (PG-S2) (PG40)	PGS2_HUMAN	P07585	DCN	X	X	X	X	X
Nucleophosmin (NPM) (Nucleolar phosphoprotein B23) (Nucleolar protein NO38) (Numatrin)	NPM_HUMAN	P06748	NPM1	X	X	X	X	X
Glutathione S-transferase Mu 3 (EC 2.5.1.18) (GST class-mu 3) (GSTM3-3) (hGSTM3-3)	GSTM3_HUMAN	P21266	GSTM3	X	X	X	X	X
Gamma-glutamylaminecyclotransferase (GGACT) (EC 4.3.2.8) (AIG2-like domain-containing protein 1) (Gamma-glutamylamine cyclotransferase)	GGACT_HUMAN	Q9BVM4	GGACT	X	X	X	X	X
Mycophenolic acid acyl-glucuronide esterase, mitochondrial (EC 3.1.1.93) (Alpha/beta hydrolase domain-containing protein 10) (Abhydrolase domain-containing protein 10)	ABHDA_HUMAN	Q9NUJ1	ABHD10	X	X	X	X	X
Methyltransferase-like protein 7A (EC 2.1.1.-) (Protein AAM-B)	MET7A_HUMAN	Q9H8H3	METTL7A	X	X	X	X	X
Medium-chain acyl-CoA ligase ACSF2, mitochondrial (EC 6.2.1.2)	ACSF2_HUMAN	Q96CM8	ACSF2	X	X	X	X	X
Coagulation factor IX (EC 3.4.21.22) (Christmas factor) (Plasma thromboplastin component) (PTC) [Cleaved into: Coagulation factor IXa light chain; Coagulation factor IXa heavy chain]	FA9_HUMAN	P00740	F9	X	X	X	X	X
Syndecan-1 (SYND1) (CD antigen CD138)	SDC1_HUMAN	P18827	SDC1	X	X	X	X	X
Na(+)/H(+) exchange regulatory cofactor NHE-RF1 (NHERF-1) (Ezrin-radixin-moesin-binding phosphoprotein 50) (EBP50) (Regulatory cofactor of Na(+)/H(+) exchanger) (Sodium-hydrogen exchanger regulatory factor 1) (Solute carrier family 9 isoform A3 regulatory factor 1)	NHRF1_HUMAN	O14745	SLC9A3R1	X	X	X	X	X
Cytosol aminopeptidase (EC 3.4.11.1) (Leucine aminopeptidase 3) (LAP-3) (Leucyl aminopeptidase) (Peptidase S) (Proline aminopeptidase) (EC 3.4.11.5) (Prolyl aminopeptidase)	AMPL_HUMAN	P28838	LAP3	X	X	X	X	X
V-type proton ATPase catalytic subunit A (V-ATPase subunit A) (EC 7.1.2.2) (V-ATPase 69 kDa subunit) (Vacuolar ATPase isoform VA68) (Vacuolar proton pump subunit alpha)	VATA_HUMAN	P38606	ATP6V1A	X	X	X	X	X
Tubulin alpha-1B chain (Alpha-tubulin ubiquitous) (Tubulin K-alpha-1) (Tubulin alpha-ubiquitous chain) [Cleaved into: Detyrosinated tubulin alpha-1B chain]	TBA1B_HUMAN	P68363	TUBA1B	X	X	X	X	X
Alpha-enolase (EC 4.2.1.11) (2-phospho-D-glycerate hydro-lyase) (C-myc promoter-binding protein) (Enolase 1) (MBP-1) (MPB-1) (Non-neural enolase) (NNE) (Phosphopyruvate hydratase) (Plasminogen-binding protein)	ENOA_HUMAN	P06733	ENO1	X	X	X	X	X
Ribosyldihydronicotinamide dehydrogenase [quinone] (EC 1.10.5.1) (NRH dehydrogenase [quinone] 2) (NRH:quinone oxidoreductase 2) (Quinone reductase 2) (QR2)	NQO2_HUMAN	P16083	NQO2	X	X	X	X	X
L-lactate dehydrogenase A chain (LDH-A) (EC 1.1.1.27) (Cell proliferation-inducing gene 19 protein) (LDH muscle subunit) (LDH-M) (Renal carcinoma antigen NY-REN-59)	LDHA_HUMAN	P00338	LDHA	X	X	X	X	X
Gelsolin (AGEL) (Actin-depolymerizing factor) (ADF) (Brevin)	GELS_HUMAN	P06396	GSN	X	X	X	X	X
OCIA domain-containing protein 2 (Ovarian carcinoma immunoreactive antigen-like protein)	OCAD2_HUMAN	Q56VL3	OCIAD2	X	X	X	X	X
Serotransferrin (Transferrin) (Beta-1 metal-binding globulin) (Siderophilin)	TRFE_HUMAN	P02787	TF	X	X	X	X	X
Protein S100-A9 (Calgranulin-B) (Calprotectin L1H subunit) (Leukocyte L1 complex heavy chain) (Migration inhibitory factor-related protein 14) (MRP-14) (p14) (S100 calcium-binding protein A9)	S10A9_HUMAN	P06702	S100A9	X	X	X	X	X
Clusterin (Aging-associated gene 4 protein) (Apolipoprotein J) (Apo-J) (Complement cytolysis inhibitor) (CLI) (Complement-associated protein SP-40,40) (Ku70-binding protein 1) (NA1/NA2) (Sulfated glycoprotein 2) (SGP-2) (Testosterone-repressed prostate message 2) (TRPM-2) [Cleaved into: Clusterin beta chain (ApoJalpha) (Complement cytolysis inhibitor a chain); Clusterin alpha chain (ApoJbeta) (Co…	CLUS_HUMAN	P10909	CLU	X	X	X	X	X
Annexin A2 (Annexin II) (Annexin-2) (Calpactin I heavy chain) (Calpactin-1 heavy chain) (Chromobindin-8) (Lipocortin II) (Placental anticoagulant protein IV) (PAP-IV) (Protein I) (p36)	ANXA2_HUMAN	P07355	ANXA2	X	X	X	X	X
Peptidyl-prolyl cis-trans isomerase B (PPIase B) (EC 5.2.1.8) (CYP-S1) (Cyclophilin B) (Rotamase B) (S-cyclophilin) (SCYLP)	PPIB_HUMAN	P23284	PPIB	X	X	X	X	X
Tetratricopeptide repeat protein 38 (TPR repeat protein 38)	TTC38_HUMAN	Q5R3I4	TTC38	X	X	X	X	X
3-hydroxyanthranilate 3,4-dioxygenase (EC 1.13.11.6) (3-hydroxyanthranilate oxygenase) (3-HAO) (h3HAO) (3-hydroxyanthranilic acid dioxygenase) (HAD)	3HAO_HUMAN	P46952	HAAO	X	X	X	X	X
Protein ABHD14B (EC 3.-.-.-) (Alpha/beta hydrolase domain-containing protein 14B) (Abhydrolase domain-containing protein 14B) (CCG1-interacting factor B)	ABHEB_HUMAN	Q96IU4	ABHD14B	X	X	X	X	X
Elongation factor 1-delta (EF-1-delta) (Antigen NY-CO-4)	EF1D_HUMAN	P29692	EEF1D	X	X	X	X	X
Delta-aminolevulinic acid dehydratase (ALADH) (EC 4.2.1.24) (Porphobilinogen synthase)	HEM2_HUMAN	P13716	ALAD	X	X	X	X	X
Propionyl-CoA carboxylase beta chain, mitochondrial (PCCase subunit beta) (EC 6.4.1.3) (Propanoyl-CoA:carbon dioxide ligase subunit beta)	PCCB_HUMAN	P05166	PCCB	X	X	X	X	X
Thiosulfate sulfurtransferase (EC 2.8.1.1) (Rhodanese)	THTR_HUMAN	Q16762	TST	X	X	X	X	X
Inter-alpha-trypsin inhibitor heavy chain H4 (ITI heavy chain H4) (ITI-HC4) (Inter-alpha-inhibitor heavy chain 4) (Inter-alpha-trypsin inhibitor family heavy chain-related protein) (IHRP) (Plasma kallikrein sensitive glycoprotein 120) (Gp120) (PK-120) [Cleaved into: 70 kDa inter-alpha-trypsin inhibitor heavy chain H4; 35 kDa inter-alpha-trypsin inhibitor heavy chain H4]	ITIH4_HUMAN	Q14624	ITIH4	X	X	X	X	X
MICOS complex subunit MIC19 (Coiled-coil-helix-coiled-coil-helix domain-containing protein 3)	MIC19_HUMAN	Q9NX63	CHCHD3	X	X	X	X	X
Peroxisomal sarcosine oxidase (PSO) (EC 1.5.3.1) (EC 1.5.3.7) (L-pipecolate oxidase) (L-pipecolic acid oxidase)	SOX_HUMAN	Q9P0Z9	PIPOX	X	X	X	X	X
Fibrinogen gamma chain	FIBG_HUMAN	P02679	FGG	X	X	X	X	X
Formimidoyltransferase-cyclodeaminase (Formiminotransferase-cyclodeaminase) (FTCD) (LCHC1) [Includes: Glutamate formimidoyltransferase (EC 2.1.2.5) (Glutamate formiminotransferase) (Glutamate formyltransferase); Formimidoyltetrahydrofolate cyclodeaminase (EC 4.3.1.4) (Formiminotetrahydrofolate cyclodeaminase)]	FTCD_HUMAN	O95954	FTCD	X	X	X	X	X
Alanine--glyoxylate aminotransferase 2, mitochondrial (AGT 2) (EC 2.6.1.44) ((R)-3-amino-2-methylpropionate--pyruvate transaminase) (EC 2.6.1.40) (Beta-ALAAT II) (Beta-alanine-pyruvate aminotransferase) (D-AIBAT)	AGT2_HUMAN	Q9BYV1	AGXT2	X	X	X	X	X
Alpha-1-acid glycoprotein 1 (AGP 1) (Orosomucoid-1) (OMD 1)	A1AG1_HUMAN	P02763	ORM1	X	X	X	X	X
3-hydroxyacyl-CoA dehydrogenase type-2 (EC 1.1.1.35) (17-beta-hydroxysteroid dehydrogenase 10) (17-beta-HSD 10) (EC 1.1.1.51) (2-methyl-3-hydroxybutyryl-CoA dehydrogenase) (MHBD) (3-hydroxy-2-methylbutyryl-CoA dehydrogenase) (EC 1.1.1.178) (3-hydroxyacyl-CoA dehydrogenase type II) (Endoplasmic reticulum-associated amyloid beta-peptide-binding protein) (Mitochondrial ribonuclease P protein 2) (Mit…	HCD2_HUMAN	Q99714	HADH2	X	X	X	X	X
Proteasome subunit beta type-2 (EC 3.4.25.1) (Macropain subunit C7-I) (Multicatalytic endopeptidase complex subunit C7-I) (Proteasome component C7-I)	PSB2_HUMAN	P49721	PSMB2	X	X	X	X	X
Synaptophysin-like protein 1 (Pantophysin)	SYPL1_HUMAN	Q16563	SYPL1	X	X	X	X	X
Histone H2B type 1-M (Histone H2B.e) (H2B/e)	H2B1M_HUMAN	Q99879	H2BC14	X	X	X	X	X
F-actin-capping protein subunit beta (CapZ beta)	CAPZB_HUMAN	P47756	CAPZB	X	X	X	X	X
Immunoglobulin kappa variable 3-15 (Ig kappa chain V-III region CLL) (Ig kappa chain V-III region POM)	KV315_HUMAN	P01624	IGKV3-15	X	X	X	X	X
Phosphoglycerate mutase 1 (EC 5.4.2.11) (EC 5.4.2.4) (BPG-dependent PGAM 1) (Phosphoglycerate mutase isozyme B) (PGAM-B)	PGAM1_HUMAN	P18669	PGAM1	X	X	X	X	X
Microsomal glutathione S-transferase 3 (Microsomal GST-3) (Glutathione peroxidase MGST3) (EC 1.11.1.-) (LTC4 synthase MGST3) (EC 4.4.1.20) (Microsomal glutathione S-transferase III) (Microsomal GST-III)	MGST3_HUMAN	O14880	MGST3	X	X	X	X	X
Histone H2B type 2-E (Histone H2B-GL105) (Histone H2B.q) (H2B/q)	H2B2E_HUMAN	Q16778	HIST2H2BE	X	X	X	X	X
Carbonic anhydrase 1 (EC 4.2.1.1) (Carbonate dehydratase I) (Carbonic anhydrase B) (CAB) (Carbonic anhydrase I) (CA-I)	CAH1_HUMAN	P00915	CA1	X	X	X	X	X
Delta-1-pyrroline-5-carboxylate dehydrogenase, mitochondrial (P5C dehydrogenase) (EC 1.2.1.88) (Aldehyde dehydrogenase family 4 member A1) (L-glutamate gamma-semialdehyde dehydrogenase)	AL4A1_HUMAN	P30038	ALDH4A1	X	X	X	X	X
T-complex protein 1 subunit gamma (TCP-1-gamma) (CCT-gamma) (hTRiC5)	TCPG_HUMAN	P49368	CCT3	X	X	X	X	X
Glyoxylate reductase/hydroxypyruvate reductase (EC 1.1.1.79) (EC 1.1.1.81)	GRHPR_HUMAN	Q9UBQ7	GRHPR	X	X	X	X	X
Protein S100-A8 (Calgranulin-A) (Calprotectin L1L subunit) (Cystic fibrosis antigen) (CFAG) (Leukocyte L1 complex light chain) (Migration inhibitory factor-related protein 8) (MRP-8) (p8) (S100 calcium-binding protein A8) (Urinary stone protein band A)	S10A8_HUMAN	P05109	S100A8	X	X	X	X	X
Retinol-binding protein 5 (Cellular retinol-binding protein III) (CRBP-III) (HRBPiso)	RET5_HUMAN	P82980	RBP5	X	X	X	X	X
Histidine-rich glycoprotein (Histidine-proline-rich glycoprotein) (HPRG)	HRG_HUMAN	P04196	HRG	X	X	X	X	X
Glutamyl aminopeptidase (EAP) (EC 3.4.11.7) (Aminopeptidase A) (AP-A) (Differentiation antigen gp160) (CD antigen CD249)	AMPE_HUMAN	Q07075	ENPEP	X	X	X	X	X
Moesin (Membrane-organizing extension spike protein)	MOES_HUMAN	P26038	MSN	X	X	X	X	X
ATP synthase subunit epsilon-like protein, mitochondrial (ATP synthase F1 subunit epsilon pseudogene 2)	AT5EL_HUMAN	Q5VTU8	ATP5F1EP2	X	X	X	X	X
Fructose-bisphosphate aldolase B (EC 4.1.2.13) (Liver-type aldolase)	ALDOB_HUMAN	P05062	ALDOB	X	X	X	X	X
Transcriptional activator protein Pur-alpha (Purine-rich single-stranded DNA-binding protein alpha)	PURA_HUMAN	Q00577	PURA	X	X	X	X	X
Fibrinogen beta chain [Cleaved into: Fibrinopeptide B; Fibrinogen beta chain]	FIBB_HUMAN	P02675	FGB	X	X	X	X	X
Cytochrome b5 (Microsomal cytochrome b5 type A) (MCB5)	CYB5_HUMAN	P00167	CYB5A	X	X	X	X	X
Dihydropyrimidinase (DHP) (DHPase) (EC 3.5.2.2) (Dihydropyrimidine amidohydrolase) (Hydantoinase)	DPYS_HUMAN	Q14117	DPYS	X	X	X	X	X
Aldehyde dehydrogenase X, mitochondrial (EC 1.2.1.3) (Aldehyde dehydrogenase 5) (Aldehyde dehydrogenase family 1 member B1)	AL1B1_HUMAN	P30837	ALDH1B1	X	X	X	X	X
Neprilysin (EC 3.4.24.11) (Atriopeptidase) (Common acute lymphocytic leukemia antigen) (CALLA) (Enkephalinase) (Neutral endopeptidase 24.11) (NEP) (Neutral endopeptidase) (Skin fibroblast elastase) (SFE) (CD antigen CD10)	NEP_HUMAN	P08473	MME	X	X	X	X	X
Pyruvate kinase PKM (EC 2.7.1.40) (Cytosolic thyroid hormone-binding protein) (CTHBP) (Opa-interacting protein 3) (OIP-3) (Pyruvate kinase 2/3) (Pyruvate kinase muscle isozyme) (Thyroid hormone-binding protein 1) (THBP1) (Tumor M2-PK) (p58)	KPYM_HUMAN	P14618	PKM	X	X	X	X	X
Phosphate carrier protein, mitochondrial (Phosphate transport protein) (PTP) (Solute carrier family 25 member 3)	MPCP_HUMAN	Q00325	SLC25A3	X	X	X	X	X
Thioredoxin (Trx) (ATL-derived factor) (ADF) (Surface-associated sulphydryl protein) (SASP) (allergen Hom s Trx)	THIO_HUMAN	P10599	TRX1	X	X	X	X	X
Collagen alpha-2(IV) chain [Cleaved into: Canstatin]	CO4A2_HUMAN	P08572	COL4A2	X	X	X	X	X
High mobility group protein B1 (High mobility group protein 1) (HMG-1)	HMGB1_HUMAN	P09429	HMGB1	X	X	X	X	X
Hydroxymethylglutaryl-CoA lyase, mitochondrial (HL) (HMG-CoA lyase) (EC 4.1.3.4) (3-hydroxy-3-methylglutarate-CoA lyase)	HMGCL_HUMAN	P35914	HMGCL	X	X	X	X	X
Glutathione peroxidase 3 (GPx-3) (GSHPx-3) (EC 1.11.1.9) (Extracellular glutathione peroxidase) (Plasma glutathione peroxidase) (GPx-P) (GSHPx-P)	GPX3_HUMAN	P22352	GPX3	X	X	X	X	X
Trifunctional enzyme subunit alpha, mitochondrial (78 kDa gastrin-binding protein) (Monolysocardiolipin acyltransferase) (EC 2.3.1.-) (TP-alpha) [Includes: Long-chain enoyl-CoA hydratase (EC 4.2.1.17); Long chain 3-hydroxyacyl-CoA dehydrogenase (EC 1.1.1.211)]	ECHA_HUMAN	P40939	HADH	X	X	X	X	X
ADP/ATP translocase 3 (ADP,ATP carrier protein 3) (ADP,ATP carrier protein, isoform T2) (ANT 2) (Adenine nucleotide translocator 3) (ANT 3) (Solute carrier family 25 member 6) [Cleaved into: ADP/ATP translocase 3, N-terminally processed]	ADT3_HUMAN	P12236	SLC25A6	X	X	X	X	X
Apolipoprotein A-I (Apo-AI) (ApoA-I) (Apolipoprotein A1) [Cleaved into: Proapolipoprotein A-I (ProapoA-I); Truncated apolipoprotein A-I (Apolipoprotein A-I(1-242))]	APOA1_HUMAN	P02647	APOA1	X	X	X	X	X
10 kDa heat shock protein, mitochondrial (Hsp10) (10 kDa chaperonin) (Chaperonin 10) (CPN10) (Early-pregnancy factor) (EPF)	CH10_HUMAN	P61604	HSPE1	X	X	X	X	X
Actin-related protein 2/3 complex subunit 4 (Arp2/3 complex 20 kDa subunit) (p20-ARC)	ARPC4_HUMAN	P59998	ARPC4	X	X	X	X	X
Argininosuccinate lyase (ASAL) (EC 4.3.2.1) (Arginosuccinase)	ARLY_HUMAN	P04424	ASL	X	X	X	X	X
Heat shock cognate 71 kDa protein (Heat shock 70 kDa protein 8) (Lipopolysaccharide-associated protein 1) (LAP-1) (LPS-associated protein 1)	HSP7C_HUMAN	P11142	HSPA8	X	X	X	X	X
F-actin-capping protein subunit alpha-2 (CapZ alpha-2)	CAZA2_HUMAN	P47755	CAPZA2	X	X	X	X	X
Superoxide dismutase [Mn], mitochondrial (EC 1.15.1.1)	SODM_HUMAN	P04179	SOD2	X	X	X	X	X
Alpha-actinin-4 (Non-muscle alpha-actinin 4)	ACTN4_HUMAN	O43707	ACTN4	X	X	X	X	X
Protein S100-A6 (Calcyclin) (Growth factor-inducible protein 2A9) (MLN 4) (Prolactin receptor-associated protein) (PRA) (S100 calcium-binding protein A6)	S10A6_HUMAN	P06703	S100A6	X	X	X	X	X
14-3-3 protein theta (14-3-3 protein T-cell) (14-3-3 protein tau) (Protein HS1)	1433T_HUMAN	P27348	YWHAQ	X	X	X	X	X
Cysteine and glycine-rich protein 1 (Cysteine-rich protein 1) (CRP) (CRP1) (Epididymis luminal protein 141) (HEL-141)	CSRP1_HUMAN	P21291	CSRP1	X	X	X	X	X
Ubiquitin-like modifier-activating enzyme 1 (EC 6.2.1.45) (Protein A1S9) (Ubiquitin-activating enzyme E1)	UBA1_HUMAN	P22314	UBA1	X	X	X	X	X
Acyl-coenzyme A synthetase ACSM2A, mitochondrial (EC 6.2.1.2) (Acyl-CoA synthetase medium-chain family member 2A) (Benzoate--CoA ligase) (EC 6.2.1.25) (Butyrate--CoA ligase 2A) (Butyryl-coenzyme A synthetase 2A) (Middle-chain acyl-CoA synthetase 2A)	ACS2A_HUMAN	Q08AH3	ACSM2A	X	X	X	X	X
Xaa-Pro dipeptidase (X-Pro dipeptidase) (EC 3.4.13.9) (Imidodipeptidase) (Peptidase D) (Proline dipeptidase) (Prolidase)	PEPD_HUMAN	P12955	PEPD	X	X	X	X	X
Transthyretin (ATTR) (Prealbumin) (TBPA)	TTHY_HUMAN	P02766	TTR	X	X	X	X	X
Alpha-1-antichymotrypsin (ACT) (Cell growth-inhibiting gene 24/25 protein) (Serpin A3) [Cleaved into: Alpha-1-antichymotrypsin His-Pro-less]	AACT_HUMAN	P01011	SERPINA3	X	X	X	X	X
Aminopeptidase N (AP-N) (hAPN) (EC 3.4.11.2) (Alanyl aminopeptidase) (Aminopeptidase M) (AP-M) (Microsomal aminopeptidase) (Myeloid plasma membrane glycoprotein CD13) (gp150) (CD antigen CD13)	AMPN_HUMAN	P15144	ANPEP	X	X	X	X	X
Cytochrome c	CYC_HUMAN	P99999	CYCS	X	X	X	X	X
Alpha-crystallin B chain (Alpha(B)-crystallin) (Heat shock protein beta-5) (HspB5) (Renal carcinoma antigen NY-REN-27) (Rosenthal fiber component)	CRYAB_HUMAN	P02511	CRYAB	X	X	X	X	X
Nicotinate phosphoribosyltransferase (NAPRTase) (EC 6.3.4.21) (FHA-HIT-interacting protein) (Nicotinate phosphoribosyltransferase domain-containing protein 1)	PNCB_HUMAN	Q6XQN6	NAPRT	X	X	X	X	X
Cytochrome c oxidase subunit 5B, mitochondrial (Cytochrome c oxidase polypeptide Vb)	COX5B_HUMAN	P10606	COX5B	X	X	X	X	X
Glycine amidinotransferase, mitochondrial (EC 2.1.4.1) (L-arginine:glycine amidinotransferase) (Transamidinase)	GATM_HUMAN	P50440	GATM	X	X	X	X	X
Glutaredoxin-1 (Thioltransferase-1) (TTase-1)	GLRX1_HUMAN	P35754	GLRX	X	X	X	X	X
Agmatinase, mitochondrial (EC 3.5.3.11) (Agmatine ureohydrolase) (AUH)	SPEB_HUMAN	Q9BSE5	AGMAT	X	X	X	X	X
Phenylalanine-4-hydroxylase (PAH) (EC 1.14.16.1) (Phe-4-monooxygenase)	PH4H_HUMAN	P00439	PAH	X	X	X	X	X
Succinate-semialdehyde dehydrogenase, mitochondrial (EC 1.2.1.24) (Aldehyde dehydrogenase family 5 member A1) (NAD(+)-dependent succinic semialdehyde dehydrogenase)	SSDH_HUMAN	P51649	ALDH5A1	X	X	X	X	X
Aldehyde dehydrogenase, mitochondrial (EC 1.2.1.3) (ALDH class 2) (ALDH-E2) (ALDHI)	ALDH2_HUMAN	P05091	ALDH2	X	X	X	X	X
Cytochrome c oxidase subunit 4 isoform 1, mitochondrial (Cytochrome c oxidase polypeptide IV) (Cytochrome c oxidase subunit IV isoform 1) (COX IV-1)	COX41_HUMAN	P13073	COX4I1	X	X	X	X	X
Fructose-1,6-bisphosphatase 1 (FBPase 1) (EC 3.1.3.11) (D-fructose-1,6-bisphosphate 1-phosphohydrolase 1) (Liver FBPase)	F16P1_HUMAN	P09467	FBP1	X	X	X	X	X
Apolipoprotein A-IV (Apo-AIV) (ApoA-IV) (Apolipoprotein A4)	APOA4_HUMAN	P06727	APOA4	X	X	X	X	X
Tropomyosin alpha-4 chain (TM30p1) (Tropomyosin-4)	TPM4_HUMAN	P67936	TPM4	X	X	X	X	X
Acyl-coenzyme A thioesterase 1 (Acyl-CoA thioesterase 1) (EC 3.1.2.-) (CTE-I) (CTE-Ib) (Inducible cytosolic acyl-coenzyme A thioester hydrolase) (Long chain acyl-CoA thioester hydrolase) (Long chain acyl-CoA hydrolase) (Palmitoyl-coenzyme A thioesterase) (EC 3.1.2.2)	ACOT1_HUMAN	Q86TX2	ACOT1	X	X	X	X	X
Phosphoenolpyruvate carboxykinase [GTP], mitochondrial (PEPCK-M) (EC 4.1.1.32)	PCKGM_HUMAN	Q16822	PCK2	X	X	X	X	X
Aflatoxin B1 aldehyde reductase member 2 (EC 1.1.1.n11) (AFB1 aldehyde reductase 1) (AFB1-AR 1) (Aldoketoreductase 7) (Succinic semialdehyde reductase) (SSA reductase)	ARK72_HUMAN	O43488	AKR7A2	X	X	X	X	X
2'-deoxynucleoside 5'-phosphate N-hydrolase 1 (EC 3.2.2.-) (c-Myc-responsive protein RCL)	DNPH1_HUMAN	O43598	DNPH1	X	X	X	X	X
Protein SET (HLA-DR-associated protein II) (Inhibitor of granzyme A-activated DNase) (IGAAD) (PHAPII) (Phosphatase 2A inhibitor I2PP2A) (I-2PP2A) (Template-activating factor I) (TAF-I)	SET_HUMAN	Q01105	SET	X	X	X	X	X
GTP-binding nuclear protein Ran (Androgen receptor-associated protein 24) (GTPase Ran) (Ras-like protein TC4) (Ras-related nuclear protein)	RAN_HUMAN	P62826	RAN	X	X	X	X	X
Aromatic-L-amino-acid decarboxylase (AADC) (EC 4.1.1.28) (DOPA decarboxylase) (DDC)	DDC_HUMAN	P20711	DDC	X	X	X	X	X
Dipeptidyl peptidase 1 (EC 3.4.14.1) (Cathepsin C) (Cathepsin J) (Dipeptidyl peptidase I) (DPP-I) (DPPI) (Dipeptidyl transferase) [Cleaved into: Dipeptidyl peptidase 1 exclusion domain chain (Dipeptidyl peptidase I exclusion domain chain); Dipeptidyl peptidase 1 heavy chain (Dipeptidyl peptidase I heavy chain); Dipeptidyl peptidase 1 light chain (Dipeptidyl peptidase I light chain)]	CATC_HUMAN	P53634	CTSC	X	X	X	X	X
4-hydroxy-2-oxoglutarate aldolase, mitochondrial (EC 4.1.3.16) (Dihydrodipicolinate synthase-like) (DHDPS-like protein) (Probable 2-keto-4-hydroxyglutarate aldolase) (Probable KHG-aldolase) (Protein 569272)	HOGA1_HUMAN	Q86XE5	HOGA1	X	X	X	X	X
Voltage-dependent anion-selective channel protein 1 (VDAC-1) (hVDAC1) (Outer mitochondrial membrane protein porin 1) (Plasmalemmal porin) (Porin 31HL) (Porin 31HM)	VDAC1_HUMAN	P21796	VDAC1	X	X	X	X	X
Valacyclovir hydrolase (VACVase) (Valacyclovirase) (EC 3.1.-.-) (Biphenyl hydrolase-like protein) (Biphenyl hydrolase-related protein) (Bph-rp) (Breast epithelial mucin-associated antigen) (MCNAA)	BPHL_HUMAN	Q86WA6	BPHL	X	X	X	X	X
Complement C3 (C3 and PZP-like alpha-2-macroglobulin domain-containing protein 1) [Cleaved into: Complement C3 beta chain; C3-beta-c (C3bc); Complement C3 alpha chain; C3a anaphylatoxin; Acylation stimulating protein (ASP) (C3adesArg); Complement C3b alpha' chain; Complement C3c alpha' chain fragment 1; Complement C3dg fragment; Complement C3g fragment; Complement C3d fragment; Complement C3f fra…	CO3_HUMAN	P01024	C3	X	X	X	X	X
Calnexin (IP90) (Major histocompatibility complex class I antigen-binding protein p88) (p90)	CALX_HUMAN	P27824	CANX	X	X	X	X	X
Malate dehydrogenase, cytoplasmic (EC 1.1.1.37) (Cytosolic malate dehydrogenase) (Diiodophenylpyruvate reductase) (EC 1.1.1.96)	MDHC_HUMAN	P40925	MDH1	X	X	X	X	X
Cytochrome b-c1 complex subunit 2, mitochondrial (Complex III subunit 2) (Core protein II) (Ubiquinol-cytochrome-c reductase complex core protein 2)	QCR2_HUMAN	P22695	UQCRC2	X	X	X	X	X
Carboxypeptidase Q (EC 3.4.17.-) (Lysosomal dipeptidase) (Plasma glutamate carboxypeptidase)	CBPQ_HUMAN	Q9Y646	CPQ	X	X	X	X	X
Keratin, type I cytoskeletal 10 (Cytokeratin-10) (CK-10) (Keratin-10) (K10)	K1C10_HUMAN	P13645	KRT10	X	X	X	X	X
14-3-3 protein beta/alpha (Protein 1054) (Protein kinase C inhibitor protein 1) (KCIP-1) [Cleaved into: 14-3-3 protein beta/alpha, N-terminally processed]	1433B_HUMAN	P31946	YWHAB	X	X	X	X	X
ADP/ATP translocase 2 (ADP,ATP carrier protein 2) (ADP,ATP carrier protein, fibroblast isoform) (Adenine nucleotide translocator 2) (ANT 2) (Solute carrier family 25 member 5) [Cleaved into: ADP/ATP translocase 2, N-terminally processed]	ADT2_HUMAN	P05141	SLC25A5	X	X	X	X	X
Phenazine biosynthesis-like domain-containing protein (EC 5.1.-.-) (MAWD-binding protein) (MAWDBP) (Unknown protein 32 from 2D-page of liver tissue)	PBLD_HUMAN	P30039	PBLD	X	X	X	X	X
Ferritin heavy chain (Ferritin H subunit) (EC 1.16.3.1) (Cell proliferation-inducing gene 15 protein) [Cleaved into: Ferritin heavy chain, N-terminally processed]	FRIH_HUMAN	P02794	FTH1	X	X	X	X	X
Prohibitin	PHB_HUMAN	P35232	PHB	X	X	X	X	X
Collagen alpha-3(VI) chain	CO6A3_HUMAN	P12111	COL6A3	X	X	X	X	X
Tubulin beta chain (Tubulin beta-5 chain)	TBB5_HUMAN	P07437	TUBB	X	X	X	X	X
N(G),N(G)-dimethylarginine dimethylaminohydrolase 1 (DDAH-1) (Dimethylarginine dimethylaminohydrolase 1) (EC 3.5.3.18) (DDAHI) (Dimethylargininase-1)	DDAH1_HUMAN	O94760	DDAH1	X	X	X	X	X
Elongation factor Tu, mitochondrial (EF-Tu) (P43)	EFTU_HUMAN	P49411	TUFM	X	X	X	X	X
Cytochrome c oxidase subunit 6C (Cytochrome c oxidase polypeptide VIc)	COX6C_HUMAN	P09669	COX6C	X	X	X	X	X
Dipeptidase 1 (EC 3.4.13.19) (Dehydropeptidase-I) (Microsomal dipeptidase) (Renal dipeptidase) (hRDP)	DPEP1_HUMAN	P16444	DPEP1	X	X	X	X	X
Peroxiredoxin-5, mitochondrial (EC 1.11.1.15) (Alu corepressor 1) (Antioxidant enzyme B166) (AOEB166) (Liver tissue 2D-page spot 71B) (PLP) (Peroxiredoxin V) (Prx-V) (Peroxisomal antioxidant enzyme) (TPx type VI) (Thioredoxin peroxidase PMP20)	PRDX5_HUMAN	P30044	PRDX5	X	X	X	X	X
Fructose-bisphosphate aldolase A (EC 4.1.2.13) (Lung cancer antigen NY-LU-1) (Muscle-type aldolase)	ALDOA_HUMAN	P04075	ALDOA	X	X	X	X	X
Serum amyloid P-component (SAP) (9.5S alpha-1-glycoprotein) [Cleaved into: Serum amyloid P-component(1-203)]	SAMP_HUMAN	P02743	APCS	X	X	X	X	X
Calmodulin-3	CALM3_HUMAN	P0DP25	CALM3	X	X	X	X	X
Sodium/potassium-transporting ATPase subunit alpha-1 (Na(+)/K(+) ATPase alpha-1 subunit) (EC 7.2.2.13) (Sodium pump subunit alpha-1)	AT1A1_HUMAN	P05023	ATP1A1	X	X	X	X	X
Keratin, type I cytoskeletal 14 (Cytokeratin-14) (CK-14) (Keratin-14) (K14)	K1C14_HUMAN	P02533	KRT14	X	X	X	X	X
Carboxymethylenebutenolidase homolog (EC 3.1.-.-)	CMBL_HUMAN	Q96DG6	CMBL	X	X	X	X	X
Cofilin-1 (18 kDa phosphoprotein) (p18) (Cofilin, non-muscle isoform)	COF1_HUMAN	P23528	CFL1 CFL	X	X	X	X	X
Glutamate dehydrogenase 1, mitochondrial (GDH 1) (EC 1.4.1.3)	DHE3_HUMAN	P00367	GLUD1	X	X	X	X	X
40S ribosomal protein S13 (Small ribosomal subunit protein uS15)	RS13_HUMAN	P62277	RPS13	X	X	X	X	X
Methylmalonate-semialdehyde dehydrogenase [acylating], mitochondrial (MMSDH) (Malonate-semialdehyde dehydrogenase [acylating]) (EC 1.2.1.18) (EC 1.2.1.27) (Aldehyde dehydrogenase family 6 member A1)	MMSA_HUMAN	Q02252	ALDH6A1	X	X	X	X	X
Aldose 1-epimerase (EC 5.1.3.3) (Galactose mutarotase)	GALM_HUMAN	Q96C23	GALM	X	X	X	X	X
ATP synthase subunit e, mitochondrial (ATPase subunit e) (ATP synthase membrane subunit e) [Cleaved into: ATP synthase subunit e, mitochondrial, N-terminally processed]	ATP5I_HUMAN	P56385	ATP5ME	X	X	X	X	X
Zinc-alpha-2-glycoprotein (Zn-alpha-2-GP) (Zn-alpha-2-glycoprotein)	ZA2G_HUMAN	P25311	AZGP1	X	X	X	X	X
Annexin A11 (56 kDa autoantigen) (Annexin XI) (Annexin-11) (Calcyclin-associated annexin 50) (CAP-50)	ANX11_HUMAN	P50995	ANXA11	X	X	X	X	X
ATP synthase subunit gamma, mitochondrial (ATP synthase F1 subunit gamma) (F-ATPase gamma subunit)	ATPG_HUMAN	P36542	ATP5F1C	X	X	X	X	X
NADH dehydrogenase [ubiquinone] iron-sulfur protein 3, mitochondrial (EC 1.6.99.3) (EC 7.1.1.2) (Complex I-30kD) (CI-30kD) (NADH-ubiquinone oxidoreductase 30 kDa subunit)	NDUS3_HUMAN	O75489	NDUFS3	X	X	X	X	X
Proteasome activator complex subunit 2 (11S regulator complex subunit beta) (REG-beta) (Activator of multicatalytic protease subunit 2) (Proteasome activator 28 subunit beta) (PA28b) (PA28beta)	PSME2_HUMAN	Q9UL46	PSME2	X	X	X	X	X
PDZK1-interacting protein 1 (17 kDa membrane-associated protein) (Protein DD96)	PDZ1I_HUMAN	Q13113	PDZK1IP1	X	X	X	X	X
V-type proton ATPase subunit B, brain isoform (V-ATPase subunit B 2) (Endomembrane proton pump 58 kDa subunit) (HO57) (Vacuolar proton pump subunit B 2)	VATB2_HUMAN	P21281	ATP6V1B2	X	X	X	X	X
NADH-ubiquinone oxidoreductase 75 kDa subunit, mitochondrial (EC 1.6.99.3) (EC 7.1.1.2) (Complex I-75kD) (CI-75kD)	NDUS1_HUMAN	P28331	NDUFS1	X	X	X	X	X
Chloride intracellular channel protein 4 (Intracellular chloride ion channel protein p64H1)	CLIC4_HUMAN	Q9Y696	CLIC4	X	X	X	X	X
Keratin, type I cytoskeletal 19 (Cytokeratin-19) (CK-19) (Keratin-19) (K19)	K1C19_HUMAN	P08727	KRT19	X	X	X	X	X
Serum albumin	ALBU_HUMAN	P02768	ALB	X	X	X	X	X
Glutathione hydrolase 1 proenzyme (EC 3.4.19.13) (Gamma-glutamyltransferase 1) (Gamma-glutamyltranspeptidase 1) (GGT 1) (EC 2.3.2.2) (Leukotriene-C4 hydrolase) (EC 3.4.19.14) (CD antigen CD224) [Cleaved into: Glutathione hydrolase 1 heavy chain; Glutathione hydrolase 1 light chain]	GGT1_HUMAN	P19440	GGT1	X	X	X	X	X
Serine/threonine-protein phosphatase 2A activator (EC 5.2.1.8) (PP2A, subunit B', PR53 isoform) (Phosphotyrosyl phosphatase activator) (PTPA) (Serine/threonine-protein phosphatase 2A regulatory subunit 4) (Serine/threonine-protein phosphatase 2A regulatory subunit B')	PTPA_HUMAN	Q15257	PTPA	X	X	X	X	X
Protein disulfide-isomerase (PDI) (EC 5.3.4.1) (Cellular thyroid hormone-binding protein) (Prolyl 4-hydroxylase subunit beta) (p55)	PDIA1_HUMAN	P07237	P4HB	X	X	X	X	X
Sideroflexin-2	SFXN2_HUMAN	Q96NB2	SFXN2	X	X	X	X	X
UDP-glucuronosyltransferase 2B7 (UDPGT 2B7) (EC 2.4.1.17) (3,4-catechol estrogen-specific UDPGT) (UDP-glucuronosyltransferase 2B9) (UDPGT 2B9) (UDPGTh-2)	UD2B7_HUMAN	P16662	UGT2B7 UGTB2B9	X	X	X	X	X
Alpha-1-antitrypsin (Alpha-1 protease inhibitor) (Alpha-1-antiproteinase) (Serpin A1) [Cleaved into: Short peptide from AAT (SPAAT)]	A1AT_HUMAN	P01009	SERPINA1 AAT PI PRO0684 PRO2209	X	X	X	X	X
L-lactate dehydrogenase B chain (LDH-B) (EC 1.1.1.27) (LDH heart subunit) (LDH-H) (Renal carcinoma antigen NY-REN-46)	LDHB_HUMAN	P07195	LDHB	X	X	X	X	X
Immunoglobulin lambda constant 3 (Ig lambda chain C region DOT) (Ig lambda chain C region NEWM) (Ig lambda-3 chain C regions)	IGLC3_HUMAN	P0DOY3	IGLC3	X	X	X	X	X
Actin, cytoplasmic 1 (Beta-actin) [Cleaved into: Actin, cytoplasmic 1, N-terminally processed]	ACTB_HUMAN	P60709	ACTB	X	X	X	X	X
Dihydrolipoyl dehydrogenase, mitochondrial (EC 1.8.1.4) (Dihydrolipoamide dehydrogenase) (Glycine cleavage system L protein)	DLDH_HUMAN	P09622	DLD GCSL LAD PHE3	X	X	X	X	X
ATP synthase subunit O, mitochondrial (ATP synthase peripheral stalk subunit OSCP) (Oligomycin sensitivity conferral protein) (OSCP)	ATPO_HUMAN	P48047	ATP5PO ATP5O ATPO	X	X	X	X	X
Collagen alpha-1(IV) chain [Cleaved into: Arresten]	CO4A1_HUMAN	P02462	COL4A1	X	X	X	X	X
Adenosylhomocysteinase (AdoHcyase) (EC 3.3.1.1) (S-adenosyl-L-homocysteine hydrolase)	SAHH_HUMAN	P23526	AHCY SAHH	X	X	X	X	X
Histone H1.2 (Histone H1c) (Histone H1d) (Histone H1s-1)	H12_HUMAN	P16403	H1-2 H1F2 HIST1H1C	X	X	X	X	X
Ester hydrolase C11orf54 (EC 3.1.-.-)	CK054_HUMAN	Q9H0W9	C11orf54 LP4947 PTD012	X	X	X	X	X
Band 3 anion transport protein (Anion exchange protein 1) (AE 1) (Anion exchanger 1) (Solute carrier family 4 member 1) (CD antigen CD233)	B3AT_HUMAN	P02730	SLC4A1 AE1 DI EPB3	X	X	X	X	X
Dihydrolipoyllysine-residue succinyltransferase component of 2-oxoglutarate dehydrogenase complex, mitochondrial (EC 2.3.1.61) (2-oxoglutarate dehydrogenase complex component E2) (OGDC-E2) (Dihydrolipoamide succinyltransferase component of 2-oxoglutarate dehydrogenase complex) (E2K)	ODO2_HUMAN	P36957	DLST DLTS	X	X	X	X	X
Stress-70 protein, mitochondrial (75 kDa glucose-regulated protein) (GRP-75) (Heat shock 70 kDa protein 9) (Mortalin) (MOT) (Peptide-binding protein 74) (PBP74)	GRP75_HUMAN	P38646	HSPA9 GRP75 HSPA9B mt-HSP70	X	X	X	X	X
Tubulin alpha-4A chain (Alpha-tubulin 1) (Testis-specific alpha-tubulin) (Tubulin H2-alpha) (Tubulin alpha-1 chain)	TBA4A_HUMAN	P68366	TUBA4A TUBA1	X	X	X	X	X
ATP synthase subunit delta, mitochondrial (ATP synthase F1 subunit delta) (F-ATPase delta subunit)	ATPD_HUMAN	P30049	ATP5F1D ATP5D	X	X	X	X	X
3-hydroxybutyrate dehydrogenase type 2 (EC 1.1.1.-) (EC 1.1.1.30) (Dehydrogenase/reductase SDR family member 6) (Oxidoreductase UCPA) (R-beta-hydroxybutyrate dehydrogenase) (Short chain dehydrogenase/reductase family 15C member 1)	BDH2_HUMAN	Q9BUT1	BDH2 DHRS6 SDR15C1 UNQ6308/PRO20933	X	X	X	X	X
Hydroxyacyl-coenzyme A dehydrogenase, mitochondrial (HCDH) (EC 1.1.1.35) (Medium and short-chain L-3-hydroxyacyl-coenzyme A dehydrogenase) (Short-chain 3-hydroxyacyl-CoA dehydrogenase)	HCDH_HUMAN	Q16836	HADH HAD HADHSC SCHAD	X	X	X	X	X
ATP synthase subunit beta, mitochondrial (EC 7.1.2.2) (ATP synthase F1 subunit beta)	ATPB_HUMAN	P06576	ATP5F1B ATP5B ATPMB ATPSB	X	X	X	X	X
Glutathione S-transferase P (EC 2.5.1.18) (GST class-pi) (GSTP1-1)	GSTP1_HUMAN	P09211	GSTP1 FAEES3 GST3	X	X	X	X	X
Annexin A5 (Anchorin CII) (Annexin V) (Annexin-5) (Calphobindin I) (CBP-I) (Endonexin II) (Lipocortin V) (Placental anticoagulant protein 4) (PP4) (Placental anticoagulant protein I) (PAP-I) (Thromboplastin inhibitor) (Vascular anticoagulant-alpha) (VAC-alpha)	ANXA5_HUMAN	P08758	ANXA5 ANX5 ENX2 PP4	X	X	X	X	X
Splicing factor, proline- and glutamine-rich (100 kDa DNA-pairing protein) (hPOMp100) (DNA-binding p52/p100 complex, 100 kDa subunit) (Polypyrimidine tract-binding protein-associated-splicing factor) (PSF) (PTB-associated-splicing factor)	SFPQ_HUMAN	P23246	SFPQ PSF	X	X	X	X	X
Kininogen-1 (Alpha-2-thiol proteinase inhibitor) (Fitzgerald factor) (High molecular weight kininogen) (HMWK) (Williams-Fitzgerald-Flaujeac factor) [Cleaved into: Kininogen-1 heavy chain; T-kinin (Ile-Ser-Bradykinin); Bradykinin (Kallidin I); Lysyl-bradykinin (Kallidin II); Kininogen-1 light chain; Low molecular weight growth-promoting factor]	KNG1_HUMAN	P01042	KNG1 BDK KNG	X	X	X	X	X
Acetyl-CoA acetyltransferase, mitochondrial (EC 2.3.1.9) (Acetoacetyl-CoA thiolase) (T2)	THIL_HUMAN	P24752	ACAT1 ACAT MAT	X	X	X	X	X
Tubulointerstitial nephritis antigen (TIN-Ag)	TINAG_HUMAN	Q9UJW2	TINAG	X	X	X	X	X
Pyruvate dehydrogenase E1 component subunit beta, mitochondrial (PDHE1-B) (EC 1.2.4.1)	ODPB_HUMAN	P11177	PDHB PHE1B	X	X	X	X	X
Tropomyosin alpha-3 chain (Gamma-tropomyosin) (Tropomyosin-3) (Tropomyosin-5) (hTM5)	TPM3_HUMAN	P06753	TPM3	X	X	X	X	X
Omega-amidase NIT2 (EC 3.5.1.3) (Nitrilase homolog 2)	NIT2_HUMAN	Q9NQR4	NIT2 CUA002	X	X	X	X	X
Adenylate kinase 2, mitochondrial (AK 2) (EC 2.7.4.3) (ATP-AMP transphosphorylase 2) (ATP:AMP phosphotransferase) (Adenylate monophosphate kinase) [Cleaved into: Adenylate kinase 2, mitochondrial, N-terminally processed]	KAD2_HUMAN	P54819	AK2 ADK2	X	X	X	X	X
Peroxisomal multifunctional enzyme type 2 (MFE-2) (17-beta-hydroxysteroid dehydrogenase 4) (17-beta-HSD 4) (D-bifunctional protein) (DBP) (Multifunctional protein 2) (MPF-2) (Short chain dehydrogenase/reductase family 8C member 1) [Cleaved into: (3R)-hydroxyacyl-CoA dehydrogenase (EC 1.1.1.n12); Enoyl-CoA hydratase 2 (EC 4.2.1.107) (EC 4.2.1.119) (3-alpha,7-alpha,12-alpha-trihydroxy-5-beta-choles…	DHB4_HUMAN	P51659	HSD17B4 EDH17B4 SDR8C1	X	X	X	X	X
Keratin, type II cytoskeletal 1 (67 kDa cytokeratin) (Cytokeratin-1) (CK-1) (Hair alpha protein) (Keratin-1) (K1) (Type-II keratin Kb1)	K2C1_HUMAN	P04264	KRT1 KRTA	X	X	X	X	X
Sorbitol dehydrogenase (SDH) (EC 1.1.1.-) ((R,R)-butanediol dehydrogenase) (EC 1.1.1.4) (L-iditol 2-dehydrogenase) (EC 1.1.1.14) (Polyol dehydrogenase) (Ribitol dehydrogenase) (RDH) (EC 1.1.1.56) (Xylitol dehydrogenase) (XDH) (EC 1.1.1.9)	DHSO_HUMAN	Q00796	SORD	X	X	X	X	X
Nicotinate-nucleotide pyrophosphorylase [carboxylating] (EC 2.4.2.19) (Quinolinate phosphoribosyltransferase [decarboxylating]) (QAPRTase) (QPRTase)	NADC_HUMAN	Q15274	QPRT	X	X	X	X	X
Heat shock protein HSP 90-beta (HSP 90) (Heat shock 84 kDa) (HSP 84) (HSP84)	HS90B_HUMAN	P08238	HSP90AB1 HSP90B HSPC2 HSPCB	X	X	X	X	X
Ketohexokinase (EC 2.7.1.3) (Hepatic fructokinase)	KHK_HUMAN	P50053	KHK	X	X	X	X	X
Putative elongation factor 1-alpha-like 3 (EF-1-alpha-like 3) (Eukaryotic elongation factor 1 A-like 3) (eEF1A-like 3) (Eukaryotic translation elongation factor 1 alpha-1 pseudogene 5)	EF1A3_HUMAN	Q5VTE0	EEF1A1P5 EEF1AL3	X	X	X	X	X
Cytochrome b-c1 complex subunit 1, mitochondrial (Complex III subunit 1) (Core protein I) (Ubiquinol-cytochrome-c reductase complex core protein 1)	QCR1_HUMAN	P31930	UQCRC1	X	X	X	X	X
Peroxiredoxin-6 (EC 1.11.1.15) (1-Cys peroxiredoxin) (1-Cys PRX) (24 kDa protein) (Acidic calcium-independent phospholipase A2) (aiPLA2) (EC 3.1.1.4) (Antioxidant protein 2) (Liver 2D page spot 40) (Non-selenium glutathione peroxidase) (NSGPx) (Red blood cells page spot 12)	PRDX6_HUMAN	P30041	PRDX6 AOP2 KIAA0106	X	X	X	X	X
14-3-3 protein zeta/delta (Protein kinase C inhibitor protein 1) (KCIP-1)	1433Z_HUMAN	P63104	YWHAZ	X	X	X	X	X
Ezrin (Cytovillin) (Villin-2) (p81)	EZRI_HUMAN	P15311	EZR VIL2	X	X	X	X	X
Apolipoprotein E (Apo-E)	APOE_HUMAN	P02649	APOE	X	X	X	X	X
Gamma-butyrobetaine dioxygenase (EC 1.14.11.1) (Gamma-butyrobetaine hydroxylase) (Gamma-BBH) (Gamma-butyrobetaine,2-oxoglutarate dioxygenase)	BODG_HUMAN	O75936	BBOX1 BBH BBOX	X	X	X	X	X
Aconitate hydratase, mitochondrial (Aconitase) (EC 4.2.1.3) (Citrate hydro-lyase)	ACON_HUMAN	Q99798	ACO2	X	X	X	X	X
Tubulin beta-2B chain	TBB2B_HUMAN	Q9BVA1	TUBB2B	X	X	X	X	X
Aldo-keto reductase family 1 member A1 (EC 1.1.1.2) (EC 1.1.1.372) (EC 1.1.1.54) (Alcohol dehydrogenase [NADP(+)]) (Aldehyde reductase) (Glucuronate reductase) (EC 1.1.1.19) (Glucuronolactone reductase) (EC 1.1.1.20)	AK1A1_HUMAN	P14550	AKR1A1 ALDR1 ALR	X	X	X	X	X
Isocitrate dehydrogenase [NADP], mitochondrial (IDH) (EC 1.1.1.42) (ICD-M) (IDP) (NADP(+)-specific ICDH) (Oxalosuccinate decarboxylase)	IDHP_HUMAN	P48735	IDH2	X	X	X	X	X
Fibrinogen alpha chain [Cleaved into: Fibrinopeptide A; Fibrinogen alpha chain]	FIBA_HUMAN	P02671	FGA	X	X	X	X	X
Histone H1.0 (Histone H1') (Histone H1(0)) [Cleaved into: Histone H1.0, N-terminally processed]	H10_HUMAN	P07305	H1-0 H1F0 H1FV	X	X	X	X	X
Propionyl-CoA carboxylase alpha chain, mitochondrial (PCCase subunit alpha) (EC 6.4.1.3) (Propanoyl-CoA:carbon dioxide ligase subunit alpha)	PCCA_HUMAN	P05165	PCCA	X	X	X	X	X
Bifunctional epoxide hydrolase 2 [Includes: Cytosolic epoxide hydrolase 2 (CEH) (EC 3.3.2.10) (Epoxide hydratase) (Soluble epoxide hydrolase) (SEH); Lipid-phosphate phosphatase (EC 3.1.3.76)]	HYES_HUMAN	P34913	EPHX2	X	X	X	X	X
Transaldolase (EC 2.2.1.2)	TALDO_HUMAN	P37837	TALDO1 TAL TALDO TALDOR	X	X	X	X	X
Glucose-6-phosphate isomerase (GPI) (EC 5.3.1.9) (Autocrine motility factor) (AMF) (Neuroleukin) (NLK) (Phosphoglucose isomerase) (PGI) (Phosphohexose isomerase) (PHI) (Sperm antigen 36) (SA-36)	G6PI_HUMAN	P06744	GPI	X	X	X	X	X
Keratin, type II cytoskeletal 2 epidermal (Cytokeratin-2e) (CK-2e) (Epithelial keratin-2e) (Keratin-2 epidermis) (Keratin-2e) (K2e) (Type-II keratin Kb2)	K22E_HUMAN	P35908	KRT2 KRT2A KRT2E	X	X	X	X	X
Endoplasmin (94 kDa glucose-regulated protein) (GRP-94) (Heat shock protein 90 kDa beta member 1) (Tumor rejection antigen 1) (gp96 homolog)	ENPL_HUMAN	P14625	HSP90B1 GRP94 TRA1	X	X	X	X	X
Dipeptidyl peptidase 4 (EC 3.4.14.5) (ADABP) (Adenosine deaminase complexing protein 2) (ADCP-2) (Dipeptidyl peptidase IV) (DPP IV) (T-cell activation antigen CD26) (TP103) (CD antigen CD26) [Cleaved into: Dipeptidyl peptidase 4 membrane form (Dipeptidyl peptidase IV membrane form); Dipeptidyl peptidase 4 soluble form (Dipeptidyl peptidase IV soluble form)]	DPP4_HUMAN	P27487	DPP4 ADCP2 CD26	X	X	X	X	X
Lumican (Keratan sulfate proteoglycan lumican) (KSPG lumican)	LUM_HUMAN	P51884	LUM LDC SLRR2D	X	X	X	X	X
Very long-chain specific acyl-CoA dehydrogenase, mitochondrial (VLCAD) (EC 1.3.8.9)	ACADV_HUMAN	P49748	ACADVL VLCAD	X	X	X	X	X
Ras-related protein Rab-11B (GTP-binding protein YPT3)	RB11B_HUMAN	Q15907	RAB11B YPT3	X	X	X	X	X
Aflatoxin B1 aldehyde reductase member 3 (EC 1.-.-.-) (AFB1 aldehyde reductase 2) (AFB1-AR 2)	ARK73_HUMAN	O95154	AKR7A3 AFAR2	X	X	X	X	X
NADH dehydrogenase [ubiquinone] flavoprotein 2, mitochondrial (EC 1.6.99.3) (EC 7.1.1.2) (NADH-ubiquinone oxidoreductase 24 kDa subunit)	NDUV2_HUMAN	P19404	NDUFV2	X	X	X	X	X
Peptidyl-prolyl cis-trans isomerase A (PPIase A) (EC 5.2.1.8) (Cyclophilin A) (Cyclosporin A-binding protein) (Rotamase A) [Cleaved into: Peptidyl-prolyl cis-trans isomerase A, N-terminally processed]	PPIA_HUMAN	P62937	PPIA CYPA	X	X	X	X	X
Heterogeneous nuclear ribonucleoprotein K (hnRNP K) (Transformation up-regulated nuclear protein) (TUNP)	HNRPK_HUMAN	P61978	HNRNPK HNRPK	X	X	X	X	X
40S ribosomal protein S28 (Small ribosomal subunit protein eS28)	RS28_HUMAN	P62857	RPS28	X	X	X	X	X
60S ribosomal protein L8 (Large ribosomal subunit protein uL2)	RL8_HUMAN	P62917	RPL8	X	X	X	X	X
Delta(3,5)-Delta(2,4)-dienoyl-CoA isomerase, mitochondrial (EC 5.3.3.-)	ECH1_HUMAN	Q13011	ECH1	X	X	X	X	X
Amine oxidase [flavin-containing] B (EC 1.4.3.4) (Monoamine oxidase type B) (MAO-B)	AOFB_HUMAN	P27338	MAOB	X	X	X	X	X
Apoptosis-inducing factor 1, mitochondrial (EC 1.6.99.-) (Programmed cell death protein 8)	AIFM1_HUMAN	O95831	AIFM1 AIF PDCD8	X	X	X	X	X
Fatty acid-binding protein, heart (Fatty acid-binding protein 3) (Heart-type fatty acid-binding protein) (H-FABP) (Mammary-derived growth inhibitor) (MDGI) (Muscle fatty acid-binding protein) (M-FABP)	FABPH_HUMAN	P05413	FABP3 FABP11 MDGI	X	X	X	X	X
Complement C4-B (Basic complement C4) (C3 and PZP-like alpha-2-macroglobulin domain-containing protein 3) [Cleaved into: Complement C4 beta chain; Complement C4-B alpha chain; C4a anaphylatoxin; C4b-B; C4d-B; Complement C4 gamma chain]	CO4B_HUMAN	P0C0L5	C4B CO4 CPAMD3; C4B_2	X	X	X	X	X
Biglycan (Bone/cartilage proteoglycan I) (PG-S1)	PGS1_HUMAN	P21810	BGN SLRR1A	X	X	X	X	X
Glutaminase kidney isoform, mitochondrial (GLS) (EC 3.5.1.2) (K-glutaminase) (L-glutamine amidohydrolase) [Cleaved into: Glutaminase kidney isoform, mitochondrial 68 kDa chain; Glutaminase kidney isoform, mitochondrial 65 kDa chain]	GLSK_HUMAN	O94925	GLS GLS1 KIAA0838	X	X	X	X	X
Epoxide hydrolase 1 (EC 3.3.2.9) (Epoxide hydratase) (Microsomal epoxide hydrolase) (mEH)	HYEP_HUMAN	P07099	EPHX1 EPHX EPOX	X	X	X	X	X
Apolipoprotein A-II (Apo-AII) (ApoA-II) (Apolipoprotein A2) [Cleaved into: Proapolipoprotein A-II (ProapoA-II); Truncated apolipoprotein A-II (Apolipoprotein A-II(1-76))]	APOA2_HUMAN	P02652	APOA2	X	X	X	X	X
Dehydrogenase/reductase SDR family member 4 (EC 1.1.1.184) (NADPH-dependent carbonyl reductase/NADP-retinol dehydrogenase) (CR) (PHCR) (NADPH-dependent retinol dehydrogenase/reductase) (NRDR) (humNRDR) (Peroxisomal short-chain alcohol dehydrogenase) (PSCD) (SCAD-SRL) (Short chain dehydrogenase/reductase family 25C member 2) (Short-chain dehydrogenase/reductase family member 4)	DHRS4_HUMAN	Q9BTZ2	DHRS4 SDR25C2 UNQ851/PRO1800	X	X	X	X	X
Isovaleryl-CoA dehydrogenase, mitochondrial (IVD) (EC 1.3.8.4)	IVD_HUMAN	P26440	IVD	X	X	X	X	X
Apolipoprotein D (Apo-D) (ApoD)	APOD_HUMAN	P05090	APOD	X	X	X	X	X
Immunoglobulin kappa variable 2D-28 (Ig kappa chain V-II region FR) (Ig kappa chain V-II region GM607) (Ig kappa chain V-II region MIL) (Ig kappa chain V-II region TEW)	KVD28_HUMAN	P01615	IGKV2D-28	X	X	X	X	X
Prohibitin-2 (B-cell receptor-associated protein BAP37) (D-prohibitin) (Repressor of estrogen receptor activity)	PHB2_HUMAN	Q99623	PHB2 BAP REA	X	X	X	X	X
Talin-1	TLN1_HUMAN	Q9Y490	TLN1 KIAA1027 TLN	X	X	X	X	X
Purine nucleoside phosphorylase (PNP) (EC 2.4.2.1) (Inosine phosphorylase) (Inosine-guanosine phosphorylase)	PNPH_HUMAN	P00491	PNP NP	X	X	X	X	X
Glycine N-acyltransferase-like protein 1 (EC 2.3.1.68) (Acyl-CoA:glycine N-acyltransferase-like protein 1) (Glutamine N-acyltransferase)	GLYL1_HUMAN	Q969I3	GLYATL1 GNAT	X	X	X	X	X
Cytoplasmic aconitate hydratase (Aconitase) (EC 4.2.1.3) (Citrate hydro-lyase) (Ferritin repressor protein) (Iron regulatory protein 1) (IRP1) (Iron-responsive element-binding protein 1) (IRE-BP 1)	ACOC_HUMAN	P21399	ACO1 IREB1	X	X	X	X	X
Phosphoserine aminotransferase (EC 2.6.1.52) (Phosphohydroxythreonine aminotransferase) (PSAT)	SERC_HUMAN	Q9Y617	PSAT1 PSA	X	X	X	X	X
Annexin A4 (35-beta calcimedin) (Annexin IV) (Annexin-4) (Carbohydrate-binding protein p33/p41) (Chromobindin-4) (Endonexin I) (Lipocortin IV) (P32.5) (PP4-X) (Placental anticoagulant protein II) (PAP-II) (Protein II)	ANXA4_HUMAN	P09525	ANXA4 ANX4	X	X	X	X	X
Serine hydroxymethyltransferase, mitochondrial (SHMT) (EC 2.1.2.1) (Glycine hydroxymethyltransferase) (Serine methylase)	GLYM_HUMAN	P34897	SHMT2	X	X	X	X	X
ATP synthase F(0) complex subunit B1, mitochondrial (ATP synthase peripheral stalk-membrane subunit b) (ATP synthase proton-transporting mitochondrial F(0) complex subunit B1) (ATP synthase subunit b) (ATPase subunit b)	AT5F1_HUMAN	P24539	ATP5PB ATP5F1	X	X	X	X	X
Dermcidin (EC 3.4.-.-) (Preproteolysin) [Cleaved into: Survival-promoting peptide; DCD-1]	DCD_HUMAN	P81605	DCD AIDD DSEP	X	X	X	X	X
Aldehyde dehydrogenase family 3 member A2 (EC 1.2.1.3) (EC 1.2.1.94) (Aldehyde dehydrogenase 10) (Fatty aldehyde dehydrogenase) (Microsomal aldehyde dehydrogenase)	AL3A2_HUMAN	P51648	ALDH3A2 ALDH10 FALDH	X	X	X	X	X
Coactosin-like protein	COTL1_HUMAN	Q14019	COTL1 CLP	X	X	X	X	X
Immunoglobulin kappa variable 3-20 (Ig kappa chain V-III region B6) (Ig kappa chain V-III region GOL) (Ig kappa chain V-III region HAH) (Ig kappa chain V-III region HIC) (Ig kappa chain V-III region IARC/BL41) (Ig kappa chain V-III region NG9) (Ig kappa chain V-III region SIE) (Ig kappa chain V-III region Ti) (Ig kappa chain V-III region WOL)	KV320_HUMAN	P01619	IGKV3-20	X	X	X	X	X
Fatty acid-binding protein, liver (Fatty acid-binding protein 1) (Liver-type fatty acid-binding protein) (L-FABP)	FABPL_HUMAN	P07148	FABP1 FABPL	X	X	X	X	X
Hemoglobin subunit beta (Beta-globin) (Hemoglobin beta chain) [Cleaved into: LVV-hemorphin-7; Spinorphin]	HBB_HUMAN	P68871	HBB	X	X	X	X	X
Hemopexin (Beta-1B-glycoprotein)	HEMO_HUMAN	P02790	HPX	X	X	X	X	X
3-hydroxyisobutyrate dehydrogenase, mitochondrial (HIBADH) (EC 1.1.1.31)	3HIDH_HUMAN	P31937	HIBADH	X	X	X	X	X
Ganglioside GM2 activator (Cerebroside sulfate activator protein) (GM2-AP) (Sphingolipid activator protein 3) (SAP-3) [Cleaved into: Ganglioside GM2 activator isoform short]	SAP3_HUMAN	P17900	GM2A	X	X	X	X	X
Prelamin-A/C [Cleaved into: Lamin-A/C (70 kDa lamin) (Renal carcinoma antigen NY-REN-32)]	LMNA_HUMAN	P02545	LMNA LMN1	X	X	X	X	X
Triokinase/FMN cyclase (Bifunctional ATP-dependent dihydroxyacetone kinase/FAD-AMP lyase (cyclizing)) [Includes: ATP-dependent dihydroxyacetone kinase (DHA kinase) (EC 2.7.1.28) (EC 2.7.1.29) (Glycerone kinase) (Triokinase) (Triose kinase); FAD-AMP lyase (cyclizing) (EC 4.6.1.15) (FAD-AMP lyase (cyclic FMN forming)) (FMN cyclase)]	TKFC_HUMAN	Q3LXA3	TKFC DAK	X	X	X	X	X
Flavin reductase (NADPH) (FR) (EC 1.5.1.30) (Biliverdin reductase B) (BVR-B) (EC 1.3.1.24) (Biliverdin-IX beta-reductase) (Green heme-binding protein) (GHBP) (NADPH-dependent diaphorase) (NADPH-flavin reductase) (FLR)	BLVRB_HUMAN	P30043	BLVRB FLR	X	X	X	X	X
Glutathione S-transferase omega-1 (GSTO-1) (EC 2.5.1.18) (Glutathione S-transferase omega 1-1) (GSTO 1-1) (Glutathione-dependent dehydroascorbate reductase) (EC 1.8.5.1) (Monomethylarsonic acid reductase) (MMA(V) reductase) (EC 1.20.4.2) (S-(Phenacyl)glutathione reductase) (SPG-R)	GSTO1_HUMAN	P78417	GSTO1 GSTTLP28	X	X	X	X	X
Haptoglobin (Zonulin) [Cleaved into: Haptoglobin alpha chain; Haptoglobin beta chain]	HPT_HUMAN	P00738	HP	X	X	X	X	X
Histone H1.4 (Histone H1b) (Histone H1s-4)	H14_HUMAN	P10412	H1-4 H1F4 HIST1H1E	X	X	X	X	X
Membrane-associated progesterone receptor component 1 (mPR) (Dap1) (IZA)	PGRC1_HUMAN	O00264	PGRMC1 HPR6.6 PGRMC	X	X	X	X	X
Long-chain-fatty-acid--CoA ligase 1 (EC 6.2.1.3) (Acyl-CoA synthetase 1) (ACS1) (Arachidonate--CoA ligase) (EC 6.2.1.15) (Long-chain acyl-CoA synthetase 1) (LACS 1) (Long-chain acyl-CoA synthetase 2) (LACS 2) (Long-chain fatty acid-CoA ligase 2) (Palmitoyl-CoA ligase 1) (Palmitoyl-CoA ligase 2) (Phytanate--CoA ligase) (EC 6.2.1.24)	ACSL1_HUMAN	P33121	ACSL1 FACL1 FACL2 LACS LACS1 LACS2	X	X	X	X	X
Hornerin	HORN_HUMAN	Q86YZ3	HRNR S100A18	X	X	X	X	X
Histone H4	H4_HUMAN	P62805	H4C1 H4/A H4FA HIST1H4A; H4C2 H4/I H4FI HIST1H4B; H4C3 H4/G H4FG HIST1H4C; H4C4 H4/B H4FB HIST1H4D; H4C5 H4/J H4FJ HIST1H4E; H4C6 H4/C H4FC HIST1H4F; H4C8 H4/H H4FH HIST1H4H; H4C9 H4/M H4FM HIST1H4I; H4C11 H4/E H4FE HIST1H4J; H4C12 H4/D H4FD HIST1H4K; H4C13 H4/K H4FK HIST1H4L; H4C14 H4/N H4F2 H4FN HIST2H4 HIST2H4A; H4C15 H4/O H4FO HIST2H4B; H4-16 HIST4H4	X	X	X	X	X
Uromodulin (Tamm-Horsfall urinary glycoprotein) (THP) [Cleaved into: Uromodulin, secreted form]	UROM_HUMAN	P07911	UMOD	X	X	X	X	X
Phosphatidylethanolamine-binding protein 1 (PEBP-1) (HCNPpp) (Neuropolypeptide h3) (Prostatic-binding protein) (Raf kinase inhibitor protein) (RKIP) [Cleaved into: Hippocampal cholinergic neurostimulating peptide (HCNP)]	PEBP1_HUMAN	P30086	PEBP1 PBP PEBP	X	X	X	X	X
Neutrophil defensin 3 (Defensin, alpha 3) (HNP-3) (HP-3) (HP3) [Cleaved into: HP 3-56; Neutrophil defensin 2 (HNP-2) (HP-2) (HP2)]	DEF3_HUMAN	P59666	DEFA3 DEF3	X	X	X	X	X
Myosin-9 (Cellular myosin heavy chain, type A) (Myosin heavy chain 9) (Myosin heavy chain, non-muscle IIa) (Non-muscle myosin heavy chain A) (NMMHC-A) (Non-muscle myosin heavy chain IIa) (NMMHC II-a) (NMMHC-IIA)	MYH9_HUMAN	P35579	MYH9	X	X	X	X	X
Protein NipSnap homolog 1 (NipSnap1)	NIPS1_HUMAN	Q9BPW8	NIPSNAP1	X	X	X	X	X
40S ribosomal protein SA (37 kDa laminin receptor precursor) (37LRP) (37/67 kDa laminin receptor) (LRP/LR) (67 kDa laminin receptor) (67LR) (Colon carcinoma laminin-binding protein) (Laminin receptor 1) (LamR) (Laminin-binding protein precursor p40) (LBP/p40) (Multidrug resistance-associated protein MGr1-Ag) (NEM/1CHD4) (Small ribosomal subunit protein uS2)	RSSA_HUMAN	P08865	RPSA LAMBR LAMR1	X	X	X	X	X
Aquaporin-1 (AQP-1) (Aquaporin-CHIP) (Urine water channel) (Water channel protein for red blood cells and kidney proximal tubule)	AQP1_HUMAN	P29972	AQP1 CHIP28	X	X	X	X	X
Glycerol-3-phosphate dehydrogenase [NAD(+)], cytoplasmic (GPD-C) (GPDH-C) (EC 1.1.1.8)	GPDA_HUMAN	P21695	GPD1	X	X	X	X	X
Glutathione reductase, mitochondrial (GR) (GRase) (EC 1.8.1.7)	GSHR_HUMAN	P00390	GSR GLUR GRD1	X	X	X	X	X
4-trimethylaminobutyraldehyde dehydrogenase (TMABA-DH) (TMABALDH) (EC 1.2.1.47) (Aldehyde dehydrogenase E3 isozyme) (Aldehyde dehydrogenase family 9 member A1) (EC 1.2.1.3) (Gamma-aminobutyraldehyde dehydrogenase) (EC 1.2.1.19) (R-aminobutyraldehyde dehydrogenase) [Cleaved into: 4-trimethylaminobutyraldehyde dehydrogenase, N-terminally processed]	AL9A1_HUMAN	P49189	ALDH9A1 ALDH4 ALDH7 ALDH9	X	X	X	X	X
Calreticulin (CRP55) (Calregulin) (Endoplasmic reticulum resident protein 60) (ERp60) (HACBP) (grp60)	CALR_HUMAN	P27797	CALR CRTC	X	X	X	X	X
3-ketoacyl-CoA thiolase, peroxisomal (EC 2.3.1.16) (Acetyl-CoA acyltransferase) (Beta-ketothiolase) (Peroxisomal 3-oxoacyl-CoA thiolase)	THIK_HUMAN	P09110	ACAA1 ACAA PTHIO	X	X	X	X	X
Retinal dehydrogenase 1 (RALDH 1) (RalDH1) (EC 1.2.1.-) (EC 1.2.1.36) (ALDH-E1) (ALHDII) (Aldehyde dehydrogenase family 1 member A1) (Aldehyde dehydrogenase, cytosolic)	AL1A1_HUMAN	P00352	ALDH1A1 ALDC ALDH1 PUMB1	X	X	X	X	X
Glyceraldehyde-3-phosphate dehydrogenase (GAPDH) (EC 1.2.1.12) (Peptidyl-cysteine S-nitrosylase GAPDH) (EC 2.6.99.-)	G3P_HUMAN	P04406	GAPDH GAPD CDABP0047 OK/SW-cl.12	X	X	X	X	X
2-oxoglutarate dehydrogenase, mitochondrial (EC 1.2.4.2) (2-oxoglutarate dehydrogenase complex component E1) (OGDC-E1) (Alpha-ketoglutarate dehydrogenase)	ODO1_HUMAN	Q02218	OGDH	X	X	X	X	X
Short/branched chain specific acyl-CoA dehydrogenase, mitochondrial (SBCAD) (EC 1.3.8.5) (2-methyl branched chain acyl-CoA dehydrogenase) (2-MEBCAD) (2-methylbutyryl-coenzyme A dehydrogenase) (2-methylbutyryl-CoA dehydrogenase)	ACDSB_HUMAN	P45954	ACADSB	X	X	X	X	X
Alcohol dehydrogenase class-3 (EC 1.1.1.1) (Alcohol dehydrogenase 5) (Alcohol dehydrogenase class chi chain) (Alcohol dehydrogenase class-III) (Glutathione-dependent formaldehyde dehydrogenase) (FALDH) (FDH) (GSH-FDH) (EC 1.1.1.-) (S-(hydroxymethyl)glutathione dehydrogenase) (EC 1.1.1.284)	ADHX_HUMAN	P11766	ADH5 ADHX FDH	X	X	X	X	X
Protein disulfide-isomerase A6 (EC 5.3.4.1) (Endoplasmic reticulum protein 5) (ER protein 5) (ERp5) (Protein disulfide isomerase P5) (Thioredoxin domain-containing protein 7)	PDIA6_HUMAN	Q15084	PDIA6 ERP5 P5 TXNDC7	X	X	X	X	X
Glutathione hydrolase 5 proenzyme (EC 3.4.19.13) (Gamma-glutamyl transpeptidase-related enzyme) (GGT-rel) (Gamma-glutamyltransferase 5) (GGT 5) (EC 2.3.2.2) (Gamma-glutamyltransferase-like activity 1) (Gamma-glutamyltranspeptidase 5) (Leukotriene-C4 hydrolase) (EC 3.4.19.14) [Cleaved into: Glutathione hydrolase 5 heavy chain; Glutathione hydrolase 5 light chain]	GGT5_HUMAN	P36269	GGT5 GGTLA1	X	X	X	X	X
Mitochondrial carrier homolog 2 (Met-induced mitochondrial protein)	MTCH2_HUMAN	Q9Y6C9	MTCH2 MIMP HSPC032	X	X	X	X	X
Alpha-1-acid glycoprotein 2 (AGP 2) (Orosomucoid-2) (OMD 2)	A1AG2_HUMAN	P19652	ORM2 AGP2	X	X	X	X	X
Tubulin beta-4B chain (Tubulin beta-2 chain) (Tubulin beta-2C chain)	TBB4B_HUMAN	P68371	TUBB4B TUBB2C	X	X	X	X	X
Heterogeneous nuclear ribonucleoprotein U (hnRNP U) (GRIP120) (Nuclear p120 ribonucleoprotein) (Scaffold-attachment factor A) (SAF-A) (p120) (pp120)	HNRPU_HUMAN	Q00839	HNRNPU C1orf199 HNRPU SAFA U21.1	X	X	X	X	X
Hemoglobin subunit alpha (Alpha-globin) (Hemoglobin alpha chain)	HBA_HUMAN	P69905	HBA1; HBA2	X	X	X	X	X
Heat shock protein HSP 90-alpha (Heat shock 86 kDa) (HSP 86) (HSP86) (Lipopolysaccharide-associated protein 2) (LAP-2) (LPS-associated protein 2) (Renal carcinoma antigen NY-REN-38)	HS90A_HUMAN	P07900	HSP90AA1 HSP90A HSPC1 HSPCA	X	X	X	X	X
Alpha-aminoadipic semialdehyde dehydrogenase (Alpha-AASA dehydrogenase) (EC 1.2.1.31) (Aldehyde dehydrogenase family 7 member A1) (EC 1.2.1.3) (Antiquitin-1) (Betaine aldehyde dehydrogenase) (EC 1.2.1.8) (Delta1-piperideine-6-carboxylate dehydrogenase) (P6c dehydrogenase)	AL7A1_HUMAN	P49419	ALDH7A1 ATQ1	X	X	X	X	X
Rab GDP dissociation inhibitor beta (Rab GDI beta) (Guanosine diphosphate dissociation inhibitor 2) (GDI-2)	GDIB_HUMAN	P50395	GDI2 RABGDIB	X	X	X	X	X
Quinone oxidoreductase (EC 1.6.5.5) (NADPH:quinone reductase) (Zeta-crystallin)	QOR_HUMAN	Q08257	CRYZ	X	X	X	X	X
Glycine N-acyltransferase (EC 2.3.1.13) (Acyl-CoA:glycine N-acyltransferase) (AAc) (Aralkyl acyl-CoA N-acyltransferase) (Aralkyl acyl-CoA:amino acid N-acyltransferase) (Benzoyl-coenzyme A:glycine N-acyltransferase) (Glycine N-benzoyltransferase) (EC 2.3.1.71) (HRP-1(CLP))	GLYAT_HUMAN	Q6IB77	GLYAT ACGNAT CAT GAT	X	X	X	X	X
Apolipoprotein C-III (Apo-CIII) (ApoC-III) (Apolipoprotein C3)	APOC3_HUMAN	P02656	APOC3	X	X		X	X
Succinyl-CoA:3-ketoacid coenzyme A transferase 1, mitochondrial (EC 2.8.3.5) (3-oxoacid CoA-transferase 1) (Somatic-type succinyl-CoA:3-oxoacid CoA-transferase) (SCOT-s)	SCOT1_HUMAN	P55809	OXCT1 OXCT SCOT	X	X		X	X
Acylpyruvase FAHD1, mitochondrial (EC 3.7.1.5) (Fumarylacetoacetate hydrolase domain-containing protein 1) (FAH domain-containing protein 1) (Oxaloacetate decarboxylase) (OAA decarboxylase) (EC 4.1.1.112) (YisK-like protein)	FAHD1_HUMAN	Q6P587	FAHD1 C16orf36 YISKL	X	X		X	X
Angiotensinogen (Serpin A8) [Cleaved into: Angiotensin-1 (Angiotensin 1-10) (Angiotensin I) (Ang I); Angiotensin-2 (Angiotensin 1-8) (Angiotensin II) (Ang II); Angiotensin-3 (Angiotensin 2-8) (Angiotensin III) (Ang III) (Des-Asp[1]-angiotensin II); Angiotensin-4 (Angiotensin 3-8) (Angiotensin IV) (Ang IV); Angiotensin 1-9; Angiotensin 1-7; Angiotensin 1-5; Angiotensin 1-4]	ANGT_HUMAN	P01019	AGT SERPINA8	X	X		X	X
60S acidic ribosomal protein P0 (60S ribosomal protein L10E) (Large ribosomal subunit protein uL10)	RLA0_HUMAN	P05388	RPLP0	X	X		X	X
Adenine phosphoribosyltransferase (APRT) (EC 2.4.2.7)	APT_HUMAN	P07741	APRT	X	X		X	X
Pterin-4-alpha-carbinolamine dehydratase (PHS) (EC 4.2.1.96) (4-alpha-hydroxy-tetrahydropterin dehydratase) (Dimerization cofactor of hepatocyte nuclear factor 1-alpha) (DCoH) (Dimerization cofactor of HNF1) (Phenylalanine hydroxylase-stimulating protein) (Pterin carbinolamine dehydratase) (PCD)	PHS_HUMAN	P61457	PCBD1 DCOH PCBD	X	X		X	X
PDZ and LIM domain protein 2 (PDZ-LIM protein mystique)	PDLI2_HUMAN	Q96JY6	PDLIM2 PP6345	X	X		X	X
T-complex protein 1 subunit beta (TCP-1-beta) (CCT-beta)	TCPB_HUMAN	P78371	CCT2 99D8.1 CCTB	X	X		X	X
Pyridoxal kinase (EC 2.7.1.35) (Pyridoxine kinase)	PDXK_HUMAN	O00764	PDXK C21orf124 C21orf97 PKH PNK PRED79	X	X		X	X
Cytochrome b-c1 complex subunit 8 (Complex III subunit 8) (Complex III subunit VIII) (Ubiquinol-cytochrome c reductase complex 9.5 kDa protein) (Ubiquinol-cytochrome c reductase complex ubiquinone-binding protein QP-C)	QCR8_HUMAN	O14949	UQCRQ	X	X		X	X
Radixin	RADI_HUMAN	P35241	RDX	X	X		X	X
ATPase inhibitor, mitochondrial (ATP synthase F1 subunit epsilon) (Inhibitor of F(1)F(o)-ATPase) (IF(1)) (IF1)	ATIF1_HUMAN	Q9UII2	ATP5IF1 ATPI ATPIF1	X	X		X	X
T-complex protein 1 subunit eta (TCP-1-eta) (CCT-eta) (HIV-1 Nef-interacting protein) [Cleaved into: T-complex protein 1 subunit eta, N-terminally processed]	TCPH_HUMAN	Q99832	CCT7 CCTH NIP7-1	X	X		X	X
Actin, aortic smooth muscle (Alpha-actin-2) (Cell growth-inhibiting gene 46 protein) [Cleaved into: Actin, aortic smooth muscle, intermediate form]	ACTA_HUMAN	P62736	ACTA2 ACTSA ACTVS GIG46	X	X		X	X
Putative L-aspartate dehydrogenase (EC 1.4.1.21) (Aspartate dehydrogenase domain-containing protein)	ASPD_HUMAN	A6ND91	ASPDH	X	X		X	X
NADH dehydrogenase [ubiquinone] 1 alpha subcomplex subunit 13 (Cell death regulatory protein GRIM-19) (Complex I-B16.6) (CI-B16.6) (Gene associated with retinoic and interferon-induced mortality 19 protein) (GRIM-19) (Gene associated with retinoic and IFN-induced mortality 19 protein) (NADH-ubiquinone oxidoreductase B16.6 subunit)	NDUAD_HUMAN	Q9P0J0	NDUFA13 GRIM19 CDA016 CGI-39	X	X		X	X
Amine oxidase [flavin-containing] A (EC 1.4.3.4) (Monoamine oxidase type A) (MAO-A)	AOFA_HUMAN	P21397	MAOA	X	X		X	X
D-amino-acid oxidase (DAAO) (DAMOX) (DAO) (EC 1.4.3.3)	OXDA_HUMAN	P14920	DAO DAMOX	X	X		X	X
Ras-related protein Rab-7a	RAB7A_HUMAN	P51149	RAB7A RAB7	X	X		X	X
Histone H2A type 2-B	H2A2B_HUMAN	Q8IUE6	HIST2H2AB	X	X		X	X
ATP-dependent RNA helicase DDX1 (EC 3.6.4.13) (DEAD box protein 1) (DEAD box protein retinoblastoma) (DBP-RB)	DDX1_HUMAN	Q92499	DDX1	X	X		X	X
Acyl-coenzyme A thioesterase 2, mitochondrial (Acyl-CoA thioesterase 2) (EC 3.1.2.2) (Acyl-coenzyme A thioester hydrolase 2a) (CTE-Ia) (Long-chain acyl-CoA thioesterase 2) (ZAP128)	ACOT2_HUMAN	P49753	ACOT2 PTE2 PTE2A	X	X		X	X
Dihydrolipoyllysine-residue acetyltransferase component of pyruvate dehydrogenase complex, mitochondrial (EC 2.3.1.12) (70 kDa mitochondrial autoantigen of primary biliary cirrhosis) (PBC) (Dihydrolipoamide acetyltransferase component of pyruvate dehydrogenase complex) (M2 antigen complex 70 kDa subunit) (Pyruvate dehydrogenase complex component E2) (PDC-E2) (PDCE2)	ODP2_HUMAN	P10515	DLAT DLTA	X	X		X	X
Immunoglobulin kappa variable 4-1 (Ig kappa chain V-IV region B17) (Ig kappa chain V-IV region JI) (Ig kappa chain V-IV region Len) (Ig kappa chain V-IV region STH)	KV401_HUMAN	P06312	IGKV4-1	X	X		X	X
RNA-binding motif protein, X chromosome (Glycoprotein p43) (Heterogeneous nuclear ribonucleoprotein G) (hnRNP G) [Cleaved into: RNA-binding motif protein, X chromosome, N-terminally processed]	RBMX_HUMAN	P38159	RBMX HNRPG RBMXP1	X	X		X	X
Core histone macro-H2A.1 (Histone macroH2A1) (mH2A1) (Histone H2A.y) (H2A/y) (Medulloblastoma antigen MU-MB-50.205)	H2AY_HUMAN	O75367	MACROH2A1 H2AFY	X	X		X	X
Filamin-B (FLN-B) (ABP-278) (ABP-280 homolog) (Actin-binding-like protein) (Beta-filamin) (Filamin homolog 1) (Fh1) (Filamin-3) (Thyroid autoantigen) (Truncated actin-binding protein) (Truncated ABP)	FLNB_HUMAN	O75369	FLNB FLN1L FLN3 TABP TAP	X	X		X	X
NADH dehydrogenase [ubiquinone] 1 alpha subcomplex subunit 10, mitochondrial (Complex I-42kD) (CI-42kD) (NADH-ubiquinone oxidoreductase 42 kDa subunit)	NDUAA_HUMAN	O95299	NDUFA10	X	X		X	X
Protein NipSnap homolog 2 (NipSnap2) (Glioblastoma-amplified sequence)	NIPS2_HUMAN	O75323	NIPSNAP2 GBAS	X	X		X	X
Inositol oxygenase (EC 1.13.99.1) (Aldehyde reductase-like 6) (Kidney-specific protein 32) (Myo-inositol oxygenase) (MI oxygenase) (Renal-specific oxidoreductase)	MIOX_HUMAN	Q9UGB7	MIOX ALDRL6 KSP32 RSOR	X	X		X	X
Isochorismatase domain-containing protein 2	ISOC2_HUMAN	Q96AB3	ISOC2	X	X		X	X
Isobutyryl-CoA dehydrogenase, mitochondrial (IBDH) (EC 1.3.8.-) (Activator-recruited cofactor 42 kDa component) (ARC42) (Acyl-CoA dehydrogenase family member 8) (ACAD-8)	ACAD8_HUMAN	Q9UKU7	ACAD8 ARC42 IBD	X	X		X	X
Cytochrome b-c1 complex subunit Rieske, mitochondrial (EC 7.1.1.8) (Complex III subunit 5) (Cytochrome b-c1 complex subunit 5) (Rieske iron-sulfur protein) (RISP) (Rieske protein UQCRFS1) (Ubiquinol-cytochrome c reductase iron-sulfur subunit) [Cleaved into: Cytochrome b-c1 complex subunit 9 (Su9) (Subunit 9) (8 kDa subunit 9) (Complex III subunit IX) (Cytochrome b-c1 complex subunit 11) (UQCRFS1 …	UCRI_HUMAN	P47985	UQCRFS1	X	X		X	X
Protein S100-A11 (Calgizzarin) (Metastatic lymph node gene 70 protein) (MLN 70) (Protein S100-C) (S100 calcium-binding protein A11) [Cleaved into: Protein S100-A11, N-terminally processed]	S10AB_HUMAN	P31949	S100A11 MLN70 S100C	X	X		X	X
Beta-2-glycoprotein 1 (APC inhibitor) (Activated protein C-binding protein) (Anticardiolipin cofactor) (Apolipoprotein H) (Apo-H) (Beta-2-glycoprotein I) (B2GPI) (Beta(2)GPI)	APOH_HUMAN	P02749	APOH B2G1	X	X		X	X
NADH dehydrogenase [ubiquinone] 1 beta subcomplex subunit 10 (Complex I-PDSW) (CI-PDSW) (NADH-ubiquinone oxidoreductase PDSW subunit)	NDUBA_HUMAN	O96000	NDUFB10	X	X		X	X
60S ribosomal protein L7 (Large ribosomal subunit protein uL30)	RL7_HUMAN	P18124	RPL7	X	X		X	X
ADP-ribosylation factor 3	ARF3_HUMAN	P61204	ARF3	X	X		X	X
60S ribosomal protein L4 (60S ribosomal protein L1) (Large ribosomal subunit protein uL4)	RL4_HUMAN	P36578	RPL4 RPL1	X	X		X	X
Proteasome subunit alpha type-2 (EC 3.4.25.1) (Macropain subunit C3) (Multicatalytic endopeptidase complex subunit C3) (Proteasome component C3)	PSA2_HUMAN	P25787	PSMA2 HC3 PSC3	X	X		X	X
Nucleoside diphosphate kinase B (NDK B) (NDP kinase B) (EC 2.7.4.6) (C-myc purine-binding transcription factor PUF) (Histidine protein kinase NDKB) (EC 2.7.13.3) (nm23-H2)	NDKB_HUMAN	P22392	NME2 NM23B	X	X		X	X
Polypyrimidine tract-binding protein 1 (PTB) (57 kDa RNA-binding protein PPTB-1) (Heterogeneous nuclear ribonucleoprotein I) (hnRNP I)	PTBP1_HUMAN	P26599	PTBP1 PTB	X	X		X	X
Elongation factor 1-beta (EF-1-beta)	EF1B_HUMAN	P24534	EEF1B2 EEF1B EF1B	X	X		X	X
Tripeptidyl-peptidase 1 (TPP-1) (EC 3.4.14.9) (Cell growth-inhibiting gene 1 protein) (Lysosomal pepstatin-insensitive protease) (LPIC) (Tripeptidyl aminopeptidase) (Tripeptidyl-peptidase I) (TPP-I)	TPP1_HUMAN	O14773	TPP1 CLN2 GIG1 UNQ267/PRO304	X	X		X	X
Serpin B6 (Cytoplasmic antiproteinase) (CAP) (Peptidase inhibitor 6) (PI-6) (Placental thrombin inhibitor)	SPB6_HUMAN	P35237	SERPINB6 PI6 PTI	X	X		X	X
Vitamin D-binding protein (DBP) (VDB) (Gc protein-derived macrophage activating factor) (Gc-MAF) (GcMAF) (Gc-globulin) (Group-specific component) (Gc) (Vitamin D-binding protein-macrophage activating factor) (DBP-maf)	VTDB_HUMAN	P02774	GC	X	X		X	X
Ceruloplasmin (EC 1.16.3.1) (Ferroxidase)	CERU_HUMAN	P00450	CP	X	X		X	X
40S ribosomal protein S3 (EC 4.2.99.18) (Small ribosomal subunit protein uS3)	RS3_HUMAN	P23396	RPS3 OK/SW-cl.26	X	X		X	X
Estradiol 17-beta-dehydrogenase 8 (EC 1.1.1.62) (17-beta-hydroxysteroid dehydrogenase 8) (17-beta-HSD 8) (3-ketoacyl-[acyl-carrier-protein] reductase alpha subunit) (KAR alpha subunit) (3-oxoacyl-[acyl-carrier-protein] reductase) (EC 1.1.1.-) (Protein Ke6) (Ke-6) (Really interesting new gene 2 protein) (Short chain dehydrogenase/reductase family 30C member 1) (Testosterone 17-beta-dehydrogenase 8…	DHB8_HUMAN	Q92506	HSD17B8 FABGL HKE6 RING2 SDR30C1	X	X		X	X
Sarcosine dehydrogenase, mitochondrial (SarDH) (EC 1.5.8.3) (BPR-2)	SARDH_HUMAN	Q9UL12	SARDH DMGDHL1	X	X		X	X
N-acyl-aromatic-L-amino acid amidohydrolase (carboxylate-forming) (EC 3.5.1.114) (Acylase III) (Aminoacylase-3) (ACY-3) (Aspartoacylase-2) (Hepatitis C virus core-binding protein 1) (HCBP1) (HCV core-binding protein 1)	ACY3_HUMAN	Q96HD9	ACY3 ASPA2	X	X		X	X
NADH-cytochrome b5 reductase 3 (B5R) (Cytochrome b5 reductase) (EC 1.6.2.2) (Diaphorase-1) [Cleaved into: NADH-cytochrome b5 reductase 3 membrane-bound form; NADH-cytochrome b5 reductase 3 soluble form]	NB5R3_HUMAN	P00387	CYB5R3 DIA1	X	X		X	X
40S ribosomal protein S4, X isoform (SCR10) (Single copy abundant mRNA protein) (Small ribosomal subunit protein eS4)	RS4X_HUMAN	P62701	RPS4X CCG2 RPS4 SCAR	X	X		X	X
Methylcrotonoyl-CoA carboxylase beta chain, mitochondrial (MCCase subunit beta) (EC 6.4.1.4) (3-methylcrotonyl-CoA carboxylase 2) (3-methylcrotonyl-CoA carboxylase non-biotin-containing subunit) (3-methylcrotonyl-CoA:carbon dioxide ligase subunit beta)	MCCB_HUMAN	Q9HCC0	MCCC2 MCCB	X	X		X	X
Eukaryotic initiation factor 4A-II (eIF-4A-II) (eIF4A-II) (EC 3.6.4.13) (ATP-dependent RNA helicase eIF4A-2)	IF4A2_HUMAN	Q14240	EIF4A2 DDX2B EIF4F	X	X		X	X
Acylamino-acid-releasing enzyme (AARE) (EC 3.4.19.1) (Acyl-peptide hydrolase) (APH) (Acylaminoacyl-peptidase) (Oxidized protein hydrolase) (OPH)	ACPH_HUMAN	P13798	APEH D3F15S2 D3S48E DNF15S2	X	X		X	X
Ras-related protein Rab-10	RAB10_HUMAN	P61026	RAB10	X	X		X	X
Lon protease homolog, mitochondrial (EC 3.4.21.53) (LONHs) (Lon protease-like protein) (LONP) (Mitochondrial ATP-dependent protease Lon) (Serine protease 15)	LONM_HUMAN	P36776	LONP1 PRSS15	X	X		X	X
Chloride intracellular channel protein 1 (Chloride channel ABP) (Nuclear chloride ion channel 27) (NCC27) (Regulatory nuclear chloride ion channel protein) (hRNCC)	CLIC1_HUMAN	O00299	CLIC1 G6 NCC27	X	X		X	X
Heterogeneous nuclear ribonucleoprotein Q (hnRNP Q) (Glycine- and tyrosine-rich RNA-binding protein) (GRY-RBP) (NS1-associated protein 1) (Synaptotagmin-binding, cytoplasmic RNA-interacting protein)	HNRPQ_HUMAN	O60506	SYNCRIP HNRPQ NSAP1	X	X		X	X
40S ribosomal protein S10 (Small ribosomal subunit protein eS10)	RS10_HUMAN	P46783	RPS10	X	X		X	X
40S ribosomal protein S6 (Phosphoprotein NP33) (Small ribosomal subunit protein eS6)	RS6_HUMAN	P62753	RPS6 OK/SW-cl.2	X	X		X	X
Tissue alpha-L-fucosidase (EC 3.2.1.51) (Alpha-L-fucosidase I) (Alpha-L-fucoside fucohydrolase 1) (Alpha-L-fucosidase 1)	FUCO_HUMAN	P04066	FUCA1 Nbla10230	X	X		X	X
UDP-glucose 6-dehydrogenase (UDP-Glc dehydrogenase) (UDP-GlcDH) (UDPGDH) (EC 1.1.1.22)	UGDH_HUMAN	O60701	UGDH	X	X		X	X
Myosin light polypeptide 6 (17 kDa myosin light chain) (LC17) (Myosin light chain 3) (MLC-3) (Myosin light chain alkali 3) (Myosin light chain A3) (Smooth muscle and nonmuscle myosin light chain alkali 6)	MYL6_HUMAN	P60660	MYL6	X	X		X	X
DNA-(apurinic or apyrimidinic site) lyase (EC 3.1.-.-) (EC 4.2.99.18) (APEX nuclease) (APEN) (Apurinic-apyrimidinic endonuclease 1) (AP endonuclease 1) (APE-1) (REF-1) (Redox factor-1) [Cleaved into: DNA-(apurinic or apyrimidinic site) lyase, mitochondrial]	APEX1_HUMAN	P27695	APEX1 APE APE1 APEX APX HAP1 REF1	X	X		X	X
Methylcrotonoyl-CoA carboxylase subunit alpha, mitochondrial (MCCase subunit alpha) (EC 6.4.1.4) (3-methylcrotonyl-CoA carboxylase 1) (3-methylcrotonyl-CoA carboxylase biotin-containing subunit) (3-methylcrotonyl-CoA:carbon dioxide ligase subunit alpha)	MCCA_HUMAN	Q96RQ3	MCCC1 MCCA	X	X		X	X
Calcium-binding mitochondrial carrier protein Aralar2 (Citrin) (Mitochondrial aspartate glutamate carrier 2) (Solute carrier family 25 member 13)	CMC2_HUMAN	Q9UJS0	SLC25A13 ARALAR2	X	X		X	X
Cytochrome c oxidase subunit 7A2, mitochondrial (Cytochrome c oxidase subunit VIIa-liver/heart) (Cytochrome c oxidase subunit VIIa-L) (Cytochrome c oxidase subunit VIIaL)	CX7A2_HUMAN	P14406	COX7A2 COX7AL	X	X		X	X
Immunoglobulin lambda-like polypeptide 5 (G lambda-1) (Germline immunoglobulin lambda 1)	IGLL5_HUMAN	B9A064	IGLL5	X	X		X	X
Disabled homolog 2 (Adaptor molecule disabled-2) (Differentially expressed in ovarian carcinoma 2) (DOC-2) (Differentially-expressed protein 2)	DAB2_HUMAN	P98082	DAB2 DOC2	X	X		X	X
Pyridoxine-5'-phosphate oxidase (EC 1.4.3.5) (Pyridoxamine-phosphate oxidase)	PNPO_HUMAN	Q9NVS9	PNPO	X	X		X	X
WD repeat-containing protein 1 (Actin-interacting protein 1) (AIP1) (NORI-1)	WDR1_HUMAN	O75083	WDR1	X	X		X	X
Dermatopontin (Tyrosine-rich acidic matrix protein) (TRAMP)	DERM_HUMAN	Q07507	DPT	X	X		X	X
Leukotriene A-4 hydrolase (LTA-4 hydrolase) (EC 3.3.2.6) (Leukotriene A(4) hydrolase)	LKHA4_HUMAN	P09960	LTA4H LTA4	X	X		X	X
6-phosphogluconate dehydrogenase, decarboxylating (EC 1.1.1.44)	6PGD_HUMAN	P52209	PGD PGDH	X	X		X	X
40S ribosomal protein S9 (Small ribosomal subunit protein uS4)	RS9_HUMAN	P46781	RPS9	X	X		X	X
Reticulon-4 (Foocen) (Neurite outgrowth inhibitor) (Nogo protein) (Neuroendocrine-specific protein) (NSP) (Neuroendocrine-specific protein C homolog) (RTN-x) (Reticulon-5)	RTN4_HUMAN	Q9NQC3	RTN4 KIAA0886 NOGO My043 SP1507	X	X		X	X
60S ribosomal protein L24 (60S ribosomal protein L30) (Large ribosomal subunit protein eL24)	RL24_HUMAN	P83731	RPL24	X	X		X	X
Immunoglobulin heavy constant gamma 4 (Ig gamma-4 chain C region)	IGHG4_HUMAN	P01861	IGHG4	X	X		X	X
cAMP-dependent protein kinase type II-alpha regulatory subunit	KAP2_HUMAN	P13861	PRKAR2A PKR2 PRKAR2	X	X		X	X
Ubiquinone biosynthesis protein COQ9, mitochondrial	COQ9_HUMAN	O75208	COQ9 C16orf49 HSPC326 PSEC0129	X	X		X	X
2',3'-cyclic-nucleotide 3'-phosphodiesterase (CNP) (CNPase) (EC 3.1.4.37)	CN37_HUMAN	P09543	CNP	X	X		X	X
Cytochrome b-c1 complex subunit 7 (Complex III subunit 7) (Complex III subunit VII) (QP-C) (Ubiquinol-cytochrome c reductase complex 14 kDa protein)	QCR7_HUMAN	P14927	UQCRB UQBP	X	X		X	X
D-dopachrome decarboxylase (EC 4.1.1.84) (D-dopachrome tautomerase) (Phenylpyruvate tautomerase II)	DOPD_HUMAN	P30046	DDT	X	X		X	X
Metallothionein-1X (MT-1X) (Metallothionein-IX) (MT-IX)	MT1X_HUMAN	P80297	MT1X	X	X		X	X
NPC intracellular cholesterol transporter 2 (Epididymal secretory protein E1) (Human epididymis-specific protein 1) (He1) (Niemann-Pick disease type C2 protein)	NPC2_HUMAN	P61916	NPC2 HE1	X	X		X	X
40S ribosomal protein S2 (40S ribosomal protein S4) (Protein LLRep3) (Small ribosomal subunit protein uS5)	RS2_HUMAN	P15880	RPS2 RPS4	X	X		X	X
Cytochrome c1, heme protein, mitochondrial (EC 7.1.1.8) (Complex III subunit 4) (Complex III subunit IV) (Cytochrome b-c1 complex subunit 4) (Ubiquinol-cytochrome-c reductase complex cytochrome c1 subunit) (Cytochrome c-1)	CY1_HUMAN	P08574	CYC1	X	X		X	X
Ribonuclease inhibitor (Placental ribonuclease inhibitor) (Placental RNase inhibitor) (Ribonuclease/angiogenin inhibitor 1) (RAI)	RINI_HUMAN	P13489	RNH1 PRI RNH	X	X		X	X
Ferrochelatase, mitochondrial (EC 4.99.1.1) (Heme synthase) (Protoheme ferro-lyase)	HEMH_HUMAN	P22830	FECH	X	X		X	X
Sorting nexin-3 (Protein SDP3)	SNX3_HUMAN	O60493	SNX3	X	X		X	X
Obg-like ATPase 1 (DNA damage-regulated overexpressed in cancer 45) (DOC45) (GTP-binding protein 9)	OLA1_HUMAN	Q9NTK5	OLA1 GTPBP9 PRO2455 PTD004	X	X		X	X
V-type proton ATPase subunit D (V-ATPase subunit D) (V-ATPase 28 kDa accessory protein) (Vacuolar proton pump subunit D)	VATD_HUMAN	Q9Y5K8	ATP6V1D ATP6M VATD	X	X		X	X
Complement component 1 Q subcomponent-binding protein, mitochondrial (ASF/SF2-associated protein p32) (Glycoprotein gC1qBP) (C1qBP) (Hyaluronan-binding protein 1) (Mitochondrial matrix protein p32) (gC1q-R protein) (p33) (SF2AP32)	C1QBP_HUMAN	Q07021	C1QBP GC1QBP HABP1 SF2P32	X	X		X	X
Macrophage-capping protein (Actin regulatory protein CAP-G)	CAPG_HUMAN	P40121	CAPG AFCP MCP	X	X		X	X
Proteasome subunit alpha type-5 (EC 3.4.25.1) (Macropain zeta chain) (Multicatalytic endopeptidase complex zeta chain) (Proteasome zeta chain)	PSA5_HUMAN	P28066	PSMA5	X	X		X	X
GTP:AMP phosphotransferase AK3, mitochondrial (EC 2.7.4.10) (Adenylate kinase 3) (AK 3) (Adenylate kinase 3 alpha-like 1)	KAD3_HUMAN	Q9UIJ7	AK3 AK3L1 AK6 AKL3L	X	X		X	X
NAD(P) transhydrogenase, mitochondrial (EC 7.1.1.1) (Nicotinamide nucleotide transhydrogenase) (Pyridine nucleotide transhydrogenase)	NNTM_HUMAN	Q13423	NNT	X	X		X	X
Galactokinase (EC 2.7.1.6) (Galactose kinase)	GALK1_HUMAN	P51570	GALK1 GALK	X	X		X	X
Interleukin enhancer-binding factor 2 (Nuclear factor of activated T-cells 45 kDa)	ILF2_HUMAN	Q12905	ILF2 NF45 PRO3063	X	X		X	X
Serine/threonine-protein phosphatase 2A 65 kDa regulatory subunit A alpha isoform (Medium tumor antigen-associated 61 kDa protein) (PP2A subunit A isoform PR65-alpha) (PP2A subunit A isoform R1-alpha)	2AAA_HUMAN	P30153	PPP2R1A	X	X		X	X
S-formylglutathione hydrolase (FGH) (EC 3.1.2.12) (Esterase D) (Methylumbelliferyl-acetate deacetylase) (EC 3.1.1.56)	ESTD_HUMAN	P10768	ESD	X	X		X	X
Tubulin alpha-1A chain (Alpha-tubulin 3) (Tubulin B-alpha-1) (Tubulin alpha-3 chain) [Cleaved into: Detyrosinated tubulin alpha-1A chain]	TBA1A_HUMAN	Q71U36	TUBA1A TUBA3	X	X		X	X
NADH dehydrogenase [ubiquinone] flavoprotein 1, mitochondrial (EC 1.6.99.3) (EC 7.1.1.2) (Complex I-51kD) (CI-51kD) (NADH dehydrogenase flavoprotein 1) (NADH-ubiquinone oxidoreductase 51 kDa subunit)	NDUV1_HUMAN	P49821	NDUFV1 UQOR1	X	X		X	X
Guanine nucleotide-binding protein G(I)/G(S)/G(T) subunit beta-2 (G protein subunit beta-2) (Transducin beta chain 2)	GBB2_HUMAN	P62879	GNB2	X	X		X	X
40S ribosomal protein S14 (Small ribosomal subunit protein uS11)	RS14_HUMAN	P62263	RPS14 PRO2640	X	X		X	X
NADH dehydrogenase [ubiquinone] 1 alpha subcomplex subunit 9, mitochondrial (Complex I-39kD) (CI-39kD) (NADH-ubiquinone oxidoreductase 39 kDa subunit)	NDUA9_HUMAN	Q16795	NDUFA9 NDUFS2L	X	X		X	X
14-3-3 protein gamma (Protein kinase C inhibitor protein 1) (KCIP-1) [Cleaved into: 14-3-3 protein gamma, N-terminally processed]	1433G_HUMAN	P61981	YWHAG	X	X		X	X
Proteasome subunit alpha type-1 (EC 3.4.25.1) (30 kDa prosomal protein) (PROS-30) (Macropain subunit C2) (Multicatalytic endopeptidase complex subunit C2) (Proteasome component C2) (Proteasome nu chain)	PSA1_HUMAN	P25786	PSMA1 HC2 NU PROS30 PSC2	X	X		X	X
Neutral alpha-glucosidase AB (EC 3.2.1.207) (Alpha-glucosidase 2) (Glucosidase II subunit alpha)	GANAB_HUMAN	Q14697	GANAB G2AN KIAA0088	X	X		X	X
Ras-related protein Rab-1A (YPT1-related protein)	RAB1A_HUMAN	P62820	RAB1A RAB1	X	X		X	X
Adenylate kinase isoenzyme 1 (AK 1) (EC 2.7.4.3) (EC 2.7.4.6) (ATP-AMP transphosphorylase 1) (ATP:AMP phosphotransferase) (Adenylate monophosphate kinase) (Myokinase)	KAD1_HUMAN	P00568	AK1	X	X		X	X
60S ribosomal protein L19 (Large ribosomal subunit protein eL19)	RL19_HUMAN	P84098	RPL19	X	X		X	X
Protein NDRG1 (Differentiation-related gene 1 protein) (DRG-1) (N-myc downstream-regulated gene 1 protein) (Nickel-specific induction protein Cap43) (Reducing agents and tunicamycin-responsive protein) (RTP) (Rit42)	NDRG1_HUMAN	Q92597	NDRG1 CAP43 DRG1 RTP	X	X		X	X
Mitochondrial dicarboxylate carrier (Solute carrier family 25 member 10)	DIC_HUMAN	Q9UBX3	SLC25A10 DIC	X	X		X	X
Sepiapterin reductase (SPR) (EC 1.1.1.153)	SPRE_HUMAN	P35270	SPR	X	X		X	X
Cathepsin B (EC 3.4.22.1) (APP secretase) (APPS) (Cathepsin B1) [Cleaved into: Cathepsin B light chain; Cathepsin B heavy chain]	CATB_HUMAN	P07858	CTSB CPSB	X	X		X	X
Rho GDP-dissociation inhibitor 1 (Rho GDI 1) (Rho-GDI alpha)	GDIR1_HUMAN	P52565	ARHGDIA GDIA1	X	X		X	X
Acid ceramidase (AC) (ACDase) (Acid CDase) (EC 3.5.1.23) (Acylsphingosine deacylase) (N-acylethanolamine hydrolase ASAH1) (EC 3.5.1.-) (N-acylsphingosine amidohydrolase) (Putative 32 kDa heart protein) (PHP32) [Cleaved into: Acid ceramidase subunit alpha; Acid ceramidase subunit beta]	ASAH1_HUMAN	Q13510	ASAH1 ASAH HSD-33 HSD33	X	X		X	X
40S ribosomal protein S18 (Ke-3) (Ke3) (Small ribosomal subunit protein uS13)	RS18_HUMAN	P62269	RPS18 D6S218E	X	X		X	X
Isocitrate dehydrogenase [NAD] subunit alpha, mitochondrial (EC 1.1.1.41) (Isocitric dehydrogenase subunit alpha) (NAD(+)-specific ICDH subunit alpha)	IDH3A_HUMAN	P50213	IDH3A	X	X		X	X
NADH dehydrogenase [ubiquinone] 1 alpha subcomplex subunit 5 (Complex I subunit B13) (Complex I-13kD-B) (CI-13kD-B) (NADH-ubiquinone oxidoreductase 13 kDa-B subunit)	NDUA5_HUMAN	Q16718	NDUFA5	X	X		X	X
Platelet-activating factor acetylhydrolase IB subunit beta (EC 3.1.1.47) (PAF acetylhydrolase 30 kDa subunit) (PAF-AH 30 kDa subunit) (PAF-AH subunit beta) (PAFAH subunit beta)	PA1B2_HUMAN	P68402	PAFAH1B2 PAFAHB	X	X		X	X
Sideroflexin-1	SFXN1_HUMAN	Q9H9B4	SFXN1	X	X		X	X
Acyl-coenzyme A thioesterase 13 (Acyl-CoA thioesterase 13) (EC 3.1.2.-) (Thioesterase superfamily member 2) [Cleaved into: Acyl-coenzyme A thioesterase 13, N-terminally processed]	ACO13_HUMAN	Q9NPJ3	ACOT13 THEM2 HT012 PNAS-27	X	X		X	X
Spliceosome RNA helicase DDX39B (EC 3.6.4.13) (56 kDa U2AF65-associated protein) (ATP-dependent RNA helicase p47) (DEAD box protein UAP56) (HLA-B-associated transcript 1 protein)	DX39B_HUMAN	Q13838	DDX39B BAT1 UAP56	X	X		X	X
Tubulointerstitial nephritis antigen-like (Glucocorticoid-inducible protein 5) (Oxidized LDL-responsive gene 2 protein) (OLRG-2) (Tubulointerstitial nephritis antigen-related protein) (TIN Ag-related protein) (TIN-Ag-RP)	TINAL_HUMAN	Q9GZM7	TINAGL1 GIS5 LCN7 OLRG2 TINAGL PP6614 PSEC0088 UNQ204/PRO230	X	X		X	X
Methylglutaconyl-CoA hydratase, mitochondrial (EC 4.2.1.18) (AU-specific RNA-binding enoyl-CoA hydratase) (AU-binding protein/enoyl-CoA hydratase) (Itaconyl-CoA hydratase) (EC 4.2.1.56)	AUHM_HUMAN	Q13825	AUH	X	X		X	X
Histidine triad nucleotide-binding protein 2, mitochondrial (HINT-2) (EC 3.-.-.-) (HINT-3) (HIT-17kDa) (PKCI-1-related HIT protein)	HINT2_HUMAN	Q9BX68	HINT2	X	X		X	X
Gamma-glutamyl hydrolase (EC 3.4.19.9) (Conjugase) (GH) (Gamma-Glu-X carboxypeptidase)	GGH_HUMAN	Q92820	GGH	X	X		X	X
Plastin-3 (T-plastin)	PLST_HUMAN	P13797	PLS3	X	X		X	X
Glutathione S-transferase kappa 1 (EC 2.5.1.18) (GST 13-13) (GST class-kappa) (GSTK1-1) (hGSTK1) (Glutathione S-transferase subunit 13)	GSTK1_HUMAN	Q9Y2Q3	GSTK1 HDCMD47P	X	X		X	X
Proteasome activator complex subunit 1 (11S regulator complex subunit alpha) (REG-alpha) (Activator of multicatalytic protease subunit 1) (Interferon gamma up-regulated I-5111 protein) (IGUP I-5111) (Proteasome activator 28 subunit alpha) (PA28a) (PA28alpha)	PSME1_HUMAN	Q06323	PSME1 IFI5111	X	X		X	X
Nucleolin (Protein C23)	NUCL_HUMAN	P19338	NCL	X	X		X	X
Proteasome subunit beta type-1 (EC 3.4.25.1) (Macropain subunit C5) (Multicatalytic endopeptidase complex subunit C5) (Proteasome component C5) (Proteasome gamma chain)	PSB1_HUMAN	P20618	PSMB1 PSC5	X	X		X	X
T-complex protein 1 subunit alpha (TCP-1-alpha) (CCT-alpha)	TCPA_HUMAN	P17987	TCP1 CCT1 CCTA	X	X		X	X
Proteasome subunit alpha type-3 (EC 3.4.25.1) (Macropain subunit C8) (Multicatalytic endopeptidase complex subunit C8) (Proteasome component C8)	PSA3_HUMAN	P25788	PSMA3 HC8 PSC8	X	X		X	X
Dolichyl-diphosphooligosaccharide--protein glycosyltransferase subunit 2 (Dolichyl-diphosphooligosaccharide--protein glycosyltransferase 63 kDa subunit) (RIBIIR) (Ribophorin II) (RPN-II) (Ribophorin-2)	RPN2_HUMAN	P04844	RPN2	X	X		X	X
Mitochondrial peptide methionine sulfoxide reductase (EC 1.8.4.11) (Peptide-methionine (S)-S-oxide reductase) (Peptide Met(O) reductase) (Protein-methionine-S-oxide reductase) (PMSR)	MSRA_HUMAN	Q9UJ68	MSRA	X	X		X	X
Aldo-keto reductase family 1 member B1 (EC 1.1.1.300) (EC 1.1.1.372) (EC 1.1.1.54) (Aldehyde reductase) (Aldose reductase) (AR) (EC 1.1.1.21)	ALDR_HUMAN	P15121	AKR1B1 ALDR1 ALR2	X	X		X	X
2-oxoglutarate dehydrogenase-like, mitochondrial (EC 1.2.4.-) (2-oxoglutarate dehydrogenase complex component E1-like) (OGDC-E1-like) (Alpha-ketoglutarate dehydrogenase-like)	OGDHL_HUMAN	Q9ULD0	OGDHL KIAA1290	X	X		X	X
Cathepsin Z (EC 3.4.18.1) (Cathepsin P) (Cathepsin X)	CATZ_HUMAN	Q9UBR2	CTSZ	X	X		X	X
60S ribosomal protein L35 (Large ribosomal subunit protein uL29)	RL35_HUMAN	P42766	RPL35	X	X		X	X
NADH dehydrogenase [ubiquinone] 1 beta subcomplex subunit 4 (Complex I-B15) (CI-B15) (NADH-ubiquinone oxidoreductase B15 subunit)	NDUB4_HUMAN	O95168	NDUFB4	X	X		X	X
Ras-related protein Rap-1A (C21KG) (G-22K) (GTP-binding protein smg p21A) (Ras-related protein Krev-1)	RAP1A_HUMAN	P62834	RAP1A KREV1	X	X		X	X
60S ribosomal protein L15 (Large ribosomal subunit protein eL15)	RL15_HUMAN	P61313	RPL15 EC45 TCBAP0781	X	X		X	X
Proteasome subunit beta type-3 (EC 3.4.25.1) (Proteasome chain 13) (Proteasome component C10-II) (Proteasome theta chain)	PSB3_HUMAN	P49720	PSMB3	X	X		X	X
NADH dehydrogenase [ubiquinone] iron-sulfur protein 8, mitochondrial (EC 1.6.99.3) (EC 7.1.1.2) (Complex I-23kD) (CI-23kD) (NADH-ubiquinone oxidoreductase 23 kDa subunit) (TYKY subunit)	NDUS8_HUMAN	O00217	NDUFS8	X	X		X	X
Citramalyl-CoA lyase, mitochondrial (EC 4.1.3.25) ((3S)-malyl-CoA thioesterase) (EC 3.1.2.30) (Beta-methylmalate synthase) (EC 2.3.3.-) (Citrate lyase subunit beta-like protein) (Citrate lyase beta-like) (Malate synthase) (EC 2.3.3.9)	CLYBL_HUMAN	Q8N0X4	CLYBL CLB	X	X		X	X
Receptor of activated protein C kinase 1 (Cell proliferation-inducing gene 21 protein) (Guanine nucleotide-binding protein subunit beta-2-like 1) (Guanine nucleotide-binding protein subunit beta-like protein 12.3) (Human lung cancer oncogene 7 protein) (HLC-7) (Receptor for activated C kinase) (Small ribosomal subunit protein RACK1) [Cleaved into: Receptor of activated protein C kinase 1, N-termi…	RACK1_HUMAN	P63244	RACK1 GNB2L1 HLC7 PIG21	X	X		X	X
Carnitine O-acetyltransferase (Carnitine acetylase) (EC 2.3.1.7) (Carnitine acetyltransferase) (CAT) (CrAT)	CACP_HUMAN	P43155	CRAT CAT1	X	X		X	X
Phosphotriesterase-related protein (EC 3.1.-.-) (Parathion hydrolase-related protein) (hPHRP)	PTER_HUMAN	Q96BW5	PTER	X	X		X	X
Ribokinase (RK) (EC 2.7.1.15)	RBSK_HUMAN	Q9H477	RBKS RBSK	X	X		X	X
Calpain small subunit 1 (CSS1) (Calcium-activated neutral proteinase small subunit) (CANP small subunit) (Calcium-dependent protease small subunit) (CDPS) (Calcium-dependent protease small subunit 1) (Calpain regulatory subunit)	CPNS1_HUMAN	P04632	CAPNS1 CAPN4 CAPNS	X	X		X	X
Myosin regulatory light chain 12A (Epididymis secretory protein Li 24) (HEL-S-24) (MLC-2B) (Myosin RLC) (Myosin regulatory light chain 2, nonsarcomeric) (Myosin regulatory light chain MRLC3)	ML12A_HUMAN	P19105	MYL12A MLCB MRLC3 RLC	X	X		X	X
Ubiquitin carboxyl-terminal hydrolase isozyme L1 (UCH-L1) (EC 3.4.19.12) (Neuron cytoplasmic protein 9.5) (PGP 9.5) (PGP9.5) (Ubiquitin thioesterase L1)	UCHL1_HUMAN	P09936	UCHL1	X	X		X	X
Beta-glucuronidase (EC 3.2.1.31) (Beta-G1)	BGLR_HUMAN	P08236	GUSB	X	X		X	X
Caldesmon (CDM)	CALD1_HUMAN	Q05682	CALD1 CAD CDM	X	X		X	X
Alanine aminotransferase 1 (ALT1) (EC 2.6.1.2) (Glutamate pyruvate transaminase 1) (GPT 1) (Glutamic--alanine transaminase 1) (Glutamic--pyruvic transaminase 1)	ALAT1_HUMAN	P24298	GPT AAT1 GPT1	X	X		X	X
Haloacid dehalogenase-like hydrolase domain-containing protein 3	HDHD3_HUMAN	Q9BSH5	HDHD3 C9orf158	X	X		X	X
Enoyl-CoA delta isomerase 2, mitochondrial (EC 5.3.3.8) (DRS-1) (Delta(3),delta(2)-enoyl-CoA isomerase) (D3,D2-enoyl-CoA isomerase) (Diazepam-binding inhibitor-related protein 1) (DBI-related protein 1) (Dodecenoyl-CoA isomerase) (Hepatocellular carcinoma-associated antigen 88) (Peroxisomal 3,2-trans-enoyl-CoA isomerase) (pECI) (Renal carcinoma antigen NY-REN-1)	ECI2_HUMAN	O75521	ECI2 DRS1 HCA88 PECI	X	X		X	X
Lactoylglutathione lyase (EC 4.4.1.5) (Aldoketomutase) (Glyoxalase I) (Glx I) (Ketone-aldehyde mutase) (Methylglyoxalase) (S-D-lactoylglutathione methylglyoxal lyase)	LGUL_HUMAN	Q04760	GLO1	X	X		X	X
Mitochondrial import receptor subunit TOM70 (Mitochondrial precursor proteins import receptor) (Translocase of outer membrane 70 kDa subunit) (Translocase of outer mitochondrial membrane protein 70)	TOM70_HUMAN	O94826	TOMM70 KIAA0719 TOM70 TOMM70A	X	X		X	X
Probable serine carboxypeptidase CPVL (EC 3.4.16.-) (Carboxypeptidase, vitellogenic-like) (Vitellogenic carboxypeptidase-like protein) (VCP-like protein) (hVLP)	CPVL_HUMAN	Q9H3G5	CPVL VLP PSEC0124 UNQ197/PRO223	X	X		X	X
NADH-cytochrome b5 reductase 1 (b5R.1) (EC 1.6.2.2) (Humb5R2) (NAD(P)H:quinone oxidoreductase type 3 polypeptide A2)	NB5R1_HUMAN	Q9UHQ9	CYB5R1 NQO3A2 UNQ3049/PRO9865	X	X		X	X
Dipeptidyl peptidase 2 (EC 3.4.14.2) (Dipeptidyl aminopeptidase II) (Dipeptidyl peptidase 7) (Dipeptidyl peptidase II) (DPP II) (Quiescent cell proline dipeptidase)	DPP2_HUMAN	Q9UHL4	DPP7 DPP2 QPP	X	X		X	X
Tropomyosin alpha-1 chain (Alpha-tropomyosin) (Tropomyosin-1)	TPM1_HUMAN	P09493	TPM1 C15orf13 TMSA	X	X		X	X
40S ribosomal protein S15a (Small ribosomal subunit protein uS8)	RS15A_HUMAN	P62244	RPS15A OK/SW-cl.82	X	X		X	X
40S ribosomal protein S8 (Small ribosomal subunit protein eS8)	RS8_HUMAN	P62241	RPS8 OK/SW-cl.83	X	X		X	X
Histone H2A.J (H2a/j)	H2AJ_HUMAN	Q9BTM1	H2AFJ	X	X	X		X
Histone H3.3	H33_HUMAN	P84243	H3-3A H3.3A H3F3 H3F3A PP781; H3-3B H3.3B H3F3B	X	X	X		X
Deaminated glutathione amidase (dGSH amidase) (EC 3.5.1.128) (Nitrilase homolog 1)	NIT1_HUMAN	Q86X76	NIT1	X	X	X		X
Ras-related protein Rab-5B	RAB5B_HUMAN	P61020	RAB5B	X	X	X		X
Heterogeneous nuclear ribonucleoprotein A1-like 2 (hnRNP A1-like 2) (hnRNP core protein A1-like 2)	RA1L2_HUMAN	Q32P51	HNRNPA1L2 HNRNPA1L	X	X	X		X
Dihydropyrimidinase-related protein 2 (DRP-2) (Collapsin response mediator protein 2) (CRMP-2) (N2A3) (Unc-33-like phosphoprotein 2) (ULIP-2)	DPYL2_HUMAN	Q16555	DPYSL2 CRMP2 ULIP2	X	X	X		X
Acidic leucine-rich nuclear phosphoprotein 32 family member A (Acidic nuclear phosphoprotein pp32) (pp32) (Leucine-rich acidic nuclear protein) (LANP) (Mapmodulin) (Potent heat-stable protein phosphatase 2A inhibitor I1PP2A) (Putative HLA-DR-associated protein I) (PHAPI)	AN32A_HUMAN	P39687	ANP32A C15orf1 LANP MAPM PHAP1	X	X	X		X
NADH dehydrogenase [ubiquinone] iron-sulfur protein 7, mitochondrial (EC 1.6.99.3) (EC 7.1.1.2) (Complex I-20kD) (CI-20kD) (NADH-ubiquinone oxidoreductase 20 kDa subunit) (PSST subunit)	NDUS7_HUMAN	O75251	NDUFS7	X	X	X		X
Myosin light chain 6B (Myosin light chain 1 slow-twitch muscle A isoform) (MLC1sa) (Smooth muscle and nonmuscle myosin light chain alkali 6B)	MYL6B_HUMAN	P14649	MYL6B MLC1SA	X	X	X		X
Actin, alpha skeletal muscle (Alpha-actin-1) [Cleaved into: Actin, alpha skeletal muscle, intermediate form]	ACTS_HUMAN	P68133	ACTA1 ACTA	X	X	X		X
Tubulin alpha-1C chain (Alpha-tubulin 6) (Tubulin alpha-6 chain) [Cleaved into: Detyrosinated tubulin alpha-1C chain]	TBA1C_HUMAN	Q9BQE3	TUBA1C TUBA6	X	X	X		X
40S ribosomal protein S16 (Small ribosomal subunit protein uS9)	RS16_HUMAN	P62249	RPS16	X	X	X		X
Glutathione S-transferase A2 (EC 2.5.1.18) (GST HA subunit 2) (GST class-alpha member 2) (GST-gamma) (GSTA2-2) (GTH2)	GSTA2_HUMAN	P09210	GSTA2 GST2	X	X	X		X
Protein ERGIC-53 (ER-Golgi intermediate compartment 53 kDa protein) (Gp58) (Intracellular mannose-specific lectin MR60) (Lectin mannose-binding 1)	LMAN1_HUMAN	P49257	LMAN1 ERGIC53 F5F8D		X	X	X	X
Lysosome-associated membrane glycoprotein 2 (LAMP-2) (Lysosome-associated membrane protein 2) (CD107 antigen-like family member B) (LGP-96) (CD antigen CD107b)	LAMP2_HUMAN	P13473	LAMP2		X	X	X	X
Calpain-2 catalytic subunit (EC 3.4.22.53) (Calcium-activated neutral proteinase 2) (CANP 2) (Calpain M-type) (Calpain large polypeptide L2) (Calpain-2 large subunit) (Millimolar-calpain) (M-calpain)	CAN2_HUMAN	P17655	CAPN2 CANPL2		X	X	X	X
Heterogeneous nuclear ribonucleoprotein M (hnRNP M)	HNRPM_HUMAN	P52272	HNRNPM HNRPM NAGR1		X	X	X	X
Complement factor B (EC 3.4.21.47) (C3/C5 convertase) (Glycine-rich beta glycoprotein) (GBG) (PBF2) (Properdin factor B) [Cleaved into: Complement factor B Ba fragment; Complement factor B Bb fragment]	CFAB_HUMAN	P00751	CFB BF BFD		X	X	X	X
Asparagine--tRNA ligase, cytoplasmic (EC 6.1.1.22) (Asparaginyl-tRNA synthetase) (AsnRS) (Asparaginyl-tRNA synthetase 1)	SYNC_HUMAN	O43776	NARS1 NARS NRS		X	X	X	X
Prenylcysteine oxidase 1 (EC 1.8.3.5) (Prenylcysteine lyase)	PCYOX_HUMAN	Q9UHG3	PCYOX1 KIAA0908 PCL1 UNQ597/PRO1183		X	X	X	X
Filamin-A (FLN-A) (Actin-binding protein 280) (ABP-280) (Alpha-filamin) (Endothelial actin-binding protein) (Filamin-1) (Non-muscle filamin)	FLNA_HUMAN	P21333	FLNA FLN FLN1		X	X	X	X
Puromycin-sensitive aminopeptidase (PSA) (EC 3.4.11.14) (Cytosol alanyl aminopeptidase) (AAP-S)	PSA_HUMAN	P55786	NPEPPS PSA		X	X	X	X
Glutathione S-transferase A1 (EC 2.5.1.18) (13-hydroperoxyoctadecadienoate peroxidase) (EC 1.11.1.-) (Androst-5-ene-3,17-dione isomerase) (EC 5.3.3.-) (GST HA subunit 1) (GST class-alpha member 1) (GST-epsilon) (GSTA1-1) (GTH1) [Cleaved into: Glutathione S-transferase A1, N-terminally processed]	GSTA1_HUMAN	P08263	GSTA1	X	X	X	X
Small nuclear ribonucleoprotein-associated protein N (snRNP-N) (Sm protein D) (Sm-D) (Sm protein N) (Sm-N) (SmN) (Tissue-specific-splicing protein)	RSMN_HUMAN	P63162	SNRPN HCERN3 SMN	X	X	X	X
V-type proton ATPase subunit H (V-ATPase subunit H) (Nef-binding protein 1) (NBP1) (Protein VMA13 homolog) (V-ATPase 50/57 kDa subunits) (Vacuolar proton pump subunit H) (Vacuolar proton pump subunit SFD)	VATH_HUMAN	Q9UI12	ATP6V1H CGI-11	X	X	X	X
ATP synthase subunit a (F-ATPase protein 6)	ATP6_HUMAN	P00846	MT-ATP6 ATP6 ATPASE6 MTATP6	X	X	X	X
ATP-binding cassette sub-family A member 9	ABCA9_HUMAN	Q8IUA7	ABCA9	X	X	X	X
Dimethylaniline monooxygenase [N-oxide-forming] 1 (EC 1.14.13.8) (Dimethylaniline oxidase 1) (Fetal hepatic flavin-containing monooxygenase 1) (FMO 1)	FMO1_HUMAN	Q01740	FMO1	X	X	X	X
Immunoglobulin kappa variable 3-11 (Ig kappa chain V-III region VG)	KV311_HUMAN	P04433	IGKV3-11	X	X	X	X
Amiloride-sensitive amine oxidase [copper-containing] (DAO) (Diamine oxidase) (EC 1.4.3.22) (Amiloride-binding protein 1) (Amine oxidase copper domain-containing protein 1) (Histaminase) (Kidney amine oxidase) (KAO)	AOC1_HUMAN	P19801	AOC1 ABP1 DAO1	X	X	X	X
N-acetyltransferase 8 (EC 2.3.1.-) (Acetyltransferase 2) (ATase2) (Camello-like protein 1) (Cysteinyl-conjugate N-acetyltransferase) (CCNAT) (EC 2.3.1.80)	NAT8_HUMAN	Q9UHE5	NAT8 CML1 GLA TSC501	X	X	X	X
Proteasome subunit alpha type-4 (EC 3.4.25.1) (Macropain subunit C9) (Multicatalytic endopeptidase complex subunit C9) (Proteasome component C9) (Proteasome subunit L)	PSA4_HUMAN	P25789	PSMA4 HC9 PSC9	X	X	X	X
Cullin-associated NEDD8-dissociated protein 1 (Cullin-associated and neddylation-dissociated protein 1) (TBP-interacting protein of 120 kDa A) (TBP-interacting protein 120A) (p120 CAND1)	CAND1_HUMAN	Q86VP6	CAND1 KIAA0829 TIP120 TIP120A	X		X	X	X
Ras-related protein Rab-1B	RAB1B_HUMAN	Q9H0U4	RAB1B	X		X	X	X
Protein S100-A7 (Psoriasin) (S100 calcium-binding protein A7)	S10A7_HUMAN	P31151	S100A7 PSOR1 S100A7C	X	X			X
Heterogeneous nuclear ribonucleoprotein H2 (hnRNP H2) (FTP-3) (Heterogeneous nuclear ribonucleoprotein H') (hnRNP H') [Cleaved into: Heterogeneous nuclear ribonucleoprotein H2, N-terminally processed]	HNRH2_HUMAN	P55795	HNRNPH2 FTP3 HNRPH2	X	X			X
40S ribosomal protein S7 (Small ribosomal subunit protein eS7)	RS7_HUMAN	P62081	RPS7	X	X			X
Nuclear ubiquitous casein and cyclin-dependent kinase substrate 1 (P1)	NUCKS_HUMAN	Q9H1E3	NUCKS1 NUCKS JC7	X	X			X
Immunoglobulin heavy variable 3-7 (Ig heavy chain V-III region GAL) (Ig heavy chain V-III region GAR) (Ig heavy chain V-III region JON)	HV307_HUMAN	P01780	IGHV3-7	X	X			X
40S ribosomal protein S20 (Small ribosomal subunit protein uS10)	RS20_HUMAN	P60866	RPS20	X	X			X
60S ribosomal protein L14 (CAG-ISL 7) (Large ribosomal subunit protein eL14)	RL14_HUMAN	P50914	RPL14	X	X			X
Heat shock-related 70 kDa protein 2 (Heat shock 70 kDa protein 2)	HSP72_HUMAN	P54652	HSPA2	X	X			X
60S acidic ribosomal protein P2 (Large ribosomal subunit protein P2) (Renal carcinoma antigen NY-REN-44)	RLA2_HUMAN	P05387	RPLP2 D11S2243E RPP2	X	X			X
Parathymosin	PTMS_HUMAN	P20962	PTMS	X	X			X
Clathrin light chain A (Lca)	CLCA_HUMAN	P09496	CLTA	X	X			X
Activated RNA polymerase II transcriptional coactivator p15 (Positive cofactor 4) (PC4) (SUB1 homolog) (p14)	TCP4_HUMAN	P53999	SUB1 PC4 RPO2TC1	X	X			X
60S ribosomal protein L26-like 1 (Large ribosomal subunit protein uL24-like 1)	RL26L_HUMAN	Q9UNX3	RPL26L1 RPL26P1	X	X			X
Histamine N-methyltransferase (HMT) (EC 2.1.1.8)	HNMT_HUMAN	P50135	HNMT	X	X			X
60S ribosomal protein L22 (EBER-associated protein) (EAP) (Epstein-Barr virus small RNA-associated protein) (Heparin-binding protein HBp15) (Large ribosomal subunit protein eL22)	RL22_HUMAN	P35268	RPL22	X	X			X
40S ribosomal protein S25 (Small ribosomal subunit protein eS25)	RS25_HUMAN	P62851	RPS25	X	X			X
Beta-2-microglobulin [Cleaved into: Beta-2-microglobulin form pI 5.3]	B2MG_HUMAN	P61769	B2M CDABP0092 HDCMA22P	X	X			X
60S ribosomal protein L27 (Large ribosomal subunit protein eL27)	RL27_HUMAN	P61353	RPL27	X	X			X
D-beta-hydroxybutyrate dehydrogenase, mitochondrial (EC 1.1.1.30) (3-hydroxybutyrate dehydrogenase) (BDH) (Short chain dehydrogenase/reductase family 9C member 1)	BDH_HUMAN	Q02338	BDH1 BDH SDR9C1	X	X			X
60S ribosomal protein L12 (Large ribosomal subunit protein uL11)	RL12_HUMAN	P30050	RPL12	X	X			X
ATP synthase subunit g, mitochondrial (ATPase subunit g) (ATP synthase membrane subunit g)	ATP5L_HUMAN	O75964	ATP5MG ATP5L	X	X			X
60S ribosomal protein L31 (Large ribosomal subunit protein eL31)	RL31_HUMAN	P62899	RPL31	X	X			X
Glyoxalase domain-containing protein 4	GLOD4_HUMAN	Q9HC38	GLOD4 C17orf25 CGI-150 My027	X	X			X
Heterogeneous nuclear ribonucleoprotein H3 (hnRNP H3) (Heterogeneous nuclear ribonucleoprotein 2H9) (hnRNP 2H9)	HNRH3_HUMAN	P31942	HNRNPH3 HNRPH3	X	X			X
HLA class II histocompatibility antigen, DR alpha chain (MHC class II antigen DRA)	DRA_HUMAN	P01903	HLA-DRA HLA-DRA1	X	X			X
40S ribosomal protein S19 (Small ribosomal subunit protein eS19)	RS19_HUMAN	P39019	RPS19	X	X			X
Isochorismatase domain-containing protein 1	ISOC1_HUMAN	Q96CN7	ISOC1 CGI-111	X	X			X
Cystatin-B (CPI-B) (Liver thiol proteinase inhibitor) (Stefin-B)	CYTB_HUMAN	P04080	CSTB CST6 STFB	X	X			X
High mobility group nucleosome-binding domain-containing protein 4 (Non-histone chromosomal protein HMG-17-like 3) (Non-histone chromosomal protein)	HMGN4_HUMAN	O00479	HMGN4 HMG17L3 NHC	X	X			X
NADH dehydrogenase [ubiquinone] 1 alpha subcomplex subunit 6 (Complex I-B14) (CI-B14) (LYR motif-containing protein 6) (NADH-ubiquinone oxidoreductase B14 subunit)	NDUA6_HUMAN	P56556	NDUFA6 LYRM6 NADHB14	X	X			X
Putative protein FAM10A4 (Suppression of tumorigenicity 13 pseudogene 4)	ST134_HUMAN	Q8IZP2	ST13P4 FAM10A4	X	X			X
Small integral membrane protein 24	SIM24_HUMAN	O75264	SMIM24 C19orf77 HSPC323		X		X	X
Heat shock protein 75 kDa, mitochondrial (HSP 75) (TNFR-associated protein 1) (Tumor necrosis factor type 1 receptor-associated protein) (TRAP-1)	TRAP1_HUMAN	Q12931	TRAP1 HSP75		X		X	X
Major vault protein (MVP) (Lung resistance-related protein)	MVP_HUMAN	Q14764	MVP LRP		X		X	X
Ornithine aminotransferase, mitochondrial (EC 2.6.1.13) (Ornithine delta-aminotransferase) (Ornithine--oxo-acid aminotransferase) [Cleaved into: Ornithine aminotransferase, hepatic form; Ornithine aminotransferase, renal form]	OAT_HUMAN	P04181	OAT		X		X	X
Lupus La protein (La autoantigen) (La ribonucleoprotein) (Sjoegren syndrome type B antigen) (SS-B)	LA_HUMAN	P05455	SSB		X		X	X
Phospholysine phosphohistidine inorganic pyrophosphate phosphatase (hLHPP) (EC 3.1.3.-) (EC 3.6.1.1)	LHPP_HUMAN	Q9H008	LHPP		X		X	X
ATP synthase-coupling factor 6, mitochondrial (ATPase subunit F6) (ATP synthase peripheral stalk subunit F6)	ATP5J_HUMAN	P18859	ATP5PF ATP5A ATP5J ATPM		X		X	X
Staphylococcal nuclease domain-containing protein 1 (EC 3.1.31.1) (100 kDa coactivator) (EBNA2 coactivator p100) (Tudor domain-containing protein 11) (p100 co-activator)	SND1_HUMAN	Q7KZF4	SND1 TDRD11		X		X	X
Epidermal growth factor receptor kinase substrate 8-like protein 2 (EPS8-like protein 2) (Epidermal growth factor receptor pathway substrate 8-related protein 2) (EPS8-related protein 2)	ES8L2_HUMAN	Q9H6S3	EPS8L2 EPS8R2 PP13181		X		X	X
Heterogeneous nuclear ribonucleoprotein H (hnRNP H) [Cleaved into: Heterogeneous nuclear ribonucleoprotein H, N-terminally processed]	HNRH1_HUMAN	P31943	HNRNPH1 HNRPH HNRPH1		X		X	X
Single-stranded DNA-binding protein, mitochondrial (Mt-SSB) (MtSSB) (PWP1-interacting protein 17)	SSBP_HUMAN	Q04837	SSBP1 SSBP		X		X	X
Histone H2A type 1-A (Histone H2A/r)	H2A1A_HUMAN	Q96QV6	HIST1H2AA H2AFR		X		X	X
S-adenosylmethionine synthase isoform type-2 (AdoMet synthase 2) (EC 2.5.1.6) (Methionine adenosyltransferase 2) (MAT 2) (Methionine adenosyltransferase II) (MAT-II)	METK2_HUMAN	P31153	MAT2A AMS2 MATA2		X		X	X
Prothrombin (EC 3.4.21.5) (Coagulation factor II) [Cleaved into: Activation peptide fragment 1; Activation peptide fragment 2; Thrombin light chain; Thrombin heavy chain]	THRB_HUMAN	P00734	F2		X		X	X
Carnitine O-palmitoyltransferase 2, mitochondrial (EC 2.3.1.21) (Carnitine palmitoyltransferase II) (CPT II)	CPT2_HUMAN	P23786	CPT2 CPT1		X		X	X
NADH dehydrogenase [ubiquinone] 1 beta subcomplex subunit 8, mitochondrial (Complex I-ASHI) (CI-ASHI) (NADH-ubiquinone oxidoreductase ASHI subunit)	NDUB8_HUMAN	O95169	NDUFB8		X		X	X
Sodium/glucose cotransporter 5 (Na(+)/glucose cotransporter 5) (Solute carrier family 5 member 10)	SC5AA_HUMAN	A0PJK1	SLC5A10 SGLT5		X		X	X
Solute carrier family 23 member 1 (Na(+)/L-ascorbic acid transporter 1) (Sodium-dependent vitamin C transporter 1) (hSVCT1) (Yolk sac permease-like molecule 3)	S23A1_HUMAN	Q9UHI7	SLC23A1 SVCT1 YSPL3		X		X	X
D-glutamate cyclase, mitochondrial (EC 4.2.1.48)	GLUCM_HUMAN	Q7Z3D6	DGLUCY C14orf159 UNQ2439/PRO5000		X		X	X
Beta-ureidopropionase (EC 3.5.1.6) (BUP-1) (Beta-alanine synthase) (N-carbamoyl-beta-alanine amidohydrolase)	BUP1_HUMAN	Q9UBR1	UPB1 BUP1		X		X	X
Villin-1	VILI_HUMAN	P09327	VIL1 VIL		X		X	X
Annexin A7 (Annexin VII) (Annexin-7) (Synexin)	ANXA7_HUMAN	P20073	ANXA7 ANX7 SNX OK/SW-cl.95		X		X	X
Plasminogen (EC 3.4.21.7) [Cleaved into: Plasmin heavy chain A; Activation peptide; Angiostatin; Plasmin heavy chain A, short form; Plasmin light chain B]	PLMN_HUMAN	P00747	PLG		X		X	X
Basigin (5F7) (Collagenase stimulatory factor) (Extracellular matrix metalloproteinase inducer) (EMMPRIN) (Leukocyte activation antigen M6) (OK blood group antigen) (Tumor cell-derived collagenase stimulatory factor) (TCSF) (CD antigen CD147)	BASI_HUMAN	P35613	BSG UNQ6505/PRO21383		X		X	X
T-complex protein 1 subunit zeta (TCP-1-zeta) (Acute morphine dependence-related protein 2) (CCT-zeta-1) (HTR3) (Tcp20)	TCPZ_HUMAN	P40227	CCT6A CCT6 CCTZ		X		X	X
Vacuolar protein sorting-associated protein 35 (hVPS35) (Maternal-embryonic 3) (Vesicle protein sorting 35)	VPS35_HUMAN	Q96QK1	VPS35 MEM3 TCCCTA00141		X		X	X
Inter-alpha-trypsin inhibitor heavy chain H2 (ITI heavy chain H2) (ITI-HC2) (Inter-alpha-inhibitor heavy chain 2) (Inter-alpha-trypsin inhibitor complex component II) (Serum-derived hyaluronan-associated protein) (SHAP)	ITIH2_HUMAN	P19823	ITIH2 IGHEP2		X		X	X
Stomatin-like protein 2, mitochondrial (SLP-2) (EPB72-like protein 2) (Paraprotein target 7) (Paratarg-7)	STML2_HUMAN	Q9UJZ1	STOML2 SLP2 HSPC108		X		X	X
Guanine nucleotide-binding protein G(s) subunit alpha isoforms XLas (Adenylate cyclase-stimulating G alpha protein) (Extra large alphas protein) (XLalphas)	GNAS1_HUMAN	Q5JWF2	GNAS GNAS1		X		X	X
Hepatoma-derived growth factor (HDGF) (High mobility group protein 1-like 2) (HMG-1L2)	HDGF_HUMAN	P51858	HDGF HMG1L2		X		X	X
Alpha-crystallin A chain (Heat shock protein beta-4) (HspB4) [Cleaved into: Alpha-crystallin A(1-172); Alpha-crystallin A(1-168); Alpha-crystallin A(1-162)]	CRYAA_HUMAN	P02489	CRYAA CRYA1 HSPB4		X		X	X
AFG3-like protein 2 (EC 3.4.24.-) (Paraplegin-like protein)	AFG32_HUMAN	Q9Y4W6	AFG3L2		X		X	X
Dolichyl-diphosphooligosaccharide--protein glycosyltransferase subunit 1 (Dolichyl-diphosphooligosaccharide--protein glycosyltransferase 67 kDa subunit) (Ribophorin I) (RPN-I) (Ribophorin-1)	RPN1_HUMAN	P04843	RPN1		X		X	X
Acyl-CoA synthetase short-chain family member 3, mitochondrial (EC 6.2.1.1) (Acetate--CoA ligase 3) (Acyl-CoA synthetase short-chain family member 3) (Propionate--CoA ligase) (EC 6.2.1.17)	ACSS3_HUMAN	Q9H6R3	ACSS3		X		X	X
UTP--glucose-1-phosphate uridylyltransferase (EC 2.7.7.9) (UDP-glucose pyrophosphorylase) (UDPGP) (UGPase)	UGPA_HUMAN	Q16851	UGP2 UGP1		X		X	X
Thy-1 membrane glycoprotein (CDw90) (Thy-1 antigen) (CD antigen CD90)	THY1_HUMAN	P04216	THY1		X		X	X
Electron transfer flavoprotein-ubiquinone oxidoreductase, mitochondrial (ETF-QO) (ETF-ubiquinone oxidoreductase) (EC 1.5.5.1) (Electron-transferring-flavoprotein dehydrogenase) (ETF dehydrogenase)	ETFD_HUMAN	Q16134	ETFDH		X		X	X
Actin-related protein 3 (Actin-like protein 3)	ARP3_HUMAN	P61158	ACTR3 ARP3		X		X	X
Corticosteroid 11-beta-dehydrogenase isozyme 2 (EC 1.1.1.-) (11-beta-hydroxysteroid dehydrogenase type 2) (11-DH2) (11-beta-HSD2) (11-beta-hydroxysteroid dehydrogenase type II) (11-HSD type II) (11-beta-HSD type II) (NAD-dependent 11-beta-hydroxysteroid dehydrogenase) (11-beta-HSD) (Short chain dehydrogenase/reductase family 9C member 3)	DHI2_HUMAN	P80365	HSD11B2 HSD11K SDR9C3		X		X	X
Actin-related protein 2 (Actin-like protein 2)	ARP2_HUMAN	P61160	ACTR2 ARP2		X		X	X
V-type proton ATPase subunit G 1 (V-ATPase subunit G 1) (V-ATPase 13 kDa subunit 1) (Vacuolar proton pump subunit G 1) (Vacuolar proton pump subunit M16)	VATG1_HUMAN	O75348	ATP6V1G1 ATP6G ATP6G1 ATP6J		X		X	X
Inter-alpha-trypsin inhibitor heavy chain H1 (ITI heavy chain H1) (ITI-HC1) (Inter-alpha-inhibitor heavy chain 1) (Inter-alpha-trypsin inhibitor complex component III) (Serum-derived hyaluronan-associated protein) (SHAP)	ITIH1_HUMAN	P19827	ITIH1 IGHEP1		X		X	X
Glycine--tRNA ligase (EC 6.1.1.14) (Diadenosine tetraphosphate synthetase) (Ap4A synthetase) (EC 2.7.7.-) (Glycyl-tRNA synthetase) (GlyRS) (Glycyl-tRNA synthetase 1)	GARS_HUMAN	P41250	GARS1 GARS		X		X	X
T-complex protein 1 subunit epsilon (TCP-1-epsilon) (CCT-epsilon)	TCPE_HUMAN	P48643	CCT5 CCTE KIAA0098		X		X	X
AP-1 complex subunit beta-1 (Adaptor protein complex AP-1 subunit beta-1) (Adaptor-related protein complex 1 subunit beta-1) (Beta-1-adaptin) (Beta-adaptin 1) (Clathrin assembly protein complex 1 beta large chain) (Golgi adaptor HA1/AP1 adaptin beta subunit)	AP1B1_HUMAN	Q10567	AP1B1 ADTB1 BAM22 CLAPB2		X		X	X
Glucosidase 2 subunit beta (80K-H protein) (Glucosidase II subunit beta) (Protein kinase C substrate 60.1 kDa protein heavy chain) (PKCSH)	GLU2B_HUMAN	P14314	PRKCSH G19P1		X		X	X
Putative 40S ribosomal protein S26-like 1	RS26L_HUMAN	Q5JNZ5	RPS26P11 RPS26L1		X		X	X
