# Supplementary material for: Protein Extraction From FFPE Kidney Tissue Samples: A Review of the Literature and Characterization of Techniques
Source: Front Med (Lausanne). 2021 May 13;8:657313. doi: 10.3389/fmed.2021.657313 (PMC8158658; doi:10.3389/fmed.2021.657313)
Supplement: Supplementary Table 4 — List of proteins and functional classification of the 896 and 21 unique proteins identified after the extraction with the five SDS-containing buffers [buffer 1 (Tris-SDS LB), buffer 3 (Tris-SDS-DTT-Glycerol LB), buffer 4 (citrate-SDS LB), buffer 5 (SDS-LB), and buffer 6 (RIPA LB)] and the urea-containing buffer [buffer 2 (urea LB)] (red bars), respectively, according to their cellular component, molecular function and (B) biological process, using the FunRich program. [file Table_4.XLSX]

## Sheet: Chart biological Process
Biological process	Only SDS	Only Urea
neutrophil degranulation	9.7561	5.55556
mRNA splicing, via spliceosome	4.29733	5.55556
post-translational protein modification	4.29733	5.55556
keratinization	2.20674	11.1111
cornification	2.09059	11.1111
RNA splicing	1.97445	0
muscle contraction	1.8583	0
positive regulation of transcription, DNA-templated	1.8583	0
regulation of cell shape	1.8583	0
RNA metabolic process	1.8583	0
tricarboxylic acid cycle	1.8583	0
movement of cell or subcellular component	1.74216	0
NIK/NF-kappaB signaling	1.74216	0
regulation of transcription from RNA polymerase II promoter in response to hypoxia	1.74216	0
spermatogenesis	1.74216	0
stimulatory C-type lectin receptor signaling pathway	1.74216	0
tumor necrosis factor-mediated signaling pathway	1.74216	0
anaphase-promoting complex-dependent catabolic process	1.62602	0
negative regulation of G2/M transition of mitotic cell cycle	1.62602	0
negative regulation of ubiquitin-protein ligase activity involved in mitotic cell cycle	1.62602	0
positive regulation of cell proliferation	1.62602	0
positive regulation of ubiquitin-protein ligase activity involved in regulation of mitotic cell cycle transition	1.62602	0
regulation of cellular amino acid metabolic process	1.62602	0
regulation of hematopoietic stem cell differentiation	1.62602	0
SCF-dependent proteasomal ubiquitin-dependent protein catabolic process	1.62602	0
angiogenesis	1.50987	0
apoptotic process	1.50987	0
cell differentiation	1.50987	0
epithelial cell differentiation	1.50987	0
extracellular matrix disassembly	1.50987	0
inflammatory response	1.50987	0
ion transmembrane transport	1.50987	0
IRE1-mediated unfolded protein response	1.50987	0
mRNA processing	1.50987	0
negative regulation of transcription from RNA polymerase II promoter	1.50987	0
positive regulation of apoptotic process	1.50987	0
regulation of immune response	1.50987	0
adaptive immune response	1.39373	0
brain development	1.39373	0
carbohydrate metabolic process	1.39373	0
cell migration	1.39373	0
chaperone-mediated protein folding	1.39373	0
collagen catabolic process	1.39373	0
fatty acid beta-oxidation	1.39373	0
multicellular organism development	1.39373	0
positive regulation of translation	1.39373	0
regulation of apoptotic process	1.39373	0
response to toxic substance	1.39373	0
blood coagulation	1.27758	0
interferon-gamma-mediated signaling pathway	1.27758	0
negative regulation of gene expression	1.27758	0
nervous system development	1.27758	0
regulation of macroautophagy	1.27758	0
response to calcium ion	1.27758	0
retrograde vesicle-mediated transport, Golgi to ER	1.27758	0
RNA processing	1.27758	0
substantia nigra development	1.27758	0
cellular response to hypoxia	1.16144	0
cytoskeleton organization	1.16144	0
ephrin receptor signaling pathway	1.16144	0
in utero embryonic development	1.16144	0
response to endoplasmic reticulum stress	1.16144	0
response to lipopolysaccharide	1.16144	0
small GTPase mediated signal transduction	1.16144	0
transferrin transport	1.16144	0
glycolytic process	1.0453	0
positive regulation of neuron projection development	1.0453	0
regulation of alternative mRNA splicing, via spliceosome	1.0453	0
ATP hydrolysis coupled proton transport	0.929152	0
ATP metabolic process	0.929152	0
cell cycle	0.929152	0
cellular nitrogen compound metabolic process	0.929152	0
fatty acid beta-oxidation using acyl-CoA oxidase	0.929152	0
glutathione metabolic process	0.929152	0
mitotic cell cycle	0.929152	0
mRNA 3'-end processing	0.929152	0
mRNA export from nucleus	0.929152	0
nucleosome assembly	0.929152	0
platelet activation	0.929152	0
positive regulation of angiogenesis	0.929152	0
positive regulation of I-kappaB kinase/NF-kappaB signaling	0.929152	0
positive regulation of protein localization to Cajal body	0.929152	0
positive regulation of telomerase RNA localization to Cajal body	0.929152	0
protein heterooligomerization	0.929152	0
regulation of lipid metabolic process	0.929152	0
response to hypoxia	0.929152	0
retinoid metabolic process	0.929152	0
RNA export from nucleus	0.929152	0
RNA secondary structure unwinding	0.929152	0
T cell costimulation	0.929152	0
termination of RNA polymerase II transcription	0.929152	0
transport	0.929152	0
ubiquitin-dependent protein catabolic process	0.929152	0
Arp2/3 complex-mediated actin nucleation	0.813008	0
binding of sperm to zona pellucida	0.813008	0
cellular response to glucose stimulus	0.813008	0
chemical synaptic transmission	0.813008	0
cholesterol homeostasis	0.813008	0
collagen fibril organization	0.813008	0
cytoplasmic translation	0.813008	0
de novo' protein folding	0.813008	0
ethanol oxidation	0.813008	0
fatty acid biosynthetic process	0.813008	0
fatty acid metabolic process	0.813008	0
gluconeogenesis	0.813008	0
glycosaminoglycan catabolic process	0.813008	0
heart development	0.813008	0
insulin receptor signaling pathway	0.813008	0
integrin-mediated signaling pathway	0.813008	0
interleukin-12-mediated signaling pathway	0.813008	0
microtubule-based process	0.813008	0
mRNA transport	0.813008	0
negative regulation of angiogenesis	0.813008	0
negative regulation of cell adhesion	0.813008	0
negative regulation of cell migration	0.813008	0
one-carbon metabolic process	0.813008	0
peptide catabolic process	0.813008	0
phagocytosis, engulfment	0.813008	0
positive regulation of establishment of protein localization to telomere	0.813008	0
positive regulation of GTPase activity	0.813008	0
positive regulation of insulin secretion involved in cellular response to glucose stimulus	0.813008	0
protein N-linked glycosylation via asparagine	0.813008	0
protein ubiquitination	0.813008	0
pyruvate metabolic process	0.813008	0
regulation of blood pressure	0.813008	0
regulation of G2/M transition of mitotic cell cycle	0.813008	0
regulation of transcription from RNA polymerase II promoter	0.813008	0
actin cytoskeleton organization	0.696864	0
actin filament bundle assembly	0.696864	0
activation of cysteine-type endopeptidase activity involved in apoptotic process	0.696864	0
actomyosin structure organization	0.696864	0
alternative mRNA splicing, via spliceosome	0.696864	0
antimicrobial humoral immune response mediated by antimicrobial peptide	0.696864	0
axon guidance	0.696864	0
blood coagulation, intrinsic pathway	0.696864	0
branched-chain amino acid catabolic process	0.696864	0
cell cycle arrest	0.696864	0
cellular response to amino acid stimulus	0.696864	0
cellular response to calcium ion	0.696864	0
clathrin-dependent endocytosis	0.696864	0
cristae formation	0.696864	0
establishment of protein localization	0.696864	0
fibroblast growth factor receptor signaling pathway	0.696864	0
Golgi organization	0.696864	0
low-density lipoprotein particle clearance	0.696864	0
muscle organ development	0.696864	0
negative regulation of cell growth	0.696864	0
negative regulation of mRNA splicing, via spliceosome	0.696864	0
negative regulation of protein kinase activity	0.696864	0
odontogenesis of dentin-containing tooth	0.696864	0
peptide cross-linking	0.696864	0
phagosome acidification	0.696864	0
positive regulation of cytosolic calcium ion concentration	0.696864	0
protein dephosphorylation	0.696864	0
proton transport	0.696864	0
regulation of acetyl-CoA biosynthetic process from pyruvate	0.696864	0
regulation of cell proliferation	0.696864	0
regulation of circadian rhythm	0.696864	0
regulation of small GTPase mediated signal transduction	0.696864	0
response to organic cyclic compound	0.696864	0
response to oxidative stress	0.696864	0
sodium ion transport	0.696864	0
Wnt signaling pathway	0.696864	0
bile acid biosynthetic process	0.58072	0
canonical glycolysis	0.58072	0
cellular amino acid metabolic process	0.58072	0
cellular iron ion homeostasis	0.58072	0
cellular response to cAMP	0.58072	0
cellular response to glucagon stimulus	0.58072	0
cellular response to hydrogen peroxide	0.58072	0
dendrite morphogenesis	0.58072	0
dephosphorylation	0.58072	0
DNA repair	0.58072	0
establishment or maintenance of cell polarity	0.58072	0
galactose catabolic process	0.58072	0
glucose homeostasis	0.58072	0
glutathione derivative biosynthetic process	0.58072	0
keratinocyte differentiation	0.58072	0
leukotriene metabolic process	0.58072	0
long-chain fatty acid metabolic process	0.58072	0
microtubule-based movement	0.58072	0
mitochondrial calcium ion homeostasis	0.58072	0
mitochondrial calcium ion transmembrane transport	0.58072	0
mitochondrion organization	0.58072	0
negative regulation of fibrinolysis	0.58072	0
phagocytosis, recognition	0.58072	0
positive regulation of protein kinase B signaling	0.58072	0
protein phosphorylation	0.58072	0
protein processing	0.58072	0
regulation of cell growth	0.58072	0
regulation of defense response to virus by virus	0.58072	0
regulation of protein stability	0.58072	0
response to nutrient	0.58072	0
retina homeostasis	0.58072	0
type I interferon signaling pathway	0.58072	0
cell-cell signaling	0.464576	0
cellular sodium ion homeostasis	0.464576	0
clathrin coat assembly	0.464576	0
CRD-mediated mRNA stabilization	0.464576	0
defense response to bacterium	0.464576	0
ion transport	0.464576	0
kidney development	0.464576	0
low-density lipoprotein particle receptor catabolic process	0.464576	0
lysosome organization	0.464576	0
metabolic process	0.464576	0
negative regulation of extrinsic apoptotic signaling pathway	0.464576	0
negative regulation of transforming growth factor beta receptor signaling pathway	0.464576	0
nucleobase-containing compound metabolic process	0.464576	0
phagocytosis	0.464576	0
positive regulation of endothelial cell migration	0.464576	0
positive regulation of epithelial cell migration	0.464576	0
positive regulation of ERK1 and ERK2 cascade	0.464576	0
protein localization to cell surface	0.464576	0
regulation of actin cytoskeleton organization	0.464576	0
regulation of axon extension	0.464576	0
regulation of centrosome duplication	0.464576	0
regulation of proteasomal protein catabolic process	0.464576	0
regulation of RNA splicing	0.464576	0
respiratory electron transport chain	0.464576	0
response to stress	0.464576	0
translational elongation	0.464576	0
axonal transport of mitochondrion	0.232288	0
bone resorption	0.232288	0
cartilage development	0.232288	0
cellular protein complex assembly	0.232288	0
cellular response to glucocorticoid stimulus	0.232288	0
chylomicron remnant clearance	0.232288	0
developmental growth	0.232288	0
eye morphogenesis	0.232288	0
fatty acid elongation	0.232288	0
hepatocyte apoptotic process	0.232288	0
liver regeneration	0.232288	0
mitochondrial fragmentation involved in apoptotic process	0.232288	0
mRNA catabolic process	0.232288	0
NADP metabolic process	0.232288	0
pore complex assembly	0.232288	0
positive regulation of cholesterol storage	0.232288	0
positive regulation of DNA topoisomerase (ATP-hydrolyzing) activity	0.232288	0
positive regulation of DNA-templated transcription, elongation	0.232288	0
positive regulation of microtubule polymerization	0.232288	0
positive regulation of natural killer cell degranulation	0.232288	0
regulation of gene expression, epigenetic	0.232288	0
regulation of keratinocyte differentiation	0.232288	0
regulation of mitotic spindle organization	0.232288	0
regulation of reactive oxygen species metabolic process	0.232288	0
regulation of the force of heart contraction	0.232288	0
response to estrogen	0.232288	0
response to metal ion	0.232288	0
triglyceride catabolic process	0.232288	0
vesicle docking involved in exocytosis	0.232288	11.1111

## Sheet: Biological process
Enrichment analysis: Biological process
Number of proteins in background: 16701
Number of datasets: 2
Dataset 1: Name = Only SDS No of proteins = 894 [ 861 annotated ]
Dataset 2: Name = Only Urea No of proteins = 21 [ 18 annotated ]
			Only SDS					Only Urea
Biological process	Total annotated proteins in this class		No of proteins	Percentage of proteins	Fold value	P-value (Bonferroni method)		No of proteins	Percentage of proteins	Fold value	P-value (Bonferroni method)
neutrophil degranulation	484		84	9.7561	3.36675	3.52083e-19		1	5.55556	1.93507	1
post-translational protein modification	356		37	4.29733	2.01647	0.473862		1	5.55556	2.6308	1
mRNA splicing, via spliceosome	236		37	4.29733	3.04175	1.55782e-05		1	5.55556	3.96844	1
cornification	113		18	2.09059	3.09123	0.214059		2	11.1111	16.4933	1
vesicle docking involved in exocytosis	29		2	0.232288	1.34395	1		2	11.1111	64.2506	1
keratinization	182		19	2.20674	2.02592	1		2	11.1111	10.2407	1
substantia nigra development	42		11	1.27758	5.08357	0.0738373		0	0	0.01	1
collagen catabolic process	65		12	1.39373	3.58342	1		0	0	0.01	1
chaperone-mediated protein folding	48		12	1.39373	4.85228	0.0477419		0	0	0.01	1
retrograde vesicle-mediated transport, Golgi to ER	81		11	1.27758	2.63623	1		0	0	0.01	1
RNA processing	68		11	1.27758	3.14014	1		0	0	0.01	1
positive regulation of protein localization to Cajal body	8		8	0.929152	19.397	5.66992e-07		0	0	0.01	1
sodium ion transport	59		6	0.696864	1.97553	1		0	0	0.01	1
response to organic cyclic compound	45		6	0.696864	2.59	1		0	0	0.01	1
regulation of macroautophagy	70		11	1.27758	3.05044	1		0	0	0.01	1
blood coagulation	170		11	1.27758	1.25617	1		0	0	0.01	1
interferon-gamma-mediated signaling pathway	150		11	1.27758	1.42364	1		0	0	0.01	1
regulation of hematopoietic stem cell differentiation	75		14	1.62602	3.62288	0.293373		0	0	0.01	1
response to endoplasmic reticulum stress	73		10	1.16144	2.65942	1		0	0	0.01	1
positive regulation of cell proliferation	468		14	1.62602	0.580654	1		0	0	0.01	1
negative regulation of gene expression	154		11	1.27758	1.38667	1		0	0	0.01	1
cellular response to hypoxia	105		10	1.16144	1.849	1		0	0	0.01	1
in utero embryonic development	174		10	1.16144	1.11582	1		0	0	0.01	1
negative regulation of G2/M transition of mitotic cell cycle	60		14	1.62602	4.52844	0.018646		0	0	0.01	1
nervous system development	321		11	1.27758	0.665278	1		0	0	0.01	1
cell migration	179		12	1.39373	1.30137	1		0	0	0.01	1
small GTPase mediated signal transduction	119		10	1.16144	1.63149	1		0	0	0.01	1
transferrin transport	36		10	1.16144	5.39195	0.110091		0	0	0.01	1
response to calcium ion	53		11	1.27758	4.02869	0.782092		0	0	0.01	1
branched-chain amino acid catabolic process	19		6	0.696864	6.13235	1		0	0	0.01	1
protein dephosphorylation	92		6	0.696864	1.26699	1		0	0	0.01	1
muscle organ development	91		6	0.696864	1.28091	1		0	0	0.01	1
cell cycle arrest	142		6	0.696864	0.8209	1		0	0	0.01	1
movement of cell or subcellular component	80		15	1.74216	3.63891	0.143511		0	0	0.01	1
actin cytoskeleton organization	123		6	0.696864	0.947695	1		0	0	0.01	1
positive regulation of protein kinase B signaling	147		5	0.58072	0.661036	1		0	0	0.01	1
regulation of cell growth	76		5	0.58072	1.2785	1		0	0	0.01	1
peptide cross-linking	52		6	0.696864	2.24141	1		0	0	0.01	1
proton transport	27		6	0.696864	4.31603	1		0	0	0.01	1
alternative mRNA splicing, via spliceosome	16		6	0.696864	7.28145	1		0	0	0.01	1
phagosome acidification	27		6	0.696864	4.31603	1		0	0	0.01	1
positive regulation of cytosolic calcium ion concentration	132		6	0.696864	0.883084	1		0	0	0.01	1
negative regulation of protein kinase activity	95		6	0.696864	1.22699	1		0	0	0.01	1
regulation of cell shape	136		16	1.8583	2.28326	1		0	0	0.01	1
negative regulation of mRNA splicing, via spliceosome	20		6	0.696864	5.82589	1		0	0	0.01	1
negative regulation of cell growth	120		6	0.696864	0.971385	1		0	0	0.01	1
positive regulation of transcription, DNA-templated	532		16	1.8583	0.583722	1		0	0	0.01	1
Golgi organization	79		6	0.696864	1.47546	1		0	0	0.01	1
blood coagulation, intrinsic pathway	18		6	0.696864	6.47285	1		0	0	0.01	1
clathrin-dependent endocytosis	22		6	0.696864	5.2965	1		0	0	0.01	1
cristae formation	31		6	0.696864	3.7593	1		0	0	0.01	1
cellular response to calcium ion	59		6	0.696864	1.97553	1		0	0	0.01	1
ephrin receptor signaling pathway	84		10	1.16144	2.3112	1		0	0	0.01	1
regulation of alternative mRNA splicing, via spliceosome	41		9	1.0453	4.26157	1		0	0	0.01	1
glycolytic process	26		9	1.0453	6.71922	0.0408189		0	0	0.01	1
positive regulation of telomerase RNA localization to Cajal body	15		8	0.929152	10.3511	0.0026366		0	0	0.01	1
positive regulation of I-kappaB kinase/NF-kappaB signaling	165		8	0.929152	0.941579	1		0	0	0.01	1
ATP metabolic process	32		8	0.929152	4.85379	1		0	0	0.01	1
positive regulation of neuron projection development	94		9	1.0453	1.85903	1		0	0	0.01	1
anaphase-promoting complex-dependent catabolic process	81		14	1.62602	3.35455	0.715908		0	0	0.01	1
response to hypoxia	163		8	0.929152	0.953131	1		0	0	0.01	1
response to lipopolysaccharide	161		10	1.16144	1.20591	1		0	0	0.01	1
regulation of lipid metabolic process	86		8	0.929152	1.80642	1		0	0	0.01	1
RNA secondary structure unwinding	46		8	0.929152	3.37687	1		0	0	0.01	1
regulation of transcription from RNA polymerase II promoter in response to hypoxia	75		15	1.74216	3.88147	0.0627313		0	0	0.01	1
positive regulation of angiogenesis	124		8	0.929152	1.25288	1		0	0	0.01	1
glutathione metabolic process	36		8	0.929152	4.31463	1		0	0	0.01	1
platelet activation	110		8	0.929152	1.41233	1		0	0	0.01	1
protein heterooligomerization	64		8	0.929152	2.42728	1		0	0	0.01	1
RNA export from nucleus	60		8	0.929152	2.58907	1		0	0	0.01	1
nucleosome assembly	85		8	0.929152	1.82767	1		0	0	0.01	1
cellular nitrogen compound metabolic process	23		8	0.929152	6.75228	0.138817		0	0	0.01	1
retinoid metabolic process	61		8	0.929152	2.54663	1		0	0	0.01	1
stimulatory C-type lectin receptor signaling pathway	123		15	1.74216	2.36687	1		0	0	0.01	1
mitotic cell cycle	97		8	0.929152	1.60159	1		0	0	0.01	1
ATP hydrolysis coupled proton transport	27		8	0.929152	5.75231	0.522845		0	0	0.01	1
mRNA 3'-end processing	55		8	0.929152	2.82439	1		0	0	0.01	1
regulation of apoptotic process	250		12	1.39373	0.931795	1		0	0	0.01	1
negative regulation of transcription from RNA polymerase II promoter	684		13	1.50987	0.368935	1		0	0	0.01	1
extracellular matrix disassembly	77		13	1.50987	3.27691	1		0	0	0.01	1
epithelial cell differentiation	66		13	1.50987	3.82298	0.313072		0	0	0.01	1
inflammatory response	371		13	1.50987	0.680184	1		0	0	0.01	1
apoptotic process	512		13	1.50987	0.492871	1		0	0	0.01	1
positive regulation of apoptotic process	320		13	1.50987	0.788585	1		0	0	0.01	1
positive regulation of ubiquitin-protein ligase activity involved in regulation of mitotic cell cycle transition	77		14	1.62602	3.52879	0.399389		0	0	0.01	1
SCF-dependent proteasomal ubiquitin-dependent protein catabolic process	73		14	1.62602	3.72212	0.212925		0	0	0.01	1
cytoskeleton organization	109		10	1.16144	1.78116	1		0	0	0.01	1
angiogenesis	221		13	1.50987	1.14183	1		0	0	0.01	1
ion transmembrane transport	148		13	1.50987	1.70499	1		0	0	0.01	1
regulation of immune response	258		13	1.50987	0.978082	1		0	0	0.01	1
negative regulation of ubiquitin-protein ligase activity involved in mitotic cell cycle	72		14	1.62602	3.77381	0.18054		0	0	0.01	1
brain development	188		12	1.39373	1.23907	1		0	0	0.01	1
fatty acid beta-oxidation	42		12	1.39373	5.5453	0.0100867		0	0	0.01	1
adaptive immune response	209		12	1.39373	1.11458	1		0	0	0.01	1
response to toxic substance	92		12	1.39373	2.53188	1		0	0	0.01	1
IRE1-mediated unfolded protein response	58		13	1.50987	4.3502	0.0707933		0	0	0.01	1
multicellular organism development	464		12	1.39373	0.502054	1		0	0	0.01	1
cell differentiation	508		13	1.50987	0.496752	1		0	0	0.01	1
mRNA processing	168		13	1.50987	1.50202	1		0	0	0.01	1
positive regulation of translation	57		12	1.39373	4.08626	0.315939		0	0	0.01	1
carbohydrate metabolic process	128		12	1.39373	1.81984	1		0	0	0.01	1
regulation of cellular amino acid metabolic process	52		14	1.62602	5.22499	0.00279471		0	0	0.01	1
de novo' protein folding	16		7	0.813008	8.493	0.0840675		0	0	0.01	1
protein N-linked glycosylation via asparagine	45		7	0.813008	3.02095	1		0	0	0.01	1
negative regulation of cell adhesion	38		7	0.813008	3.57729	1		0	0	0.01	1
fatty acid metabolic process	49		7	0.813008	2.77439	1		0	0	0.01	1
peptide catabolic process	17		7	0.813008	7.99371	0.136559		0	0	0.01	1
positive regulation of GTPase activity	139		7	0.813008	0.978152	1		0	0	0.01	1
mRNA catabolic process	18		2	0.232288	2.1648	1		0	0	0.01	1
mitochondrial fragmentation involved in apoptotic process	9		2	0.232288	4.32719	1		0	0	0.01	1
regulation of the force of heart contraction	17		2	0.232288	2.29206	1		0	0	0.01	1
regulation of transcription from RNA polymerase II promoter	345		7	0.813008	0.394113	1		0	0	0.01	1
insulin receptor signaling pathway	79		7	0.813008	1.72096	1		0	0	0.01	1
cellular response to glucocorticoid stimulus	23		2	0.232288	1.69439	1		0	0	0.01	1
response to oxidative stress	102		6	0.696864	1.14279	1		0	0	0.01	1
fibroblast growth factor receptor signaling pathway	82		6	0.696864	1.42148	1		0	0	0.01	1
binding of sperm to zona pellucida	35		7	0.813008	3.88383	1		0	0	0.01	1
positive regulation of insulin secretion involved in cellular response to glucose stimulus	34		7	0.813008	3.99803	1		0	0	0.01	1
chemical synaptic transmission	219		7	0.813008	0.620853	1		0	0	0.01	1
fatty acid biosynthetic process	39		7	0.813008	3.48559	1		0	0	0.01	1
positive regulation of establishment of protein localization to telomere	9		7	0.813008	15.0913	0.000364099		0	0	0.01	1
phagocytosis, engulfment	66		7	0.813008	2.05988	1		0	0	0.01	1
cholesterol homeostasis	61		7	0.813008	2.2287	1		0	0	0.01	1
spermatogenesis	387		15	1.74216	0.752303	1		0	0	0.01	1
cellular response to glucose stimulus	54		7	0.813008	2.51755	1		0	0	0.01	1
NIK/NF-kappaB signaling	64		15	1.74216	4.54849	0.007461		0	0	0.01	1
regulation of reactive oxygen species metabolic process	18		2	0.232288	2.1648	1		0	0	0.01	1
developmental growth	26		2	0.232288	1.49896	1		0	0	0.01	1
regulation of mitotic spindle organization	17		2	0.232288	2.29206	1		0	0	0.01	1
bone resorption	22		2	0.232288	1.77138	1		0	0	0.01	1
response to metal ion	13		2	0.232288	2.99677	1		0	0	0.01	1
hepatocyte apoptotic process	11		2	0.232288	3.54114	1		0	0	0.01	1
positive regulation of natural killer cell degranulation	2		2	0.232288	19.397	1		0	0	0.01	1
regulation of keratinocyte differentiation	16		2	0.232288	2.43523	1		0	0	0.01	1
axonal transport of mitochondrion	8		2	0.232288	4.86741	1		0	0	0.01	1
positive regulation of DNA-templated transcription, elongation	11		2	0.232288	3.54114	1		0	0	0.01	1
positive regulation of DNA topoisomerase (ATP-hydrolyzing) activity	5		2	0.232288	7.78203	1		0	0	0.01	1
regulation of gene expression, epigenetic	14		2	0.232288	2.78287	1		0	0	0.01	1
fatty acid elongation	5		2	0.232288	7.78203	1		0	0	0.01	1
triglyceride catabolic process	25		2	0.232288	1.5589	1		0	0	0.01	1
cartilage development	59		2	0.232288	0.660701	1		0	0	0.01	1
pore complex assembly	6		2	0.232288	6.48718	1		0	0	0.01	1
eye morphogenesis	3		2	0.232288	12.9528	1		0	0	0.01	1
cellular protein complex assembly	20		2	0.232288	1.94842	1		0	0	0.01	1
NADP metabolic process	7		2	0.232288	5.56176	1		0	0	0.01	1
positive regulation of microtubule polymerization	21		2	0.232288	1.85569	1		0	0	0.01	1
liver regeneration	34		2	0.232288	1.14637	1		0	0	0.01	1
response to estrogen	63		2	0.232288	0.618758	1		0	0	0.01	1
positive regulation of cholesterol storage	7		2	0.232288	5.56176	1		0	0	0.01	1
chylomicron remnant clearance	8		2	0.232288	4.86741	1		0	0	0.01	1
actomyosin structure organization	26		6	0.696864	4.48197	1		0	0	0.01	1
activation of cysteine-type endopeptidase activity involved in apoptotic process	80		6	0.696864	1.45702	1		0	0	0.01	1
regulation of acetyl-CoA biosynthetic process from pyruvate	13		6	0.696864	8.96049	0.271478		0	0	0.01	1
low-density lipoprotein particle clearance	24		6	0.696864	4.85531	1		0	0	0.01	1
regulation of cell proliferation	180		6	0.696864	0.647608	1		0	0	0.01	1
odontogenesis of dentin-containing tooth	55		6	0.696864	2.11918	1		0	0	0.01	1
regulation of small GTPase mediated signal transduction	141		6	0.696864	0.826721	1		0	0	0.01	1
ethanol oxidation	12		7	0.813008	11.3216	0.00698401		0	0	0.01	1
microtubule-based process	26		7	0.813008	5.22772	1		0	0	0.01	1
muscle contraction	100		16	1.8583	3.10515	0.583058		0	0	0.01	1
antimicrobial humoral immune response mediated by antimicrobial peptide	97		6	0.696864	1.20169	1		0	0	0.01	1
regulation of circadian rhythm	48		6	0.696864	2.42816	1		0	0	0.01	1
protein phosphorylation	335		5	0.58072	0.290078	1		0	0	0.01	1
establishment or maintenance of cell polarity	30		5	0.58072	3.23822	1		0	0	0.01	1
cellular response to cAMP	51		5	0.58072	1.9051	1		0	0	0.01	1
cellular response to amino acid stimulus	48		6	0.696864	2.42816	1		0	0	0.01	1
axon guidance	186		6	0.696864	0.626719	1		0	0	0.01	1
tricarboxylic acid cycle	30		16	1.8583	10.3481	1.87608e-09		0	0	0.01	1
establishment of protein localization	39		6	0.696864	2.98836	1		0	0	0.01	1
Wnt signaling pathway	176		6	0.696864	0.662326	1		0	0	0.01	1
actin filament bundle assembly	31		6	0.696864	3.7593	1		0	0	0.01	1
keratinocyte differentiation	74		5	0.58072	1.31305	1		0	0	0.01	1
glutathione derivative biosynthetic process	22		5	0.58072	4.41522	1		0	0	0.01	1
response to nutrient	69		5	0.58072	1.40819	1		0	0	0.01	1
termination of RNA polymerase II transcription	69		8	0.929152	2.25141	1		0	0	0.01	1
one-carbon metabolic process	28		7	0.813008	4.85444	1		0	0	0.01	1
regulation of G2/M transition of mitotic cell cycle	83		7	0.813008	1.63803	1		0	0	0.01	1
fatty acid beta-oxidation using acyl-CoA oxidase	15		8	0.929152	10.3511	0.0026366		0	0	0.01	1
T cell costimulation	88		8	0.929152	1.76537	1		0	0	0.01	1
mRNA export from nucleus	101		8	0.929152	1.53816	1		0	0	0.01	1
glycosaminoglycan catabolic process	25		7	0.813008	5.43674	1		0	0	0.01	1
Arp2/3 complex-mediated actin nucleation	22		7	0.813008	6.17778	0.954392		0	0	0.01	1
interleukin-12-mediated signaling pathway	56		7	0.813008	2.42766	1		0	0	0.01	1
tumor necrosis factor-mediated signaling pathway	118		15	1.74216	2.46715	1		0	0	0.01	1
transport	184		8	0.929152	0.844356	1		0	0	0.01	1
negative regulation of cell migration	100		7	0.813008	1.35959	1		0	0	0.01	1
protein ubiquitination	347		7	0.813008	0.391842	1		0	0	0.01	1
negative regulation of angiogenesis	71		7	0.813008	1.91484	1		0	0	0.01	1
pyruvate metabolic process	22		7	0.813008	6.17778	0.954392		0	0	0.01	1
integrin-mediated signaling pathway	85		7	0.813008	1.59949	1		0	0	0.01	1
cytoplasmic translation	26		7	0.813008	5.22772	1		0	0	0.01	1
gluconeogenesis	45		7	0.813008	3.02095	1		0	0	0.01	1
regulation of blood pressure	64		7	0.813008	2.12425	1		0	0	0.01	1
ubiquitin-dependent protein catabolic process	163		8	0.929152	0.953131	1		0	0	0.01	1
cell cycle	267		8	0.929152	0.581888	1		0	0	0.01	1
collagen fibril organization	41		7	0.813008	3.31561	1		0	0	0.01	1
mRNA transport	49		7	0.813008	2.77439	1		0	0	0.01	1
heart development	164		7	0.813008	0.829053	1		0	0	0.01	1
protein processing	50		5	0.58072	1.94319	1		0	0	0.01	1
bile acid biosynthetic process	27		5	0.58072	3.59789	1		0	0	0.01	1
mitochondrial calcium ion transmembrane transport	23		5	0.58072	4.22334	1		0	0	0.01	1
regulation of protein stability	66		5	0.58072	1.47219	1		0	0	0.01	1
DNA repair	206		5	0.58072	0.47172	1		0	0	0.01	1
retina homeostasis	40		5	0.58072	2.42887	1		0	0	0.01	1
dendrite morphogenesis	35		5	0.58072	2.77575	1		0	0	0.01	1
long-chain fatty acid metabolic process	16		5	0.58072	6.06989	1		0	0	0.01	1
cellular iron ion homeostasis	62		5	0.58072	1.56715	1		0	0	0.01	1
RNA metabolic process	43		16	1.8583	7.22032	1.81612e-06		0	0	0.01	1
leukotriene metabolic process	15		5	0.58072	6.47428	1		0	0	0.01	1
mitochondrial calcium ion homeostasis	13		5	0.58072	7.46956	1		0	0	0.01	1
phagocytosis, recognition	51		5	0.58072	1.9051	1		0	0	0.01	1
mitochondrion organization	81		5	0.58072	1.19959	1		0	0	0.01	1
negative regulation of fibrinolysis	10		5	0.58072	9.70819	0.855583		0	0	0.01	1
regulation of defense response to virus by virus	28		5	0.58072	3.46944	1		0	0	0.01	1
type I interferon signaling pathway	132		5	0.58072	0.736149	1		0	0	0.01	1
cellular amino acid metabolic process	28		5	0.58072	3.46944	1		0	0	0.01	1
canonical glycolysis	25		5	0.58072	3.8856	1		0	0	0.01	1
RNA splicing	169		17	1.97445	1.95221	1		0	0	0.01	1
dephosphorylation	32		5	0.58072	3.03589	1		0	0	0.01	1
galactose catabolic process	7		5	0.58072	13.8629	0.0812372		0	0	0.01	1
glucose homeostasis	96		5	0.58072	1.01218	1		0	0	0.01	1
cellular response to hydrogen peroxide	59		5	0.58072	1.64682	1		0	0	0.01	1
clathrin coat assembly	17		4	0.464576	4.57272	1		0	0	0.01	1
negative regulation of extrinsic apoptotic signaling pathway	36		4	0.464576	2.16001	1		0	0	0.01	1
low-density lipoprotein particle receptor catabolic process	10		4	0.464576	7.77043	1		0	0	0.01	1
defense response to bacterium	157		4	0.464576	0.495395	1		0	0	0.01	1
translational elongation	10		4	0.464576	7.77043	1		0	0	0.01	1
negative regulation of transforming growth factor beta receptor signaling pathway	66		4	0.464576	1.17834	1		0	0	0.01	1
nucleobase-containing compound metabolic process	33		4	0.464576	2.35632	1		0	0	0.01	1
respiratory electron transport chain	14		4	0.464576	5.55189	1		0	0	0.01	1
regulation of proteasomal protein catabolic process	16		4	0.464576	4.85834	1		0	0	0.01	1
positive regulation of ERK1 and ERK2 cascade	192		4	0.464576	0.405093	1		0	0	0.01	1
metabolic process	40		4	0.464576	1.94406	1		0	0	0.01	1
regulation of actin cytoskeleton organization	49		4	0.464576	1.58706	1		0	0	0.01	1
regulation of centrosome duplication	18		4	0.464576	4.31882	1		0	0	0.01	1
cell-cell signaling	300		4	0.464576	0.259265	1		0	0	0.01	1
protein localization to cell surface	23		4	0.464576	3.38035	1		0	0	0.01	1
microtubule-based movement	72		5	0.58072	1.34952	1		0	0	0.01	1
cellular response to glucagon stimulus	38		5	0.58072	2.55667	1		0	0	0.01	1
regulation of axon extension	13		4	0.464576	5.97863	1		0	0	0.01	1
phagocytosis	48		4	0.464576	1.62012	1		0	0	0.01	1
cellular sodium ion homeostasis	13		4	0.464576	5.97863	1		0	0	0.01	1
kidney development	84		4	0.464576	0.925866	1		0	0	0.01	1
CRD-mediated mRNA stabilization	5		4	0.464576	15.5253	0.394327		0	0	0.01	1
regulation of RNA splicing	29		4	0.464576	2.68121	1		0	0	0.01	1
ion transport	99		4	0.464576	0.785597	1		0	0	0.01	1
positive regulation of endothelial cell migration	46		4	0.464576	1.69054	1		0	0	0.01	1
response to stress	51		4	0.464576	1.52484	1		0	0	0.01	1
positive regulation of epithelial cell migration	35		4	0.464576	2.22171	1		0	0	0.01	1
lysosome organization	33		4	0.464576	2.35632	1		0	0	0.01	1
cellular response to mechanical stimulus	78		4	0.464576	0.997077	1		0	0	0.01	1
visual perception	198		4	0.464576	0.392818	1		0	0	0.01	1
glycogen biosynthetic process	24		4	0.464576	3.23957	1		0	0	0.01	1
ubiquitin-dependent ERAD pathway	60		4	0.464576	1.29615	1		0	0	0.01	1
relaxation of cardiac muscle	12		4	0.464576	6.47643	1		0	0	0.01	1
cellular amino acid biosynthetic process	25		4	0.464576	3.11003	1		0	0	0.01	1
2-oxoglutarate metabolic process	17		4	0.464576	4.57272	1		0	0	0.01	1
positive regulation of proteasomal ubiquitin-dependent protein catabolic process	74		4	0.464576	1.05097	1		0	0	0.01	1
keratan sulfate catabolic process	12		4	0.464576	6.47643	1		0	0	0.01	1
neural tube closure	75		4	0.464576	1.03695	1		0	0	0.01	1
cell communication by electrical coupling involved in cardiac conduction	13		4	0.464576	5.97863	1		0	0	0.01	1
cellular protein modification process	89		4	0.464576	0.873856	1		0	0	0.01	1
activation of innate immune response	20		4	0.464576	3.88715	1		0	0	0.01	1
sphingolipid biosynthetic process	52		4	0.464576	1.49552	1		0	0	0.01	1
cellular response to tumor necrosis factor	120		4	0.464576	0.648129	1		0	0	0.01	1
angiotensin maturation	12		4	0.464576	6.47643	1		0	0	0.01	1
cellular response to retinoic acid	68		4	0.464576	1.14368	1		0	0	0.01	1
L-phenylalanine catabolic process	11		4	0.464576	7.06467	1		0	0	0.01	1
cellular response to epidermal growth factor stimulus	39		4	0.464576	1.9939	1		0	0	0.01	1
post-embryonic development	73		4	0.464576	1.06536	1		0	0	0.01	1
positive regulation of protein targeting to mitochondrion	85		5	0.58072	1.14315	1		0	0	0.01	1
regulation of translational initiation	25		5	0.58072	3.8856	1		0	0	0.01	1
positive regulation of B cell activation	49		5	0.58072	1.98284	1		0	0	0.01	1
cellular response to growth factor stimulus	44		5	0.58072	2.20811	1		0	0	0.01	1
response to unfolded protein	42		5	0.58072	2.31323	1		0	0	0.01	1
Rho protein signal transduction	58		5	0.58072	1.67521	1		0	0	0.01	1
B cell receptor signaling pathway	74		5	0.58072	1.31305	1		0	0	0.01	1
positive regulation of osteoblast differentiation	57		5	0.58072	1.7046	1		0	0	0.01	1
regulation of endocytosis	35		5	0.58072	2.77575	1		0	0	0.01	1
cell surface receptor signaling pathway	239		5	0.58072	0.40659	1		0	0	0.01	1
positive regulation of NF-kappaB transcription factor activity	139		5	0.58072	0.699079	1		0	0	0.01	1
positive regulation of telomerase activity	34		5	0.58072	2.85736	1		0	0	0.01	1
biotin metabolic process	11		5	0.58072	8.82643	1		0	0	0.01	1
mitochondrial acetyl-CoA biosynthetic process from pyruvate	6		5	0.58072	16.1695	0.0242452		0	0	0.01	1
barbed-end actin filament capping	14		5	0.58072	6.9364	1		0	0	0.01	1
acyl-CoA metabolic process	30		4	0.464576	2.59187	1		0	0	0.01	1
sodium ion export across plasma membrane	7		4	0.464576	11.0959	1		0	0	0.01	1
glycogen metabolic process	29		4	0.464576	2.68121	1		0	0	0.01	1
response to insulin	63		5	0.58072	1.54228	1		0	0	0.01	1
skeletal system development	133		5	0.58072	0.730614	1		0	0	0.01	1
reactive oxygen species metabolic process	34		5	0.58072	2.85736	1		0	0	0.01	1
cellular response to DNA damage stimulus	217		5	0.58072	0.447809	1		0	0	0.01	1
mitochondrial translational elongation	86		5	0.58072	1.12986	1		0	0	0.01	1
response to cytokine	49		5	0.58072	1.98284	1		0	0	0.01	1
muscle filament sliding	38		4	0.464576	2.04636	1		0	0	0.01	1
fibrinolysis	21		4	0.464576	3.70214	1		0	0	0.01	1
protein methylation	32		4	0.464576	2.42993	1		0	0	0.01	1
establishment of skin barrier	20		4	0.464576	3.88715	1		0	0	0.01	1
regulation of angiogenesis	29		4	0.464576	2.68121	1		0	0	0.01	1
actin crosslink formation	12		4	0.464576	6.47643	1		0	0	0.01	1
defense response to virus	178		4	0.464576	0.436953	1		0	0	0.01	1
positive regulation of actin filament polymerization	45		4	0.464576	1.7281	1		0	0	0.01	1
drug metabolic process	25		4	0.464576	3.11003	1		0	0	0.01	1
cardiac muscle contraction	45		4	0.464576	1.7281	1		0	0	0.01	1
nuclear-transcribed mRNA poly(A) tail shortening	30		4	0.464576	2.59187	1		0	0	0.01	1
supramolecular fiber organization	13		4	0.464576	5.97863	1		0	0	0.01	1
actin filament capping	13		4	0.464576	5.97863	1		0	0	0.01	1
positive regulation by host of viral genome replication	8		4	0.464576	9.71061	1		0	0	0.01	1
purine ribonucleoside monophosphate biosynthetic process	13		4	0.464576	5.97863	1		0	0	0.01	1
endodermal cell differentiation	28		4	0.464576	2.77694	1		0	0	0.01	1
antigen processing and presentation of exogenous peptide antigen via MHC class I, TAP-independent	76		4	0.464576	1.02331	1		0	0	0.01	1
cellular response to heat	43		4	0.464576	1.80846	1		0	0	0.01	1
retinoic acid metabolic process	15		4	0.464576	5.18201	1		0	0	0.01	1
positive regulation of protein insertion into mitochondrial membrane involved in apoptotic signaling pathway	30		4	0.464576	2.59187	1		0	0	0.01	1
hippocampus development	59		4	0.464576	1.31811	1		0	0	0.01	1
protein targeting	43		4	0.464576	1.80846	1		0	0	0.01	1
regulation of cellular response to heat	76		4	0.464576	1.02331	1		0	0	0.01	1
protein localization to cytoplasmic stress granule	7		4	0.464576	11.0959	1		0	0	0.01	1
glucose metabolic process	56		10	1.16144	3.46659	1		0	0	0.01	1
positive regulation of telomere maintenance via telomerase	34		10	1.16144	5.70903	0.0623902		0	0	0.01	1
toxin transport	29		10	1.16144	6.693	0.0120591		0	0	0.01	1
endocytosis	127		9	1.0453	1.37601	1		0	0	0.01	1
COPII vesicle coating	63		10	1.16144	3.08148	1		0	0	0.01	1
protein homotetramerization	74		10	1.16144	2.62348	1		0	0	0.01	1
epidermis development	78		9	1.0453	2.24031	1		0	0	0.01	1
antigen processing and presentation of peptide antigen via MHC class I	94		10	1.16144	2.06535	1		0	0	0.01	1
xenobiotic metabolic process	86		10	1.16144	2.25746	1		0	0	0.01	1
negative regulation of cell proliferation	397		10	1.16144	0.489066	1		0	0	0.01	1
sensory perception of sound	135		9	1.0453	1.29447	1		0	0	0.01	1
wound healing	78		9	1.0453	2.24031	1		0	0	0.01	1
regulation of cardiac conduction	55		9	1.0453	3.177	1		0	0	0.01	1
lipid metabolic process	125		9	1.0453	1.39802	1		0	0	0.01	1
fatty acid beta-oxidation using acyl-CoA dehydrogenase	15		9	1.0453	11.6434	0.000109394		0	0	0.01	1
ribosomal large subunit assembly	25		5	0.58072	3.8856	1		0	0	0.01	1
response to ethanol	102		9	1.0453	1.71323	1		0	0	0.01	1
complement activation	91		14	1.62602	2.98596	1		0	0	0.01	1
G-protein coupled receptor signaling pathway	1053		9	1.0453	0.165969	1		0	0	0.01	1
platelet aggregation	41		9	1.0453	4.26157	1		0	0	0.01	1
cellular response to leukemia inhibitory factor	95		9	1.0453	1.83946	1		0	0	0.01	1
cell-matrix adhesion	92		9	1.0453	1.89943	1		0	0	0.01	1
tRNA aminoacylation for protein translation	35		9	1.0453	4.99192	0.606699		0	0	0.01	1
protein oligomerization	68		9	1.0453	2.56972	1		0	0	0.01	1
positive regulation of nitric oxide biosynthetic process	43		4	0.464576	1.80846	1		0	0	0.01	1
DNA recombination	70		4	0.464576	1.11101	1		0	0	0.01	1
actin filament polymerization	25		4	0.464576	3.11003	1		0	0	0.01	1
synapse assembly	64		3	0.348432	0.912123	1		0	0	0.01	1
mitotic cytokinesis	40		4	0.464576	1.94406	1		0	0	0.01	1
neuromuscular junction development	29		4	0.464576	2.68121	1		0	0	0.01	1
cellular response to thyroid hormone stimulus	14		4	0.464576	5.55189	1		0	0	0.01	1
defense response to Gram-negative bacterium	84		4	0.464576	0.925866	1		0	0	0.01	1
cholesterol metabolic process	63		4	0.464576	1.23444	1		0	0	0.01	1
NADH metabolic process	7		4	0.464576	11.0959	1		0	0	0.01	1
protein hexamerization	10		4	0.464576	7.77043	1		0	0	0.01	1
cellular protein localization	40		4	0.464576	1.94406	1		0	0	0.01	1
retina development in camera-type eye	55		4	0.464576	1.41396	1		0	0	0.01	1
cellular glucuronidation	15		4	0.464576	5.18201	1		0	0	0.01	1
central nervous system development	112		4	0.464576	0.69442	1		0	0	0.01	1
actin filament organization	76		4	0.464576	1.02331	1		0	0	0.01	1
mitotic nuclear envelope reassembly	10		4	0.464576	7.77043	1		0	0	0.01	1
glycosaminoglycan biosynthetic process	38		4	0.464576	2.04636	1		0	0	0.01	1
positive regulation of epithelial cell proliferation	57		3	0.348432	1.02412	1		0	0	0.01	1
regulation of systemic arterial blood pressure by renin-angiotensin	5		3	0.348432	11.6537	1		0	0	0.01	1
response to hormone	40		3	0.348432	1.45926	1		0	0	0.01	1
neuron projection morphogenesis	54		4	0.464576	1.44014	1		0	0	0.01	1
cytoskeletal anchoring at plasma membrane	10		4	0.464576	7.77043	1		0	0	0.01	1
cellular response to X-ray	11		3	0.348432	5.3029	1		0	0	0.01	1
response to glucose	67		4	0.464576	1.16075	1		0	0	0.01	1
positive regulation of ATPase activity	25		4	0.464576	3.11003	1		0	0	0.01	1
ketone body biosynthetic process	9		4	0.464576	8.63285	1		0	0	0.01	1
pentose-phosphate shunt	14		4	0.464576	5.55189	1		0	0	0.01	1
glycogen catabolic process	19		4	0.464576	4.09163	1		0	0	0.01	1
apical junction assembly	8		4	0.464576	9.71061	1		0	0	0.01	1
neurotransmitter catabolic process	8		4	0.464576	9.71061	1		0	0	0.01	1
response to cAMP	46		4	0.464576	1.69054	1		0	0	0.01	1
cellular response to drug	64		4	0.464576	1.21515	1		0	0	0.01	1
positive regulation of reactive oxygen species metabolic process	29		4	0.464576	2.68121	1		0	0	0.01	1
amino acid transport	33		4	0.464576	2.35632	1		0	0	0.01	1
mitochondrial electron transport, ubiquinol to cytochrome c	15		4	0.464576	5.18201	1		0	0	0.01	1
protein N-linked glycosylation	35		4	0.464576	2.22171	1		0	0	0.01	1
negative regulation of translation	57		4	0.464576	1.36436	1		0	0	0.01	1
glycosphingolipid metabolic process	48		4	0.464576	1.62012	1		0	0	0.01	1
cellular response to nerve growth factor stimulus	34		4	0.464576	2.28703	1		0	0	0.01	1
intra-Golgi vesicle-mediated transport	26		4	0.464576	2.99046	1		0	0	0.01	1
morphogenesis of an epithelium	13		4	0.464576	5.97863	1		0	0	0.01	1
immunoglobulin production	48		4	0.464576	1.62012	1		0	0	0.01	1
negative regulation of protein binding	66		4	0.464576	1.17834	1		0	0	0.01	1
male gonad development	92		4	0.464576	0.845364	1		0	0	0.01	1
antigen processing and presentation	19		4	0.464576	4.09163	1		0	0	0.01	1
focal adhesion assembly	24		4	0.464576	3.23957	1		0	0	0.01	1
negative regulation of canonical Wnt signaling pathway	164		17	1.97445	2.01172	1		0	0	0.01	1
positive regulation of epidermal growth factor receptor signaling pathway	25		2	0.232288	1.5589	1		0	0	0.01	1
protein destabilization	44		3	0.348432	1.32663	1		0	0	0.01	1
embryonic brain development	11		3	0.348432	5.3029	1		0	0	0.01	1
cellular response to interleukin-1	69		3	0.348432	0.846036	1		0	0	0.01	1
chromatin organization	44		3	0.348432	1.32663	1		0	0	0.01	1
forebrain development	44		3	0.348432	1.32663	1		0	0	0.01	1
response to growth factor	15		3	0.348432	3.88974	1		0	0	0.01	1
synapse organization	35		3	0.348432	1.66767	1		0	0	0.01	1
embryo implantation	37		3	0.348432	1.57755	1		0	0	0.01	1
regulation of translation	53		3	0.348432	1.1014	1		0	0	0.01	1
regulation of muscle contraction	11		3	0.348432	5.3029	1		0	0	0.01	1
positive regulation of viral genome replication	27		3	0.348432	2.16161	1		0	0	0.01	1
cargo loading into COPII-coated vesicle	11		3	0.348432	5.3029	1		0	0	0.01	1
glycerol catabolic process	6		3	0.348432	9.71464	1		0	0	0.01	1
positive regulation of axon extension	31		3	0.348432	1.88278	1		0	0	0.01	1
positive regulation of G1/S transition of mitotic cell cycle	22		3	0.348432	2.65266	1		0	0	0.01	1
activation of protein kinase A activity	18		3	0.348432	3.24181	1		0	0	0.01	1
branching involved in ureteric bud morphogenesis	42		3	0.348432	1.38979	1		0	0	0.01	1
nucleus organization	20		3	0.348432	2.91779	1		0	0	0.01	1
animal organ regeneration	43		3	0.348432	1.35747	1		0	0	0.01	1
tRNA processing	25		3	0.348432	2.33446	1		0	0	0.01	1
circadian regulation of gene expression	55		3	0.348432	1.06135	1		0	0	0.01	1
response to hydrogen peroxide	49		3	0.348432	1.19129	1		0	0	0.01	1
hyaluronan metabolic process	11		3	0.348432	5.3029	1		0	0	0.01	1
neuron differentiation	97		3	0.348432	0.601845	1		0	0	0.01	1
cell-substrate junction assembly	6		3	0.348432	9.71464	1		0	0	0.01	1
negative regulation of microtubule depolymerization	21		3	0.348432	2.77891	1		0	0	0.01	1
spliceosomal complex assembly	27		3	0.348432	2.16161	1		0	0	0.01	1
positive regulation of protein catabolic process	66		3	0.348432	0.884487	1		0	0	0.01	1
regulation of sodium ion transmembrane transporter activity	19		3	0.348432	3.07128	1		0	0	0.01	1
cell division	345		17	1.97445	0.956329	1		0	0	0.01	1
positive regulation of blood coagulation	14		3	0.348432	4.16738	1		0	0	0.01	1
positive regulation of protein export from nucleus	18		3	0.348432	3.24181	1		0	0	0.01	1
positive regulation of phosphorylation	27		3	0.348432	2.16161	1		0	0	0.01	1
response to heat	44		3	0.348432	1.32663	1		0	0	0.01	1
positive regulation of gene expression	301		17	1.97445	1.09612	1		0	0	0.01	1
blastocyst development	15		3	0.348432	3.88974	1		0	0	0.01	1
negative regulation of cell death	59		3	0.348432	0.989408	1		0	0	0.01	1
mitotic metaphase plate congression	36		3	0.348432	1.62135	1		0	0	0.01	1
positive regulation of endothelial cell proliferation	69		3	0.348432	0.846036	1		0	0	0.01	1
protein K63-linked ubiquitination	36		3	0.348432	1.62135	1		0	0	0.01	1
regulation of cardiac muscle contraction by regulation of the release of sequestered calcium ion	19		3	0.348432	3.07128	1		0	0	0.01	1
regulation of cardiac muscle cell contraction	12		3	0.348432	4.86136	1		0	0	0.01	1
purine nucleotide biosynthetic process	8		3	0.348432	7.28901	1		0	0	0.01	1
tetrahydrofolate interconversion	9		3	0.348432	6.48002	1		0	0	0.01	1
regulation of ERK1 and ERK2 cascade	25		3	0.348432	2.33446	1		0	0	0.01	1
cytoskeleton-dependent intracellular transport	18		3	0.348432	3.24181	1		0	0	0.01	1
positive regulation of type I interferon production	49		3	0.348432	1.19129	1		0	0	0.01	1
ruffle organization	14		3	0.348432	4.16738	1		0	0	0.01	1
negative regulation of smooth muscle cell proliferation	29		3	0.348432	2.01258	1		0	0	0.01	1
hair follicle morphogenesis	27		3	0.348432	2.16161	1		0	0	0.01	1
cell motility	24		3	0.348432	2.43169	1		0	0	0.01	1
vacuolar acidification	14		3	0.348432	4.16738	1		0	0	0.01	1
basement membrane organization	10		3	0.348432	5.83266	1		0	0	0.01	1
negative regulation of proteolysis	21		3	0.348432	2.77891	1		0	0	0.01	1
L-glutamate transport	7		3	0.348432	8.32881	1		0	0	0.01	1
copper ion transport	14		3	0.348432	4.16738	1		0	0	0.01	1
cellular response to platelet-derived growth factor stimulus	18		3	0.348432	3.24181	1		0	0	0.01	1
positive regulation of focal adhesion assembly	24		3	0.348432	2.43169	1		0	0	0.01	1
glutathione biosynthetic process	15		3	0.348432	3.88974	1		0	0	0.01	1
NAD biosynthesis via nicotinamide riboside salvage pathway	15		3	0.348432	3.88974	1		0	0	0.01	1
negative regulation of endothelial cell proliferation	31		3	0.348432	1.88278	1		0	0	0.01	1
negative regulation of protein catabolic process	31		3	0.348432	1.88278	1		0	0	0.01	1
membrane repolarization	10		3	0.348432	5.83266	1		0	0	0.01	1
gene silencing by RNA	29		3	0.348432	2.01258	1		0	0	0.01	1
chemotaxis	118		3	0.348432	0.494746	1		0	0	0.01	1
negative regulation of endothelial cell migration	20		3	0.348432	2.91779	1		0	0	0.01	1
ribosomal small subunit biogenesis	17		3	0.348432	3.43239	1		0	0	0.01	1
mitochondrial calcium uptake	10		3	0.348432	5.83266	1		0	0	0.01	1
membrane protein ectodomain proteolysis	20		3	0.348432	2.91779	1		0	0	0.01	1
multivesicular body assembly	30		3	0.348432	1.94552	1		0	0	0.01	1
Fc-gamma receptor signaling pathway involved in phagocytosis	133		17	1.97445	2.48059	1		0	0	0.01	1
regulation of cell cycle	94		3	0.348432	0.621051	1		0	0	0.01	1
cerebellum development	42		3	0.348432	1.38979	1		0	0	0.01	1
renal water homeostasis	33		3	0.348432	1.76871	1		0	0	0.01	1
protein targeting to mitochondrion	33		3	0.348432	1.76871	1		0	0	0.01	1
positive regulation of substrate adhesion-dependent cell spreading	34		3	0.348432	1.7167	1		0	0	0.01	1
chaperone-mediated protein complex assembly	16		3	0.348432	3.64678	1		0	0	0.01	1
cellular potassium ion homeostasis	8		3	0.348432	7.28901	1		0	0	0.01	1
sarcomere organization	38		3	0.348432	1.53604	1		0	0	0.01	1
fatty-acyl-CoA biosynthetic process	12		3	0.348432	4.86136	1		0	0	0.01	1
platelet formation	19		3	0.348432	3.07128	1		0	0	0.01	1
glomerular basement membrane development	9		3	0.348432	6.48002	1		0	0	0.01	1
vacuolar transport	13		3	0.348432	4.4877	1		0	0	0.01	1
regulation of cholesterol biosynthetic process	34		3	0.348432	1.7167	1		0	0	0.01	1
positive regulation of muscle cell differentiation	24		3	0.348432	2.43169	1		0	0	0.01	1
mRNA splice site selection	17		3	0.348432	3.43239	1		0	0	0.01	1
L-serine biosynthetic process	6		3	0.348432	9.71464	1		0	0	0.01	1
negative regulation of release of cytochrome c from mitochondria	17		3	0.348432	3.43239	1		0	0	0.01	1
protein heterotrimerization	14		3	0.348432	4.16738	1		0	0	0.01	1
positive regulation of release of sequestered calcium ion into cytosol	29		3	0.348432	2.01258	1		0	0	0.01	1
mitotic spindle organization	33		3	0.348432	1.76871	1		0	0	0.01	1
positive regulation of filopodium assembly	30		3	0.348432	1.94552	1		0	0	0.01	1
hair cycle	15		3	0.348432	3.88974	1		0	0	0.01	1
regulation of gene expression	105		3	0.348432	0.555994	1		0	0	0.01	1
regulation of inflammatory response	62		3	0.348432	0.941541	1		0	0	0.01	1
embryonic hindlimb morphogenesis	29		3	0.348432	2.01258	1		0	0	0.01	1
myeloid cell homeostasis	9		1	0.116144	2.17436	1		0	0	0.01	1
centrosome localization	16		1	0.116144	1.22367	1		0	0	0.01	1
nucleotide-excision repair	37		1	0.116144	0.529343	1		0	0	0.01	1
galactose metabolic process	8		1	0.116144	2.44581	1		0	0	0.01	1
negative regulation of proteasomal ubiquitin-dependent protein catabolic process	25		1	0.116144	0.783325	1		0	0	0.01	1
extrinsic apoptotic signaling pathway via death domain receptors	31		1	0.116144	0.631763	1		0	0	0.01	1
positive regulation of transcription factor import into nucleus	15		1	0.116144	1.30519	1		0	0	0.01	1
fucose metabolic process	7		1	0.116144	2.79472	1		0	0	0.01	1
keratan sulfate biosynthetic process	29		1	0.116144	0.675318	1		0	0	0.01	1
positive regulation of histone H3-K4 methylation	15		1	0.116144	1.30519	1		0	0	0.01	1
protein localization to centrosome	18		1	0.116144	1.08778	1		0	0	0.01	1
positive regulation of telomere capping	17		1	0.116144	1.15173	1		0	0	0.01	1
adherens junction assembly	9		3	0.348432	6.48002	1		0	0	0.01	1
Wnt signaling pathway, planar cell polarity pathway	90		17	1.97445	3.66563	0.034448		0	0	0.01	1
cholesterol biosynthetic process	40		3	0.348432	1.45926	1		0	0	0.01	1
ATP biosynthetic process	29		3	0.348432	2.01258	1		0	0	0.01	1
high-density lipoprotein particle clearance	9		3	0.348432	6.48002	1		0	0	0.01	1
macroautophagy	95		3	0.348432	0.614514	1		0	0	0.01	1
chromosome segregation	63		3	0.348432	0.926598	1		0	0	0.01	1
glycine metabolic process	6		1	0.116144	3.25973	1		0	0	0.01	1
coenzyme A biosynthetic process	10		1	0.116144	1.95714	1		0	0	0.01	1
positive regulation of protein kinase activity	53		3	0.348432	1.1014	1		0	0	0.01	1
vesicle organization	24		3	0.348432	2.43169	1		0	0	0.01	1
positive regulation of canonical Wnt signaling pathway	128		17	1.97445	2.57748	1		0	0	0.01	1
regulation of mRNA stability	108		21	2.43902	3.77309	0.00144111		0	0	0.01	1
valine biosynthetic process	2		1	0.116144	9.74675	1		0	0	0.01	1
regulation of hormone levels	3		1	0.116144	6.50863	1		0	0	0.01	1
toll-like receptor 4 signaling pathway	16		1	0.116144	1.22367	1		0	0	0.01	1
cellular response to hepatocyte growth factor stimulus	13		1	0.116144	1.50584	1		0	0	0.01	1
negative regulation of actin filament polymerization	13		1	0.116144	1.50584	1		0	0	0.01	1
mitotic cell cycle checkpoint	27		1	0.116144	0.725323	1		0	0	0.01	1
negative regulation of anoikis	17		1	0.116144	1.15173	1		0	0	0.01	1
embryonic foregut morphogenesis	9		1	0.116144	2.17436	1		0	0	0.01	1
lens morphogenesis in camera-type eye	11		1	0.116144	1.77938	1		0	0	0.01	1
isoleucine catabolic process	2		1	0.116144	9.74675	1		0	0	0.01	1
regulation of keratinocyte proliferation	7		1	0.116144	2.79472	1		0	0	0.01	1
anion transport	12		1	0.116144	1.63122	1		0	0	0.01	1
branching morphogenesis of an epithelial tube	24		1	0.116144	0.81595	1		0	0	0.01	1
establishment of integrated proviral latency	8		1	0.116144	2.44581	1		0	0	0.01	1
cellular ion homeostasis	5		1	0.116144	3.91037	1		0	0	0.01	1
negative regulation of insulin secretion	30		1	0.116144	0.652815	1		0	0	0.01	1
positive regulation of tumor necrosis factor production	47		1	0.116144	0.41674	1		0	0	0.01	1
negative regulation of growth	19		1	0.116144	1.03056	1		0	0	0.01	1
response to stimulus	60		1	0.116144	0.326462	1		0	0	0.01	1
negative regulation of axon extension	16		1	0.116144	1.22367	1		0	0	0.01	1
protein refolding	14		1	0.116144	1.39836	1		0	0	0.01	1
positive regulation of fibroblast apoptotic process	7		1	0.116144	2.79472	1		0	0	0.01	1
positive regulation of protein homooligomerization	10		1	0.116144	1.95714	1		0	0	0.01	1
nucleocytoplasmic transport	21		3	0.348432	2.77891	1		0	0	0.01	1
killing of cells of other organism	66		3	0.348432	0.884487	1		0	0	0.01	1
cortical actin cytoskeleton organization	23		3	0.348432	2.53737	1		0	0	0.01	1
endocytic recycling	24		3	0.348432	2.43169	1		0	0	0.01	1
tubulin complex assembly	7		3	0.348432	8.32881	1		0	0	0.01	1
sulfide oxidation, using sulfide:quinone oxidoreductase	5		3	0.348432	11.6537	1		0	0	0.01	1
cellular defense response	58		3	0.348432	1.00646	1		0	0	0.01	1
Golgi to lysosome transport	8		3	0.348432	7.28901	1		0	0	0.01	1
response to mercury ion	7		3	0.348432	8.32881	1		0	0	0.01	1
dopamine catabolic process	8		3	0.348432	7.28901	1		0	0	0.01	1
negative regulation of neuron apoptotic process	132		3	0.348432	0.442277	1		0	0	0.01	1
ossification	75		3	0.348432	0.778362	1		0	0	0.01	1
calcium ion transport	73		3	0.348432	0.799685	1		0	0	0.01	1
lipid catabolic process	73		3	0.348432	0.799685	1		0	0	0.01	1
regulation of heart rate	32		3	0.348432	1.82396	1		0	0	0.01	1
DNA duplex unwinding	16		3	0.348432	3.64678	1		0	0	0.01	1
Notch signaling pathway	110		3	0.348432	0.530724	1		0	0	0.01	1
multicellular organism aging	16		3	0.348432	3.64678	1		0	0	0.01	1
neuron apoptotic process	38		3	0.348432	1.53604	1		0	0	0.01	1
positive regulation of cysteine-type endopeptidase activity involved in apoptotic process	46		3	0.348432	1.26896	1		0	0	0.01	1
circadian rhythm	76		3	0.348432	0.768122	1		0	0	0.01	1
response to peptide hormone	41		3	0.348432	1.42368	1		0	0	0.01	1
positive regulation by host of viral release from host cell	6		3	0.348432	9.71464	1		0	0	0.01	1
positive regulation of fibroblast proliferation	50		3	0.348432	1.16747	1		0	0	0.01	1
inflammatory response to antigenic stimulus	17		3	0.348432	3.43239	1		0	0	0.01	1
positive regulation of extrinsic apoptotic signaling pathway in absence of ligand	12		3	0.348432	4.86136	1		0	0	0.01	1
cellular response to interleukin-4	24		3	0.348432	2.43169	1		0	0	0.01	1
regulation of cell adhesion	40		3	0.348432	1.45926	1		0	0	0.01	1
scaRNA localization to Cajal body	4		3	0.348432	14.5598	1		0	0	0.01	1
positive regulation of receptor-mediated endocytosis	19		3	0.348432	3.07128	1		0	0	0.01	1
positive regulation of lamellipodium assembly	18		3	0.348432	3.24181	1		0	0	0.01	1
response to organic substance	29		3	0.348432	2.01258	1		0	0	0.01	1
bicarbonate transport	42		3	0.348432	1.38979	1		0	0	0.01	1
positive regulation of transforming growth factor beta receptor signaling pathway	25		3	0.348432	2.33446	1		0	0	0.01	1
RNA catabolic process	21		3	0.348432	2.77891	1		0	0	0.01	1
transcytosis	14		3	0.348432	4.16738	1		0	0	0.01	1
mitochondrial translational termination	88		3	0.348432	0.66339	1		0	0	0.01	1
response to virus	106		3	0.348432	0.55075	1		0	0	0.01	1
methylation	19		3	0.348432	3.07128	1		0	0	0.01	1
regulation of megakaryocyte differentiation	42		3	0.348432	1.38979	1		0	0	0.01	1
androgen receptor signaling pathway	44		3	0.348432	1.32663	1		0	0	0.01	1
response to mechanical stimulus	59		3	0.348432	0.989408	1		0	0	0.01	1
protein folding in endoplasmic reticulum	14		3	0.348432	4.16738	1		0	0	0.01	1
cell junction assembly	18		3	0.348432	3.24181	1		0	0	0.01	1
regulation of mitotic spindle assembly	20		3	0.348432	2.91779	1		0	0	0.01	1
positive regulation of protein phosphorylation	138		3	0.348432	0.423049	1		0	0	0.01	1
liver development	71		3	0.348432	0.822208	1		0	0	0.01	1
response to wounding	63		3	0.348432	0.926598	1		0	0	0.01	1
intracellular signal transduction	376		3	0.348432	0.155275	1		0	0	0.01	1
adherens junction organization	37		2	0.232288	1.05344	1		0	0	0.01	1
asymmetric cell division	4		2	0.232288	9.72269	1		0	0	0.01	1
negative regulation of receptor-mediated endocytosis	6		2	0.232288	6.48718	1		0	0	0.01	1
response to glucocorticoid	56		3	0.348432	1.0424	1		0	0	0.01	1
response to activity	37		3	0.348432	1.57755	1		0	0	0.01	1
steroid metabolic process	37		2	0.232288	1.05344	1		0	0	0.01	1
cellular response to cadmium ion	31		2	0.232288	1.25727	1		0	0	0.01	1
regulation of transcription, DNA-templated	1136		18	2.09059	0.307515	1		0	0	0.01	1
complement activation, classical pathway	127		18	2.09059	2.75049	1		0	0	0.01	1
cerebellar Purkinje cell layer development	9		2	0.232288	4.32719	1		0	0	0.01	1
bile acid metabolic process	11		2	0.232288	3.54114	1		0	0	0.01	1
dynamin family protein polymerization involved in mitochondrial fission	9		2	0.232288	4.32719	1		0	0	0.01	1
digestion	63		2	0.232288	0.618758	1		0	0	0.01	1
protein tetramerization	40		3	0.348432	1.45926	1		0	0	0.01	1
monocyte chemotaxis	40		2	0.232288	0.974456	1		0	0	0.01	1
regulation of Rac protein signal transduction	6		2	0.232288	6.48718	1		0	0	0.01	1
tRNA splicing, via endonucleolytic cleavage and ligation	15		2	0.232288	2.59747	1		0	0	0.01	1
cerebral cortex development	60		3	0.348432	0.972921	1		0	0	0.01	1
RNA splicing, via transesterification reactions	25		3	0.348432	2.33446	1		0	0	0.01	1
endoplasmic reticulum unfolded protein response	43		3	0.348432	1.35747	1		0	0	0.01	1
lipoprotein transport	14		3	0.348432	4.16738	1		0	0	0.01	1
nucleobase-containing small molecule interconversion	31		3	0.348432	1.88278	1		0	0	0.01	1
epithelial to mesenchymal transition	37		3	0.348432	1.57755	1		0	0	0.01	1
meiotic cytokinesis	2		2	0.232288	19.397	1		0	0	0.01	1
UDP-glucose metabolic process	3		2	0.232288	12.9528	1		0	0	0.01	1
3'-UTR-mediated mRNA destabilization	12		2	0.232288	3.24629	1		0	0	0.01	1
positive regulation of dendritic spine morphogenesis	17		2	0.232288	2.29206	1		0	0	0.01	1
meiotic chromosome movement towards spindle pole	2		2	0.232288	19.397	1		0	0	0.01	1
response to glycoside	5		2	0.232288	7.78203	1		0	0	0.01	1
oxidation-reduction process	135		18	2.09059	2.58751	1		0	0	0.01	1
regulation of chaperone-mediated autophagy	5		2	0.232288	7.78203	1		0	0	0.01	1
hair follicle placode formation	8		2	0.232288	4.86741	1		0	0	0.01	1
positive regulation of mitochondrial membrane potential	8		2	0.232288	4.86741	1		0	0	0.01	1
protein catabolic process	29		2	0.232288	1.34395	1		0	0	0.01	1
protein kinase B signaling	46		2	0.232288	0.84738	1		0	0	0.01	1
cellular response to starvation	56		2	0.232288	0.696089	1		0	0	0.01	1
inner ear development	45		2	0.232288	0.866207	1		0	0	0.01	1
receptor-mediated endocytosis	151		18	2.09059	2.31336	1		0	0	0.01	1
erythrocyte homeostasis	9		2	0.232288	4.32719	1		0	0	0.01	1
locomotion	8		2	0.232288	4.86741	1		0	0	0.01	1
cyclooxygenase pathway	11		2	0.232288	3.54114	1		0	0	0.01	1
carbohydrate phosphorylation	8		2	0.232288	4.86741	1		0	0	0.01	1
negative regulation of heart contraction	6		2	0.232288	6.48718	1		0	0	0.01	1
spindle localization	5		2	0.232288	7.78203	1		0	0	0.01	1
toxin metabolic process	6		2	0.232288	6.48718	1		0	0	0.01	1
response to folic acid	9		2	0.232288	4.32719	1		0	0	0.01	1
embryonic digit morphogenesis	58		2	0.232288	0.67209	1		0	0	0.01	1
ventricular septum development	29		2	0.232288	1.34395	1		0	0	0.01	1
aorta development	16		2	0.232288	2.43523	1		0	0	0.01	1
sprouting angiogenesis	24		2	0.232288	1.62382	1		0	0	0.01	1
canonical Wnt signaling pathway	83		2	0.232288	0.469678	1		0	0	0.01	1
mitochondrial fusion	15		2	0.232288	2.59747	1		0	0	0.01	1
mitochondrial genome maintenance	12		2	0.232288	3.24629	1		0	0	0.01	1
positive regulation of cell growth	82		3	0.348432	0.711925	1		0	0	0.01	1
skin development	32		3	0.348432	1.82396	1		0	0	0.01	1
negative regulation of protein localization to plasma membrane	16		3	0.348432	3.64678	1		0	0	0.01	1
choline catabolic process	6		3	0.348432	9.71464	1		0	0	0.01	1
toll-like receptor signaling pathway	44		3	0.348432	1.32663	1		0	0	0.01	1
positive regulation of early endosome to late endosome transport	8		3	0.348432	7.28901	1		0	0	0.01	1
negative regulation of blood coagulation	14		2	0.232288	2.78287	1		0	0	0.01	1
negative regulation of gene expression, epigenetic	25		2	0.232288	1.5589	1		0	0	0.01	1
mitochondrial protein processing	4		2	0.232288	9.72269	1		0	0	0.01	1
small molecule metabolic process	9		2	0.232288	4.32719	1		0	0	0.01	1
negative regulation of axonogenesis	21		2	0.232288	1.85569	1		0	0	0.01	1
double-strand break repair via homologous recombination	78		2	0.232288	0.499782	1		0	0	0.01	1
protein import into nucleus	54		2	0.232288	0.721866	1		0	0	0.01	1
cytokinetic process	3		2	0.232288	12.9528	1		0	0	0.01	1
negative regulation of hyaluronan biosynthetic process	3		2	0.232288	12.9528	1		0	0	0.01	1
apoptotic mitochondrial changes	19		2	0.232288	2.05092	1		0	0	0.01	1
positive regulation of natural killer cell mediated cytotoxicity	19		2	0.232288	2.05092	1		0	0	0.01	1
positive regulation of cytoplasmic translation	4		2	0.232288	9.72269	1		0	0	0.01	1
potassium ion import	25		3	0.348432	2.33446	1		0	0	0.01	1
positive regulation of RNA polymerase II transcriptional preinitiation complex assembly	10		3	0.348432	5.83266	1		0	0	0.01	1
synaptic vesicle transport	9		2	0.232288	4.32719	1		0	0	0.01	1
sodium-independent organic anion transport	28		3	0.348432	2.08443	1		0	0	0.01	1
folic acid metabolic process	18		3	0.348432	3.24181	1		0	0	0.01	1
alpha-linolenic acid metabolic process	13		3	0.348432	4.4877	1		0	0	0.01	1
apical protein localization	11		2	0.232288	3.54114	1		0	0	0.01	1
neutrophil homeostasis	4		2	0.232288	9.72269	1		0	0	0.01	1
protein import into mitochondrial matrix	17		2	0.232288	2.29206	1		0	0	0.01	1
apoptotic cell clearance	16		2	0.232288	2.43523	1		0	0	0.01	1
activation of phospholipase D activity	6		2	0.232288	6.48718	1		0	0	0.01	1
regulation of protein phosphorylation	37		2	0.232288	1.05344	1		0	0	0.01	1
IRES-dependent viral translational initiation	10		3	0.348432	5.83266	1		0	0	0.01	1
rhythmic process	53		3	0.348432	1.1014	1		0	0	0.01	1
acetyl-CoA biosynthetic process from pyruvate	3		3	0.348432	19.397	1		0	0	0.01	1
positive regulation of sodium ion transport	15		3	0.348432	3.88974	1		0	0	0.01	1
lung development	76		3	0.348432	0.768122	1		0	0	0.01	1
regulation of nitric-oxide synthase activity	24		3	0.348432	2.43169	1		0	0	0.01	1
defense response to Gram-positive bacterium	95		3	0.348432	0.614514	1		0	0	0.01	1
negative regulation of mitochondrial membrane potential	8		3	0.348432	7.28901	1		0	0	0.01	1
linoleic acid metabolic process	17		3	0.348432	3.43239	1		0	0	0.01	1
female pregnancy	88		3	0.348432	0.66339	1		0	0	0.01	1
lipoxygenase pathway	16		3	0.348432	3.64678	1		0	0	0.01	1
chylomicron assembly	10		3	0.348432	5.83266	1		0	0	0.01	1
actin filament-based movement	15		3	0.348432	3.88974	1		0	0	0.01	1
viral budding via host ESCRT complex	20		3	0.348432	2.91779	1		0	0	0.01	1
response to nutrient levels	31		3	0.348432	1.88278	1		0	0	0.01	1
positive regulation of cellular protein localization	4		2	0.232288	9.72269	1		0	0	0.01	1
intermediate filament organization	17		2	0.232288	2.29206	1		0	0	0.01	1
cellular response to lipopolysaccharide	121		3	0.348432	0.482481	1		0	0	0.01	1
cell separation after cytokinesis	17		3	0.348432	3.43239	1		0	0	0.01	1
chromatin remodeling	86		3	0.348432	0.678816	1		0	0	0.01	1
receptor clustering	21		3	0.348432	2.77891	1		0	0	0.01	1
protein localization to endosome	7		3	0.348432	8.32881	1		0	0	0.01	1
xenobiotic catabolic process	7		3	0.348432	8.32881	1		0	0	0.01	1
mitochondrial ATP synthesis coupled proton transport	21		3	0.348432	2.77891	1		0	0	0.01	1
vitamin B6 metabolic process	3		2	0.232288	12.9528	1		0	0	0.01	1
nerve development	9		2	0.232288	4.32719	1		0	0	0.01	1
actin filament severing	7		2	0.232288	5.56176	1		0	0	0.01	1
cobalamin transport	6		2	0.232288	6.48718	1		0	0	0.01	1
ERAD pathway	16		2	0.232288	2.43523	1		0	0	0.01	1
positive regulation of mitochondrial outer membrane permeabilization involved in apoptotic signaling pathway	10		2	0.232288	3.8949	1		0	0	0.01	1
positive regulation of dopamine metabolic process	4		2	0.232288	9.72269	1		0	0	0.01	1
formation of radial glial scaffolds	4		2	0.232288	9.72269	1		0	0	0.01	1
negative regulation of smooth muscle cell migration	13		2	0.232288	2.99677	1		0	0	0.01	1
cytolysis	23		2	0.232288	1.69439	1		0	0	0.01	1
response to selenium ion	7		2	0.232288	5.56176	1		0	0	0.01	1
sterol metabolic process	22		2	0.232288	1.77138	1		0	0	0.01	1
short-chain fatty acid catabolic process	5		3	0.348432	11.6537	1		0	0	0.01	1
covalent chromatin modification	114		3	0.348432	0.512104	1		0	0	0.01	1
sister chromatid cohesion	108		3	0.348432	0.540551	1		0	0	0.01	1
negative regulation of telomere maintenance via telomerase	21		3	0.348432	2.77891	1		0	0	0.01	1
N-acetylglucosamine metabolic process	13		3	0.348432	4.4877	1		0	0	0.01	1
Wnt signaling pathway, calcium modulating pathway	37		3	0.348432	1.57755	1		0	0	0.01	1
negative regulation of ATPase activity	11		3	0.348432	5.3029	1		0	0	0.01	1
mitochondrion morphogenesis	21		3	0.348432	2.77891	1		0	0	0.01	1
heme biosynthetic process	20		3	0.348432	2.91779	1		0	0	0.01	1
regulation of autophagy of mitochondrion	29		3	0.348432	2.01258	1		0	0	0.01	1
telomere maintenance	38		3	0.348432	1.53604	1		0	0	0.01	1
angiotensin catabolic process in blood	3		3	0.348432	19.397	1		0	0	0.01	1
regulation of Rho protein signal transduction	77		3	0.348432	0.758148	1		0	0	0.01	1
positive regulation of cell-substrate adhesion	37		3	0.348432	1.57755	1		0	0	0.01	1
vitamin D metabolic process	10		3	0.348432	5.83266	1		0	0	0.01	1
succinate metabolic process	9		3	0.348432	6.48002	1		0	0	0.01	1
positive regulation of gene expression, epigenetic	36		3	0.348432	1.62135	1		0	0	0.01	1
regulation of cholesterol metabolic process	11		3	0.348432	5.3029	1		0	0	0.01	1
long-chain fatty-acyl-CoA biosynthetic process	18		3	0.348432	3.24181	1		0	0	0.01	1
fatty acid catabolic process	14		3	0.348432	4.16738	1		0	0	0.01	1
chaperone cofactor-dependent protein refolding	7		3	0.348432	8.32881	1		0	0	0.01	1
response to ischemia	36		3	0.348432	1.62135	1		0	0	0.01	1
bicellular tight junction assembly	33		3	0.348432	1.76871	1		0	0	0.01	1
C-terminal protein lipidation	74		3	0.348432	0.788879	1		0	0	0.01	1
calcium-independent cell-matrix adhesion	4		2	0.232288	9.72269	1		0	0	0.01	1
polarized epithelial cell differentiation	3		2	0.232288	12.9528	1		0	0	0.01	1
response to X-ray	22		2	0.232288	1.77138	1		0	0	0.01	1
negative regulation of endopeptidase activity	15		2	0.232288	2.59747	1		0	0	0.01	1
creatine metabolic process	10		2	0.232288	3.8949	1		0	0	0.01	1
embryonic forelimb morphogenesis	33		2	0.232288	1.1811	1		0	0	0.01	1
response to antibiotic	32		2	0.232288	1.21799	1		0	0	0.01	1
response to aluminum ion	4		2	0.232288	9.72269	1		0	0	0.01	1
protein autoprocessing	14		2	0.232288	2.78287	1		0	0	0.01	1
chylomicron remodeling	9		2	0.232288	4.32719	1		0	0	0.01	1
glycerophospholipid biosynthetic process	8		2	0.232288	4.86741	1		0	0	0.01	1
aorta smooth muscle tissue morphogenesis	3		2	0.232288	12.9528	1		0	0	0.01	1
response to light stimulus	18		2	0.232288	2.1648	1		0	0	0.01	1
endosome organization	36		2	0.232288	1.0827	1		0	0	0.01	1
positive regulation of keratinocyte differentiation	15		2	0.232288	2.59747	1		0	0	0.01	1
nitric oxide biosynthetic process	13		2	0.232288	2.99677	1		0	0	0.01	1
positive regulation of glucose import in response to insulin stimulus	15		2	0.232288	2.59747	1		0	0	0.01	1
NADPH regeneration	3		2	0.232288	12.9528	1		0	0	0.01	1
positive regulation of vesicle fusion	7		2	0.232288	5.56176	1		0	0	0.01	1
positive regulation of exosomal secretion	15		2	0.232288	2.59747	1		0	0	0.01	1
proximal/distal pattern formation	24		2	0.232288	1.62382	1		0	0	0.01	1
embryonic cranial skeleton morphogenesis	32		2	0.232288	1.21799	1		0	0	0.01	1
retinal metabolic process	13		2	0.232288	2.99677	1		0	0	0.01	1
negative regulation of GTPase activity	33		2	0.232288	1.1811	1		0	0	0.01	1
regulation of release of sequestered calcium ion into cytosol by sarcoplasmic reticulum	19		2	0.232288	2.05092	1		0	0	0.01	1
positive regulation of protein processing in phagocytic vesicle	2		2	0.232288	19.397	1		0	0	0.01	1
beta-catenin destruction complex disassembly	22		2	0.232288	1.77138	1		0	0	0.01	1
regulation of proteasomal ubiquitin-dependent protein catabolic process	11		2	0.232288	3.54114	1		0	0	0.01	1
actin nucleation	11		2	0.232288	3.54114	1		0	0	0.01	1
gastrulation	22		2	0.232288	1.77138	1		0	0	0.01	1
regulation of neurogenesis	17		2	0.232288	2.29206	1		0	0	0.01	1
odontogenesis	31		2	0.232288	1.25727	1		0	0	0.01	1
protein K48-linked ubiquitination	47		2	0.232288	0.829355	1		0	0	0.01	1
positive regulation of cellular protein catabolic process	11		2	0.232288	3.54114	1		0	0	0.01	1
regulation of canonical Wnt signaling pathway	21		2	0.232288	1.85569	1		0	0	0.01	1
cellular response to cytokine stimulus	22		2	0.232288	1.77138	1		0	0	0.01	1
aggresome assembly	5		2	0.232288	7.78203	1		0	0	0.01	1
cellular response to steroid hormone stimulus	13		2	0.232288	2.99677	1		0	0	0.01	1
cellular response to gamma radiation	27		2	0.232288	1.44346	1		0	0	0.01	1
miRNA metabolic process	15		2	0.232288	2.59747	1		0	0	0.01	1
UDP-N-acetylglucosamine biosynthetic process	9		2	0.232288	4.32719	1		0	0	0.01	1
response to salt stress	9		2	0.232288	4.32719	1		0	0	0.01	1
deoxyribose phosphate catabolic process	2		2	0.232288	19.397	1		0	0	0.01	1
amine metabolic process	8		2	0.232288	4.86741	1		0	0	0.01	1
metanephros development	27		2	0.232288	1.44346	1		0	0	0.01	1
positive regulation of non-motile cilium assembly	8		2	0.232288	4.86741	1		0	0	0.01	1
endoplasmic reticulum organization	22		2	0.232288	1.77138	1		0	0	0.01	1
regulation of mitochondrial membrane permeability	13		2	0.232288	2.99677	1		0	0	0.01	1
complement activation, alternative pathway	13		4	0.464576	5.97863	1		0	0	0.01	1
glycine catabolic process	3		2	0.232288	12.9528	1		0	0	0.01	1
bone development	44		2	0.232288	0.885889	1		0	0	0.01	1
fatty acid alpha-oxidation	8		2	0.232288	4.86741	1		0	0	0.01	1
positive regulation of interleukin-6 secretion	24		2	0.232288	1.62382	1		0	0	0.01	1
lipopolysaccharide-mediated signaling pathway	27		2	0.232288	1.44346	1		0	0	0.01	1
negative regulation of proteasomal protein catabolic process	8		2	0.232288	4.86741	1		0	0	0.01	1
positive regulation of organelle organization	4		2	0.232288	9.72269	1		0	0	0.01	1
skeletal muscle cell differentiation	47		2	0.232288	0.829355	1		0	0	0.01	1
establishment of protein localization to chromatin	7		2	0.232288	5.56176	1		0	0	0.01	1
hexose transport	13		2	0.232288	2.99677	1		0	0	0.01	1
regulation of microvillus assembly	5		2	0.232288	7.78203	1		0	0	0.01	1
hematopoietic progenitor cell differentiation	55		2	0.232288	0.708743	1		0	0	0.01	1
positive regulation of actin filament depolymerization	9		2	0.232288	4.32719	1		0	0	0.01	1
positive regulation of inflammatory response	60		2	0.232288	0.649691	1		0	0	0.01	1
early endosome to Golgi transport	8		2	0.232288	4.86741	1		0	0	0.01	1
positive regulation of macrophage derived foam cell differentiation	16		2	0.232288	2.43523	1		0	0	0.01	1
phosphatidylethanolamine biosynthetic process	14		2	0.232288	2.78287	1		0	0	0.01	1
angiotensin-activated signaling pathway	6		2	0.232288	6.48718	1		0	0	0.01	1
positive regulation of T cell activation	19		2	0.232288	2.05092	1		0	0	0.01	1
response to acidic pH	12		2	0.232288	3.24629	1		0	0	0.01	1
bone mineralization	35		2	0.232288	1.11362	1		0	0	0.01	1
glutamine metabolic process	17		2	0.232288	2.29206	1		0	0	0.01	1
positive regulation of endopeptidase activity	5		2	0.232288	7.78203	1		0	0	0.01	1
positive regulation of epithelial to mesenchymal transition	41		2	0.232288	0.950694	1		0	0	0.01	1
negative regulation of oxidoreductase activity	7		2	0.232288	5.56176	1		0	0	0.01	1
positive regulation of vascular associated smooth muscle cell migration	12		2	0.232288	3.24629	1		0	0	0.01	1
cell fate specification	17		2	0.232288	2.29206	1		0	0	0.01	1
regulation of molecular function	10		2	0.232288	3.8949	1		0	0	0.01	1
positive regulation of lamellipodium morphogenesis	7		2	0.232288	5.56176	1		0	0	0.01	1
integrin activation	8		2	0.232288	4.86741	1		0	0	0.01	1
angiotensin-mediated drinking behavior	3		2	0.232288	12.9528	1		0	0	0.01	1
cranial skeletal system development	7		2	0.232288	5.56176	1		0	0	0.01	1
membrane protein proteolysis	10		2	0.232288	3.8949	1		0	0	0.01	1
positive regulation of DNA binding	26		2	0.232288	1.49896	1		0	0	0.01	1
negative regulation of BMP signaling pathway	47		2	0.232288	0.829355	1		0	0	0.01	1
ketone body catabolic process	4		2	0.232288	9.72269	1		0	0	0.01	1
protein localization to Golgi apparatus	12		2	0.232288	3.24629	1		0	0	0.01	1
negative regulation of endodermal cell differentiation	2		2	0.232288	19.397	1		0	0	0.01	1
positive regulation of mRNA binding	5		2	0.232288	7.78203	1		0	0	0.01	1
dosage compensation	2		2	0.232288	19.397	1		0	0	0.01	1
cellular detoxification of nitrogen compound	3		2	0.232288	12.9528	1		0	0	0.01	1
negative regulation of non-motile cilium assembly	2		2	0.232288	19.397	1		0	0	0.01	1
maintenance of epithelial cell apical/basal polarity	12		2	0.232288	3.24629	1		0	0	0.01	1
cellular response to brain-derived neurotrophic factor stimulus	7		2	0.232288	5.56176	1		0	0	0.01	1
nuclear pore complex assembly	10		2	0.232288	3.8949	1		0	0	0.01	1
negative regulation of keratinocyte differentiation	8		2	0.232288	4.86741	1		0	0	0.01	1
very long-chain fatty acid biosynthetic process	13		2	0.232288	2.99677	1		0	0	0.01	1
regulation of complement activation	108		18	2.09059	3.23433	0.112609		0	0	0.01	1
negative regulation of kinase activity	11		2	0.232288	3.54114	1		0	0	0.01	1
glycerol-3-phosphate biosynthetic process	4		2	0.232288	9.72269	1		0	0	0.01	1
cortical cytoskeleton organization	3		2	0.232288	12.9528	1		0	0	0.01	1
collagen biosynthetic process	8		2	0.232288	4.86741	1		0	0	0.01	1
internal protein amino acid acetylation	7		2	0.232288	5.56176	1		0	0	0.01	1
establishment of endothelial barrier	16		2	0.232288	2.43523	1		0	0	0.01	1
3'-UTR-mediated mRNA stabilization	18		2	0.232288	2.1648	1		0	0	0.01	1
positive regulation of extrinsic apoptotic signaling pathway	25		2	0.232288	1.5589	1		0	0	0.01	1
response to electrical stimulus	26		2	0.232288	1.49896	1		0	0	0.01	1
estrogen metabolic process	11		2	0.232288	3.54114	1		0	0	0.01	1
negative regulation of Arp2/3 complex-mediated actin nucleation	5		2	0.232288	7.78203	1		0	0	0.01	1
regulation of telomere maintenance	12		2	0.232288	3.24629	1		0	0	0.01	1
protein kinase A signaling	11		2	0.232288	3.54114	1		0	0	0.01	1
peptidyl-glutamic acid carboxylation	11		2	0.232288	3.54114	1		0	0	0.01	1
mitochondrial fission	21		2	0.232288	1.85569	1		0	0	0.01	1
endosome localization	4		2	0.232288	9.72269	1		0	0	0.01	1
fructose 6-phosphate metabolic process	8		2	0.232288	4.86741	1		0	0	0.01	1
positive regulation of dendrite morphogenesis	20		2	0.232288	1.94842	1		0	0	0.01	1
protein export from nucleus	24		2	0.232288	1.62382	1		0	0	0.01	1
nitrobenzene metabolic process	4		2	0.232288	9.72269	1		0	0	0.01	1
protein polyubiquitination	222		18	2.09059	1.57353	1		0	0	0.01	1
daunorubicin metabolic process	8		2	0.232288	4.86741	1		0	0	0.01	1
prostate gland development	11		2	0.232288	3.54114	1		0	0	0.01	1
glycosaminoglycan metabolic process	29		2	0.232288	1.34395	1		0	0	0.01	1
epoxide metabolic process	3		2	0.232288	12.9528	1		0	0	0.01	1
fibroblast migration	10		2	0.232288	3.8949	1		0	0	0.01	1
response to radiation	29		2	0.232288	1.34395	1		0	0	0.01	1
regulation of striated muscle contraction	9		2	0.232288	4.32719	1		0	0	0.01	1
nitric oxide mediated signal transduction	18		2	0.232288	2.1648	1		0	0	0.01	1
L-methionine salvage from methylthioadenosine	5		2	0.232288	7.78203	1		0	0	0.01	1
regulation of blood coagulation	17		2	0.232288	2.29206	1		0	0	0.01	1
protein homotrimerization	30		2	0.232288	1.29917	1		0	0	0.01	1
glycine decarboxylation via glycine cleavage system	3		2	0.232288	12.9528	1		0	0	0.01	1
calcium-mediated signaling using intracellular calcium source	21		2	0.232288	1.85569	1		0	0	0.01	1
osteoclast differentiation	23		2	0.232288	1.69439	1		0	0	0.01	1
doxorubicin metabolic process	8		2	0.232288	4.86741	1		0	0	0.01	1
positive regulation of T cell proliferation	58		2	0.232288	0.67209	1		0	0	0.01	1
phospholipid metabolic process	53		2	0.232288	0.735483	1		0	0	0.01	1
positive regulation of phosphatidylinositol 3-kinase signaling	65		2	0.232288	0.599723	1		0	0	0.01	1
purine nucleobase metabolic process	5		2	0.232288	7.78203	1		0	0	0.01	1
glycerol metabolic process	12		2	0.232288	3.24629	1		0	0	0.01	1
positive regulation of neurogenesis	21		2	0.232288	1.85569	1		0	0	0.01	1
mRNA transcription from RNA polymerase II promoter	20		2	0.232288	1.94842	1		0	0	0.01	1
intestinal D-glucose absorption	4		2	0.232288	9.72269	1		0	0	0.01	1
protein K11-linked ubiquitination	28		2	0.232288	1.39193	1		0	0	0.01	1
negative regulation of endocytosis	13		2	0.232288	2.99677	1		0	0	0.01	1
cellular response to nitric oxide	16		2	0.232288	2.43523	1		0	0	0.01	1
catenin import into nucleus	3		2	0.232288	12.9528	1		0	0	0.01	1
positive regulation of vascular smooth muscle cell proliferation	17		2	0.232288	2.29206	1		0	0	0.01	1
cellular glucose homeostasis	14		2	0.232288	2.78287	1		0	0	0.01	1
negative regulation of T cell receptor signaling pathway	18		2	0.232288	2.1648	1		0	0	0.01	1
response to exogenous dsRNA	32		2	0.232288	1.21799	1		0	0	0.01	1
tryptophan transport	3		2	0.232288	12.9528	1		0	0	0.01	1
low-density lipoprotein particle remodeling	13		2	0.232288	2.99677	1		0	0	0.01	1
global genome nucleotide-excision repair	32		2	0.232288	1.21799	1		0	0	0.01	1
negative regulation of fatty acid oxidation	4		2	0.232288	9.72269	1		0	0	0.01	1
positive regulation of cellular metabolic process	5		2	0.232288	7.78203	1		0	0	0.01	1
D-ribose catabolic process	2		2	0.232288	19.397	1		0	0	0.01	1
mitochondrial ATP synthesis coupled electron transport	8		2	0.232288	4.86741	1		0	0	0.01	1
positive regulation of peptidyl-tyrosine phosphorylation	82		2	0.232288	0.475405	1		0	0	0.01	1
temperature homeostasis	21		2	0.232288	1.85569	1		0	0	0.01	1
vesicle fusion with Golgi apparatus	10		2	0.232288	3.8949	1		0	0	0.01	1
response to arsenic-containing substance	13		2	0.232288	2.99677	1		0	0	0.01	1
regulation of membrane potential	69		2	0.232288	0.564961	1		0	0	0.01	1
regulation of G1/S transition of mitotic cell cycle	14		2	0.232288	2.78287	1		0	0	0.01	1
phospholipase C-activating G-protein coupled receptor signaling pathway	64		2	0.232288	0.609092	1		0	0	0.01	1
hyaluronan catabolic process	16		2	0.232288	2.43523	1		0	0	0.01	1
response to cocaine	29		2	0.232288	1.34395	1		0	0	0.01	1
peptidyl-tyrosine phosphorylation	49		2	0.232288	0.79551	1		0	0	0.01	1
urate transport	11		2	0.232288	3.54114	1		0	0	0.01	1
intracellular distribution of mitochondria	8		2	0.232288	4.86741	1		0	0	0.01	1
entrainment of circadian clock by photoperiod	19		2	0.232288	2.05092	1		0	0	0.01	1
genitalia morphogenesis	4		1	0.116144	4.88553	1		0	0	0.01	1
regulation of fibroblast proliferation	2		1	0.116144	9.74675	1		0	0	0.01	1
fungiform papilla formation	3		1	0.116144	6.50863	1		0	0	0.01	1
regulation of insulin secretion	66		2	0.232288	0.590637	1		0	0	0.01	1
positive regulation of MAP kinase activity	58		2	0.232288	0.67209	1		0	0	0.01	1
potassium ion transport	71		2	0.232288	0.549049	1		0	0	0.01	1
release from viral latency	3		1	0.116144	6.50863	1		0	0	0.01	1
astrocyte development	18		1	0.116144	1.08778	1		0	0	0.01	1
modification by virus of host mRNA processing	2		1	0.116144	9.74675	1		0	0	0.01	1
lung cell differentiation	1		1	0.116144	19.397	1		0	0	0.01	1
glial cell fate determination	1		1	0.116144	19.397	1		0	0	0.01	1
cytoplasmic sequestering of transcription factor	13		1	0.116144	1.50584	1		0	0	0.01	1
mitochondrial transport	53		2	0.232288	0.735483	1		0	0	0.01	1
regulation of microvillus length	7		2	0.232288	5.56176	1		0	0	0.01	1
Golgi to plasma membrane transport	18		2	0.232288	2.1648	1		0	0	0.01	1
regulation of anion transport	5		2	0.232288	7.78203	1		0	0	0.01	1
carnitine metabolic process, CoA-linked	3		2	0.232288	12.9528	1		0	0	0.01	1
negative regulation of fatty acid biosynthetic process	12		2	0.232288	3.24629	1		0	0	0.01	1
ERK1 and ERK2 cascade	27		2	0.232288	1.44346	1		0	0	0.01	1
very long-chain fatty acid catabolic process	5		2	0.232288	7.78203	1		0	0	0.01	1
anatomical structure morphogenesis	130		2	0.232288	0.299884	1		0	0	0.01	1
epoxygenase P450 pathway	21		2	0.232288	1.85569	1		0	0	0.01	1
surfactant homeostasis	8		2	0.232288	4.86741	1		0	0	0.01	1
response to steroid hormone	18		2	0.232288	2.1648	1		0	0	0.01	1
inositol phosphate metabolic process	47		2	0.232288	0.829355	1		0	0	0.01	1
regulation of cytokine production	14		2	0.232288	2.78287	1		0	0	0.01	1
vasodilation	20		2	0.232288	1.94842	1		0	0	0.01	1
inner mitochondrial membrane organization	3		2	0.232288	12.9528	1		0	0	0.01	1
myelination	45		2	0.232288	0.866207	1		0	0	0.01	1
response to cold	38		2	0.232288	1.02573	1		0	0	0.01	1
regulation of DNA-templated transcription, elongation	10		2	0.232288	3.8949	1		0	0	0.01	1
de novo' IMP biosynthetic process	6		2	0.232288	6.48718	1		0	0	0.01	1
regulation of calcium ion transport	24		2	0.232288	1.62382	1		0	0	0.01	1
post-anal tail morphogenesis	17		2	0.232288	2.29206	1		0	0	0.01	1
zymogen activation	10		2	0.232288	3.8949	1		0	0	0.01	1
cellular response to fatty acid	21		2	0.232288	1.85569	1		0	0	0.01	1
positive regulation of mRNA splicing, via spliceosome	17		2	0.232288	2.29206	1		0	0	0.01	1
entry of bacterium into host cell	12		2	0.232288	3.24629	1		0	0	0.01	1
negative regulation of osteoclast differentiation	23		2	0.232288	1.69439	1		0	0	0.01	1
N-acetylneuraminate catabolic process	4		2	0.232288	9.72269	1		0	0	0.01	1
immune system process	24		2	0.232288	1.62382	1		0	0	0.01	1
N-acetylmannosamine metabolic process	2		2	0.232288	19.397	1		0	0	0.01	1
tissue homeostasis	18		2	0.232288	2.1648	1		0	0	0.01	1
positive regulation of protein binding	64		2	0.232288	0.609092	1		0	0	0.01	1
regulation of blood vessel diameter	10		2	0.232288	3.8949	1		0	0	0.01	1
response to cadmium ion	26		2	0.232288	1.49896	1		0	0	0.01	1
positive regulation of gap junction assembly	3		2	0.232288	12.9528	1		0	0	0.01	1
S-adenosylmethionine biosynthetic process	3		2	0.232288	12.9528	1		0	0	0.01	1
mitochondrial pyruvate transmembrane transport	3		2	0.232288	12.9528	1		0	0	0.01	1
transcription from RNA polymerase II promoter	286		2	0.232288	0.136317	1		0	0	0.01	1
positive regulation of lipoprotein lipase activity	10		2	0.232288	3.8949	1		0	0	0.01	1
cellular response to dexamethasone stimulus	31		2	0.232288	1.25727	1		0	0	0.01	1
G1/S transition of mitotic cell cycle	100		2	0.232288	0.389841	1		0	0	0.01	1
intrinsic apoptotic signaling pathway in response to oxidative stress	15		2	0.232288	2.59747	1		0	0	0.01	1
phosphatidic acid biosynthetic process	40		2	0.232288	0.974456	1		0	0	0.01	1
actin polymerization or depolymerization	12		2	0.232288	3.24629	1		0	0	0.01	1
regulation of wound healing	4		2	0.232288	9.72269	1		0	0	0.01	1
lamellipodium morphogenesis	6		2	0.232288	6.48718	1		0	0	0.01	1
sperm capacitation	22		2	0.232288	1.77138	1		0	0	0.01	1
vascular endothelial growth factor receptor signaling pathway	71		2	0.232288	0.549049	1		0	0	0.01	1
response to glucagon	12		2	0.232288	3.24629	1		0	0	0.01	1
viral RNA genome replication	9		2	0.232288	4.32719	1		0	0	0.01	1
double-strand break repair via nonhomologous end joining	50		2	0.232288	0.779603	1		0	0	0.01	1
positive regulation of smooth muscle cell proliferation	55		2	0.232288	0.708743	1		0	0	0.01	1
cellular response to indole-3-methanol	5		2	0.232288	7.78203	1		0	0	0.01	1
endoplasmic reticulum tubular network organization	7		2	0.232288	5.56176	1		0	0	0.01	1
double-strand break repair	60		2	0.232288	0.649691	1		0	0	0.01	1
positive regulation of DNA repair	29		2	0.232288	1.34395	1		0	0	0.01	1
response to antineoplastic agent	5		2	0.232288	7.78203	1		0	0	0.01	1
mitotic spindle assembly	31		2	0.232288	1.25727	1		0	0	0.01	1
carnitine transport	5		2	0.232288	7.78203	1		0	0	0.01	1
epidermal growth factor receptor signaling pathway	57		2	0.232288	0.683879	1		0	0	0.01	1
negative regulation by host of viral genome replication	6		2	0.232288	6.48718	1		0	0	0.01	1
regulation of blood vessel diameter by renin-angiotensin	3		2	0.232288	12.9528	1		0	0	0.01	1
arginyl-tRNA aminoacylation	4		2	0.232288	9.72269	1		0	0	0.01	1
negative regulation of complement activation, lectin pathway	2		2	0.232288	19.397	1		0	0	0.01	1
oligodendrocyte differentiation	26		2	0.232288	1.49896	1		0	0	0.01	1
mitotic nuclear envelope disassembly	44		2	0.232288	0.885889	1		0	0	0.01	1
catabolic process	8		2	0.232288	4.86741	1		0	0	0.01	1
glomerular visceral epithelial cell development	8		2	0.232288	4.86741	1		0	0	0.01	1
outflow tract septum morphogenesis	25		2	0.232288	1.5589	1		0	0	0.01	1
learning or memory	49		2	0.232288	0.79551	1		0	0	0.01	1
adenylate cyclase-modulating G-protein coupled receptor signaling pathway	43		2	0.232288	0.906486	1		0	0	0.01	1
flavone metabolic process	6		2	0.232288	6.48718	1		0	0	0.01	1
visual learning	48		2	0.232288	0.81208	1		0	0	0.01	1
ERBB2 signaling pathway	38		2	0.232288	1.02573	1		0	0	0.01	1
regulation of respiratory gaseous exchange by neurological system process	13		2	0.232288	2.99677	1		0	0	0.01	1
negative regulation of neuron death	45		2	0.232288	0.866207	1		0	0	0.01	1
positive regulation of superoxide anion generation	15		2	0.232288	2.59747	1		0	0	0.01	1
amyloid fibril formation	10		2	0.232288	3.8949	1		0	0	0.01	1
postreplication repair	11		2	0.232288	3.54114	1		0	0	0.01	1
associative learning	22		2	0.232288	1.77138	1		0	0	0.01	1
excretion	37		2	0.232288	1.05344	1		0	0	0.01	1
adenylate cyclase-activating G-protein coupled receptor signaling pathway	50		2	0.232288	0.779603	1		0	0	0.01	1
positive regulation of blood pressure	19		2	0.232288	2.05092	1		0	0	0.01	1
mRNA polyadenylation	29		2	0.232288	1.34395	1		0	0	0.01	1
adult locomotory behavior	51		2	0.232288	0.76432	1		0	0	0.01	1
oxaloacetate metabolic process	12		2	0.232288	3.24629	1		0	0	0.01	1
tetrahydrofolate metabolic process	8		2	0.232288	4.86741	1		0	0	0.01	1
apoptotic signaling pathway	70		2	0.232288	0.556891	1		0	0	0.01	1
protein glycosylation	82		2	0.232288	0.475405	1		0	0	0.01	1
cognition	44		2	0.232288	0.885889	1		0	0	0.01	1
homeostasis of number of cells within a tissue	29		2	0.232288	1.34395	1		0	0	0.01	1
DNA damage response, signal transduction by p53 class mediator	15		2	0.232288	2.59747	1		0	0	0.01	1
membrane repolarization during cardiac muscle cell action potential	10		2	0.232288	3.8949	1		0	0	0.01	1
response to muscle activity	18		2	0.232288	2.1648	1		0	0	0.01	1
maturation of SSU-rRNA from tricistronic rRNA transcript (SSU-rRNA, 5.8S rRNA, LSU-rRNA)	30		2	0.232288	1.29917	1		0	0	0.01	1
positive regulation of extracellular exosome assembly	4		2	0.232288	9.72269	1		0	0	0.01	1
positive regulation of ion transmembrane transporter activity	5		2	0.232288	7.78203	1		0	0	0.01	1
locomotory behavior	80		2	0.232288	0.487289	1		0	0	0.01	1
nucleoside metabolic process	10		2	0.232288	3.8949	1		0	0	0.01	1
regulation of T cell proliferation	7		2	0.232288	5.56176	1		0	0	0.01	1
NAD metabolic process	16		2	0.232288	2.43523	1		0	0	0.01	1
negative regulation of inflammatory response	76		2	0.232288	0.512932	1		0	0	0.01	1
IMP metabolic process	4		2	0.232288	9.72269	1		0	0	0.01	1
negative regulation of blood pressure	30		2	0.232288	1.29917	1		0	0	0.01	1
activation of MAPK activity	109		2	0.232288	0.357655	1		0	0	0.01	1
positive regulation of cytokine production	23		2	0.232288	1.69439	1		0	0	0.01	1
cholesterol efflux	24		2	0.232288	1.62382	1		0	0	0.01	1
aerobic respiration	31		2	0.232288	1.25727	1		0	0	0.01	1
smooth muscle contraction	17		2	0.232288	2.29206	1		0	0	0.01	1
positive regulation of TOR signaling	31		2	0.232288	1.25727	1		0	0	0.01	1
regulation of clathrin-dependent endocytosis	8		2	0.232288	4.86741	1		0	0	0.01	1
lipid biosynthetic process	14		2	0.232288	2.78287	1		0	0	0.01	1
positive regulation of heterotypic cell-cell adhesion	12		2	0.232288	3.24629	1		0	0	0.01	1
blood circulation	45		2	0.232288	0.866207	1		0	0	0.01	1
cellular response to increased oxygen levels	7		2	0.232288	5.56176	1		0	0	0.01	1
regulation of signal transduction by p53 class mediator	133		2	0.232288	0.293121	1		0	0	0.01	1
mitochondrial respiratory chain complex assembly	5		2	0.232288	7.78203	1		0	0	0.01	1
positive regulation of collagen biosynthetic process	25		2	0.232288	1.5589	1		0	0	0.01	1
UDP-glucuronate biosynthetic process	3		2	0.232288	12.9528	1		0	0	0.01	1
positive regulation of cell differentiation	37		2	0.232288	1.05344	1		0	0	0.01	1
positive regulation of mesenchymal cell proliferation	26		2	0.232288	1.49896	1		0	0	0.01	1
glutamate metabolic process	14		2	0.232288	2.78287	1		0	0	0.01	1
fatty acid oxidation	14		2	0.232288	2.78287	1		0	0	0.01	1
ribosomal large subunit biogenesis	26		2	0.232288	1.49896	1		0	0	0.01	1
heterotypic cell-cell adhesion	19		2	0.232288	2.05092	1		0	0	0.01	1
cellular response to glucose starvation	37		2	0.232288	1.05344	1		0	0	0.01	1
purine nucleobase biosynthetic process	7		2	0.232288	5.56176	1		0	0	0.01	1
carnitine shuttle	11		2	0.232288	3.54114	1		0	0	0.01	1
response to starvation	33		2	0.232288	1.1811	1		0	0	0.01	1
nuclear import	21		2	0.232288	1.85569	1		0	0	0.01	1
COPII-coated vesicle budding	3		2	0.232288	12.9528	1		0	0	0.01	1
negative regulation of plasminogen activation	6		2	0.232288	6.48718	1		0	0	0.01	1
leukocyte migration	205		19	2.20674	1.79863	1		0	0	0.01	1
adenylate cyclase-activating dopamine receptor signaling pathway	11		2	0.232288	3.54114	1		0	0	0.01	1
biosynthetic process	12		2	0.232288	3.24629	1		0	0	0.01	1
pH reduction	2		2	0.232288	19.397	1		0	0	0.01	1
positive regulation of cation channel activity	7		2	0.232288	5.56176	1		0	0	0.01	1
hemidesmosome assembly	12		2	0.232288	3.24629	1		0	0	0.01	1
positive regulation of protein dephosphorylation	23		2	0.232288	1.69439	1		0	0	0.01	1
glyoxylate metabolic process	6		2	0.232288	6.48718	1		0	0	0.01	1
positive regulation of protein tyrosine kinase activity	21		2	0.232288	1.85569	1		0	0	0.01	1
actin filament network formation	10		2	0.232288	3.8949	1		0	0	0.01	1
negative regulation of protein kinase B signaling	44		2	0.232288	0.885889	1		0	0	0.01	1
protein heterotetramerization	25		2	0.232288	1.5589	1		0	0	0.01	1
negative regulation of dendrite morphogenesis	9		2	0.232288	4.32719	1		0	0	0.01	1
detection of bacterium	15		2	0.232288	2.59747	1		0	0	0.01	1
cellular aldehyde metabolic process	10		2	0.232288	3.8949	1		0	0	0.01	1
flavonoid glucuronidation	9		2	0.232288	4.32719	1		0	0	0.01	1
negative regulation of trophoblast cell migration	5		2	0.232288	7.78203	1		0	0	0.01	1
hair follicle development	37		2	0.232288	1.05344	1		0	0	0.01	1
negative regulation of fatty acid metabolic process	9		2	0.232288	4.32719	1		0	0	0.01	1
regulation of epidermal cell division	3		2	0.232288	12.9528	1		0	0	0.01	1
antibacterial humoral response	39		2	0.232288	0.999435	1		0	0	0.01	1
leucine catabolic process	5		2	0.232288	7.78203	1		0	0	0.01	1
positive regulation of DNA binding transcription factor activity	106		2	0.232288	0.367776	1		0	0	0.01	1
negative regulation of cellular glucuronidation	8		2	0.232288	4.86741	1		0	0	0.01	1
aromatic compound catabolic process	4		2	0.232288	9.72269	1		0	0	0.01	1
apoptotic DNA fragmentation	15		2	0.232288	2.59747	1		0	0	0.01	1
very-low-density lipoprotein particle assembly	11		2	0.232288	3.54114	1		0	0	0.01	1
protein import into mitochondrial outer membrane	5		2	0.232288	7.78203	1		0	0	0.01	1
autophagosome maturation	24		2	0.232288	1.62382	1		0	0	0.01	1
skeletal muscle tissue development	46		2	0.232288	0.84738	1		0	0	0.01	1
regulation of cyclin-dependent protein serine/threonine kinase activity	35		2	0.232288	1.11362	1		0	0	0.01	1
branching involved in blood vessel morphogenesis	30		2	0.232288	1.29917	1		0	0	0.01	1
arachidonic acid metabolic process	24		2	0.232288	1.62382	1		0	0	0.01	1
positive regulation of protein complex assembly	24		2	0.232288	1.62382	1		0	0	0.01	1
long-chain fatty acid import	7		2	0.232288	5.56176	1		0	0	0.01	1
regulation of bicellular tight junction assembly	14		2	0.232288	2.78287	1		0	0	0.01	1
negative regulation of microtubule polymerization	10		2	0.232288	3.8949	1		0	0	0.01	1
tissue regeneration	19		2	0.232288	2.05092	1		0	0	0.01	1
myoblast fusion	20		2	0.232288	1.94842	1		0	0	0.01	1
tyrosine catabolic process	5		2	0.232288	7.78203	1		0	0	0.01	1
camera-type eye development	42		2	0.232288	0.928064	1		0	0	0.01	1
T cell differentiation in thymus	26		2	0.232288	1.49896	1		0	0	0.01	1
triglyceride homeostasis	25		2	0.232288	1.5589	1		0	0	0.01	1
response to testosterone	34		2	0.232288	1.14637	1		0	0	0.01	1
aspartate transport	3		2	0.232288	12.9528	1		0	0	0.01	1
wound healing, spreading of cells	13		2	0.232288	2.99677	1		0	0	0.01	1
B cell differentiation	64		2	0.232288	0.609092	1		0	0	0.01	1
ceramide metabolic process	21		2	0.232288	1.85569	1		0	0	0.01	1
protein K48-linked deubiquitination	21		2	0.232288	1.85569	1		0	0	0.01	1
positive regulation of innate immune response	20		2	0.232288	1.94842	1		0	0	0.01	1
protein quality control for misfolded or incompletely synthesized proteins	9		2	0.232288	4.32719	1		0	0	0.01	1
proteasome-mediated ubiquitin-dependent protein catabolic process	209		19	2.20674	1.76421	1		0	0	0.01	1
cell morphogenesis	57		2	0.232288	0.683879	1		0	0	0.01	1
intrinsic apoptotic signaling pathway in response to DNA damage	43		2	0.232288	0.906486	1		0	0	0.01	1
regulation of smooth muscle cell proliferation	9		2	0.232288	4.32719	1		0	0	0.01	1
positive regulation of neuron apoptotic process	47		2	0.232288	0.829355	1		0	0	0.01	1
lysosome localization	22		2	0.232288	1.77138	1		0	0	0.01	1
regulation of cardiac muscle contraction	19		2	0.232288	2.05092	1		0	0	0.01	1
positive regulation of stress fiber assembly	48		2	0.232288	0.81208	1		0	0	0.01	1
positive regulation of blood vessel diameter	20		2	0.232288	1.94842	1		0	0	0.01	1
phosphate-containing compound metabolic process	17		2	0.232288	2.29206	1		0	0	0.01	1
axon extension	25		2	0.232288	1.5589	1		0	0	0.01	1
cytoplasmic microtubule organization	33		2	0.232288	1.1811	1		0	0	0.01	1
T cell activation	42		2	0.232288	0.928064	1		0	0	0.01	1
cellular response to transforming growth factor beta stimulus	54		2	0.232288	0.721866	1		0	0	0.01	1
signal peptide processing	20		2	0.232288	1.94842	1		0	0	0.01	1
purine-containing compound salvage	13		2	0.232288	2.99677	1		0	0	0.01	1
positive regulation of wound healing	13		2	0.232288	2.99677	1		0	0	0.01	1
neuron projection extension	18		2	0.232288	2.1648	1		0	0	0.01	1
negative regulation of blood vessel endothelial cell migration	15		2	0.232288	2.59747	1		0	0	0.01	1
transforming growth factor beta receptor signaling pathway	89		2	0.232288	0.438018	1		0	0	0.01	1
regulation of sodium ion transport	19		2	0.232288	2.05092	1		0	0	0.01	1
ethanol catabolic process	12		2	0.232288	3.24629	1		0	0	0.01	1
developmental process	19		2	0.232288	2.05092	1		0	0	0.01	1
response to morphine	28		2	0.232288	1.39193	1		0	0	0.01	1
cellular response to misfolded protein	5		2	0.232288	7.78203	1		0	0	0.01	1
xenobiotic glucuronidation	9		2	0.232288	4.32719	1		0	0	0.01	1
intermediate filament cytoskeleton organization	14		2	0.232288	2.78287	1		0	0	0.01	1
regulation of interleukin-10 secretion	5		2	0.232288	7.78203	1		0	0	0.01	1
neuron migration	101		2	0.232288	0.385981	1		0	0	0.01	1
negative regulation of T cell proliferation	40		2	0.232288	0.974456	1		0	0	0.01	1
positive regulation of exocytosis	21		2	0.232288	1.85569	1		0	0	0.01	1
blood vessel remodeling	32		2	0.232288	1.21799	1		0	0	0.01	1
protein depalmitoylation	9		2	0.232288	4.32719	1		0	0	0.01	1
cellular response to epinephrine stimulus	13		2	0.232288	2.99677	1		0	0	0.01	1
erythrocyte differentiation	42		2	0.232288	0.928064	1		0	0	0.01	1
negative regulation of vascular smooth muscle cell proliferation	10		2	0.232288	3.8949	1		0	0	0.01	1
striatum development	11		2	0.232288	3.54114	1		0	0	0.01	1
post-chaperonin tubulin folding pathway	4		2	0.232288	9.72269	1		0	0	0.01	1
muscle cell cellular homeostasis	18		2	0.232288	2.1648	1		0	0	0.01	1
short-term memory	9		2	0.232288	4.32719	1		0	0	0.01	1
gastrulation with mouth forming second	16		2	0.232288	2.43523	1		0	0	0.01	1
negative regulation of glucuronosyltransferase activity	8		2	0.232288	4.86741	1		0	0	0.01	1
amyloid-beta metabolic process	12		2	0.232288	3.24629	1		0	0	0.01	1
regulation of growth	55		2	0.232288	0.708743	1		0	0	0.01	1
arachidonic acid secretion	23		2	0.232288	1.69439	1		0	0	0.01	1
negative regulation of interferon-gamma production	30		2	0.232288	1.29917	1		0	0	0.01	1
humoral immune response mediated by circulating immunoglobulin	10		2	0.232288	3.8949	1		0	0	0.01	1
positive regulation of macrophage activation	15		2	0.232288	2.59747	1		0	0	0.01	1
regulation of renal output by angiotensin	2		2	0.232288	19.397	1		0	0	0.01	1
positive regulation of MAPK cascade	87		2	0.232288	0.448086	1		0	0	0.01	1
positive regulation of peptidyl-tyrosine autophosphorylation	5		2	0.232288	7.78203	1		0	0	0.01	1
keratinocyte development	10		2	0.232288	3.8949	1		0	0	0.01	1
cell adhesion mediated by integrin	16		2	0.232288	2.43523	1		0	0	0.01	1
negative regulation of neuron projection development	54		2	0.232288	0.721866	1		0	0	0.01	1
MAPK cascade	242		19	2.20674	1.52364	1		0	0	0.01	1
polysaccharide assembly with MHC class II protein complex	2		2	0.232288	19.397	1		0	0	0.01	1
regulation of GTPase activity	60		2	0.232288	0.649691	1		0	0	0.01	1
malate-aspartate shuttle	2		2	0.232288	19.397	1		0	0	0.01	1
succinyl-CoA metabolic process	4		2	0.232288	9.72269	1		0	0	0.01	1
negative regulation of transcription of nuclear large rRNA transcript from RNA polymerase I promoter	3		2	0.232288	12.9528	1		0	0	0.01	1
regulation of smooth muscle contraction	13		2	0.232288	2.99677	1		0	0	0.01	1
regulation of interleukin-4 production	5		2	0.232288	7.78203	1		0	0	0.01	1
semaphorin-plexin signaling pathway	20		2	0.232288	1.94842	1		0	0	0.01	1
regulation of intracellular pH	38		2	0.232288	1.02573	1		0	0	0.01	1
neutrophil mediated immunity	12		2	0.232288	3.24629	1		0	0	0.01	1
T-helper 1 type immune response	14		2	0.232288	2.78287	1		0	0	0.01	1
negative regulation of protein tyrosine kinase activity	10		2	0.232288	3.8949	1		0	0	0.01	1
positive regulation of tumor necrosis factor biosynthetic process	11		2	0.232288	3.54114	1		0	0	0.01	1
immunoglobulin production involved in immunoglobulin mediated immune response	8		2	0.232288	4.86741	1		0	0	0.01	1
regulation of cell size	21		1	0.116144	0.932459	1		0	0	0.01	1
cellular response to sodium arsenite	4		1	0.116144	4.88553	1		0	0	0.01	1
negative regulation of mitotic cell cycle, embryonic	2		1	0.116144	9.74675	1		0	0	0.01	1
negative regulation of autophagosome assembly	11		1	0.116144	1.77938	1		0	0	0.01	1
oviduct development	3		1	0.116144	6.50863	1		0	0	0.01	1
positive regulation of extracellular matrix disassembly	7		1	0.116144	2.79472	1		0	0	0.01	1
nephron tubule formation	2		1	0.116144	9.74675	1		0	0	0.01	1
protein neddylation	13		1	0.116144	1.50584	1		0	0	0.01	1
establishment of T cell polarity	6		1	0.116144	3.25973	1		0	0	0.01	1
eosinophil chemotaxis	9		1	0.116144	2.17436	1		0	0	0.01	1
positive regulation of heparan sulfate proteoglycan biosynthetic process	3		1	0.116144	6.50863	1		0	0	0.01	1
positive regulation of ruffle assembly	12		1	0.116144	1.63122	1		0	0	0.01	1
regulation of euchromatin binding	1		1	0.116144	19.397	1		0	0	0.01	1
cellular respiration	24		2	0.232288	1.62382	1		0	0	0.01	1
G-protein coupled acetylcholine receptor signaling pathway	15		2	0.232288	2.59747	1		0	0	0.01	1
positive regulation of response to oxidative stress	3		2	0.232288	12.9528	1		0	0	0.01	1
Sertoli cell development	10		2	0.232288	3.8949	1		0	0	0.01	1
medium-chain fatty-acyl-CoA metabolic process	2		2	0.232288	19.397	1		0	0	0.01	1
prostaglandin metabolic process	12		2	0.232288	3.24629	1		0	0	0.01	1
lysosomal protein catabolic process	3		1	0.116144	6.50863	1		0	0	0.01	1
positive regulation of core promoter binding	6		1	0.116144	3.25973	1		0	0	0.01	1
regulation of protein deacetylation	3		1	0.116144	6.50863	1		0	0	0.01	1
negative regulation of protein homooligomerization	11		2	0.232288	3.54114	1		0	0	0.01	1
negative regulation of endothelial cell chemotaxis	3		2	0.232288	12.9528	1		0	0	0.01	1
positive regulation of chemokine (C-C motif) ligand 2 secretion	3		1	0.116144	6.50863	1		0	0	0.01	1
protein localization to juxtaparanode region of axon	5		1	0.116144	3.91037	1		0	0	0.01	1
positive regulation of mRNA catabolic process	11		1	0.116144	1.77938	1		0	0	0.01	1
regulation of stem cell population maintenance	11		1	0.116144	1.77938	1		0	0	0.01	1
protein insertion into mitochondrial membrane	2		1	0.116144	9.74675	1		0	0	0.01	1
vesicle transport along microtubule	12		1	0.116144	1.63122	1		0	0	0.01	1
glucosylceramide metabolic process	2		1	0.116144	9.74675	1		0	0	0.01	1
sequestering of BMP in extracellular matrix	4		1	0.116144	4.88553	1		0	0	0.01	1
kinetochore assembly	11		1	0.116144	1.77938	1		0	0	0.01	1
regulation of osteoclast differentiation	12		1	0.116144	1.63122	1		0	0	0.01	1
targeting of mRNA for destruction involved in RNA interference	4		1	0.116144	4.88553	1		0	0	0.01	1
nucleotide-excision repair, DNA duplex unwinding	22		1	0.116144	0.890094	1		0	0	0.01	1
omega-hydroxylase P450 pathway	9		1	0.116144	2.17436	1		0	0	0.01	1
positive regulation of fibroblast growth factor receptor signaling pathway	7		1	0.116144	2.79472	1		0	0	0.01	1
positive regulation of DNA damage checkpoint	1		1	0.116144	19.397	1		0	0	0.01	1
neural plate development	1		1	0.116144	19.397	1		0	0	0.01	1
regulation of nephron tubule epithelial cell differentiation	2		1	0.116144	9.74675	1		0	0	0.01	1
branching involved in mammary gland duct morphogenesis	11		1	0.116144	1.77938	1		0	0	0.01	1
glutamate decarboxylation to succinate	3		1	0.116144	6.50863	1		0	0	0.01	1
positive regulation of low-density lipoprotein particle receptor biosynthetic process	4		1	0.116144	4.88553	1		0	0	0.01	1
epithelial cell proliferation	11		1	0.116144	1.77938	1		0	0	0.01	1
nucleotide-excision repair, DNA damage recognition	23		1	0.116144	0.851411	1		0	0	0.01	1
catecholamine biosynthetic process	6		1	0.116144	3.25973	1		0	0	0.01	1
renal inner medulla development	2		1	0.116144	9.74675	1		0	0	0.01	1
regulation of cholesterol efflux	2		1	0.116144	9.74675	1		0	0	0.01	1
homocysteine metabolic process	6		1	0.116144	3.25973	1		0	0	0.01	1
L-serine metabolic process	5		1	0.116144	3.91037	1		0	0	0.01	1
histidine catabolic process	8		1	0.116144	2.44581	1		0	0	0.01	1
renal vesicle formation	2		1	0.116144	9.74675	1		0	0	0.01	1
negative regulation of excitatory postsynaptic potential	10		1	0.116144	1.95714	1		0	0	0.01	1
regulation of embryonic cell shape	3		1	0.116144	6.50863	1		0	0	0.01	1
neuropeptide catabolic process	1		1	0.116144	19.397	1		0	0	0.01	1
positive regulation of peptidase activity	4		1	0.116144	4.88553	1		0	0	0.01	1
lactate oxidation	2		1	0.116144	9.74675	1		0	0	0.01	1
regulation of timing of anagen	1		1	0.116144	19.397	1		0	0	0.01	1
regulation of secondary heart field cardioblast proliferation	4		1	0.116144	4.88553	1		0	0	0.01	1
thyroid hormone generation	11		1	0.116144	1.77938	1		0	0	0.01	1
antigen processing and presentation of peptide antigen	2		1	0.116144	9.74675	1		0	0	0.01	1
myelin maintenance	2		1	0.116144	9.74675	1		0	0	0.01	1
germ cell migration	9		1	0.116144	2.17436	1		0	0	0.01	1
positive regulation of calcium ion import	15		1	0.116144	1.30519	1		0	0	0.01	1
negative regulation of oligodendrocyte differentiation	11		1	0.116144	1.77938	1		0	0	0.01	1
caveola assembly	4		1	0.116144	4.88553	1		0	0	0.01	1
negative regulation of androgen receptor signaling pathway	12		1	0.116144	1.63122	1		0	0	0.01	1
regulation of myeloid cell differentiation	10		1	0.116144	1.95714	1		0	0	0.01	1
protein monoubiquitination	32		1	0.116144	0.612027	1		0	0	0.01	1
cellular response to low-density lipoprotein particle stimulus	12		1	0.116144	1.63122	1		0	0	0.01	1
response to angiotensin	3		1	0.116144	6.50863	1		0	0	0.01	1
basement membrane disassembly	3		1	0.116144	6.50863	1		0	0	0.01	1
posttranscriptional regulation of gene expression	22		2	0.232288	1.77138	1		0	0	0.01	1
activation of signaling protein activity involved in unfolded protein response	8		2	0.232288	4.86741	1		0	0	0.01	1
negative regulation of ryanodine-sensitive calcium-release channel activity	11		2	0.232288	3.54114	1		0	0	0.01	1
ATP-dependent chromatin remodeling	23		2	0.232288	1.69439	1		0	0	0.01	1
coenzyme A metabolic process	5		2	0.232288	7.78203	1		0	0	0.01	1
protein deubiquitination	271		20	2.32288	1.43218	1		0	0	0.01	1
ESCRT III complex disassembly	10		2	0.232288	3.8949	1		0	0	0.01	1
formaldehyde catabolic process	2		2	0.232288	19.397	1		0	0	0.01	1
single fertilization	58		2	0.232288	0.67209	1		0	0	0.01	1
peptidyl-serine dephosphorylation	7		2	0.232288	5.56176	1		0	0	0.01	1
neurotransmitter biosynthetic process	13		2	0.232288	2.99677	1		0	0	0.01	1
negative regulation of cysteine-type endopeptidase activity involved in apoptotic process	66		2	0.232288	0.590637	1		0	0	0.01	1
renal outer medulla development	2		1	0.116144	9.74675	1		0	0	0.01	1
positive regulation of clathrin-dependent endocytosis	4		1	0.116144	4.88553	1		0	0	0.01	1
response to fatty acid	14		1	0.116144	1.39836	1		0	0	0.01	1
bradykinin catabolic process	5		1	0.116144	3.91037	1		0	0	0.01	1
dichotomous subdivision of terminal units involved in lung branching	1		1	0.116144	19.397	1		0	0	0.01	1
L-ascorbic acid metabolic process	9		1	0.116144	2.17436	1		0	0	0.01	1
citrate metabolic process	6		2	0.232288	6.48718	1		0	0	0.01	1
regulation of DNA replication	16		2	0.232288	2.43523	1		0	0	0.01	1
acetyl-CoA biosynthetic process	4		2	0.232288	9.72269	1		0	0	0.01	1
immune response-regulating signaling pathway	1		1	0.116144	19.397	1		0	0	0.01	1
T cell mediated cytotoxicity	6		1	0.116144	3.25973	1		0	0	0.01	1
positive regulation of chromatin-mediated maintenance of transcription	1		1	0.116144	19.397	1		0	0	0.01	1
mitotic chromosome movement towards spindle pole	3		1	0.116144	6.50863	1		0	0	0.01	1
regulation of striated muscle tissue development	5		1	0.116144	3.91037	1		0	0	0.01	1
cellular response to phosphate starvation	1		1	0.116144	19.397	1		0	0	0.01	1
coumarin metabolic process	6		1	0.116144	3.25973	1		0	0	0.01	1
metaphase plate congression	12		1	0.116144	1.63122	1		0	0	0.01	1
negative regulation of mesoderm development	3		1	0.116144	6.50863	1		0	0	0.01	1
endothelial cell chemotaxis	8		1	0.116144	2.44581	1		0	0	0.01	1
cerebral cortex neuron differentiation	10		1	0.116144	1.95714	1		0	0	0.01	1
viral life cycle	31		1	0.116144	0.631763	1		0	0	0.01	1
positive regulation of chaperone-mediated protein complex assembly	2		1	0.116144	9.74675	1		0	0	0.01	1
multicellular organismal reproductive process	4		1	0.116144	4.88553	1		0	0	0.01	1
uropod organization	2		1	0.116144	9.74675	1		0	0	0.01	1
regulation of extrinsic apoptotic signaling pathway via death domain receptors	17		1	0.116144	1.15173	1		0	0	0.01	1
cerebellum structural organization	2		1	0.116144	9.74675	1		0	0	0.01	1
positive regulation of dopamine receptor signaling pathway	4		1	0.116144	4.88553	1		0	0	0.01	1
regulation of ruffle assembly	9		1	0.116144	2.17436	1		0	0	0.01	1
NLS-bearing protein import into nucleus	22		1	0.116144	0.890094	1		0	0	0.01	1
vascular endothelial growth factor receptor-2 signaling pathway	2		1	0.116144	9.74675	1		0	0	0.01	1
response to alkaloid	5		1	0.116144	3.91037	1		0	0	0.01	1
gene silencing	7		1	0.116144	2.79472	1		0	0	0.01	1
DNA biosynthetic process	12		1	0.116144	1.63122	1		0	0	0.01	1
plasma membrane to endosome transport	8		1	0.116144	2.44581	1		0	0	0.01	1
interaction with symbiont	6		1	0.116144	3.25973	1		0	0	0.01	1
actin filament fragmentation	4		1	0.116144	4.88553	1		0	0	0.01	1
regulation of vasoconstriction	17		4	0.464576	4.57272	1		0	0	0.01	1
regulation of heart contraction	32		4	0.464576	2.42993	1		0	0	0.01	1
mRNA stabilization	18		4	0.464576	4.31882	1		0	0	0.01	1
lysine catabolic process	12		4	0.464576	6.47643	1		0	0	0.01	1
negative regulation of catalytic activity	21		4	0.464576	3.70214	1		0	0	0.01	1
potassium ion import across plasma membrane	9		4	0.464576	8.63285	1		0	0	0.01	1
positive regulation of protein localization to plasma membrane	45		5	0.58072	2.15905	1		0	0	0.01	1
response to estradiol	91		5	0.58072	1.06778	1		0	0	0.01	1
cellular response to oxidative stress	91		4	0.464576	0.854653	1		0	0	0.01	1
multicellular organism growth	80		5	0.58072	1.21459	1		0	0	0.01	1
receptor internalization	41		4	0.464576	1.89666	1		0	0	0.01	1
actin cytoskeleton reorganization	51		5	0.58072	1.9051	1		0	0	0.01	1
actin filament depolymerization	7		1	0.116144	2.79472	1		0	0	0.01	1
ubiquitin-independent protein catabolic process via the multivesicular body sorting pathway	5		1	0.116144	3.91037	1		0	0	0.01	1
regulation of mitochondrial translation	6		2	0.232288	6.48718	1		0	0	0.01	1
viral budding	6		1	0.116144	3.25973	1		0	0	0.01	1
negative regulation of transcription by glucose	1		1	0.116144	19.397	1		0	0	0.01	1
coenzyme biosynthetic process	7		1	0.116144	2.79472	1		0	0	0.01	1
cobalamin metabolic process	21		4	0.464576	3.70214	1		0	0	0.01	1
very long-chain fatty acid metabolic process	13		4	0.464576	5.97863	1		0	0	0.01	1
peptidyl-serine phosphorylation	147		4	0.464576	0.529093	1		0	0	0.01	1
positive regulation of protein targeting to membrane	27		4	0.464576	2.87975	1		0	0	0.01	1
DNA replication	142		4	0.464576	0.547722	1		0	0	0.01	1
triglyceride metabolic process	36		4	0.464576	2.16001	1		0	0	0.01	1
negative regulation of circadian rhythm	9		1	0.116144	2.17436	1		0	0	0.01	1
sulfation	9		1	0.116144	2.17436	1		0	0	0.01	1
positive regulation of helicase activity	6		1	0.116144	3.25973	1		0	0	0.01	1
integrin biosynthetic process	1		1	0.116144	19.397	1		0	0	0.01	1
regulation of autophagosome assembly	15		1	0.116144	1.30519	1		0	0	0.01	1
regulation of cellular component organization	2		1	0.116144	9.74675	1		0	0	0.01	1
regulation of low-density lipoprotein particle clearance	4		1	0.116144	4.88553	1		0	0	0.01	1
thalamus development	13		1	0.116144	1.50584	1		0	0	0.01	1
brainstem development	7		1	0.116144	2.79472	1		0	0	0.01	1
response to misfolded protein	3		1	0.116144	6.50863	1		0	0	0.01	1
galactosylceramide metabolic process	2		1	0.116144	9.74675	1		0	0	0.01	1
mRNA destabilization	9		1	0.116144	2.17436	1		0	0	0.01	1
negative regulation of reactive oxygen species biosynthetic process	7		1	0.116144	2.79472	1		0	0	0.01	1
response to interleukin-6	4		1	0.116144	4.88553	1		0	0	0.01	1
protein localization to paranode region of axon	4		1	0.116144	4.88553	1		0	0	0.01	1
regulation of centriole-centriole cohesion	2		1	0.116144	9.74675	1		0	0	0.01	1
regulation of fibroblast migration	9		1	0.116144	2.17436	1		0	0	0.01	1
protein localization to cell leading edge	2		1	0.116144	9.74675	1		0	0	0.01	1
regulation of actin filament-based process	2		1	0.116144	9.74675	1		0	0	0.01	1
protein targeting to lysosome involved in chaperone-mediated autophagy	3		1	0.116144	6.50863	1		0	0	0.01	1
regulation of cobalamin metabolic process	1		1	0.116144	19.397	1		0	0	0.01	1
chaperone mediated protein folding requiring cofactor	12		1	0.116144	1.63122	1		0	0	0.01	1
metal ion homeostasis	3		1	0.116144	6.50863	1		0	0	0.01	1
positive regulation of binding	6		1	0.116144	3.25973	1		0	0	0.01	1
choline metabolic process	4		1	0.116144	4.88553	1		0	0	0.01	1
replicative cell aging	5		1	0.116144	3.91037	1		0	0	0.01	1
negative regulation of dopamine metabolic process	3		1	0.116144	6.50863	1		0	0	0.01	1
isoprenoid biosynthetic process	12		1	0.116144	1.63122	1		0	0	0.01	1
nerve growth factor signaling pathway	7		1	0.116144	2.79472	1		0	0	0.01	1
negative regulation of protein processing	13		1	0.116144	1.50584	1		0	0	0.01	1
regulation of calcium ion import	7		1	0.116144	2.79472	1		0	0	0.01	1
cell projection morphogenesis	2		1	0.116144	9.74675	1		0	0	0.01	1
regulation of skeletal muscle contraction by regulation of release of sequestered calcium ion	3		1	0.116144	6.50863	1		0	0	0.01	1
leading edge cell differentiation	2		1	0.116144	9.74675	1		0	0	0.01	1
regulation of mRNA splicing, via spliceosome	13		1	0.116144	1.50584	1		0	0	0.01	1
negative regulation of astrocyte differentiation	11		1	0.116144	1.77938	1		0	0	0.01	1
nucleoside triphosphate biosynthetic process	8		1	0.116144	2.44581	1		0	0	0.01	1
mast cell activation	7		1	0.116144	2.79472	1		0	0	0.01	1
positive regulation of phospholipase C-activating G-protein coupled receptor signaling pathway	4		1	0.116144	4.88553	1		0	0	0.01	1
negative regulation of mesenchymal cell proliferation	5		1	0.116144	3.91037	1		0	0	0.01	1
nucleoside diphosphate phosphorylation	7		1	0.116144	2.79472	1		0	0	0.01	1
regulation of cellular protein metabolic process	5		1	0.116144	3.91037	1		0	0	0.01	1
negative regulation of vascular endothelial growth factor receptor signaling pathway	7		1	0.116144	2.79472	1		0	0	0.01	1
regulation of ventricular cardiac muscle cell membrane depolarization	7		1	0.116144	2.79472	1		0	0	0.01	1
I-kappaB phosphorylation	10		1	0.116144	1.95714	1		0	0	0.01	1
mRNA metabolic process	5		1	0.116144	3.91037	1		0	0	0.01	1
regulation of protein kinase B signaling	8		1	0.116144	2.44581	1		0	0	0.01	1
positive regulation of homocysteine metabolic process	1		1	0.116144	19.397	1		0	0	0.01	1
canonical Wnt signaling pathway involved in positive regulation of epithelial to mesenchymal transition	2		1	0.116144	9.74675	1		0	0	0.01	1
canonical Wnt signaling pathway involved in positive regulation of cardiac outflow tract cell proliferation	1		1	0.116144	19.397	1		0	0	0.01	1
lung-associated mesenchyme development	8		1	0.116144	2.44581	1		0	0	0.01	1
canonical Wnt signaling pathway involved in negative regulation of apoptotic process	4		1	0.116144	4.88553	1		0	0	0.01	1
dorsal root ganglion development	2		1	0.116144	9.74675	1		0	0	0.01	1
regulation of mRNA processing	11		1	0.116144	1.77938	1		0	0	0.01	1
mesenchymal cell proliferation involved in lung development	3		1	0.116144	6.50863	1		0	0	0.01	1
cell activation	13		1	0.116144	1.50584	1		0	0	0.01	1
superoxide metabolic process	20		1	0.116144	0.979059	1		0	0	0.01	1
negative regulation of T cell apoptotic process	7		1	0.116144	2.79472	1		0	0	0.01	1
positive regulation of apoptotic cell clearance	7		1	0.116144	2.79472	1		0	0	0.01	1
lung induction	3		1	0.116144	6.50863	1		0	0	0.01	1
tendon development	3		1	0.116144	6.50863	1		0	0	0.01	1
respiratory chain complex IV assembly	9		1	0.116144	2.17436	1		0	0	0.01	1
regulation of cell adhesion mediated by integrin	11		1	0.116144	1.77938	1		0	0	0.01	1
negative regulation of mesenchymal to epithelial transition involved in metanephros morphogenesis	3		1	0.116144	6.50863	1		0	0	0.01	1
positive regulation of smoothened signaling pathway	26		1	0.116144	0.753209	1		0	0	0.01	1
detection of molecule of bacterial origin	2		1	0.116144	9.74675	1		0	0	0.01	1
collagen-activated tyrosine kinase receptor signaling pathway	9		1	0.116144	2.17436	1		0	0	0.01	1
axon ensheathment	7		1	0.116144	2.79472	1		0	0	0.01	1
negative regulation of osteoclast development	5		1	0.116144	3.91037	1		0	0	0.01	1
cellular metal ion homeostasis	7		1	0.116144	2.79472	1		0	0	0.01	1
hyperosmotic salinity response	5		1	0.116144	3.91037	1		0	0	0.01	1
regulation of microtubule polymerization or depolymerization	9		1	0.116144	2.17436	1		0	0	0.01	1
epidermal cell division	1		1	0.116144	19.397	1		0	0	0.01	1
ectoderm and mesoderm interaction	1		1	0.116144	19.397	1		0	0	0.01	1
membrane tubulation	1		1	0.116144	19.397	1		0	0	0.01	1
positive regulation of polynucleotide adenylyltransferase activity	1		1	0.116144	19.397	1		0	0	0.01	1
positive regulation of mitochondrial fusion	3		1	0.116144	6.50863	1		0	0	0.01	1
glycerophospholipid metabolic process	5		1	0.116144	3.91037	1		0	0	0.01	1
negative regulation of histone H2A K63-linked ubiquitination	3		1	0.116144	6.50863	1		0	0	0.01	1
negative regulation of double-strand break repair	5		1	0.116144	3.91037	1		0	0	0.01	1
positive regulation of osteoclast development	4		1	0.116144	4.88553	1		0	0	0.01	1
negative regulation of protein transport	5		1	0.116144	3.91037	1		0	0	0.01	1
behavioral response to pain	10		1	0.116144	1.95714	1		0	0	0.01	1
drug transport	5		1	0.116144	3.91037	1		0	0	0.01	1
mammary gland epithelial cell proliferation	8		1	0.116144	2.44581	1		0	0	0.01	1
mitotic G1 DNA damage checkpoint	11		1	0.116144	1.77938	1		0	0	0.01	1
regulation of synapse structural plasticity	5		1	0.116144	3.91037	1		0	0	0.01	1
positive regulation of mammary gland epithelial cell proliferation	7		1	0.116144	2.79472	1		0	0	0.01	1
regulation of embryonic development	14		1	0.116144	1.39836	1		0	0	0.01	1
T cell proliferation	18		1	0.116144	1.08778	1		0	0	0.01	1
neutrophil migration	8		1	0.116144	2.44581	1		0	0	0.01	1
radial glia guided migration of Purkinje cell	5		1	0.116144	3.91037	1		0	0	0.01	1
gap junction assembly	8		1	0.116144	2.44581	1		0	0	0.01	1
negative regulation of neuroblast proliferation	5		1	0.116144	3.91037	1		0	0	0.01	1
canonical Wnt signaling pathway involved in midbrain dopaminergic neuron differentiation	4		1	0.116144	4.88553	1		0	0	0.01	1
modulation by virus of host morphology or physiology	7		1	0.116144	2.79472	1		0	0	0.01	1
pressure natriuresis	3		1	0.116144	6.50863	1		0	0	0.01	1
negative regulation of cell cycle G1/S phase transition	4		1	0.116144	4.88553	1		0	0	0.01	1
cellular response to arsenic-containing substance	9		1	0.116144	2.17436	1		0	0	0.01	1
cochlea development	27		1	0.116144	0.725323	1		0	0	0.01	1
skin morphogenesis	9		1	0.116144	2.17436	1		0	0	0.01	1
establishment of organelle localization	2		1	0.116144	9.74675	1		0	0	0.01	1
positive regulation of integrin-mediated signaling pathway	6		1	0.116144	3.25973	1		0	0	0.01	1
cargo loading into vesicle	6		1	0.116144	3.25973	1		0	0	0.01	1
nucleosome positioning	8		1	0.116144	2.44581	1		0	0	0.01	1
cyclic nucleotide catabolic process	1		1	0.116144	19.397	1		0	0	0.01	1
opsonization	9		1	0.116144	2.17436	1		0	0	0.01	1
regulation of lamellipodium morphogenesis	3		1	0.116144	6.50863	1		0	0	0.01	1
positive regulation of cell-cell adhesion mediated by integrin	4		1	0.116144	4.88553	1		0	0	0.01	1
metanephros morphogenesis	4		1	0.116144	4.88553	1		0	0	0.01	1
positive regulation of chemotaxis	13		1	0.116144	1.50584	1		0	0	0.01	1
neurotransmitter transport	12		1	0.116144	1.63122	1		0	0	0.01	1
hair cell differentiation	6		1	0.116144	3.25973	1		0	0	0.01	1
cytolysis in other organism	5		1	0.116144	3.91037	1		0	0	0.01	1
negative regulation of homotypic cell-cell adhesion	3		1	0.116144	6.50863	1		0	0	0.01	1
positive regulation of cyclin-dependent protein serine/threonine kinase activity involved in G2/M transition of mitotic cell cycle	2		1	0.116144	9.74675	1		0	0	0.01	1
embryonic skeletal limb joint morphogenesis	3		1	0.116144	6.50863	1		0	0	0.01	1
cellular response to lipoteichoic acid	12		1	0.116144	1.63122	1		0	0	0.01	1
cellular response to insulin-like growth factor stimulus	8		1	0.116144	2.44581	1		0	0	0.01	1
embryonic heart tube development	16		1	0.116144	1.22367	1		0	0	0.01	1
negative regulation of microtubule polymerization or depolymerization	2		1	0.116144	9.74675	1		0	0	0.01	1
embryonic axis specification	7		1	0.116144	2.79472	1		0	0	0.01	1
establishment of mitotic spindle localization	4		1	0.116144	4.88553	1		0	0	0.01	1
midbrain dopaminergic neuron differentiation	7		1	0.116144	2.79472	1		0	0	0.01	1
establishment of spindle orientation	4		1	0.116144	4.88553	1		0	0	0.01	1
positive regulation by host of viral transcription	16		1	0.116144	1.22367	1		0	0	0.01	1
cell morphogenesis involved in differentiation	4		1	0.116144	4.88553	1		0	0	0.01	1
central nervous system vasculogenesis	4		1	0.116144	4.88553	1		0	0	0.01	1
positive regulation of viral transcription	27		1	0.116144	0.725323	1		0	0	0.01	1
nucleotide-excision repair, preincision complex assembly	29		1	0.116144	0.675318	1		0	0	0.01	1
DNA replication initiation	36		1	0.116144	0.544042	1		0	0	0.01	1
cranial ganglion development	1		1	0.116144	19.397	1		0	0	0.01	1
lens fiber cell morphogenesis	5		1	0.116144	3.91037	1		0	0	0.01	1
Schwann cell development	4		1	0.116144	4.88553	1		0	0	0.01	1
generation of neurons	7		1	0.116144	2.79472	1		0	0	0.01	1
CDP-diacylglycerol biosynthetic process	13		1	0.116144	1.50584	1		0	0	0.01	1
regulation of DNA repair	6		1	0.116144	3.25973	1		0	0	0.01	1
negative regulation of epithelial cell proliferation involved in prostate gland development	6		1	0.116144	3.25973	1		0	0	0.01	1
tongue morphogenesis	4		1	0.116144	4.88553	1		0	0	0.01	1
organic acid metabolic process	3		1	0.116144	6.50863	1		0	0	0.01	1
astral microtubule organization	7		1	0.116144	2.79472	1		0	0	0.01	1
establishment of planar polarity	12		1	0.116144	1.63122	1		0	0	0.01	1
regulation of establishment of protein localization	5		1	0.116144	3.91037	1		0	0	0.01	1
positive regulation of icosanoid secretion	2		1	0.116144	9.74675	1		0	0	0.01	1
neuron projection arborization	2		1	0.116144	9.74675	1		0	0	0.01	1
positive regulation of metalloendopeptidase activity	2		1	0.116144	9.74675	1		0	0	0.01	1
maintenance of permeability of blood-brain barrier	3		1	0.116144	6.50863	1		0	0	0.01	1
folic acid import across plasma membrane	2		1	0.116144	9.74675	1		0	0	0.01	1
regulation of cholesterol import	1		1	0.116144	19.397	1		0	0	0.01	1
maturation of SSU-rRNA	18		1	0.116144	1.08778	1		0	0	0.01	1
regulation of branching morphogenesis of a nerve	3		1	0.116144	6.50863	1		0	0	0.01	1
regulation of secretion	2		1	0.116144	9.74675	1		0	0	0.01	1
CTP biosynthetic process	11		1	0.116144	1.77938	1		0	0	0.01	1
protein insertion into mitochondrial membrane from inner side	1		1	0.116144	19.397	1		0	0	0.01	1
negative regulation of myeloid leukocyte differentiation	2		1	0.116144	9.74675	1		0	0	0.01	1
microtubule sliding	2		1	0.116144	9.74675	1		0	0	0.01	1
substrate-dependent cell migration, cell extension	9		1	0.116144	2.17436	1		0	0	0.01	1
negative regulation of stem cell differentiation	14		1	0.116144	1.39836	1		0	0	0.01	1
epithelial fluid transport	6		1	0.116144	3.25973	1		0	0	0.01	1
positive regulation of mitophagy in response to mitochondrial depolarization	4		1	0.116144	4.88553	1		0	0	0.01	1
sensory perception of taste	20		1	0.116144	0.979059	1		0	0	0.01	1
negative regulation of integrin-mediated signaling pathway	2		1	0.116144	9.74675	1		0	0	0.01	1
regulation of IRE1-mediated unfolded protein response	2		1	0.116144	9.74675	1		0	0	0.01	1
negative regulation of SMAD protein complex assembly	5		1	0.116144	3.91037	1		0	0	0.01	1
negative regulation of late endosome to lysosome transport	2		1	0.116144	9.74675	1		0	0	0.01	1
negative regulation of actin filament severing	2		1	0.116144	9.74675	1		0	0	0.01	1
positive regulation of cyclin-dependent protein kinase activity	3		1	0.116144	6.50863	1		0	0	0.01	1
intermicrovillar adhesion	2		1	0.116144	9.74675	1		0	0	0.01	1
negative regulation of type I interferon production	34		1	0.116144	0.576036	1		0	0	0.01	1
positive regulation of cytokine secretion involved in immune response	8		1	0.116144	2.44581	1		0	0	0.01	1
negative regulation of extracellular matrix disassembly	4		1	0.116144	4.88553	1		0	0	0.01	1
cellular response to exogenous dsRNA	15		1	0.116144	1.30519	1		0	0	0.01	1
positive regulation of oligodendrocyte progenitor proliferation	3		1	0.116144	6.50863	1		0	0	0.01	1
electron transport chain	6		1	0.116144	3.25973	1		0	0	0.01	1
cardiac muscle fiber development	8		1	0.116144	2.44581	1		0	0	0.01	1
caveolin-mediated endocytosis	5		1	0.116144	3.91037	1		0	0	0.01	1
hypoxia-inducible factor-1alpha signaling pathway	4		1	0.116144	4.88553	1		0	0	0.01	1
negative regulation of growth of symbiont in host	13		1	0.116144	1.50584	1		0	0	0.01	1
defense response to fungus	30		1	0.116144	0.652815	1		0	0	0.01	1
response to cobalamin	4		1	0.116144	4.88553	1		0	0	0.01	1
positive regulation of invadopodium disassembly	1		1	0.116144	19.397	1		0	0	0.01	1
tonic smooth muscle contraction	1		1	0.116144	19.397	1		0	0	0.01	1
tangential migration from the subventricular zone to the olfactory bulb	4		1	0.116144	4.88553	1		0	0	0.01	1
positive regulation of oxidative phosphorylation	2		1	0.116144	9.74675	1		0	0	0.01	1
starch catabolic process	1		1	0.116144	19.397	1		0	0	0.01	1
negative regulation of signaling	1		1	0.116144	19.397	1		0	0	0.01	1
cell killing	1		1	0.116144	19.397	1		0	0	0.01	1
negative regulation of cytokine-mediated signaling pathway	7		1	0.116144	2.79472	1		0	0	0.01	1
response to fibroblast growth factor	7		1	0.116144	2.79472	1		0	0	0.01	1
nitrogen compound metabolic process	3		1	0.116144	6.50863	1		0	0	0.01	1
skeletal muscle myosin thick filament assembly	3		1	0.116144	6.50863	1		0	0	0.01	1
urinary bladder development	5		1	0.116144	3.91037	1		0	0	0.01	1
nicotinamide nucleotide metabolic process	1		1	0.116144	19.397	1		0	0	0.01	1
negative regulation of cAMP-dependent protein kinase activity	8		1	0.116144	2.44581	1		0	0	0.01	1
GTP biosynthetic process	12		1	0.116144	1.63122	1		0	0	0.01	1
inositol biosynthetic process	4		1	0.116144	4.88553	1		0	0	0.01	1
negative regulation of mitochondrial RNA catabolic process	2		1	0.116144	9.74675	1		0	0	0.01	1
positive regulation of protein K63-linked deubiquitination	2		1	0.116144	9.74675	1		0	0	0.01	1
modulation by virus of host process	7		1	0.116144	2.79472	1		0	0	0.01	1
ATP generation from poly-ADP-D-ribose	4		1	0.116144	4.88553	1		0	0	0.01	1
reproductive system development	4		1	0.116144	4.88553	1		0	0	0.01	1
ribosomal protein import into nucleus	8		1	0.116144	2.44581	1		0	0	0.01	1
negative regulation of membrane protein ectodomain proteolysis	7		1	0.116144	2.79472	1		0	0	0.01	1
regulation of mitochondrial fission	8		1	0.116144	2.44581	1		0	0	0.01	1
endosome to lysosome transport via multivesicular body sorting pathway	4		1	0.116144	4.88553	1		0	0	0.01	1
mitochondrial respiratory chain complex IV biogenesis	1		1	0.116144	19.397	1		0	0	0.01	1
olfactory bulb mitral cell layer development	2		1	0.116144	9.74675	1		0	0	0.01	1
ribonucleoside diphosphate catabolic process	1		1	0.116144	19.397	1		0	0	0.01	1
negative regulation of apoptotic process	476		20	2.32288	0.81539	1		0	0	0.01	1
mitochondrial respiratory chain complex III biogenesis	2		1	0.116144	9.74675	1		0	0	0.01	1
L-proline biosynthetic process	5		1	0.116144	3.91037	1		0	0	0.01	1
gene conversion	1		1	0.116144	19.397	1		0	0	0.01	1
inositol metabolic process	7		1	0.116144	2.79472	1		0	0	0.01	1
modulation by host of viral RNA-binding transcription factor activity	1		1	0.116144	19.397	1		0	0	0.01	1
modulation by host of RNA binding by virus	1		1	0.116144	19.397	1		0	0	0.01	1
regulation of protein targeting	1		1	0.116144	19.397	1		0	0	0.01	1
positive regulation of protein localization to synapse	5		1	0.116144	3.91037	1		0	0	0.01	1
ERBB signaling pathway	4		1	0.116144	4.88553	1		0	0	0.01	1
cellular hyperosmotic salinity response	3		1	0.116144	6.50863	1		0	0	0.01	1
protein repair	6		1	0.116144	3.25973	1		0	0	0.01	1
positive regulation of cell cycle G1/S phase transition	10		1	0.116144	1.95714	1		0	0	0.01	1
regulation of interferon-gamma-mediated signaling pathway	13		1	0.116144	1.50584	1		0	0	0.01	1
transcription from mitochondrial promoter	9		1	0.116144	2.17436	1		0	0	0.01	1
positive regulation of epithelial cell proliferation involved in lung morphogenesis	6		1	0.116144	3.25973	1		0	0	0.01	1
glomerular filtration	10		1	0.116144	1.95714	1		0	0	0.01	1
inositol catabolic process	1		1	0.116144	19.397	1		0	0	0.01	1
regulation of transcription from RNA polymerase I promoter	6		1	0.116144	3.25973	1		0	0	0.01	1
S-adenosylmethionine cycle	4		1	0.116144	4.88553	1		0	0	0.01	1
positive regulation of spindle checkpoint	1		1	0.116144	19.397	1		0	0	0.01	1
regulation of terminal button organization	2		1	0.116144	9.74675	1		0	0	0.01	1
interleukin-2 production	2		1	0.116144	9.74675	1		0	0	0.01	1
ubiquinone-6 biosynthetic process	1		1	0.116144	19.397	1		0	0	0.01	1
UTP biosynthetic process	11		1	0.116144	1.77938	1		0	0	0.01	1
positive regulation of cation transmembrane transport	1		1	0.116144	19.397	1		0	0	0.01	1
positive regulation of oxidative stress-induced intrinsic apoptotic signaling pathway	4		1	0.116144	4.88553	1		0	0	0.01	1
negative regulation of neuron projection regeneration	2		1	0.116144	9.74675	1		0	0	0.01	1
endodermal cell fate commitment	6		1	0.116144	3.25973	1		0	0	0.01	1
N-terminal protein myristoylation	3		1	0.116144	6.50863	1		0	0	0.01	1
SNARE complex disassembly	3		1	0.116144	6.50863	1		0	0	0.01	1
error-free translesion synthesis	19		1	0.116144	1.03056	1		0	0	0.01	1
CD4-positive, alpha-beta T cell activation	2		1	0.116144	9.74675	1		0	0	0.01	1
leukocyte differentiation	1		1	0.116144	19.397	1		0	0	0.01	1
positive regulation of ERBB3 signaling pathway	1		1	0.116144	19.397	1		0	0	0.01	1
transepithelial L-ascorbic acid transport	2		1	0.116144	9.74675	1		0	0	0.01	1
skeletal muscle satellite cell migration	2		1	0.116144	9.74675	1		0	0	0.01	1
negative regulation of endocytic recycling	1		1	0.116144	19.397	1		0	0	0.01	1
nucleobase transport	2		1	0.116144	9.74675	1		0	0	0.01	1
RNA phosphodiester bond hydrolysis	4		1	0.116144	4.88553	1		0	0	0.01	1
citrate transport	2		1	0.116144	9.74675	1		0	0	0.01	1
transcription initiation from mitochondrial promoter	3		1	0.116144	6.50863	1		0	0	0.01	1
L-ascorbic acid transport	2		1	0.116144	9.74675	1		0	0	0.01	1
regulation of ion transmembrane transporter activity	1		1	0.116144	19.397	1		0	0	0.01	1
dehydroascorbic acid transport	1		1	0.116144	19.397	1		0	0	0.01	1
alpha-ketoglutarate transport	1		1	0.116144	19.397	1		0	0	0.01	1
norepinephrine transport	3		1	0.116144	6.50863	1		0	0	0.01	1
regulation of extracellular exosome assembly	3		1	0.116144	6.50863	1		0	0	0.01	1
renal tubular secretion	1		1	0.116144	19.397	1		0	0	0.01	1
negative regulation of RNA splicing	5		1	0.116144	3.91037	1		0	0	0.01	1
hypoxanthine biosynthetic process	1		1	0.116144	19.397	1		0	0	0.01	1
mitotic spindle organization in nucleus	1		1	0.116144	19.397	1		0	0	0.01	1
positive regulation of Wnt protein secretion	3		1	0.116144	6.50863	1		0	0	0.01	1
negative regulation of muscle cell differentiation	1		1	0.116144	19.397	1		0	0	0.01	1
5-phosphoribose 1-diphosphate biosynthetic process	4		1	0.116144	4.88553	1		0	0	0.01	1
modulation by host of viral transcription	1		1	0.116144	19.397	1		0	0	0.01	1
negative regulation of antigen processing and presentation of peptide or polysaccharide antigen via MHC class II	1		1	0.116144	19.397	1		0	0	0.01	1
negative regulation of cellular respiration	1		1	0.116144	19.397	1		0	0	0.01	1
positive regulation of protein polymerization	2		1	0.116144	9.74675	1		0	0	0.01	1
negative regulation of type B pancreatic cell proliferation	1		1	0.116144	19.397	1		0	0	0.01	1
translational attenuation	2		1	0.116144	9.74675	1		0	0	0.01	1
positive regulation of SNARE complex assembly	1		1	0.116144	19.397	1		0	0	0.01	1
negative regulation of cGMP-mediated signaling	1		1	0.116144	19.397	1		0	0	0.01	1
positive regulation of heart rate by epinephrine	1		1	0.116144	19.397	1		0	0	0.01	1
regulation of endoplasmic reticulum tubular network organization	1		1	0.116144	19.397	1		0	0	0.01	1
positive regulation of amino acid transport	1		1	0.116144	19.397	1		0	0	0.01	1
neurotransmitter receptor transport, endosome to plasma membrane	1		1	0.116144	19.397	1		0	0	0.01	1
regulation of actin nucleation	1		1	0.116144	19.397	1		0	0	0.01	1
error-free postreplication DNA repair	1		1	0.116144	19.397	1		0	0	0.01	1
positive regulation of locomotion involved in locomotory behavior	1		1	0.116144	19.397	1		0	0	0.01	1
negative regulation of steroid metabolic process	2		1	0.116144	9.74675	1		0	0	0.01	1
mRNA 5'-splice site recognition	6		1	0.116144	3.25973	1		0	0	0.01	1
negative regulation by host of viral release from host cell	1		1	0.116144	19.397	1		0	0	0.01	1
Golgi vesicle docking	1		1	0.116144	19.397	1		0	0	0.01	1
neurofibrillary tangle assembly	1		1	0.116144	19.397	1		0	0	0.01	1
negative regulation of cellular protein localization	2		1	0.116144	9.74675	1		0	0	0.01	1
plus-end-directed organelle transport along microtubule	1		1	0.116144	19.397	1		0	0	0.01	1
axonal transport	1		1	0.116144	19.397	1		0	0	0.01	1
asparaginyl-tRNA aminoacylation	2		1	0.116144	9.74675	1		0	0	0.01	1
valyl-tRNA aminoacylation	3		1	0.116144	6.50863	1		0	0	0.01	1
positive regulation of mononuclear cell migration	3		1	0.116144	6.50863	1		0	0	0.01	1
positive regulation of translational elongation	4		1	0.116144	4.88553	1		0	0	0.01	1
regulation of presynapse assembly	3		1	0.116144	6.50863	1		0	0	0.01	1
hepoxilin biosynthetic process	5		1	0.116144	3.91037	1		0	0	0.01	1
regulation of protein localization to nucleus	5		1	0.116144	3.91037	1		0	0	0.01	1
mitochondrial calcium release	2		1	0.116144	9.74675	1		0	0	0.01	1
positive regulation of respiratory burst involved in inflammatory response	2		1	0.116144	9.74675	1		0	0	0.01	1
lipopolysaccharide transport	2		1	0.116144	9.74675	1		0	0	0.01	1
T cell proliferation involved in immune response	4		1	0.116144	4.88553	1		0	0	0.01	1
positive regulation of translational termination	3		1	0.116144	6.50863	1		0	0	0.01	1
positive regulation of cell aging	1		1	0.116144	19.397	1		0	0	0.01	1
positive regulation of toll-like receptor 4 signaling pathway	9		1	0.116144	2.17436	1		0	0	0.01	1
oxidation-dependent protein catabolic process	1		1	0.116144	19.397	1		0	0	0.01	1
regulation of peroxisome proliferator activated receptor signaling pathway	2		1	0.116144	9.74675	1		0	0	0.01	1
negative regulation of adaptive immune response	3		1	0.116144	6.50863	1		0	0	0.01	1
regulation of collagen catabolic process	2		1	0.116144	9.74675	1		0	0	0.01	1
cellular response to potassium ion starvation	3		1	0.116144	6.50863	1		0	0	0.01	1
regulation of engulfment of apoptotic cell	1		1	0.116144	19.397	1		0	0	0.01	1
positive regulation of transporter activity	6		1	0.116144	3.25973	1		0	0	0.01	1
positive regulation of voltage-gated sodium channel activity	1		1	0.116144	19.397	1		0	0	0.01	1
lipoxin A4 biosynthetic process	2		1	0.116144	9.74675	1		0	0	0.01	1
cellular response to interleukin-13	2		1	0.116144	9.74675	1		0	0	0.01	1
sterol regulatory element binding protein import into nucleus	1		1	0.116144	19.397	1		0	0	0.01	1
cytoplasm organization	4		1	0.116144	4.88553	1		0	0	0.01	1
negative regulation of oxidative phosphorylation uncoupler activity	2		1	0.116144	9.74675	1		0	0	0.01	1
negative regulation of chaperone-mediated autophagy	3		1	0.116144	6.50863	1		0	0	0.01	1
protein K27-linked ubiquitination	5		1	0.116144	3.91037	1		0	0	0.01	1
pyridoxal 5'-phosphate salvage	1		1	0.116144	19.397	1		0	0	0.01	1
positive regulation of dopamine biosynthetic process	2		1	0.116144	9.74675	1		0	0	0.01	1
regulation of necrotic cell death	1		1	0.116144	19.397	1		0	0	0.01	1
methyl-branched fatty acid metabolic process	2		1	0.116144	9.74675	1		0	0	0.01	1
positive regulation of transcription from RNA polymerase II promoter in response to acidic pH	2		1	0.116144	9.74675	1		0	0	0.01	1
smooth muscle cell chemotaxis	2		1	0.116144	9.74675	1		0	0	0.01	1
mitochondrial outer membrane permeabilization involved in programmed cell death	2		1	0.116144	9.74675	1		0	0	0.01	1
glycerol biosynthetic process from pyruvate	1		1	0.116144	19.397	1		0	0	0.01	1
Toll signaling pathway	5		1	0.116144	3.91037	1		0	0	0.01	1
positive regulation of lipase activity	3		1	0.116144	6.50863	1		0	0	0.01	1
mitochondrion to lysosome transport	3		1	0.116144	6.50863	1		0	0	0.01	1
regulation of mRNA 3'-end processing	3		1	0.116144	6.50863	1		0	0	0.01	1
macromolecule localization	1		1	0.116144	19.397	1		0	0	0.01	1
regulation of synaptic vesicle priming	4		1	0.116144	4.88553	1		0	0	0.01	1
regulation of pentose-phosphate shunt	5		1	0.116144	3.91037	1		0	0	0.01	1
oogenesis stage	1		1	0.116144	19.397	1		0	0	0.01	1
glycolytic process through fructose-6-phosphate	1		1	0.116144	19.397	1		0	0	0.01	1
pyridoxal phosphate biosynthetic process	2		1	0.116144	9.74675	1		0	0	0.01	1
regulation of oxidative stress-induced intrinsic apoptotic signaling pathway	4		1	0.116144	4.88553	1		0	0	0.01	1
negative regulation of mitochondrial fission	3		1	0.116144	6.50863	1		0	0	0.01	1
glycolysis from storage polysaccharide through glucose-1-phosphate	1		1	0.116144	19.397	1		0	0	0.01	1
morphogenesis of embryonic epithelium	10		1	0.116144	1.95714	1		0	0	0.01	1
inner ear receptor cell development	7		1	0.116144	2.79472	1		0	0	0.01	1
protein retention in ER lumen	9		1	0.116144	2.17436	1		0	0	0.01	1
ventricular system development	13		1	0.116144	1.50584	1		0	0	0.01	1
heme catabolic process	7		1	0.116144	2.79472	1		0	0	0.01	1
9-cis-retinoic acid biosynthetic process	4		1	0.116144	4.88553	1		0	0	0.01	1
carbohydrate catabolic process	3		1	0.116144	6.50863	1		0	0	0.01	1
negative regulation of calcium ion transport	13		1	0.116144	1.50584	1		0	0	0.01	1
hypoxanthine salvage	3		1	0.116144	6.50863	1		0	0	0.01	1
locomotor rhythm	10		1	0.116144	1.95714	1		0	0	0.01	1
polysaccharide digestion	6		1	0.116144	3.25973	1		0	0	0.01	1
histone exchange	8		1	0.116144	2.44581	1		0	0	0.01	1
epithelial cell morphogenesis	15		1	0.116144	1.30519	1		0	0	0.01	1
abscission	6		1	0.116144	3.25973	1		0	0	0.01	1
axonal fasciculation	17		1	0.116144	1.15173	1		0	0	0.01	1
retinal rod cell development	8		1	0.116144	2.44581	1		0	0	0.01	1
mitotic cytokinesis checkpoint	4		1	0.116144	4.88553	1		0	0	0.01	1
epithelial cell differentiation involved in prostate gland development	4		1	0.116144	4.88553	1		0	0	0.01	1
transmembrane transport	153		20	2.32288	2.53666	1		0	0	0.01	1
negative regulation of cytokinesis	7		1	0.116144	2.79472	1		0	0	0.01	1
negative regulation of cell differentiation	49		1	0.116144	0.399734	1		0	0	0.01	1
chondrocyte differentiation	37		1	0.116144	0.529343	1		0	0	0.01	1
protein autoubiquitination	55		1	0.116144	0.356135	1		0	0	0.01	1
negative regulation of very-low-density lipoprotein particle clearance	4		1	0.116144	4.88553	1		0	0	0.01	1
acetate biosynthetic process	2		1	0.116144	9.74675	1		0	0	0.01	1
response to lithium ion	10		1	0.116144	1.95714	1		0	0	0.01	1
positive regulation of bone resorption	15		1	0.116144	1.30519	1		0	0	0.01	1
acetyl-CoA biosynthetic process from acetate	2		1	0.116144	9.74675	1		0	0	0.01	1
cardiolipin acyl-chain remodeling	6		1	0.116144	3.25973	1		0	0	0.01	1
short-chain fatty acid metabolic process	2		1	0.116144	9.74675	1		0	0	0.01	1
regulation of cell-cell adhesion mediated by integrin	3		1	0.116144	6.50863	1		0	0	0.01	1
positive regulation of determination of dorsal identity	2		1	0.116144	9.74675	1		0	0	0.01	1
smooth muscle cell differentiation	13		1	0.116144	1.50584	1		0	0	0.01	1
protein lipoylation	8		1	0.116144	2.44581	1		0	0	0.01	1
peroxisome fission	10		1	0.116144	1.95714	1		0	0	0.01	1
positive regulation of cholesterol homeostasis	5		1	0.116144	3.91037	1		0	0	0.01	1
tRNA modification	30		1	0.116144	0.652815	1		0	0	0.01	1
cellular response to forskolin	10		1	0.116144	1.95714	1		0	0	0.01	1
RNA modification	3		1	0.116144	6.50863	1		0	0	0.01	1
myelination in peripheral nervous system	15		1	0.116144	1.30519	1		0	0	0.01	1
response to manganese ion	8		1	0.116144	2.44581	1		0	0	0.01	1
cell proliferation	362		20	2.32288	1.07216	1		0	0	0.01	1
cell-cell adhesion mediated by integrin	4		1	0.116144	4.88553	1		0	0	0.01	1
propionate biosynthetic process	2		1	0.116144	9.74675	1		0	0	0.01	1
malonate catabolic process	1		1	0.116144	19.397	1		0	0	0.01	1
cellular response to catecholamine stimulus	7		1	0.116144	2.79472	1		0	0	0.01	1
flagellated sperm motility	54		1	0.116144	0.362729	1		0	0	0.01	1
adenylate cyclase-inhibiting dopamine receptor signaling pathway	10		1	0.116144	1.95714	1		0	0	0.01	1
tryptophanyl-tRNA aminoacylation	2		1	0.116144	9.74675	1		0	0	0.01	1
regulation of Rho-dependent protein serine/threonine kinase activity	2		1	0.116144	9.74675	1		0	0	0.01	1
negative regulation of metallopeptidase activity	2		1	0.116144	9.74675	1		0	0	0.01	1
flavin adenine dinucleotide catabolic process	1		1	0.116144	19.397	1		0	0	0.01	1
mesenchymal-epithelial cell signaling involved in prostate gland development	1		1	0.116144	19.397	1		0	0	0.01	1
positive regulation of diacylglycerol kinase activity	1		1	0.116144	19.397	1		0	0	0.01	1
positive regulation of Lys63-specific deubiquitinase activity	1		1	0.116144	19.397	1		0	0	0.01	1
regulation of macrophage apoptotic process	1		1	0.116144	19.397	1		0	0	0.01	1
positive regulation of fibroblast migration	11		1	0.116144	1.77938	1		0	0	0.01	1
chaperone mediated protein folding independent of cofactor	1		1	0.116144	19.397	1		0	0	0.01	1
translocation of peptides or proteins into host cell cytoplasm	1		1	0.116144	19.397	1		0	0	0.01	1
positive regulation of axon guidance	1		1	0.116144	19.397	1		0	0	0.01	1
carboxylic acid catabolic process	2		1	0.116144	9.74675	1		0	0	0.01	1
epithelial tube formation	1		1	0.116144	19.397	1		0	0	0.01	1
Rap protein signal transduction	10		1	0.116144	1.95714	1		0	0	0.01	1
organophosphate catabolic process	1		1	0.116144	19.397	1		0	0	0.01	1
nicotinate nucleotide salvage	1		1	0.116144	19.397	1		0	0	0.01	1
regulation of glycogen catabolic process	3		1	0.116144	6.50863	1		0	0	0.01	1
pyridoxine biosynthetic process	2		1	0.116144	9.74675	1		0	0	0.01	1
urate biosynthetic process	2		1	0.116144	9.74675	1		0	0	0.01	1
regulation of relaxation of muscle	2		1	0.116144	9.74675	1		0	0	0.01	1
negative regulation of L-glutamate transport	1		1	0.116144	19.397	1		0	0	0.01	1
regulation of proton-transporting ATPase activity, rotational mechanism	1		1	0.116144	19.397	1		0	0	0.01	1
regulation of translational initiation by eIF2 alpha dephosphorylation	2		1	0.116144	9.74675	1		0	0	0.01	1
proline catabolic process to glutamate	3		1	0.116144	6.50863	1		0	0	0.01	1
digestive tract development	31		1	0.116144	0.631763	1		0	0	0.01	1
regulation of mitochondrial membrane permeability involved in programmed necrotic cell death	3		1	0.116144	6.50863	1		0	0	0.01	1
receptor recycling	11		1	0.116144	1.77938	1		0	0	0.01	1
fructose 1,6-bisphosphate metabolic process	7		1	0.116144	2.79472	1		0	0	0.01	1
proline catabolic process	4		1	0.116144	4.88553	1		0	0	0.01	1
striated muscle contraction	23		1	0.116144	0.851411	1		0	0	0.01	1
fructose catabolic process to hydroxyacetone phosphate and glyceraldehyde-3-phosphate	5		1	0.116144	3.91037	1		0	0	0.01	1
middle ear morphogenesis	19		1	0.116144	1.03056	1		0	0	0.01	1
phytol metabolic process	2		1	0.116144	9.74675	1		0	0	0.01	1
vacuolar proton-transporting V-type ATPase complex assembly	10		1	0.116144	1.95714	1		0	0	0.01	1
triglyceride biosynthetic process	16		1	0.116144	1.22367	1		0	0	0.01	1
brain morphogenesis	18		1	0.116144	1.08778	1		0	0	0.01	1
regulation of glycogen biosynthetic process	7		1	0.116144	2.79472	1		0	0	0.01	1
10-formyltetrahydrofolate catabolic process	2		1	0.116144	9.74675	1		0	0	0.01	1
positive regulation of protein localization to nucleus	23		1	0.116144	0.851411	1		0	0	0.01	1
regulation of myelination	16		1	0.116144	1.22367	1		0	0	0.01	1
activation of GTPase activity	89		1	0.116144	0.220099	1		0	0	0.01	1
pancreas development	22		1	0.116144	0.890094	1		0	0	0.01	1
response to food	21		1	0.116144	0.932459	1		0	0	0.01	1
neuron development	50		1	0.116144	0.391741	1		0	0	0.01	1
neural crest cell development	19		1	0.116144	1.03056	1		0	0	0.01	1
embryonic eye morphogenesis	10		1	0.116144	1.95714	1		0	0	0.01	1
regulation of neuron apoptotic process	18		1	0.116144	1.08778	1		0	0	0.01	1
negative regulation of intrinsic apoptotic signaling pathway in response to hydrogen peroxide	3		1	0.116144	6.50863	1		0	0	0.01	1
positive regulation of calcium-transporting ATPase activity	4		1	0.116144	4.88553	1		0	0	0.01	1
Hsp90 deacetylation	1		1	0.116144	19.397	1		0	0	0.01	1
hypoxanthine metabolic process	1		1	0.116144	19.397	1		0	0	0.01	1
guanine salvage	1		1	0.116144	19.397	1		0	0	0.01	1
telomerase holoenzyme complex assembly	4		1	0.116144	4.88553	1		0	0	0.01	1
positive regulation of maintenance of mitotic sister chromatid cohesion	5		1	0.116144	3.91037	1		0	0	0.01	1
negative regulation of protein localization to chromosome, telomeric region	1		1	0.116144	19.397	1		0	0	0.01	1
guanine metabolic process	2		1	0.116144	9.74675	1		0	0	0.01	1
regulation of response to oxidative stress	2		1	0.116144	9.74675	1		0	0	0.01	1
establishment of planar polarity of follicular epithelium	1		1	0.116144	19.397	1		0	0	0.01	1
mononuclear cell migration	2		1	0.116144	9.74675	1		0	0	0.01	1
positive regulation of mitochondrial membrane permeability	2		1	0.116144	9.74675	1		0	0	0.01	1
tubulin deacetylation	2		1	0.116144	9.74675	1		0	0	0.01	1
regulation of microtubule-based movement	2		1	0.116144	9.74675	1		0	0	0.01	1
double-strand break repair via classical nonhomologous end joining	3		1	0.116144	6.50863	1		0	0	0.01	1
ubiquitin-dependent protein catabolic process via the multivesicular body sorting pathway	16		1	0.116144	1.22367	1		0	0	0.01	1
negative regulation of protein complex disassembly	4		1	0.116144	4.88553	1		0	0	0.01	1
cellular response to topologically incorrect protein	1		1	0.116144	19.397	1		0	0	0.01	1
negative regulation of immunological synapse formation	2		1	0.116144	9.74675	1		0	0	0.01	1
chaperone-mediated autophagy	3		1	0.116144	6.50863	1		0	0	0.01	1
response to cisplatin	3		1	0.116144	6.50863	1		0	0	0.01	1
negative regulation of T cell activation via T cell receptor contact with antigen bound to MHC molecule on antigen presenting cell	3		1	0.116144	6.50863	1		0	0	0.01	1
macrophage activation involved in immune response	7		1	0.116144	2.79472	1		0	0	0.01	1
regulation of osteoblast differentiation	11		1	0.116144	1.77938	1		0	0	0.01	1
peptidyl-threonine dephosphorylation	12		1	0.116144	1.63122	1		0	0	0.01	1
actin filament reorganization	6		1	0.116144	3.25973	1		0	0	0.01	1
viral mRNA export from host cell nucleus	8		1	0.116144	2.44581	1		0	0	0.01	1
regulation of oligodendrocyte differentiation	4		1	0.116144	4.88553	1		0	0	0.01	1
positive regulation of protein localization to early endosome	6		1	0.116144	3.25973	1		0	0	0.01	1
positive regulation of viral translation	1		1	0.116144	19.397	1		0	0	0.01	1
positive regulation of RNA export from nucleus	3		1	0.116144	6.50863	1		0	0	0.01	1
cellular response to osmotic stress	6		1	0.116144	3.25973	1		0	0	0.01	1
positive regulation of transcription of nuclear large rRNA transcript from RNA polymerase I promoter	9		1	0.116144	2.17436	1		0	0	0.01	1
positive regulation of interferon-beta production	26		1	0.116144	0.753209	1		0	0	0.01	1
regulation of skeletal muscle cell differentiation	6		1	0.116144	3.25973	1		0	0	0.01	1
negative regulation of histone phosphorylation	3		1	0.116144	6.50863	1		0	0	0.01	1
negative regulation of histone H3-K27 methylation	4		1	0.116144	4.88553	1		0	0	0.01	1
establishment of neuroblast polarity	3		1	0.116144	6.50863	1		0	0	0.01	1
peptidyl-lysine deacetylation	7		1	0.116144	2.79472	1		0	0	0.01	1
protein deacetylation	11		1	0.116144	1.77938	1		0	0	0.01	1
regulation of organelle transport along microtubule	4		1	0.116144	4.88553	1		0	0	0.01	1
co-translational protein modification	3		1	0.116144	6.50863	1		0	0	0.01	1
deoxyribonucleoside catabolic process	1		1	0.116144	19.397	1		0	0	0.01	1
viral RNA genome packaging	2		1	0.116144	9.74675	1		0	0	0.01	1
positive regulation of response to cytokine stimulus	6		1	0.116144	3.25973	1		0	0	0.01	1
positive regulation of interferon-beta secretion	4		1	0.116144	4.88553	1		0	0	0.01	1
formation of translation preinitiation complex	6		1	0.116144	3.25973	1		0	0	0.01	1
positive regulation of lipid kinase activity	2		1	0.116144	9.74675	1		0	0	0.01	1
prostaglandin biosynthetic process	13		1	0.116144	1.50584	1		0	0	0.01	1
cell migration involved in sprouting angiogenesis	15		1	0.116144	1.30519	1		0	0	0.01	1
regulation of epithelial cell proliferation	11		1	0.116144	1.77938	1		0	0	0.01	1
response to sodium phosphate	3		1	0.116144	6.50863	1		0	0	0.01	1
response to methionine	3		1	0.116144	6.50863	1		0	0	0.01	1
pyrimidine nucleotide biosynthetic process	2		1	0.116144	9.74675	1		0	0	0.01	1
DNA topological change	9		1	0.116144	2.17436	1		0	0	0.01	1
pyrimidine dimer repair by nucleotide-excision repair	3		1	0.116144	6.50863	1		0	0	0.01	1
regulation of endoplasmic reticulum stress-induced intrinsic apoptotic signaling pathway	2		1	0.116144	9.74675	1		0	0	0.01	1
positive regulation of blood vessel remodeling	3		1	0.116144	6.50863	1		0	0	0.01	1
N-glycan processing	17		1	0.116144	1.15173	1		0	0	0.01	1
cAMP metabolic process	3		1	0.116144	6.50863	1		0	0	0.01	1
regulation of actin filament bundle assembly	1		1	0.116144	19.397	1		0	0	0.01	1
positive regulation of glycoprotein metabolic process	2		1	0.116144	9.74675	1		0	0	0.01	1
de novo' AMP biosynthetic process	3		1	0.116144	6.50863	1		0	0	0.01	1
organic cation transport	14		1	0.116144	1.39836	1		0	0	0.01	1
negative regulation of adherens junction organization	1		1	0.116144	19.397	1		0	0	0.01	1
peptidyl-proline hydroxylation to 4-hydroxy-L-proline	5		1	0.116144	3.91037	1		0	0	0.01	1
positive regulation of receptor biosynthetic process	7		1	0.116144	2.79472	1		0	0	0.01	1
positive regulation of voltage-gated calcium channel activity	4		1	0.116144	4.88553	1		0	0	0.01	1
establishment of protein localization to endoplasmic reticulum membrane	3		1	0.116144	6.50863	1		0	0	0.01	1
histone H3 deacetylation	12		1	0.116144	1.63122	1		0	0	0.01	1
pinocytosis	4		1	0.116144	4.88553	1		0	0	0.01	1
response to insecticide	3		1	0.116144	6.50863	1		0	0	0.01	1
voluntary musculoskeletal movement	6		1	0.116144	3.25973	1		0	0	0.01	1
pulmonary artery morphogenesis	5		1	0.116144	3.91037	1		0	0	0.01	1
DNA unwinding involved in DNA replication	8		1	0.116144	2.44581	1		0	0	0.01	1
positive regulation of clathrin coat assembly	1		1	0.116144	19.397	1		0	0	0.01	1
negative regulation of oxidative stress-induced neuron intrinsic apoptotic signaling pathway	4		1	0.116144	4.88553	1		0	0	0.01	1
DNA ligation involved in DNA repair	8		1	0.116144	2.44581	1		0	0	0.01	1
mitochondrial DNA metabolic process	4		1	0.116144	4.88553	1		0	0	0.01	1
translesion synthesis	35		1	0.116144	0.559582	1		0	0	0.01	1
negative regulation of hydrogen peroxide metabolic process	2		1	0.116144	9.74675	1		0	0	0.01	1
negative regulation of inclusion body assembly	10		1	0.116144	1.95714	1		0	0	0.01	1
negative regulation of antigen processing and presentation of peptide antigen via MHC class II	2		1	0.116144	9.74675	1		0	0	0.01	1
response to external stimulus	4		1	0.116144	4.88553	1		0	0	0.01	1
leukocyte activation	3		1	0.116144	6.50863	1		0	0	0.01	1
endothelial cell differentiation	10		1	0.116144	1.95714	1		0	0	0.01	1
cell morphogenesis involved in neuron differentiation	7		1	0.116144	2.79472	1		0	0	0.01	1
protoporphyrinogen IX metabolic process	2		1	0.116144	9.74675	1		0	0	0.01	1
somite rostral/caudal axis specification	10		1	0.116144	1.95714	1		0	0	0.01	1
response to platinum ion	3		1	0.116144	6.50863	1		0	0	0.01	1
polyubiquitinated misfolded protein transport	1		1	0.116144	19.397	1		0	0	0.01	1
parkin-mediated stimulation of mitophagy in response to mitochondrial depolarization	5		1	0.116144	3.91037	1		0	0	0.01	1
positive regulation of interleukin-18 production	4		1	0.116144	4.88553	1		0	0	0.01	1
regulation of gastric acid secretion	3		1	0.116144	6.50863	1		0	0	0.01	1
positive regulation of platelet-derived growth factor receptor-beta signaling pathway	2		1	0.116144	9.74675	1		0	0	0.01	1
nuclear matrix anchoring at nuclear membrane	3		1	0.116144	6.50863	1		0	0	0.01	1
succinyl-CoA pathway	1		1	0.116144	19.397	1		0	0	0.01	1
histidyl-tRNA aminoacylation	2		1	0.116144	9.74675	1		0	0	0.01	1
acetate metabolic process	1		1	0.116144	19.397	1		0	0	0.01	1
cytoskeletal anchoring at nuclear membrane	8		1	0.116144	2.44581	1		0	0	0.01	1
cellular ketone body metabolic process	1		1	0.116144	19.397	1		0	0	0.01	1
chondrocyte development involved in endochondral bone morphogenesis	1		1	0.116144	19.397	1		0	0	0.01	1
regulation of L-glutamate transport	1		1	0.116144	19.397	1		0	0	0.01	1
striated muscle cell development	1		1	0.116144	19.397	1		0	0	0.01	1
mitochondrial asparaginyl-tRNA aminoacylation	1		1	0.116144	19.397	1		0	0	0.01	1
isoleucyl-tRNA aminoacylation	2		1	0.116144	9.74675	1		0	0	0.01	1
aspartyl-tRNA aminoacylation	1		1	0.116144	19.397	1		0	0	0.01	1
negative regulation of ER-associated ubiquitin-dependent protein catabolic process	3		1	0.116144	6.50863	1		0	0	0.01	1
L-lysine catabolic process to acetyl-CoA via L-pipecolate	1		1	0.116144	19.397	1		0	0	0.01	1
ketone catabolic process	1		1	0.116144	19.397	1		0	0	0.01	1
tRNA 5'-leader removal	12		1	0.116144	1.63122	1		0	0	0.01	1
nuclear histone mRNA catabolic process	1		1	0.116144	19.397	1		0	0	0.01	1
positive regulation of somatic stem cell population maintenance	2		1	0.116144	9.74675	1		0	0	0.01	1
cytoplasmic actin-based contraction involved in cell motility	2		1	0.116144	9.74675	1		0	0	0.01	1
regulation of mRNA polyadenylation	1		1	0.116144	19.397	1		0	0	0.01	1
basic amino acid transport	1		1	0.116144	19.397	1		0	0	0.01	1
sarcosine catabolic process	1		1	0.116144	19.397	1		0	0	0.01	1
myoblast development	2		1	0.116144	9.74675	1		0	0	0.01	1
negative regulation of early endosome to late endosome transport	2		1	0.116144	9.74675	1		0	0	0.01	1
cellular chloride ion homeostasis	4		1	0.116144	4.88553	1		0	0	0.01	1
neural crest formation	7		1	0.116144	2.79472	1		0	0	0.01	1
cytolysis in other organism involved in symbiotic interaction	1		1	0.116144	19.397	1		0	0	0.01	1
assembly of large subunit precursor of preribosome	3		1	0.116144	6.50863	1		0	0	0.01	1
translational frameshifting	3		1	0.116144	6.50863	1		0	0	0.01	1
negative regulation of selenocysteine insertion sequence binding	1		1	0.116144	19.397	1		0	0	0.01	1
cellular response to selenite ion	1		1	0.116144	19.397	1		0	0	0.01	1
negative regulation of RNA-directed 5'-3' RNA polymerase activity	1		1	0.116144	19.397	1		0	0	0.01	1
regulation of membrane permeability	5		1	0.116144	3.91037	1		0	0	0.01	1
negative regulation of entry of bacterium into host cell	2		1	0.116144	9.74675	1		0	0	0.01	1
negative regulation of cytolysis by symbiont of host cells	1		1	0.116144	19.397	1		0	0	0.01	1
protein K29-linked ubiquitination	5		1	0.116144	3.91037	1		0	0	0.01	1
establishment of protein localization to organelle	5		1	0.116144	3.91037	1		0	0	0.01	1
regulation of phospholipid catabolic process	1		1	0.116144	19.397	1		0	0	0.01	1
glyoxylate cycle	2		1	0.116144	9.74675	1		0	0	0.01	1
nitrate assimilation	1		1	0.116144	19.397	1		0	0	0.01	1
anaerobic respiration	1		1	0.116144	19.397	1		0	0	0.01	1
secondary metabolite biosynthetic process	1		1	0.116144	19.397	1		0	0	0.01	1
maturation of LSU-rRNA	14		1	0.116144	1.39836	1		0	0	0.01	1
sexual reproduction	9		1	0.116144	2.17436	1		0	0	0.01	1
positive regulation of respiratory burst	6		1	0.116144	3.25973	1		0	0	0.01	1
negative regulation of selenocysteine incorporation	1		1	0.116144	19.397	1		0	0	0.01	1
regulation of phospholipid biosynthetic process	1		1	0.116144	19.397	1		0	0	0.01	1
eukaryotic translation initiation factor 4F complex assembly	2		1	0.116144	9.74675	1		0	0	0.01	1
lipoate metabolic process	1		1	0.116144	19.397	1		0	0	0.01	1
cellular response to carbon monoxide	1		1	0.116144	19.397	1		0	0	0.01	1
regulation of phosphoprotein phosphatase activity	11		1	0.116144	1.77938	1		0	0	0.01	1
negative regulation of protein secretion	12		1	0.116144	1.63122	1		0	0	0.01	1
dihydrolipoamide metabolic process	1		1	0.116144	19.397	1		0	0	0.01	1
peptidyl-diphthamide biosynthetic process from peptidyl-histidine	8		1	0.116144	2.44581	1		0	0	0.01	1
mitochondrial glycyl-tRNA aminoacylation	2		1	0.116144	9.74675	1		0	0	0.01	1
positive regulation of sodium:potassium-exchanging ATPase activity	1		1	0.116144	19.397	1		0	0	0.01	1
positive regulation of spindle assembly	4		1	0.116144	4.88553	1		0	0	0.01	1
establishment of spindle localization	1		1	0.116144	19.397	1		0	0	0.01	1
positive regulation of NAD+ ADP-ribosyltransferase activity	3		1	0.116144	6.50863	1		0	0	0.01	1
antigen processing and presentation of peptide or polysaccharide antigen via MHC class II	1		1	0.116144	19.397	1		0	0	0.01	1
protein complex disassembly	2		1	0.116144	9.74675	1		0	0	0.01	1
positive regulation by virus of viral protein levels in host cell	4		1	0.116144	4.88553	1		0	0	0.01	1
negative regulation of gene silencing by miRNA	4		1	0.116144	4.88553	1		0	0	0.01	1
positive regulation of protein localization to endoplasmic reticulum	2		1	0.116144	9.74675	1		0	0	0.01	1
positive regulation of interferon-alpha secretion	7		1	0.116144	2.79472	1		0	0	0.01	1
positive regulation of sister chromatid cohesion	4		1	0.116144	4.88553	1		0	0	0.01	1
male germ cell proliferation	2		1	0.116144	9.74675	1		0	0	0.01	1
telomere maintenance via telomerase	18		1	0.116144	1.08778	1		0	0	0.01	1
negative regulation of establishment of protein localization to mitochondrion	3		1	0.116144	6.50863	1		0	0	0.01	1
male sex differentiation	4		1	0.116144	4.88553	1		0	0	0.01	1
regulation of cellular response to growth factor stimulus	4		1	0.116144	4.88553	1		0	0	0.01	1
regulation of metaphase plate congression	5		1	0.116144	3.91037	1		0	0	0.01	1
histone mRNA metabolic process	12		1	0.116144	1.63122	1		0	0	0.01	1
actomyosin contractile ring assembly	3		1	0.116144	6.50863	1		0	0	0.01	1
neuronal-glial interaction involved in cerebral cortex radial glia guided migration	1		1	0.116144	19.397	1		0	0	0.01	1
negative regulation by virus of viral protein levels in host cell	2		1	0.116144	9.74675	1		0	0	0.01	1
amine biosynthetic process	1		1	0.116144	19.397	1		0	0	0.01	1
lipid localization	1		1	0.116144	19.397	1		0	0	0.01	1
tRNA 3'-end processing	4		1	0.116144	4.88553	1		0	0	0.01	1
metanephric glomerular basement membrane development	1		1	0.116144	19.397	1		0	0	0.01	1
axon extension involved in regeneration	1		1	0.116144	19.397	1		0	0	0.01	1
isopentenyl diphosphate biosynthetic process, mevalonate pathway	3		1	0.116144	6.50863	1		0	0	0.01	1
mitochondrion transport along microtubule	8		1	0.116144	2.44581	1		0	0	0.01	1
regulation of Rap protein signal transduction	3		1	0.116144	6.50863	1		0	0	0.01	1
stress granule disassembly	3		1	0.116144	6.50863	1		0	0	0.01	1
regulation of acid-sensing ion channel activity	1		1	0.116144	19.397	1		0	0	0.01	1
stress-induced mitochondrial fusion	1		1	0.116144	19.397	1		0	0	0.01	1
minus-end-directed vesicle transport along microtubule	1		1	0.116144	19.397	1		0	0	0.01	1
tetrahydrofolate biosynthetic process	5		1	0.116144	3.91037	1		0	0	0.01	1
negative regulation of membrane tubulation	2		1	0.116144	9.74675	1		0	0	0.01	1
phenol-containing compound metabolic process	3		1	0.116144	6.50863	1		0	0	0.01	1
leukocyte mediated cytotoxicity	1		1	0.116144	19.397	1		0	0	0.01	1
tRNA aminoacylation	2		1	0.116144	9.74675	1		0	0	0.01	1
positive regulation of cardiolipin metabolic process	2		1	0.116144	9.74675	1		0	0	0.01	1
metanephric glomerular visceral epithelial cell development	2		1	0.116144	9.74675	1		0	0	0.01	1
positive regulation of mitochondrial DNA replication	1		1	0.116144	19.397	1		0	0	0.01	1
determination of left/right symmetry	55		1	0.116144	0.356135	1		0	0	0.01	1
regulation of protein ADP-ribosylation	6		1	0.116144	3.25973	1		0	0	0.01	1
negative regulation of heterotypic cell-cell adhesion	9		1	0.116144	2.17436	1		0	0	0.01	1
energy reserve metabolic process	15		1	0.116144	1.30519	1		0	0	0.01	1
mesenchyme migration	5		1	0.116144	3.91037	1		0	0	0.01	1
positive regulation of myoblast fusion	18		1	0.116144	1.08778	1		0	0	0.01	1
positive regulation of synapse assembly	65		1	0.116144	0.301353	1		0	0	0.01	1
cell volume homeostasis	10		1	0.116144	1.95714	1		0	0	0.01	1
hemoglobin metabolic process	5		1	0.116144	3.91037	1		0	0	0.01	1
hemopoiesis	54		1	0.116144	0.362729	1		0	0	0.01	1
response to carbohydrate	9		1	0.116144	2.17436	1		0	0	0.01	1
estrous cycle	14		1	0.116144	1.39836	1		0	0	0.01	1
positive regulation of establishment of endothelial barrier	5		1	0.116144	3.91037	1		0	0	0.01	1
postsynaptic actin cytoskeleton organization	1		1	0.116144	19.397	1		0	0	0.01	1
negative regulation of cellular component movement	6		1	0.116144	3.25973	1		0	0	0.01	1
dopamine receptor signaling pathway	14		1	0.116144	1.39836	1		0	0	0.01	1
response to iron(II) ion	4		1	0.116144	4.88553	1		0	0	0.01	1
unsaturated fatty acid biosynthetic process	11		1	0.116144	1.77938	1		0	0	0.01	1
platelet morphogenesis	2		1	0.116144	9.74675	1		0	0	0.01	1
regulation of nucleic acid-templated transcription	2		1	0.116144	9.74675	1		0	0	0.01	1
cardiac muscle cell development	7		1	0.116144	2.79472	1		0	0	0.01	1
positive regulation of Golgi to plasma membrane protein transport	4		1	0.116144	4.88553	1		0	0	0.01	1
placenta development	35		1	0.116144	0.559582	1		0	0	0.01	1
positive regulation of protein serine/threonine kinase activity	34		1	0.116144	0.576036	1		0	0	0.01	1
peroxisome proliferator activated receptor signaling pathway	8		1	0.116144	2.44581	1		0	0	0.01	1
male meiotic nuclear division	26		1	0.116144	0.753209	1		0	0	0.01	1
positive regulation of IRE1-mediated unfolded protein response	8		1	0.116144	2.44581	1		0	0	0.01	1
respiratory system process	12		1	0.116144	1.63122	1		0	0	0.01	1
negative regulation of vascular associated smooth muscle cell migration	4		1	0.116144	4.88553	1		0	0	0.01	1
positive regulation of cellular protein metabolic process	16		1	0.116144	1.22367	1		0	0	0.01	1
regulation of stem cell proliferation	8		1	0.116144	2.44581	1		0	0	0.01	1
positive regulation of PERK-mediated unfolded protein response	4		1	0.116144	4.88553	1		0	0	0.01	1
regulation of T cell apoptotic process	3		1	0.116144	6.50863	1		0	0	0.01	1
production of siRNA involved in RNA interference	8		1	0.116144	2.44581	1		0	0	0.01	1
response to nitrosative stress	4		1	0.116144	4.88553	1		0	0	0.01	1
C21-steroid hormone biosynthetic process	12		1	0.116144	1.63122	1		0	0	0.01	1
positive regulation of nuclear-transcribed mRNA poly(A) tail shortening	11		1	0.116144	1.77938	1		0	0	0.01	1
androgen metabolic process	15		1	0.116144	1.30519	1		0	0	0.01	1
positive regulation of interleukin-8 production	27		1	0.116144	0.725323	1		0	0	0.01	1
response to type I interferon	8		1	0.116144	2.44581	1		0	0	0.01	1
leukocyte tethering or rolling	16		1	0.116144	1.22367	1		0	0	0.01	1
retinol metabolic process	19		1	0.116144	1.03056	1		0	0	0.01	1
ribonucleoside monophosphate biosynthetic process	3		1	0.116144	6.50863	1		0	0	0.01	1
response to inorganic substance	5		1	0.116144	3.91037	1		0	0	0.01	1
positive regulation of protein ubiquitination	63		1	0.116144	0.310918	1		0	0	0.01	1
negative regulation of protein autophosphorylation	10		1	0.116144	1.95714	1		0	0	0.01	1
glycine biosynthetic process from serine	2		1	0.116144	9.74675	1		0	0	0.01	1
positive regulation of signal transduction	9		1	0.116144	2.17436	1		0	0	0.01	1
positive regulation of vasculogenesis	10		1	0.116144	1.95714	1		0	0	0.01	1
gamma-aminobutyric acid catabolic process	2		1	0.116144	9.74675	1		0	0	0.01	1
glutamine catabolic process	3		1	0.116144	6.50863	1		0	0	0.01	1
positive regulation of release of cytochrome c from mitochondria	30		1	0.116144	0.652815	1		0	0	0.01	1
dendritic spine maintenance	10		1	0.116144	1.95714	1		0	0	0.01	1
diadenosine tetraphosphate biosynthetic process	3		1	0.116144	6.50863	1		0	0	0.01	1
galactitol metabolic process	1		1	0.116144	19.397	1		0	0	0.01	1
positive regulation of actin nucleation	6		1	0.116144	3.25973	1		0	0	0.01	1
oligosaccharide metabolic process	26		1	0.116144	0.753209	1		0	0	0.01	1
regulation of cytoskeleton organization	21		1	0.116144	0.932459	1		0	0	0.01	1
negative regulation of nitric oxide biosynthetic process	14		1	0.116144	1.39836	1		0	0	0.01	1
positive regulation of megakaryocyte differentiation	7		1	0.116144	2.79472	1		0	0	0.01	1
ubiquinone biosynthetic process	15		1	0.116144	1.30519	1		0	0	0.01	1
COPI coating of Golgi vesicle	4		1	0.116144	4.88553	1		0	0	0.01	1
plus-end-directed vesicle transport along microtubule	7		1	0.116144	2.79472	1		0	0	0.01	1
RNA localization to chromatin	1		1	0.116144	19.397	1		0	0	0.01	1
[truncated: 1,091 more rows]

## Sheet: chart Cellular componet
Cellular component	Only SDS	Only Urea
plasma membrane	22.5225	23.8095
cytoplasm	26.2387	14.2857
extracellular exosome	57.8829	42.8571
cytosol	44.9324	28.5714
early endosome	1.35135	0
proteinaceous extracellular matrix	1.35135	0
endosome membrane	1.91441	0
ruffle membrane	1.35135	0
tertiary granule lumen	1.35135	0
COPII vesicle coat	0.45045	0
microvillus membrane	0.45045	0
nuclear membrane	1.35135	0
late endosome	0.45045	0
lysosomal lumen	1.91441	0
cell body	1.91441	0
ER to Golgi transport vesicle membrane	1.91441	0
cell-cell adherens junction	1.23874	0
endoplasmic reticulum-Golgi intermediate compartment	1.35135	0
brush border membrane	1.23874	0
mitochondrial outer membrane	1.91441	0
specific granule lumen	1.35135	0
peroxisomal matrix	1.23874	0
cleavage furrow	1.23874	0
cell leading edge	0.45045	0
endoplasmic reticulum chaperone complex	0.45045	0
nuclear outer membrane	0.45045	0
extrinsic component of membrane	0.45045	0
pyruvate dehydrogenase complex	0.563063	0
endoplasmic reticulum tubular network	0.45045	0
Golgi cisterna membrane	0.45045	0
nuclear euchromatin	0.337838	0
cytoskeleton	3.49099	0
proteasome regulatory particle	0.45045	0
endolysosome membrane	0.45045	0
neuromuscular junction	0.45045	0
fascia adherens	0.45045	0
MHC class I protein complex	0.45045	0
sarcoplasmic reticulum	0.45045	0
cytoplasmic stress granule	0.45045	0
sarcomere	0.563063	0
endoplasmic reticulum exit site	0.563063	0
nuclear pore	0.563063	0
nuclear inner membrane	0.563063	0
vesicle	1.23874	0
chaperonin-containing T-complex	0.900901	0
MHC class II protein complex	0.900901	0
zona pellucida receptor complex	0.788288	0
cell periphery	0.788288	0
mitochondrial membrane	0.900901	0
cortical actin cytoskeleton	0.788288	0
nuclear speck	2.25225	0
cell cortex	0.900901	0
spindle	0.788288	0
lipid droplet	0.788288	0
mitochondrial intermembrane space	0.900901	0
transport vesicle membrane	0.788288	0
microvillus	1.12613	0
peroxisome	2.02703	0
peroxisomal membrane	0.788288	0
dendrite	2.7027	0
cytoplasmic vesicle	0.788288	0
lysosome	2.47748	0
cell projection	0.788288	0
integral component of endoplasmic reticulum membrane	0.900901	0
sarcolemma	1.68919	0
cytoplasmic ribonucleoprotein granule	1.68919	0
microtubule cytoskeleton	1.68919	0
midbody	1.68919	0
ruffle	1.57658	0
endosome	1.57658	0
proteasome complex	1.8018	0
stress fiber	1.57658	0
basolateral plasma membrane	1.68919	0
cell-cell junction	1.57658	0
extracellular vesicle	1.68919	0
intermediate filament	1.46396	0
external side of plasma membrane	2.02703	0
clathrin-coated endocytic vesicle membrane	1.46396	0
nuclear envelope	1.46396	0
platelet alpha granule lumen	1.46396	0
axon	1.46396	0
spliceosomal complex	1.46396	0
integral component of lumenal side of endoplasmic reticulum membrane	1.46396	0
endoplasmic reticulum tubular network membrane	0.112613	0
IkappaB kinase complex	0.112613	0
microfibril	0.112613	0
mitochondrial envelope	0.112613	0
podosome core	0.112613	0
mitochondrial proton-transporting ATP synthase complex, coupling factor F(o)	0.112613	0
anchored component of external side of plasma membrane	0.112613	0
dendritic spine neck	0.112613	0
cell projection membrane	0.112613	0
interstitial matrix	0.112613	0
lamellipodium	2.92793	0
podosome	0.675676	0
fibrillar center	0.675676	0
caveola	0.675676	0
filamentous actin	0.563063	0
polysome	0.675676	0
endocytic vesicle lumen	0.225225	0
heterotrimeric G-protein complex	0.563063	0
bicellular tight junction	0.675676	0
gamma-secretase complex	0.112613	0
pericentric heterochromatin	0.112613	0
nuclear inclusion body	0.112613	0
mitochondrial permeability transition pore complex	0.112613	0
nuclear heterochromatin	0.112613	0
integral component of mitochondrial outer membrane	0.112613	0
sarcoplasmic reticulum membrane	0.112613	0
meiotic spindle	0.112613	0
photoreceptor disc membrane	0.112613	0
integral component of peroxisomal membrane	0.112613	0
pericentriolar material	0.112613	0
dendrite membrane	0.112613	0
platelet dense tubular network membrane	0.112613	0
Wnt signalosome	0.112613	0
granular component	0.112613	0
mitochondrial alpha-ketoglutarate dehydrogenase complex	0.112613	0
CHRAC	0.112613	0
ciliary membrane	0.112613	0
photoreceptor connecting cilium	0.112613	0
growth cone leading edge	0.112613	0
axoneme	0.563063	0
oligosaccharyltransferase complex	0.563063	0
Arp2/3 protein complex	0.675676	0
adherens junction	0.45045	0
sodium:potassium-exchanging ATPase complex	0.45045	0
nuclear chromosome, telomeric region	0.675676	0
smooth endoplasmic reticulum	0.675676	0
intermediate filament cytoskeleton	0.675676	0
rough endoplasmic reticulum	0.675676	0
transcription factor complex	0.675676	0
collagen trimer	0.45045	0
CRD-mediated mRNA stability complex	0.45045	0
acrosomal vesicle	0.45045	0
chromosome	0.337838	0
integral component of mitochondrial inner membrane	0.45045	0
specific granule membrane	0.45045	0
mitochondrial respiratory chain complex III	0.45045	0
intracellular ribonucleoprotein complex	3.37838	0
proteasome regulatory particle, base subcomplex	0.45045	0
oxoglutarate dehydrogenase complex	0.45045	0
actin filament	0.675676	0
P-body	0.563063	0
proteasome core complex	0.563063	0
T-tubule	0.675676	0
actin cytoskeleton	2.92793	0
cortical cytoskeleton	0.563063	0
clathrin-coated endocytic vesicle	0.563063	0
costamere	0.563063	0
Golgi lumen	0.563063	0
chromatin	0.563063	0
cytosolic small ribosomal subunit	0.788288	0
proteasome accessory complex	0.788288	0
secretory granule lumen	2.92793	0
basal lamina	0.675676	0
microtubule organizing center	0.675676	0
azurophil granule lumen	2.81532	0
ribosome	0.675676	0
endoplasmic reticulum-Golgi intermediate compartment membrane	0.788288	0
mitochondrial nucleoid	0.788288	0
postsynaptic membrane	0.675676	0
eukaryotic translation initiation factor 3 complex	0.337838	0
platelet dense granule lumen	0.337838	0
chylomicron	0.337838	0
unconventional myosin complex	0.337838	0
pseudopodium	0.337838	0
lysosomal membrane	3.71622	0
extrinsic component of cytoplasmic side of plasma membrane	0.337838	0
alveolar lamellar body	0.337838	0
exocytic vesicle	0.337838	0
laminin-11 complex	0.337838	0
actin cap	0.337838	0
cytoplasmic microtubule	0.337838	0
septin complex	0.337838	0
very-low-density lipoprotein particle	0.337838	0
mitotic spindle	0.337838	0
nuclear proteasome complex	0.337838	0
paraspeckles	0.337838	0
small nuclear ribonucleoprotein complex	0.337838	0
vacuolar proton-transporting V-type ATPase complex	0.337838	0
integral component of plasma membrane	3.94144	0
dendritic shaft	0.225225	0
Barr body	0.225225	0
azurophil granule	0.337838	0
laminin-1 complex	0.225225	0
perikaryon	0.225225	0
glycerol-3-phosphate dehydrogenase complex	0.225225	0
eukaryotic translation elongation factor 1 complex	0.225225	0
spectrin	0.225225	0
ciliary pocket membrane	0.225225	0
slit diaphragm	0.337838	0
muscle myosin complex	0.337838	0
proton-transporting V-type ATPase, V1 domain	0.337838	0
axon terminus	0.337838	0
specific granule	0.337838	0
laminin-10 complex	0.337838	0
clathrin coat of trans-Golgi network vesicle	0.337838	0
immunoglobulin complex, circulating	0.337838	0
Flemming body	0.337838	0
immunological synapse	0.337838	0
axon cytoplasm	0.337838	0
myofibril	0.337838	0
axolemma	0.337838	0
spindle pole	0.337838	0
organelle membrane	0.337838	0
polysomal ribosome	0.337838	0
mitochondrial large ribosomal subunit	0.225225	0
mitotic spindle midzone	0.225225	0
tertiary granule membrane	0.337838	0
eukaryotic translation initiation factor 4F complex	0.337838	0
ficolin-1-rich granule lumen	4.05405	0
protein phosphatase type 2A complex	0.337838	0
apical part of cell	0.337838	0
microtubule associated complex	0.337838	0
zymogen granule membrane	0.225225	0
presynaptic active zone	0.225225	0
collagen type VI trimer	0.225225	0
motile cilium	0.337838	0
ESCRT III complex	0.225225	0
endomembrane system	0.225225	0
inclusion body	0.225225	0
membrane attack complex	0.225225	0
clathrin coat of coated pit	0.225225	0
collagen type V trimer	0.225225	0
clathrin complex	0.225225	0
clathrin coat	0.225225	0
actomyosin	0.337838	0
kinetochore	0.337838	0
fibrinogen complex	0.337838	0
condensed chromosome kinetochore	0.337838	0
collagen type IV trimer	0.225225	0
cell	0.225225	0
multivesicular body	0.225225	0
protein-DNA complex	0.225225	0
nuclear periphery	0.225225	0
intracellular organelle	0.225225	0
mitotic spindle microtubule	0.225225	0
myelin sheath abaxonal region	0.225225	0
vacuolar membrane	0.225225	0
ribonucleoprotein complex	0.225225	0
proteasome core complex, alpha-subunit complex	0.225225	0
chromosome, centromeric region	0.225225	0
proteasome core complex, beta-subunit complex	0.225225	0
retromer complex	0.225225	0
muscle thin filament tropomyosin	0.225225	0
cytolytic granule	0.225225	0
spectrin-associated cytoskeleton	0.225225	0
U1 snRNP	0.225225	0
U4/U6 x U5 tri-snRNP complex	0.225225	0

## Sheet: Cellular component
Enrichment analysis: Cellular component
Number of proteins in background: 18284
Number of datasets: 2
Dataset 1: Name = Only SDS No of proteins = 894 [ 888 annotated ]
Dataset 2: Name = Only Urea No of proteins = 21 [ 21 annotated ]
			Only SDS					Only Urea
Cellular component	Total annotated proteins in this class		No of proteins	Percentage of proteins	Fold value	P-value (Bonferroni method)		No of proteins	Percentage of proteins	Fold value	P-value (Bonferroni method)
plasma membrane	4412		200	22.5225	0.933402	1		5	23.8095	0.988204	1
cytoplasm	4052		233	26.2387	1.18402	1		3	14.2857	0.64646	1
extracellular exosome	2767		514	57.8829	3.82485	2.89425e-199		9	42.8571	2.83374	1
cytosol	4833		399	44.9324	1.69989	5.19951e-31		6	28.5714	1.08219	1
early endosome	231		12	1.35135	1.07045	1		0	0	0.01	1
proteinaceous extracellular matrix	268		12	1.35135	0.922668	1		0	0	0.01	1
endosome membrane	197		17	1.91441	1.77775	1		0	0	0.01	1
ruffle membrane	87		12	1.35135	2.84202	1		0	0	0.01	1
tertiary granule lumen	55		12	1.35135	4.49526	0.01636		0	0	0.01	1
COPII vesicle coat	13		4	0.45045	6.3463	1		0	0	0.01	1
microvillus membrane	23		4	0.45045	3.58824	1		0	0	0.01	1
nuclear membrane	239		12	1.35135	1.03462	1		0	0	0.01	1
late endosome	119		4	0.45045	0.693768	1		0	0	0.01	1
lysosomal lumen	93		17	1.91441	3.76555	0.00341743		0	0	0.01	1
cell body	65		17	1.91441	5.38738	1.33183e-05		0	0	0.01	1
ER to Golgi transport vesicle membrane	132		17	1.91441	2.65308	0.361433		0	0	0.01	1
cell-cell adherens junction	77		11	1.23874	2.9437	1		0	0	0.01	1
endoplasmic reticulum-Golgi intermediate compartment	66		12	1.35135	3.74616	0.11231		0	0	0.01	1
brush border membrane	51		11	1.23874	4.44412	0.0428614		0	0	0.01	1
mitochondrial outer membrane	163		17	1.91441	2.14854	1		0	0	0.01	1
specific granule lumen	62		12	1.35135	3.98781	0.0589099		0	0	0.01	1
peroxisomal matrix	45		11	1.23874	5.03654	0.0119287		0	0	0.01	1
cleavage furrow	50		11	1.23874	4.53298	0.0351441		0	0	0.01	1
cell leading edge	39		4	0.45045	2.11652	1		0	0	0.01	1
endoplasmic reticulum chaperone complex	10		4	0.45045	8.24829	1		0	0	0.01	1
nuclear outer membrane	23		4	0.45045	3.58824	1		0	0	0.01	1
extrinsic component of membrane	64		4	0.45045	1.28988	1		0	0	0.01	1
pyruvate dehydrogenase complex	6		5	0.563063	17.1639	0.00247999		0	0	0.01	1
endoplasmic reticulum tubular network	13		4	0.45045	6.3463	1		0	0	0.01	1
Golgi cisterna membrane	76		4	0.45045	1.08624	1		0	0	0.01	1
nuclear euchromatin	24		3	0.337838	2.58124	1		0	0	0.01	1
cytoskeleton	351		31	3.49099	1.81901	1		0	0	0.01	1
proteasome regulatory particle	9		4	0.45045	9.16375	0.921826		0	0	0.01	1
endolysosome membrane	14		4	0.45045	5.89332	1		0	0	0.01	1
neuromuscular junction	55		4	0.45045	1.50092	1		0	0	0.01	1
fascia adherens	10		4	0.45045	8.24829	1		0	0	0.01	1
MHC class I protein complex	76		4	0.45045	1.08624	1		0	0	0.01	1
sarcoplasmic reticulum	34		4	0.45045	2.42768	1		0	0	0.01	1
cytoplasmic stress granule	44		4	0.45045	1.87606	1		0	0	0.01	1
sarcomere	40		5	0.563063	2.57824	1		0	0	0.01	1
endoplasmic reticulum exit site	14		5	0.563063	7.36297	0.59673		0	0	0.01	1
nuclear pore	61		5	0.563063	1.69079	1		0	0	0.01	1
nuclear inner membrane	46		5	0.563063	2.24202	1		0	0	0.01	1
vesicle	133		11	1.23874	1.70434	1		0	0	0.01	1
chaperonin-containing T-complex	12		8	0.900901	13.7323	2.01111e-05		0	0	0.01	1
MHC class II protein complex	28		8	0.900901	5.88807	0.0629915		0	0	0.01	1
zona pellucida receptor complex	9		7	0.788288	16.0194	3.31571e-05		0	0	0.01	1
cell periphery	36		7	0.788288	4.00819	1		0	0	0.01	1
mitochondrial membrane	89		8	0.900901	1.85288	1		0	0	0.01	1
cortical actin cytoskeleton	31		7	0.788288	4.65447	0.946393		0	0	0.01	1
nuclear speck	368		20	2.25225	1.11954	1		0	0	0.01	1
cell cortex	117		8	0.900901	1.40949	1		0	0	0.01	1
spindle	119		7	0.788288	1.2128	1		0	0	0.01	1
lipid droplet	72		7	0.788288	2.00437	1		0	0	0.01	1
mitochondrial intermembrane space	76		8	0.900901	2.16978	1		0	0	0.01	1
transport vesicle membrane	52		7	0.788288	2.77514	1		0	0	0.01	1
microvillus	57		10	1.12613	3.61524	0.604165		0	0	0.01	1
peroxisome	101		18	2.02703	3.67116	0.0025345		0	0	0.01	1
peroxisomal membrane	55		7	0.788288	2.6238	1		0	0	0.01	1
dendrite	323		24	2.7027	1.53049	1		0	0	0.01	1
cytoplasmic vesicle	220		7	0.788288	0.656038	1		0	0	0.01	1
lysosome	221		22	2.47748	2.05051	1		0	0	0.01	1
cell projection	87		7	0.788288	1.65883	1		0	0	0.01	1
integral component of endoplasmic reticulum membrane	103		8	0.900901	1.60106	1		0	0	0.01	1
sarcolemma	88		15	1.68919	3.51158	0.032353		0	0	0.01	1
cytoplasmic ribonucleoprotein granule	60		15	1.68919	5.15004	0.000193272		0	0	0.01	1
microtubule cytoskeleton	135		15	1.68919	2.28912	1		0	0	0.01	1
midbody	142		15	1.68919	2.17628	1		0	0	0.01	1
ruffle	87		14	1.57658	3.3153	0.117031		0	0	0.01	1
endosome	240		14	1.57658	1.20188	1		0	0	0.01	1
proteasome complex	56		16	1.8018	5.88545	9.02446e-06		0	0	0.01	1
stress fiber	49		14	1.57658	5.88582	8.1384e-05		0	0	0.01	1
basolateral plasma membrane	185		15	1.68919	1.67047	1		0	0	0.01	1
cell-cell junction	146		14	1.57658	1.97565	1		0	0	0.01	1
extracellular vesicle	53		15	1.68919	5.83011	3.12358e-05		0	0	0.01	1
intermediate filament	100		13	1.46396	2.67847	1		0	0	0.01	1
external side of plasma membrane	234		18	2.02703	1.58465	1		0	0	0.01	1
clathrin-coated endocytic vesicle membrane	54		13	1.46396	4.95971	0.00214349		0	0	0.01	1
nuclear envelope	162		13	1.46396	1.65344	1		0	0	0.01	1
platelet alpha granule lumen	67		13	1.46396	3.99753	0.0273395		0	0	0.01	1
axon	250		13	1.46396	1.07145	1		0	0	0.01	1
spliceosomal complex	87		13	1.46396	3.07866	0.450196		0	0	0.01	1
integral component of lumenal side of endoplasmic reticulum membrane	108		13	1.46396	2.48009	1		0	0	0.01	1
endoplasmic reticulum tubular network membrane	5		1	0.112613	4.15085	1		0	0	0.01	1
IkappaB kinase complex	7		1	0.112613	2.96659	1		0	0	0.01	1
microfibril	10		1	0.112613	2.0775	1		0	0	0.01	1
mitochondrial envelope	9		1	0.112613	2.30808	1		0	0	0.01	1
podosome core	1		1	0.112613	20.5899	1		0	0	0.01	1
mitochondrial proton-transporting ATP synthase complex, coupling factor F(o)	10		1	0.112613	2.0775	1		0	0	0.01	1
anchored component of external side of plasma membrane	15		1	0.112613	1.38546	1		0	0	0.01	1
dendritic spine neck	3		1	0.112613	6.90889	1		0	0	0.01	1
cell projection membrane	10		1	0.112613	2.0775	1		0	0	0.01	1
interstitial matrix	12		1	0.112613	1.73154	1		0	0	0.01	1
lamellipodium	169		26	2.92793	3.1687	0.000284167		0	0	0.01	1
podosome	31		6	0.675676	3.99049	1		0	0	0.01	1
fibrillar center	127		6	0.675676	0.974294	1		0	0	0.01	1
caveola	66		6	0.675676	1.87464	1		0	0	0.01	1
filamentous actin	20		5	0.563063	5.15518	1		0	0	0.01	1
polysome	40		6	0.675676	3.09285	1		0	0	0.01	1
endocytic vesicle lumen	15		2	0.225225	2.7572	1		0	0	0.01	1
heterotrimeric G-protein complex	35		5	0.563063	2.94645	1		0	0	0.01	1
bicellular tight junction	119		6	0.675676	1.03979	1		0	0	0.01	1
gamma-secretase complex	6		1	0.112613	3.46019	1		0	0	0.01	1
pericentric heterochromatin	13		1	0.112613	1.59844	1		0	0	0.01	1
nuclear inclusion body	12		1	0.112613	1.73154	1		0	0	0.01	1
mitochondrial permeability transition pore complex	4		1	0.112613	5.18598	1		0	0	0.01	1
nuclear heterochromatin	22		1	0.112613	0.944833	1		0	0	0.01	1
integral component of mitochondrial outer membrane	23		1	0.112613	0.903771	1		0	0	0.01	1
sarcoplasmic reticulum membrane	34		1	0.112613	0.61146	1		0	0	0.01	1
meiotic spindle	7		1	0.112613	2.96659	1		0	0	0.01	1
photoreceptor disc membrane	22		1	0.112613	0.944833	1		0	0	0.01	1
integral component of peroxisomal membrane	17		1	0.112613	1.22256	1		0	0	0.01	1
pericentriolar material	20		1	0.112613	1.03927	1		0	0	0.01	1
dendrite membrane	14		1	0.112613	1.48435	1		0	0	0.01	1
platelet dense tubular network membrane	9		1	0.112613	2.30808	1		0	0	0.01	1
Wnt signalosome	10		1	0.112613	2.0775	1		0	0	0.01	1
granular component	5		1	0.112613	4.15085	1		0	0	0.01	1
mitochondrial alpha-ketoglutarate dehydrogenase complex	4		1	0.112613	5.18598	1		0	0	0.01	1
CHRAC	2		1	0.112613	10.3462	1		0	0	0.01	1
ciliary membrane	49		1	0.112613	0.424317	1		0	0	0.01	1
photoreceptor connecting cilium	32		1	0.112613	0.649665	1		0	0	0.01	1
growth cone leading edge	1		1	0.112613	20.5899	1		0	0	0.01	1
axoneme	85		5	0.563063	1.21345	1		0	0	0.01	1
oligosaccharyltransferase complex	11		5	0.563063	9.36923	0.15561		0	0	0.01	1
Arp2/3 protein complex	11		6	0.675676	11.2393	0.00778447		0	0	0.01	1
adherens junction	55		4	0.45045	1.50092	1		0	0	0.01	1
sodium:potassium-exchanging ATPase complex	11		4	0.45045	7.49913	1		0	0	0.01	1
nuclear chromosome, telomeric region	85		6	0.675676	1.45565	1		0	0	0.01	1
smooth endoplasmic reticulum	24		6	0.675676	5.1539	1		0	0	0.01	1
intermediate filament cytoskeleton	46		6	0.675676	2.68953	1		0	0	0.01	1
rough endoplasmic reticulum	47		6	0.675676	2.63231	1		0	0	0.01	1
transcription factor complex	174		6	0.675676	0.711138	1		0	0	0.01	1
collagen trimer	58		4	0.45045	1.4233	1		0	0	0.01	1
CRD-mediated mRNA stability complex	6		4	0.45045	13.738	0.123457		0	0	0.01	1
acrosomal vesicle	89		4	0.45045	0.927597	1		0	0	0.01	1
chromosome	118		3	0.337838	0.525172	1		0	0	0.01	1
integral component of mitochondrial inner membrane	25		4	0.45045	3.30129	1		0	0	0.01	1
specific granule membrane	91		4	0.45045	0.907212	1		0	0	0.01	1
mitochondrial respiratory chain complex III	13		4	0.45045	6.3463	1		0	0	0.01	1
intracellular ribonucleoprotein complex	123		30	3.37838	5.02318	2.04141e-10		0	0	0.01	1
proteasome regulatory particle, base subcomplex	9		4	0.45045	9.16375	0.921826		0	0	0.01	1
oxoglutarate dehydrogenase complex	5		4	0.45045	16.4801	0.0428057		0	0	0.01	1
actin filament	51		6	0.675676	2.4259	1		0	0	0.01	1
P-body	82		5	0.563063	1.25784	1		0	0	0.01	1
proteasome core complex	20		5	0.563063	5.15518	1		0	0	0.01	1
T-tubule	39		6	0.675676	3.17214	1		0	0	0.01	1
actin cytoskeleton	196		26	2.92793	2.73222	0.00514924		0	0	0.01	1
cortical cytoskeleton	21		5	0.563063	4.90982	1		0	0	0.01	1
clathrin-coated endocytic vesicle	24		5	0.563063	4.29635	1		0	0	0.01	1
costamere	19		5	0.563063	5.42637	1		0	0	0.01	1
Golgi lumen	101		5	0.563063	1.02124	1		0	0	0.01	1
chromatin	84		5	0.563063	1.22789	1		0	0	0.01	1
cytosolic small ribosomal subunit	41		7	0.788288	3.51951	1		0	0	0.01	1
proteasome accessory complex	17		7	0.788288	8.4853	0.0127054		0	0	0.01	1
secretory granule lumen	116		26	2.92793	4.61635	6.84276e-08		0	0	0.01	1
basal lamina	15		6	0.675676	8.24418	0.0712912		0	0	0.01	1
microtubule organizing center	151		6	0.675676	0.81945	1		0	0	0.01	1
azurophil granule lumen	90		25	2.81532	5.72106	9.49875e-10		0	0	0.01	1
ribosome	45		6	0.675676	2.74928	1		0	0	0.01	1
endoplasmic reticulum-Golgi intermediate compartment membrane	68		7	0.788288	2.12226	1		0	0	0.01	1
mitochondrial nucleoid	43		7	0.788288	3.35585	1		0	0	0.01	1
postsynaptic membrane	210		6	0.675676	0.589234	1		0	0	0.01	1
eukaryotic translation initiation factor 3 complex	15		3	0.337838	4.12895	1		0	0	0.01	1
platelet dense granule lumen	14		3	0.337838	4.42366	1		0	0	0.01	1
chylomicron	13		3	0.337838	4.76368	1		0	0	0.01	1
unconventional myosin complex	8		3	0.337838	7.73727	1		0	0	0.01	1
pseudopodium	17		3	0.337838	3.64347	1		0	0	0.01	1
lysosomal membrane	301		33	3.71622	2.25797	0.0180148		0	0	0.01	1
extrinsic component of cytoplasmic side of plasma membrane	73		3	0.337838	0.848863	1		0	0	0.01	1
alveolar lamellar body	6		3	0.337838	10.3121	1		0	0	0.01	1
exocytic vesicle	15		3	0.337838	4.12895	1		0	0	0.01	1
laminin-11 complex	3		3	0.337838	20.5899	0.18396		0	0	0.01	1
actin cap	4		3	0.337838	15.4552	0.709123		0	0	0.01	1
cytoplasmic microtubule	39		3	0.337838	1.58871	1		0	0	0.01	1
septin complex	6		3	0.337838	10.3121	1		0	0	0.01	1
very-low-density lipoprotein particle	20		3	0.337838	3.09723	1		0	0	0.01	1
mitotic spindle	52		3	0.337838	1.19161	1		0	0	0.01	1
nuclear proteasome complex	7		3	0.337838	8.84101	1		0	0	0.01	1
paraspeckles	6		3	0.337838	10.3121	1		0	0	0.01	1
small nuclear ribonucleoprotein complex	16		3	0.337838	3.87105	1		0	0	0.01	1
vacuolar proton-transporting V-type ATPase complex	13		3	0.337838	4.76368	1		0	0	0.01	1
integral component of plasma membrane	1420		35	3.94144	0.507638	1		0	0	0.01	1
dendritic shaft	36		2	0.225225	1.14928	1		0	0	0.01	1
Barr body	3		2	0.225225	13.7494	1		0	0	0.01	1
azurophil granule	10		3	0.337838	6.19136	1		0	0	0.01	1
laminin-1 complex	3		2	0.225225	13.7494	1		0	0	0.01	1
perikaryon	115		2	0.225225	0.359844	1		0	0	0.01	1
glycerol-3-phosphate dehydrogenase complex	3		2	0.225225	13.7494	1		0	0	0.01	1
eukaryotic translation elongation factor 1 complex	4		2	0.225225	10.3206	1		0	0	0.01	1
spectrin	8		2	0.225225	5.16675	1		0	0	0.01	1
ciliary pocket membrane	3		2	0.225225	13.7494	1		0	0	0.01	1
slit diaphragm	8		3	0.337838	7.73727	1		0	0	0.01	1
muscle myosin complex	24		3	0.337838	2.58124	1		0	0	0.01	1
proton-transporting V-type ATPase, V1 domain	6		3	0.337838	10.3121	1		0	0	0.01	1
axon terminus	49		3	0.337838	1.26455	1		0	0	0.01	1
specific granule	13		3	0.337838	4.76368	1		0	0	0.01	1
laminin-10 complex	3		3	0.337838	20.5899	0.18396		0	0	0.01	1
clathrin coat of trans-Golgi network vesicle	6		3	0.337838	10.3121	1		0	0	0.01	1
immunoglobulin complex, circulating	41		3	0.337838	1.51123	1		0	0	0.01	1
Flemming body	23		3	0.337838	2.69342	1		0	0	0.01	1
immunological synapse	31		3	0.337838	1.99857	1		0	0	0.01	1
axon cytoplasm	41		3	0.337838	1.51123	1		0	0	0.01	1
myofibril	27		3	0.337838	2.29454	1		0	0	0.01	1
axolemma	16		3	0.337838	3.87105	1		0	0	0.01	1
spindle pole	116		3	0.337838	0.534226	1		0	0	0.01	1
organelle membrane	86		3	0.337838	0.720562	1		0	0	0.01	1
polysomal ribosome	8		3	0.337838	7.73727	1		0	0	0.01	1
mitochondrial large ribosomal subunit	52		2	0.225225	0.795725	1		0	0	0.01	1
mitotic spindle midzone	12		2	0.225225	3.44593	1		0	0	0.01	1
tertiary granule membrane	73		3	0.337838	0.848863	1		0	0	0.01	1
eukaryotic translation initiation factor 4F complex	9		3	0.337838	6.87852	1		0	0	0.01	1
ficolin-1-rich granule lumen	124		36	4.05405	5.97888	1.5101e-15		0	0	0.01	1
protein phosphatase type 2A complex	16		3	0.337838	3.87105	1		0	0	0.01	1
apical part of cell	67		3	0.337838	0.92487	1		0	0	0.01	1
microtubule associated complex	29		3	0.337838	2.13635	1		0	0	0.01	1
zymogen granule membrane	11		2	0.225225	3.75891	1		0	0	0.01	1
presynaptic active zone	27		2	0.225225	1.53223	1		0	0	0.01	1
collagen type VI trimer	3		2	0.225225	13.7494	1		0	0	0.01	1
motile cilium	77		3	0.337838	0.804772	1		0	0	0.01	1
ESCRT III complex	10		2	0.225225	4.13443	1		0	0	0.01	1
endomembrane system	108		2	0.225225	0.383165	1		0	0	0.01	1
inclusion body	21		2	0.225225	1.96981	1		0	0	0.01	1
membrane attack complex	7		2	0.225225	5.9038	1		0	0	0.01	1
clathrin coat of coated pit	5		2	0.225225	8.26061	1		0	0	0.01	1
collagen type V trimer	3		2	0.225225	13.7494	1		0	0	0.01	1
clathrin complex	5		2	0.225225	8.26061	1		0	0	0.01	1
clathrin coat	6		2	0.225225	6.88613	1		0	0	0.01	1
actomyosin	13		3	0.337838	4.76368	1		0	0	0.01	1
kinetochore	71		3	0.337838	0.872772	1		0	0	0.01	1
fibrinogen complex	8		3	0.337838	7.73727	1		0	0	0.01	1
condensed chromosome kinetochore	91		3	0.337838	0.680975	1		0	0	0.01	1
collagen type IV trimer	6		2	0.225225	6.88613	1		0	0	0.01	1
cell	40		2	0.225225	1.03438	1		0	0	0.01	1
multivesicular body	21		2	0.225225	1.96981	1		0	0	0.01	1
protein-DNA complex	43		2	0.225225	0.962233	1		0	0	0.01	1
nuclear periphery	22		2	0.225225	1.88031	1		0	0	0.01	1
intracellular organelle	3		2	0.225225	13.7494	1		0	0	0.01	1
mitotic spindle microtubule	2		2	0.225225	20.5899	1		0	0	0.01	1
myelin sheath abaxonal region	6		2	0.225225	6.88613	1		0	0	0.01	1
vacuolar membrane	16		2	0.225225	2.58499	1		0	0	0.01	1
ribonucleoprotein complex	8		2	0.225225	5.16675	1		0	0	0.01	1
proteasome core complex, alpha-subunit complex	8		2	0.225225	5.16675	1		0	0	0.01	1
chromosome, centromeric region	54		2	0.225225	0.766259	1		0	0	0.01	1
proteasome core complex, beta-subunit complex	11		2	0.225225	3.75891	1		0	0	0.01	1
retromer complex	10		2	0.225225	4.13443	1		0	0	0.01	1
muscle thin filament tropomyosin	4		2	0.225225	10.3206	1		0	0	0.01	1
cytolytic granule	4		2	0.225225	10.3206	1		0	0	0.01	1
spectrin-associated cytoskeleton	8		2	0.225225	5.16675	1		0	0	0.01	1
U1 snRNP	20		2	0.225225	2.06825	1		0	0	0.01	1
U4/U6 x U5 tri-snRNP complex	23		2	0.225225	1.79859	1		0	0	0.01	1
proteasome storage granule	2		2	0.225225	20.5899	1		0	0	0.01	1
extrinsic component of plasma membrane	26		2	0.225225	1.59114	1		0	0	0.01	1
aggresome	39		2	0.225225	1.0609	1		0	0	0.01	1
stereocilium	29		2	0.225225	1.4266	1		0	0	0.01	1
multivesicular body lumen	7		2	0.225225	5.9038	1		0	0	0.01	1
nucleotide-activated protein kinase complex	11		2	0.225225	3.75891	1		0	0	0.01	1
6-phosphofructokinase complex	2		2	0.225225	20.5899	1		0	0	0.01	1
mitochondrial outer membrane translocase complex	9		2	0.225225	4.5933	1		0	0	0.01	1
methionine adenosyltransferase complex	2		2	0.225225	20.5899	1		0	0	0.01	1
phagocytic cup	23		2	0.225225	1.79859	1		0	0	0.01	1
proteasome activator complex	3		2	0.225225	13.7494	1		0	0	0.01	1
filopodium	69		10	1.12613	2.98659	1		0	0	0.01	1
early endosome membrane	206		10	1.12613	1.00046	1		0	0	0.01	1
nuclear matrix	105		9	1.01351	1.76664	1		0	0	0.01	1
membrane raft	214		20	2.25225	1.92516	1		0	0	0.01	1
brush border	53		10	1.12613	3.88803	0.325132		0	0	0.01	1
growth cone	115		10	1.12613	1.79206	1		0	0	0.01	1
endocytic vesicle membrane	79		10	1.12613	2.60859	1		0	0	0.01	1
cytoplasmic vesicle membrane	135		10	1.12613	1.52659	1		0	0	0.01	1
clathrin-coated pit	52		10	1.12613	3.96279	0.27563		0	0	0.01	1
endocytic vesicle	48		8	0.900901	3.43522	1		0	0	0.01	1
small ribosomal subunit	14		2	0.225225	2.95401	1		0	0	0.01	1
COPI vesicle coat	13		3	0.337838	4.76368	1		0	0	0.01	1
tubulin complex	2		2	0.225225	20.5899	1		0	0	0.01	1
lamin filament	4		2	0.225225	10.3206	1		0	0	0.01	1
late endosome membrane	123		9	1.01351	1.50813	1		0	0	0.01	1
azurophil granule membrane	58		9	1.01351	3.19798	1		0	0	0.01	1
intercalated disc	46		8	0.900901	3.58454	1		0	0	0.01	1
trans-Golgi network	132		9	1.01351	1.40531	1		0	0	0.01	1
Z disc	120		9	1.01351	1.54583	1		0	0	0.01	1
intercellular canaliculus	6		2	0.225225	6.88613	1		0	0	0.01	1
condensed nuclear chromosome	27		2	0.225225	1.53223	1		0	0	0.01	1
calcium channel complex	18		2	0.225225	2.29793	1		0	0	0.01	1
myosin filament	16		2	0.225225	2.58499	1		0	0	0.01	1
aminoacyl-tRNA synthetase multienzyme complex	12		2	0.225225	3.44593	1		0	0	0.01	1
spherical high-density lipoprotein particle	8		2	0.225225	5.16675	1		0	0	0.01	1
low-density lipoprotein particle	14		2	0.225225	2.95401	1		0	0	0.01	1
condensed chromosome	21		2	0.225225	1.96981	1		0	0	0.01	1
cAMP-dependent protein kinase complex	8		2	0.225225	5.16675	1		0	0	0.01	1
extrinsic component of external side of plasma membrane	7		2	0.225225	5.9038	1		0	0	0.01	1
autolysosome	9		2	0.225225	4.5933	1		0	0	0.01	1
actin filament bundle	7		2	0.225225	5.9038	1		0	0	0.01	1
sarcoplasm	9		2	0.225225	4.5933	1		0	0	0.01	1
cytosolic proteasome complex	9		2	0.225225	4.5933	1		0	0	0.01	1
blood microparticle	175		42	4.72973	4.94246	4.72999e-15		0	0	0.01	1
invadopodium membrane	6		2	0.225225	6.88613	1		0	0	0.01	1
mitochondrial respiratory chain	14		2	0.225225	2.95401	1		0	0	0.01	1
protein complex	553		42	4.72973	1.56413	1		0	0	0.01	1
intermediate-density lipoprotein particle	6		2	0.225225	6.88613	1		0	0	0.01	1
receptor complex	132		2	0.225225	0.313504	1		0	0	0.01	1
basal plasma membrane	29		2	0.225225	1.4266	1		0	0	0.01	1
PTW/PP1 phosphatase complex	7		2	0.225225	5.9038	1		0	0	0.01	1
myosin II filament	3		2	0.225225	13.7494	1		0	0	0.01	1
myosin complex	33		2	0.225225	1.25373	1		0	0	0.01	1
other organism cell	4		2	0.225225	10.3206	1		0	0	0.01	1
3-methylcrotonyl-CoA carboxylase complex, mitochondrial	2		2	0.225225	20.5899	1		0	0	0.01	1
presynapse	58		2	0.225225	0.713422	1		0	0	0.01	1
flotillin complex	9		2	0.225225	4.5933	1		0	0	0.01	1
myosin II complex	6		2	0.225225	6.88613	1		0	0	0.01	1
nuclear chromosome	23		2	0.225225	1.79859	1		0	0	0.01	1
methylcrotonoyl-CoA carboxylase complex	2		2	0.225225	20.5899	1		0	0	0.01	1
F-actin capping protein complex	8		2	0.225225	5.16675	1		0	0	0.01	1
AP-2 adaptor complex	8		2	0.225225	5.16675	1		0	0	0.01	1
lamellipodium membrane	22		2	0.225225	1.88031	1		0	0	0.01	1
histone pre-mRNA 3'end processing complex	6		2	0.225225	6.88613	1		0	0	0.01	1
catenin complex	9		2	0.225225	4.5933	1		0	0	0.01	1
endosome lumen	17		2	0.225225	2.43302	1		0	0	0.01	1
axonal growth cone	24		2	0.225225	1.72368	1		0	0	0.01	1
sperm principal piece	22		2	0.225225	1.88031	1		0	0	0.01	1
perinuclear endoplasmic reticulum	11		2	0.225225	3.75891	1		0	0	0.01	1
integrin alpha3-beta1 complex	2		1	0.112613	10.3462	1		0	0	0.01	1
LINC complex	8		1	0.112613	2.59623	1		0	0	0.01	1
laminin-5 complex	3		1	0.112613	6.90889	1		0	0	0.01	1
integrin alpha2-beta1 complex	3		1	0.112613	6.90889	1		0	0	0.01	1
lumenal side of Golgi membrane	1		1	0.112613	20.5899	1		0	0	0.01	1
nuclear pore outer ring	9		1	0.112613	2.30808	1		0	0	0.01	1
kinesin complex	49		1	0.112613	0.424317	1		0	0	0.01	1
tertiary granule	4		1	0.112613	5.18598	1		0	0	0.01	1
PML body	96		1	0.112613	0.2166	1		0	0	0.01	1
laminin-3 complex	2		1	0.112613	10.3462	1		0	0	0.01	1
VCP-NSFL1C complex	2		1	0.112613	10.3462	1		0	0	0.01	1
U4 snRNP	10		1	0.112613	2.0775	1		0	0	0.01	1
leading edge membrane	9		1	0.112613	2.30808	1		0	0	0.01	1
mitochondrial pyruvate dehydrogenase complex	3		1	0.112613	6.90889	1		0	0	0.01	1
procollagen-proline 4-dioxygenase complex	2		1	0.112613	10.3462	1		0	0	0.01	1
stereocilium membrane	3		1	0.112613	6.90889	1		0	0	0.01	1
Ragulator complex	5		1	0.112613	4.15085	1		0	0	0.01	1
compact myelin	4		1	0.112613	5.18598	1		0	0	0.01	1
U6 snRNP	7		1	0.112613	2.96659	1		0	0	0.01	1
m-AAA complex	2		1	0.112613	10.3462	1		0	0	0.01	1
mitochondrial oxoglutarate dehydrogenase complex	1		1	0.112613	20.5899	1		0	0	0.01	1
mitochondrial sorting and assembly machinery complex	1		1	0.112613	20.5899	1		0	0	0.01	1
phagophore assembly site membrane	16		1	0.112613	1.29892	1		0	0	0.01	1
mitochondrial small ribosomal subunit	27		1	0.112613	0.769928	1		0	0	0.01	1
vesicle coat	2		1	0.112613	10.3462	1		0	0	0.01	1
Ku70:Ku80 complex	2		1	0.112613	10.3462	1		0	0	0.01	1
vacuolar proton-transporting V-type ATPase, V1 domain	3		1	0.112613	6.90889	1		0	0	0.01	1
DNA replication factor A complex	6		1	0.112613	3.46019	1		0	0	0.01	1
mitochondrion-derived vesicle	1		1	0.112613	20.5899	1		0	0	0.01	1
glucosidase II complex	1		1	0.112613	20.5899	1		0	0	0.01	1
smooth endoplasmic reticulum membrane	7		1	0.112613	2.96659	1		0	0	0.01	1
RISC-loading complex	8		1	0.112613	2.59623	1		0	0	0.01	1
synaptobrevin 2-SNAP-25-syntaxin-1a complex	3		1	0.112613	6.90889	1		0	0	0.01	1
host cell mitochondrial intermembrane space	1		1	0.112613	20.5899	1		0	0	0.01	1
RISC complex	10		1	0.112613	2.0775	1		0	0	0.01	1
tricarboxylic acid cycle enzyme complex	1		1	0.112613	20.5899	1		0	0	0.01	1
GAIT complex	4		1	0.112613	5.18598	1		0	0	0.01	1
spermatoproteasome complex	5		1	0.112613	4.15085	1		0	0	0.01	1
interchromatin granule	3		1	0.112613	6.90889	1		0	0	0.01	1
proton-transporting V-type ATPase, V0 domain	4		1	0.112613	5.18598	1		0	0	0.01	1
dynactin complex	8		1	0.112613	2.59623	1		0	0	0.01	1
anchored component of membrane	108		1	0.112613	0.192536	1		0	0	0.01	1
pICln-Sm protein complex	6		1	0.112613	3.46019	1		0	0	0.01	1
insulin-like growth factor binary complex	1		1	0.112613	20.5899	1		0	0	0.01	1
ubiquitin ligase complex	100		1	0.112613	0.207937	1		0	0	0.01	1
integrin alpha1-beta1 complex	2		1	0.112613	10.3462	1		0	0	0.01	1
inactive sex chromosome	1		1	0.112613	20.5899	1		0	0	0.01	1
endolysosome	1		1	0.112613	20.5899	1		0	0	0.01	1
integrin complex	23		1	0.112613	0.903771	1		0	0	0.01	1
pentameric IgM immunoglobulin complex	3		1	0.112613	6.90889	1		0	0	0.01	1
synaptic membrane	21		2	0.225225	1.96981	1		0	0	0.01	1
plasma membrane raft	20		2	0.225225	2.06825	1		0	0	0.01	1
Golgi stack	35		2	0.225225	1.18211	1		0	0	0.01	1
tRNA-splicing ligase complex	8		2	0.225225	5.16675	1		0	0	0.01	1
secretory IgA immunoglobulin complex	4		1	0.112613	5.18598	1		0	0	0.01	1
secretory dimeric IgA immunoglobulin complex	3		1	0.112613	6.90889	1		0	0	0.01	1
hexameric IgM immunoglobulin complex	1		1	0.112613	20.5899	1		0	0	0.01	1
monomeric IgA immunoglobulin complex	4		1	0.112613	5.18598	1		0	0	0.01	1
protein phosphatase type 1 complex	12		1	0.112613	1.73154	1		0	0	0.01	1
integrin alpha10-beta1 complex	2		1	0.112613	10.3462	1		0	0	0.01	1
transcriptional repressor complex	52		1	0.112613	0.399842	1		0	0	0.01	1
interleukin-18 receptor complex	1		1	0.112613	20.5899	1		0	0	0.01	1
cis-Golgi network	42		1	0.112613	0.495019	1		0	0	0.01	1
myelin sheath	147		48	5.40541	6.72417	6.33184e-24		0	0	0.01	1
retromer, tubulation complex	4		1	0.112613	5.18598	1		0	0	0.01	1
phagolysosome membrane	1		1	0.112613	20.5899	1		0	0	0.01	1
UBC13-MMS2 complex	2		1	0.112613	10.3462	1		0	0	0.01	1
proton-transporting two-sector ATPase complex	5		1	0.112613	4.15085	1		0	0	0.01	1
nucleolus	824		52	5.85586	1.29959	1		0	0	0.01	1
cytoplasmic side of early endosome membrane	3		1	0.112613	6.90889	1		0	0	0.01	1
host cell perinuclear region of cytoplasm	1		1	0.112613	20.5899	1		0	0	0.01	1
COPI-coated vesicle	8		1	0.112613	2.59623	1		0	0	0.01	1
integrin alpha11-beta1 complex	2		1	0.112613	10.3462	1		0	0	0.01	1
neuronal cell body membrane	21		1	0.112613	0.989803	1		0	0	0.01	1
laminin-2 complex	2		1	0.112613	10.3462	1		0	0	0.01	1
integrin alpha8-beta1 complex	3		1	0.112613	6.90889	1		0	0	0.01	1
integrin alpha7-beta1 complex	1		1	0.112613	20.5899	1		0	0	0.01	1
laminin-8 complex	1		1	0.112613	20.5899	1		0	0	0.01	1
chaperone-mediated autophagy translocation complex	1		1	0.112613	20.5899	1		0	0	0.01	1
phagocytic vesicle	56		8	0.900901	2.94456	1		1	4.7619	15.6928	1
dendritic spine	118		11	1.23874	1.92098	1		1	4.7619	7.44814	1
lateral plasma membrane	55		9	1.01351	3.37238	1		1	4.7619	15.9781	1
secretory granule membrane	103		8	0.900901	1.60106	1		1	4.7619	8.53272	1
cell junction	503		12	1.35135	0.491609	1		1	4.7619	1.74739	1
ficolin-1-rich granule membrane	61		7	0.788288	2.36576	1		1	4.7619	14.4067	1
clathrin-coated vesicle membrane	43		5	0.563063	2.3984	1		1	4.7619	20.4361	1
mitochondrial respiratory chain complex I	46		10	1.12613	4.47956	0.0924731		1	4.7619	19.1036	1
nuclear chromatin	183		11	1.23874	1.2387	1		1	4.7619	4.80277	1
transport vesicle	95		9	1.01351	1.95258	1		1	4.7619	9.25119	1
trans-Golgi network transport vesicle	15		0	0	0.01	1		1	4.7619	58.558	1
U2 snRNP	20		1	0.112613	1.03927	1		1	4.7619	43.9258	1
gap junction	17		0	0	0.01	1		1	4.7619	51.6729	1
U2-type spliceosomal complex	7		0	0	0.01	1		1	4.7619	125.386	1
ciliary base	29		2	0.225225	1.4266	1		1	4.7619	30.2984	1
precatalytic spliceosome	29		1	0.112613	0.716848	1		1	4.7619	30.2984	1
centriole	124		1	0.112613	0.167694	1		1	4.7619	7.08778	1
cornified envelope	64		2	0.225225	0.64655	1		1	4.7619	13.7315	1
ciliary basal body	104		1	0.112613	0.19994	1		1	4.7619	8.45068	1
clathrin-coated vesicle	55		6	0.675676	2.2495	1		1	4.7619	15.9781	1
apical plasma membrane	292		31	3.49099	2.18654	0.0615907		2	9.52381	5.99023	1
phagocytic vesicle membrane	138		11	1.23874	1.64259	1		2	9.52381	12.6745	1
synapse	172		7	0.788288	0.839108	1		2	9.52381	10.1692	1
neuron projection	229		7	0.788288	0.630256	1		2	9.52381	7.63813	1
extracellular matrix	269		55	6.19369	4.21043	8.30519e-17		2	9.52381	6.50239	1
mitochondrion	1284		173	19.482	2.77432	3.25703e-33		4	19.0476	2.71782	1
integral component of membrane	3662		85	9.57207	0.477974	1		5	23.8095	1.19059	1
mitochondrial inner membrane	433		57	6.41892	2.71086	1.06581e-08		2	9.52381	4.03965	1
nucleus	5095		218	24.5495	0.881018	1		4	19.0476	0.684928	1
endoplasmic reticulum	939		76	8.55856	1.66669	0.0127568		2	9.52381	1.86282	1
nucleosome	61		7	0.788288	2.36576	1		1	4.7619	14.4067	1
nuclear body	266		7	0.788288	0.542592	1		1	4.7619	3.30422	1
keratin filament	95		12	1.35135	2.60272	1		1	4.7619	9.25119	1
secretory granule	68		4	0.45045	1.21402	1		1	4.7619	12.9239	1
cytosolic large ribosomal subunit	61		13	1.46396	4.39066	0.00926635		1	4.7619	14.4067	1
recycling endosome membrane	139		12	1.35135	1.7789	1		2	9.52381	12.5833	1
trans-Golgi network membrane	96		12	1.35135	2.57561	1		2	9.52381	18.219	1
postsynaptic density	199		13	1.46396	1.34603	1		1	4.7619	4.41664	1
membrane	1919		209	23.536	2.24256	1.71418e-27		2	9.52381	0.911516	1
mitochondrial respiratory chain complex IV	16		0	0	0.01	1		1	4.7619	54.9004	1
melanosome	101		33	3.71622	6.72876	7.48092e-16		1	4.7619	8.70167	1
extracellular region	1836		164	18.4685	1.83928	5.99576e-12		1	4.7619	0.478731	1
mitochondrial matrix	353		84	9.45946	4.90002	5.64741e-32		1	4.7619	2.48989	1
focal adhesion	387		78	8.78378	4.15032	2.47992e-24		1	4.7619	2.27114	1
intracellular	559		19	2.13964	0.70019	1		1	4.7619	1.57234	1
cell surface	606		40	4.5045	1.35938	1		1	4.7619	1.4504	1
perinuclear region of cytoplasm	642		60	6.75676	1.92458	0.00144634		1	4.7619	1.36907	1
extracellular space	1377		101	11.3739	1.51036	0.0288086		1	4.7619	0.638307	1
nucleoplasm	2995		151	17.0045	1.03815	1		1	4.7619	0.293473	1
micro-ribonucleoprotein complex	9		1	0.112613	2.30808	1		0	0	0.01	1
extrinsic component of synaptic vesicle membrane	1		1	0.112613	20.5899	1		0	0	0.01	1
ATPase complex	1		1	0.112613	20.5899	1		0	0	0.01	1
proton-transporting two-sector ATPase complex, catalytic domain	2		1	0.112613	10.3462	1		0	0	0.01	1
retromer, cargo-selective complex	4		1	0.112613	5.18598	1		0	0	0.01	1
outer dense plaque of desmosome	1		1	0.112613	20.5899	1		0	0	0.01	1
anchored component of synaptic vesicle membrane	8		1	0.112613	2.59623	1		0	0	0.01	1
vacuolar proton-transporting V-type ATPase, V0 domain	6		1	0.112613	3.46019	1		0	0	0.01	1
inner dense plaque of desmosome	1		1	0.112613	20.5899	1		0	0	0.01	1
intrinsic component of plasma membrane	27		1	0.112613	0.769928	1		0	0	0.01	1
neuronal cell body	323		18	2.02703	1.14802	1		1	4.7619	2.72114	1
cilium	171		3	0.337838	0.362409	1		1	4.7619	5.13979	1
zonula adherens	9		3	0.337838	6.87852	1		1	4.7619	97.5533	1
synaptic vesicle	93		2	0.225225	0.444959	1		1	4.7619	9.45012	1
terminal bouton	60		2	0.225225	0.689646	1		1	4.7619	14.6468	1
recycling endosome	108		4	0.45045	0.764423	1		1	4.7619	8.13772	1
U12-type spliceosomal complex	27		3	0.337838	2.29454	1		1	4.7619	32.5418	1
endopeptidase Clp complex	2		0	0	0.01	1		1	4.7619	437.291	1
non-motile cilium	23		3	0.337838	2.69342	1		1	4.7619	38.1988	1
cytoplasmic side of plasma membrane	44		3	0.337838	1.40821	1		1	4.7619	19.9717	1
desmosome	24		0	0	0.01	1		1	4.7619	36.6079	1
intracellular membrane-bounded organelle	591		44	4.95495	1.53324	1		1	4.7619	1.48721	1
catalytic step 2 spliceosome	97		17	1.91441	3.61028	0.00623791		1	4.7619	9.06046	1
Golgi membrane	676		39	4.39189	1.18816	1		1	4.7619	1.30021	1
centrosome	430		21	2.36486	1.00601	1		1	4.7619	2.04403	1
endoplasmic reticulum membrane	881		54	6.08108	1.26225	1		1	4.7619	0.997668	1
high-density lipoprotein particle	24		2	0.225225	1.72368	1		1	4.7619	36.6079	1
SNARE complex	44		2	0.225225	0.940369	1		1	4.7619	19.9717	1
microtubule	299		33	3.71622	2.27307	0.0156635		1	4.7619	2.93955	1
basement membrane	75		15	1.68919	4.12017	0.00418986		1	4.7619	11.7178	1
insulin-responsive compartment	7		1	0.112613	2.96659	1		0	0	0.01	1
XPC complex	3		1	0.112613	6.90889	1		0	0	0.01	1
hemidesmosome	7		1	0.112613	2.96659	1		0	0	0.01	1
node of Ranvier	15		1	0.112613	1.38546	1		0	0	0.01	1
epsilon DNA polymerase complex	5		1	0.112613	4.15085	1		0	0	0.01	1
ciliary transition fiber	10		1	0.112613	2.0775	1		0	0	0.01	1
apical dendrite	14		1	0.112613	1.48435	1		0	0	0.01	1
transcription export complex	10		1	0.112613	2.0775	1		0	0	0.01	1
guanyl-nucleotide exchange factor complex	10		1	0.112613	2.0775	1		0	0	0.01	1
bleb	8		1	0.112613	2.59623	1		0	0	0.01	1
clathrin vesicle coat	4		1	0.112613	5.18598	1		0	0	0.01	1
synaptonemal complex	21		1	0.112613	0.989803	1		0	0	0.01	1
NuA4 histone acetyltransferase complex	18		1	0.112613	1.15468	1		0	0	0.01	1
stereocilium tip	15		1	0.112613	1.38546	1		0	0	0.01	1
somatodendritic compartment	10		1	0.112613	2.0775	1		0	0	0.01	1
platelet dense granule membrane	6		1	0.112613	3.46019	1		0	0	0.01	1
male germ cell nucleus	16		1	0.112613	1.29892	1		0	0	0.01	1
chromosome, telomeric region	42		1	0.112613	0.495019	1		0	0	0.01	1
U5 snRNP	22		1	0.112613	0.944833	1		0	0	0.01	1
collagen type XV trimer	1		1	0.112613	20.5899	1		0	0	0.01	1
citrate lyase complex	1		1	0.112613	20.5899	1		0	0	0.01	1
collagen type III trimer	1		1	0.112613	20.5899	1		0	0	0.01	1
photoreceptor outer segment membrane	12		1	0.112613	1.73154	1		0	0	0.01	1
collagen type XII trimer	1		1	0.112613	20.5899	1		0	0	0.01	1
other organism cell membrane	4		1	0.112613	5.18598	1		0	0	0.01	1
small-subunit processome	34		1	0.112613	0.61146	1		0	0	0.01	1
nonhomologous end joining complex	8		1	0.112613	2.59623	1		0	0	0.01	1
intrinsic component of the cytoplasmic side of the plasma membrane	15		1	0.112613	1.38546	1		0	0	0.01	1
tubular endosome	5		1	0.112613	4.15085	1		0	0	0.01	1
HSP90-CDC37 chaperone complex	1		1	0.112613	20.5899	1		0	0	0.01	1
AP-type membrane coat adaptor complex	8		1	0.112613	2.59623	1		0	0	0.01	1
sperm annulus	6		2	0.225225	6.88613	1		0	0	0.01	1
vesicle membrane	25		1	0.112613	0.831498	1		0	0	0.01	1
neurofibrillary tangle	5		1	0.112613	4.15085	1		0	0	0.01	1
paranode region of axon	12		1	0.112613	1.73154	1		0	0	0.01	1
membrane coat	8		1	0.112613	2.59623	1		0	0	0.01	1
collagen type XIV trimer	1		1	0.112613	20.5899	1		0	0	0.01	1
juxtaparanode region of axon	10		1	0.112613	2.0775	1		0	0	0.01	1
myelin sheath adaxonal region	6		1	0.112613	3.46019	1		0	0	0.01	1
oxidoreductase complex	1		1	0.112613	20.5899	1		0	0	0.01	1
mature chylomicron	1		1	0.112613	20.5899	1		0	0	0.01	1
condensed chromosome outer kinetochore	7		1	0.112613	2.96659	1		0	0	0.01	1
cytosolic ribosome	8		1	0.112613	2.59623	1		0	0	0.01	1
CD40 receptor complex	11		1	0.112613	1.88881	1		0	0	0.01	1
cell-cell contact zone	16		1	0.112613	1.29892	1		0	0	0.01	1
GATOR2 complex	5		1	0.112613	4.15085	1		0	0	0.01	1
cytoplasmic side of lysosomal membrane	6		1	0.112613	3.46019	1		0	0	0.01	1
spanning component of plasma membrane	5		1	0.112613	4.15085	1		0	0	0.01	1
small nucleolar ribonucleoprotein complex	9		1	0.112613	2.30808	1		0	0	0.01	1
matrix side of mitochondrial inner membrane	1		1	0.112613	20.5899	1		0	0	0.01	1
excitatory synapse	26		1	0.112613	0.79953	1		0	0	0.01	1
neuron projection terminus	16		1	0.112613	1.29892	1		0	0	0.01	1
synaptic vesicle membrane	64		1	0.112613	0.324883	1		0	0	0.01	1
SCAR complex	8		1	0.112613	2.59623	1		0	0	0.01	1
pore complex	8		1	0.112613	2.59623	1		0	0	0.01	1
anchored component of plasma membrane	26		1	0.112613	0.79953	1		0	0	0.01	1
uropod	11		1	0.112613	1.88881	1		0	0	0.01	1
nuclear lamina	8		1	0.112613	2.59623	1		0	0	0.01	1
cytoskeleton of presynaptic active zone	2		1	0.112613	10.3462	1		0	0	0.01	1
BRISC complex	5		1	0.112613	4.15085	1		0	0	0.01	1
chylomicron remnant	1		1	0.112613	20.5899	1		0	0	0.01	1
vacuole	14		1	0.112613	1.48435	1		0	0	0.01	1
site of double-strand break	32		1	0.112613	0.649665	1		0	0	0.01	1
nuclear telomere cap complex	9		1	0.112613	2.30808	1		0	0	0.01	1
annulate lamellae	5		1	0.112613	4.15085	1		0	0	0.01	1
endolysosome lumen	5		1	0.112613	4.15085	1		0	0	0.01	1
beta-catenin destruction complex	10		1	0.112613	2.0775	1		0	0	0.01	1
preribosome, large subunit precursor	23		1	0.112613	0.903771	1		0	0	0.01	1
host cell	56		1	0.112613	0.371287	1		0	0	0.01	1
cullin-RING ubiquitin ligase complex	6		1	0.112613	3.46019	1		0	0	0.01	1
beta-catenin-TCF complex	4		1	0.112613	5.18598	1		0	0	0.01	1
macromolecular complex	7		1	0.112613	2.96659	1		0	0	0.01	1
MICOS complex	7		1	0.112613	2.96659	1		0	0	0.01	1
intercellular bridge	44		1	0.112613	0.472524	1		0	0	0.01	1
exon-exon junction complex	10		1	0.112613	2.0775	1		0	0	0.01	1
complement component C1 complex	2		1	0.112613	10.3462	1		0	0	0.01	1
mitochondrial respiratory chain complex II, succinate dehydrogenase complex (ubiquinone)	5		1	0.112613	4.15085	1		0	0	0.01	1
sperm midpiece	21		1	0.112613	0.989803	1		0	0	0.01	1
histone deacetylase complex	30		1	0.112613	0.692961	1		0	0	0.01	1
glycogen granule	5		1	0.112613	4.15085	1		0	0	0.01	1
box C/D snoRNP complex	6		1	0.112613	3.46019	1		0	0	0.01	1
presequence translocase-associated import motor	3		1	0.112613	6.90889	1		0	0	0.01	1
mitochondrial proton-transporting ATP synthase complex	19		1	0.112613	1.09394	1		0	0	0.01	1
dense fibrillar component	2		1	0.112613	10.3462	1		0	0	0.01	1
COPII-coated ER to Golgi transport vesicle	23		1	0.112613	0.903771	1		0	0	0.01	1
eukaryotic translation initiation factor 2 complex	4		1	0.112613	5.18598	1		0	0	0.01	1
Myb complex	2		1	0.112613	10.3462	1		0	0	0.01	1
supraspliceosomal complex	3		1	0.112613	6.90889	1		0	0	0.01	1
Derlin-1 retrotranslocation complex	9		1	0.112613	2.30808	1		0	0	0.01	1
mast cell granule	22		1	0.112613	0.944833	1		0	0	0.01	1
voltage-gated potassium channel complex	81		1	0.112613	0.256706	1		0	0	0.01	1
terminal web	4		1	0.112613	5.18598	1		0	0	0.01	1
actomyosin, actin portion	2		1	0.112613	10.3462	1		0	0	0.01	1
COPI-coated vesicle membrane	3		1	0.112613	6.90889	1		0	0	0.01	1
integral component of autophagosome membrane	2		1	0.112613	10.3462	1		0	0	0.01	1
extrinsic component of Golgi membrane	3		1	0.112613	6.90889	1		0	0	0.01	1
mitochondrial electron transfer flavoprotein complex	1		1	0.112613	20.5899	1		0	0	0.01	1
internode region of axon	4		1	0.112613	5.18598	1		0	0	0.01	1
EMILIN complex	1		1	0.112613	20.5899	1		0	0	0.01	1
muscle cell projection membrane	3		2	0.225225	13.7494	1		0	0	0.01	1
proteasome regulatory particle, lid subcomplex	8		2	0.225225	5.16675	1		0	0	0.01	1
dendrite cytoplasm	24		2	0.225225	1.72368	1		0	0	0.01	1
filopodium tip	15		2	0.225225	2.7572	1		0	0	0.01	1
synaptic cleft	10		2	0.225225	4.13443	1		0	0	0.01	1
clathrin adaptor complex	13		2	0.225225	3.18106	1		0	0	0.01	1
photoreceptor inner segment	42		2	0.225225	0.985138	1		0	0	0.01	1
presynaptic membrane	62		2	0.225225	0.667403	1		0	0	0.01	1
invadopodium	10		2	0.225225	4.13443	1		0	0	0.01	1
dense body	6		2	0.225225	6.88613	1		0	0	0.01	1
glycine cleavage complex	2		1	0.112613	10.3462	1		0	0	0.01	1
autophagosome membrane	28		1	0.112613	0.742441	1		0	0	0.01	1
integrin alpha4-beta1 complex	1		1	0.112613	20.5899	1		0	0	0.01	1
integral component of synaptic vesicle membrane	16		1	0.112613	1.29892	1		0	0	0.01	1
GMP reductase complex	2		1	0.112613	10.3462	1		0	0	0.01	1
RNA polymerase II transcription factor complex	49		2	0.225225	0.844433	1		0	0	0.01	1
Golgi apparatus	903		44	4.95495	1.00349	1		0	0	0.01	1
interleukin-1 receptor complex	2		1	0.112613	10.3462	1		0	0	0.01	1
endoplasmic reticulum lumen	290		46	5.18018	3.26658	1.83328e-09		0	0	0.01	1
microspike	3		1	0.112613	6.90889	1		0	0	0.01	1
mitochondrial crista	5		1	0.112613	4.15085	1		0	0	0.01	1
cleavage body	2		1	0.112613	10.3462	1		0	0	0.01	1
Scrib-APC-beta-catenin complex	2		1	0.112613	10.3462	1		0	0	0.01	1
DBIRD complex	2		1	0.112613	10.3462	1		0	0	0.01	1
nuclear stress granule	5		1	0.112613	4.15085	1		0	0	0.01	1
stereocilium bundle	5		1	0.112613	4.15085	1		0	0	0.01	1
SMN-Sm protein complex	17		1	0.112613	1.22256	1		0	0	0.01	1
ribonucleoprotein granule	9		1	0.112613	2.30808	1		0	0	0.01	1
cell-substrate junction	2		1	0.112613	10.3462	1		0	0	0.01	1
platelet alpha granule	15		1	0.112613	1.38546	1		0	0	0.01	1
beta-catenin-TCF7L2 complex	2		1	0.112613	10.3462	1		0	0	0.01	1
acrosomal matrix	4		1	0.112613	5.18598	1		0	0	0.01	1
extrinsic component of endosome membrane	7		1	0.112613	2.96659	1		0	0	0.01	1
acrosomal membrane	18		1	0.112613	1.15468	1		0	0	0.01	1
CatSper complex	10		1	0.112613	2.0775	1		0	0	0.01	1
Sec61 translocon complex	3		1	0.112613	6.90889	1		0	0	0.01	1
cytoplasmic dynein complex	21		1	0.112613	0.989803	1		0	0	0.01	1
axon hillock	7		1	0.112613	2.96659	1		0	0	0.01	1
pronucleus	5		1	0.112613	4.15085	1		0	0	0.01	1
actomyosin contractile ring	3		1	0.112613	6.90889	1		0	0	0.01	1
ER-mitochondrion membrane contact site	11		1	0.112613	1.88881	1		0	0	0.01	1
VCP-NPL4-UFD1 AAA ATPase complex	8		1	0.112613	2.59623	1		0	0	0.01	1
perichromatin fibrils	3		1	0.112613	6.90889	1		0	0	0.01	1
cell tip	4		1	0.112613	5.18598	1		0	0	0.01	1
exocyst	16		1	0.112613	1.29892	1		0	0	0.01	1
mitochondrial fatty acid beta-oxidation multienzyme complex	1		1	0.112613	20.5899	1		0	0	0.01	1
Cajal body	50		1	0.112613	0.415832	1		0	0	0.01	1
extrinsic component of mitochondrial inner membrane	5		1	0.112613	4.15085	1		0	0	0.01	1
sex chromatin	6		1	0.112613	3.46019	1		0	0	0.01	1
axon initial segment	12		1	0.112613	1.73154	1		0	0	0.01	1
angiogenin-PRI complex	2		1	0.112613	10.3462	1		0	0	0.01	1
filopodium membrane	17		1	0.112613	1.22256	1		0	0	0.01	1
methylosome	12		1	0.112613	1.73154	1		0	0	0.01	1
dynein complex	15		1	0.112613	1.38546	1		0	0	0.01	1
telomerase holoenzyme complex	12		1	0.112613	1.73154	1		0	0	0.01	1
ciliary rootlet	13		1	0.112613	1.59844	1		0	0	0.01	1
Golgi-associated vesicle	15		1	0.112613	1.38546	1		0	0	0.01	1
DNA-directed RNA polymerase II, holoenzyme	9		1	0.112613	2.30808	1		0	0	0.01	1
cardiac myofibril	7		1	0.112613	2.96659	1		0	0	0.01	1

## Sheet: Chart Molecular function
Molecular function	Only SDS	Only Urea
ATP binding	14.2357	0
identical protein binding	10.6184	5
GTPase activity	4.08401	10
RNA binding	19.0198	15
calcium ion binding	5.60093	20
protein binding, bridging	0.816803	0
protein transporter activity	0.816803	0
chromatin binding	1.63361	0
aminopeptidase activity	0.933489	0
ATPase activity	1.75029	0
heparin binding	1.63361	0
serine-type endopeptidase inhibitor activity	1.63361	0
core promoter binding	0.700117	0
drug binding	0.816803	0
translation elongation factor activity	0.700117	0
DNA binding transcription factor activity	0.700117	0
beta-tubulin binding	0.816803	0
proton-transporting ATPase activity, rotational mechanism	0.700117	0
GTPase binding	0.816803	0
catalytic activity	0.816803	0
double-stranded RNA binding	1.40023	0
acyl-CoA dehydrogenase activity	0.933489	0
collagen binding	0.933489	0
single-stranded DNA binding	1.86698	0
microtubule binding	1.86698	0
single-stranded RNA binding	0.933489	0
endopeptidase inhibitor activity	0.933489	0
GTPase activator activity	1.05018	0
endopeptidase activity	1.05018	0
NAD binding	1.75029	0
transporter activity	1.51692	0
chaperone binding	1.86698	0
mRNA binding	1.28355	0
signal transducer activity	1.63361	0
antigen binding	2.21704	0
protein C-terminus binding	1.75029	0
integrin binding	1.86698	0
flavin adenine dinucleotide binding	2.21704	0
O-methyltransferase activity	0.233372	0
lipid binding	0.816803	0
phospholipase A2 activity	0.233372	0
L-aspartate transmembrane transporter activity	0.233372	0
double-stranded DNA binding	0.816803	0
kinase binding	0.816803	0
unfolded protein binding	2.45041	0
laminin binding	0.816803	0
fructose binding	0.233372	0
acidic amino acid transmembrane transporter activity	0.233372	0
thiol-dependent ubiquitinyl hydrolase activity	0.233372	0
cysteine-type endopeptidase inhibitor activity	0.233372	0
protein phosphatase 2A binding	0.350058	0
methylumbelliferyl-acetate deacetylase activity	0.233372	0
L-glutamate transmembrane transporter activity	0.233372	0
heparan sulfate proteoglycan binding	0.350058	0
ubiquitin protein ligase binding	2.45041	0
SMAD binding	0.700117	0
cysteine-type endopeptidase activity	0.700117	0
pyridoxal phosphate binding	0.933489	0
enzyme regulator activity	0.816803	0
ADP binding	0.700117	0
ATPase binding	0.700117	0
phosphatase activity	0.700117	0
pre-mRNA binding	0.700117	0
ATP-dependent RNA helicase activity	0.933489	0
SH3 domain binding	0.933489	0
heme binding	0.816803	0
iron ion binding	0.816803	0
quinone binding	0.816803	0
oxidoreductase activity	0.816803	0
protein binding involved in protein folding	0.933489	0
transcription regulatory region DNA binding	0.933489	0
protein phosphatase regulator activity	0.583431	0
serine-type peptidase activity	0.700117	0
NADP binding	0.583431	0
transcription coactivator activity	0.583431	0
poly(A) binding	0.583431	0
transcriptional activator activity, RNA polymerase II proximal promoter sequence-specific DNA binding	0.583431	0
FAD binding	0.583431	0
protein N-terminus binding	0.583431	0
transcription corepressor activity	0.466744	0
primary amine oxidase activity	0.466744	0
phospholipid binding	0.466744	0
hydrolase activity	0.466744	0
G-protein beta/gamma-subunit complex binding	0.466744	0
receptor activity	0.466744	0
helicase activity	0.466744	0
cadherin binding involved in cell-cell adhesion	0.466744	0
phosphatidylinositol binding	0.583431	0
copper ion binding	0.583431	0
inorganic anion exchanger activity	0.583431	0
MHC class II receptor activity	0.583431	0
4 iron, 4 sulfur cluster binding	0.583431	0
scavenger receptor activity	0.583431	0
protein serine/threonine kinase activity	0.583431	0
motor activity	0.583431	0
Hsp90 protein binding	0.583431	0
protein dimerization activity	0.700117	0
peptide binding	0.700117	0
chromatin DNA binding	0.700117	0
structural constituent of muscle	0.700117	0
MHC class II protein complex binding	0.700117	0
2 iron, 2 sulfur cluster binding	0.700117	0
virus receptor activity	0.700117	0
carboxylic ester hydrolase activity	0.700117	0
poly(U) RNA binding	0.466744	0
TBP-class protein binding	0.466744	0
peptide disulfide oxidoreductase activity	0.466744	0
ion channel binding	1.16686	0
magnesium ion binding	2.45041	0
RNA polymerase II core binding	0.466744	0
transferase activity	0.466744	0
PDZ domain binding	0.466744	0
proteoglycan binding	0.466744	0
extracellular matrix structural constituent	1.16686	0
protease binding	1.16686	0
translation initiation factor activity	0.933489	0
mRNA 3'-UTR binding	0.933489	0
transcription factor binding	1.05018	0
ribosome binding	1.05018	0
peptide antigen binding	1.28355	0
calcium-dependent protein binding	1.28355	0
carboxypeptidase activity	0.466744	0
sodium:potassium-exchanging ATPase activity	0.466744	0
protein phosphatase binding	0.466744	0
peptidyl-prolyl cis-trans isomerase activity	0.466744	0
ankyrin binding	0.466744	0
heat shock protein binding	0.466744	0
nucleic acid binding	0.466744	0
nucleosomal DNA binding	0.466744	0
Rac GTPase binding	0.466744	0
thiamine pyrophosphate binding	0.466744	0
carbohydrate binding	0.583431	0
beta-catenin binding	0.466744	0
fatty-acyl-CoA binding	0.466744	0
manganese ion binding	0.466744	0
ubiquitin binding	0.466744	0
damaged DNA binding	0.583431	0
threonine-type endopeptidase activity	0.466744	0
Hsp70 protein binding	0.350058	0
phosphatidylserine binding	0.350058	0
glucuronosyltransferase activity	0.350058	0
ubiquitin conjugating enzyme activity	0.350058	0
disordered domain specific binding	0.466744	0
ionotropic glutamate receptor binding	0.350058	0
potassium ion binding	0.350058	0
RNA polymerase II regulatory region sequence-specific DNA binding	0.350058	0
hydrogen ion transmembrane transporter activity	0.350058	0
RNA polymerase II distal enhancer sequence-specific DNA binding	0.350058	0
S100 protein binding	0.350058	0
clathrin binding	0.350058	0
serine-type carboxypeptidase activity	0.350058	0
protein complex binding	3.26721	0
histone binding	0.350058	0
anion:anion antiporter activity	0.350058	0
low-density lipoprotein particle receptor binding	0.466744	0
nucleotide binding	0.466744	0
glutathione transferase activity	0.466744	0
glutathione binding	0.466744	0
endonuclease activity	0.466744	0
dolichyl-diphosphooligosaccharide-protein glycotransferase activity	0.350058	0
mRNA 3'-UTR AU-rich region binding	0.350058	0
protein serine/threonine phosphatase activity	0.466744	0
immunoglobulin receptor binding	0.350058	0
alcohol dehydrogenase activity, zinc-dependent	0.350058	0
mu-type opioid receptor binding	0.350058	0
enzyme inhibitor activity	0.466744	0
long-chain-enoyl-CoA hydratase activity	0.350058	0
epoxide hydrolase activity	0.466744	0
translation factor activity, RNA binding	0.466744	0
alcohol dehydrogenase (NAD) activity	0.350058	0
aldehyde dehydrogenase (NAD) activity	0.466744	0
thiol-dependent ubiquitin-specific protease activity	0.350058	0
filamin binding	0.116686	0
DNA replication origin binding	0.116686	0
actin binding	5.0175	0
translation repressor activity, nucleic acid binding	0.116686	0
lactate transmembrane transporter activity	0.116686	0
actin-dependent ATPase activity	0.350058	0
choline dehydrogenase activity	0.116686	0
ferroxidase activity	0.116686	0
(3S)-citramalyl-CoA lyase activity	0.116686	0
2',3'-cyclic-nucleotide 3'-phosphodiesterase activity	0.116686	0
importin-alpha family protein binding	0.116686	0
transcription corepressor binding	0.116686	0
GPI anchor binding	0.116686	0
clathrin heavy chain binding	0.116686	0
structural constituent of myelin sheath	0.116686	0
citrate (Si)-synthase activity	0.116686	0
sequence-specific DNA binding	0.350058	0
type 1 angiotensin receptor binding	0.350058	0
transcription cofactor activity	0.350058	0
glutathione peroxidase activity	0.350058	0
promoter-specific chromatin binding	0.350058	0
sequence-specific mRNA binding	0.350058	0
fibronectin binding	0.350058	0
steroid binding	0.350058	0
aldo-keto reductase (NADP) activity	0.350058	0
NF-kappaB binding	0.350058	0
oxoglutarate dehydrogenase (succinyl-transferring) activity	0.350058	0
RNA polymerase II transcription factor binding	0.350058	0
protein membrane anchor	0.350058	0
RNA polymerase binding	0.350058	0
pyruvate dehydrogenase (acetyl-transferring) activity	0.350058	0
ubiquitin-protein transferase activity	0.350058	0
microfilament motor activity	0.350058	0
mitochondrial promoter sequence-specific DNA binding	0.233372	0
hydrolase activity, acting on ester bonds	0.233372	0
palmitoyl-(protein) hydrolase activity	0.233372	0
ubiquitin-specific protease binding	0.233372	0
long-chain-acyl-CoA dehydrogenase activity	0.350058	0
sodium-independent organic anion transmembrane transporter activity	0.350058	0
phosphoprotein binding	0.350058	0
polyubiquitin modification-dependent protein binding	0.350058	0
carboxylic acid binding	0.233372	0
mitogen-activated protein kinase binding	0.233372	0
lipoprotein lipase activator activity	0.233372	0
phospholipase A2 inhibitor activity	0.233372	0
extracellular matrix constituent conferring elasticity	0.233372	0
arginine-tRNA ligase activity	0.233372	0
protein kinase activity	0.233372	0
phosphatidic acid binding	0.233372	0
histone deacetylase binding	0.350058	0
telomeric DNA binding	0.350058	0
enzyme activator activity	0.233372	0
neutral amino acid transmembrane transporter activity	0.350058	0
ribonucleoprotein complex binding	0.350058	0
polysaccharide binding	0.233372	0
Ral GTPase binding	0.233372	0
ATP-dependent DNA helicase activity	0.233372	0
nucleoside diphosphate kinase activity	0.233372	0
cofactor binding	0.350058	0
biotin carboxylase activity	0.350058	0
kinase activity	0.350058	0
tau protein binding	0.350058	0
biotin binding	0.350058	0
hydrolase activity, hydrolyzing O-glycosyl compounds	0.350058	0
amino acid transmembrane transporter activity	0.350058	0
glucose:sodium symporter activity	0.350058	0
arylesterase activity	0.233372	0
3-hydroxyacyl-CoA dehydrogenase activity	0.350058	0
structural constituent of epidermis	0.350058	0
phosphatidylinositol-3,4,5-trisphosphate binding	0.350058	0
fatty acid binding	0.350058	0
neurotransmitter:sodium symporter activity	0.233372	0
pyruvate dehydrogenase activity	0.233372	0
vinculin binding	0.350058	0
nuclease activity	0.233372	0
phosphatidylinositol-4,5-bisphosphate binding	0.350058	0
RNA helicase activity	0.350058	0
RNA stem-loop binding	0.350058	0

## Sheet: Molecular function
Enrichment analysis: Molecular function
Number of proteins in background: 15623
Number of datasets: 2
Dataset 1: Name = Only SDS No of proteins = 894 [ 857 annotated ]
Dataset 2: Name = Only Urea No of proteins = 21 [ 20 annotated ]
			Only SDS					Only Urea
Molecular function	Total annotated proteins in this class		No of proteins	Percentage of proteins	Fold value	P-value (Bonferroni method)		No of proteins	Percentage of proteins	Fold value	P-value (Bonferroni method)
ATP binding	1477		122	14.2357	1.50588	0.00898825		0	0	0.01	1
identical protein binding	1094		91	10.6184	1.51651	0.154718		1	5	0.720805	1
GTPase activity	286		35	4.08401	2.23146	0.0294898		2	10	5.48697	1
RNA binding	1383		163	19.0198	2.14866	3.02526e-18		3	15	1.69926	1
calcium ion binding	697		48	5.60093	1.25566	1		4	20	4.49183	1
protein binding, bridging	81		7	0.816803	1.57746	1		0	0	0.01	1
protein transporter activity	70		7	0.816803	1.82531	1		0	0	0.01	1
chromatin binding	378		14	1.63361	0.675637	1		0	0	0.01	1
aminopeptidase activity	26		8	0.933489	5.61398	0.209201		0	0	0.01	1
ATPase activity	128		15	1.75029	2.13755	1		0	0	0.01	1
heparin binding	159		14	1.63361	1.60617	1		0	0	0.01	1
serine-type endopeptidase inhibitor activity	96		14	1.63361	2.66012	1		0	0	0.01	1
core promoter binding	69		6	0.700117	1.5876	1		0	0	0.01	1
drug binding	72		7	0.816803	1.77461	1		0	0	0.01	1
translation elongation factor activity	18		6	0.700117	6.0833	1		0	0	0.01	1
DNA binding transcription factor activity	816		6	0.700117	0.134263	1		0	0	0.01	1
beta-tubulin binding	37		7	0.816803	3.45285	1		0	0	0.01	1
proton-transporting ATPase activity, rotational mechanism	21		6	0.700117	5.21467	1		0	0	0.01	1
GTPase binding	34		7	0.816803	3.75742	1		0	0	0.01	1
catalytic activity	53		7	0.816803	2.41068	1		0	0	0.01	1
double-stranded RNA binding	61		12	1.40023	3.58856	0.406123		0	0	0.01	1
acyl-CoA dehydrogenase activity	12		8	0.933489	12.1582	0.000132017		0	0	0.01	1
collagen binding	58		8	0.933489	2.51715	1		0	0	0.01	1
single-stranded DNA binding	91		16	1.86698	3.20687	0.12933		0	0	0.01	1
microtubule binding	214		16	1.86698	1.36375	1		0	0	0.01	1
single-stranded RNA binding	40		8	0.933489	3.64958	1		0	0	0.01	1
endopeptidase inhibitor activity	33		8	0.933489	4.4235	1		0	0	0.01	1
GTPase activator activity	281		9	1.05018	0.584496	1		0	0	0.01	1
endopeptidase activity	57		9	1.05018	2.88106	1		0	0	0.01	1
NAD binding	40		15	1.75029	6.83897	4.91465e-06		0	0	0.01	1
transporter activity	90		13	1.51692	2.63491	1		0	0	0.01	1
chaperone binding	91		16	1.86698	3.20687	0.12933		0	0	0.01	1
mRNA binding	118		11	1.28355	1.70078	1		0	0	0.01	1
signal transducer activity	208		14	1.63361	1.22781	1		0	0	0.01	1
antigen binding	169		19	2.21704	2.05045	1		0	0	0.01	1
protein C-terminus binding	195		15	1.75029	1.40315	1		0	0	0.01	1
integrin binding	112		16	1.86698	2.60563	1		0	0	0.01	1
flavin adenine dinucleotide binding	60		19	2.21704	5.7748	8.99713e-07		0	0	0.01	1
O-methyltransferase activity	7		2	0.233372	5.22705	1		0	0	0.01	1
lipid binding	129		7	0.816803	0.990543	1		0	0	0.01	1
phospholipase A2 activity	30		2	0.233372	1.22098	1		0	0	0.01	1
L-aspartate transmembrane transporter activity	4		2	0.233372	9.13757	1		0	0	0.01	1
double-stranded DNA binding	79		7	0.816803	1.61739	1		0	0	0.01	1
kinase binding	91		7	0.816803	1.40413	1		0	0	0.01	1
unfolded protein binding	113		21	2.45041	3.38913	0.00307765		0	0	0.01	1
laminin binding	23		7	0.816803	5.55367	0.673777		0	0	0.01	1
fructose binding	5		2	0.233372	7.3137	1		0	0	0.01	1
acidic amino acid transmembrane transporter activity	2		2	0.233372	18.2297	1		0	0	0.01	1
thiol-dependent ubiquitinyl hydrolase activity	86		2	0.233372	0.426016	1		0	0	0.01	1
cysteine-type endopeptidase inhibitor activity	33		2	0.233372	1.11002	1		0	0	0.01	1
protein phosphatase 2A binding	28		3	0.350058	1.95899	1		0	0	0.01	1
methylumbelliferyl-acetate deacetylase activity	3		2	0.233372	12.1733	1		0	0	0.01	1
L-glutamate transmembrane transporter activity	11		2	0.233372	3.32803	1		0	0	0.01	1
heparan sulfate proteoglycan binding	21		3	0.350058	2.61168	1		0	0	0.01	1
ubiquitin protein ligase binding	300		21	2.45041	1.27664	1		0	0	0.01	1
SMAD binding	46		6	0.700117	2.38123	1		0	0	0.01	1
cysteine-type endopeptidase activity	56		6	0.700117	1.95608	1		0	0	0.01	1
pyridoxal phosphate binding	53		8	0.933489	2.75457	1		0	0	0.01	1
enzyme regulator activity	19		7	0.816803	6.72225	0.167978		0	0	0.01	1
ADP binding	32		6	0.700117	3.42269	1		0	0	0.01	1
ATPase binding	79		6	0.700117	1.38666	1		0	0	0.01	1
phosphatase activity	34		6	0.700117	3.22141	1		0	0	0.01	1
pre-mRNA binding	16		6	0.700117	6.84324	0.5452		0	0	0.01	1
ATP-dependent RNA helicase activity	66		8	0.933489	2.21208	1		0	0	0.01	1
SH3 domain binding	124		8	0.933489	1.17748	1		0	0	0.01	1
heme binding	129		7	0.816803	0.990543	1		0	0	0.01	1
iron ion binding	139		7	0.816803	0.919286	1		0	0	0.01	1
quinone binding	11		7	0.816803	11.6067	0.00162178		0	0	0.01	1
oxidoreductase activity	91		7	0.816803	1.40413	1		0	0	0.01	1
protein binding involved in protein folding	28		8	0.933489	5.21313	0.377387		0	0	0.01	1
transcription regulatory region DNA binding	207		8	0.933489	0.705375	1		0	0	0.01	1
protein phosphatase regulator activity	36		5	0.583431	2.53626	1		0	0	0.01	1
serine-type peptidase activity	65		6	0.700117	1.68528	1		0	0	0.01	1
NADP binding	33		5	0.583431	2.76676	1		0	0	0.01	1
transcription coactivator activity	249		5	0.583431	0.366775	1		0	0	0.01	1
poly(A) binding	16		5	0.583431	5.7046	1		0	0	0.01	1
transcriptional activator activity, RNA polymerase II proximal promoter sequence-specific DNA binding	273		5	0.583431	0.334532	1		0	0	0.01	1
FAD binding	21		5	0.583431	4.34701	1		0	0	0.01	1
protein N-terminus binding	107		5	0.583431	0.853478	1		0	0	0.01	1
transcription corepressor activity	200		4	0.466744	0.365487	1		0	0	0.01	1
primary amine oxidase activity	6		4	0.466744	12.1632	0.504703		0	0	0.01	1
phospholipid binding	83		4	0.466744	0.880629	1		0	0	0.01	1
hydrolase activity	82		4	0.466744	0.891367	1		0	0	0.01	1
G-protein beta/gamma-subunit complex binding	21		4	0.466744	3.47934	1		0	0	0.01	1
receptor activity	202		4	0.466744	0.361868	1		0	0	0.01	1
helicase activity	56		4	0.466744	1.30514	1		0	0	0.01	1
cadherin binding involved in cell-cell adhesion	18		4	0.466744	4.05891	1		0	0	0.01	1
phosphatidylinositol binding	77		5	0.583431	1.18596	1		0	0	0.01	1
copper ion binding	54		5	0.583431	1.691	1		0	0	0.01	1
inorganic anion exchanger activity	24		5	0.583431	3.80386	1		0	0	0.01	1
MHC class II receptor activity	14		5	0.583431	6.51896	1		0	0	0.01	1
4 iron, 4 sulfur cluster binding	40		5	0.583431	2.2827	1		0	0	0.01	1
scavenger receptor activity	50		5	0.583431	1.82625	1		0	0	0.01	1
protein serine/threonine kinase activity	360		5	0.583431	0.253689	1		0	0	0.01	1
motor activity	50		5	0.583431	1.82625	1		0	0	0.01	1
Hsp90 protein binding	32		5	0.583431	2.85319	1		0	0	0.01	1
protein dimerization activity	162		6	0.700117	0.676257	1		0	0	0.01	1
peptide binding	58		6	0.700117	1.88865	1		0	0	0.01	1
chromatin DNA binding	60		6	0.700117	1.8257	1		0	0	0.01	1
structural constituent of muscle	46		6	0.700117	2.38123	1		0	0	0.01	1
MHC class II protein complex binding	17		6	0.700117	6.44094	0.803624		0	0	0.01	1
2 iron, 2 sulfur cluster binding	22		6	0.700117	4.97775	1		0	0	0.01	1
virus receptor activity	75		6	0.700117	1.46061	1		0	0	0.01	1
carboxylic ester hydrolase activity	33		6	0.700117	3.319	1		0	0	0.01	1
poly(U) RNA binding	19		4	0.466744	3.8454	1		0	0	0.01	1
TBP-class protein binding	23		4	0.466744	3.17692	1		0	0	0.01	1
peptide disulfide oxidoreductase activity	8		4	0.466744	9.12621	1		0	0	0.01	1
ion channel binding	120		10	1.16686	1.52053	1		0	0	0.01	1
magnesium ion binding	196		21	2.45041	1.95401	1		0	0	0.01	1
RNA polymerase II core binding	22		4	0.466744	3.32126	1		0	0	0.01	1
transferase activity	70		4	0.466744	1.04415	1		0	0	0.01	1
PDZ domain binding	87		4	0.466744	0.840145	1		0	0	0.01	1
proteoglycan binding	11		4	0.466744	6.63951	1		0	0	0.01	1
extracellular matrix structural constituent	62		10	1.16686	2.94274	1		0	0	0.01	1
protease binding	108		10	1.16686	1.68946	1		0	0	0.01	1
translation initiation factor activity	51		8	0.933489	2.86257	1		0	0	0.01	1
mRNA 3'-UTR binding	58		8	0.933489	2.51715	1		0	0	0.01	1
transcription factor binding	290		9	1.05018	0.566357	1		0	0	0.01	1
ribosome binding	47		9	1.05018	3.49392	1		0	0	0.01	1
peptide antigen binding	103		11	1.28355	1.94844	1		0	0	0.01	1
calcium-dependent protein binding	60		11	1.28355	3.34459	1		0	0	0.01	1
carboxypeptidase activity	16		4	0.466744	4.56596	1		0	0	0.01	1
sodium:potassium-exchanging ATPase activity	10		4	0.466744	7.3028	1		0	0	0.01	1
protein phosphatase binding	68		4	0.466744	1.07486	1		0	0	0.01	1
peptidyl-prolyl cis-trans isomerase activity	39		4	0.466744	1.8739	1		0	0	0.01	1
ankyrin binding	19		4	0.466744	3.8454	1		0	0	0.01	1
heat shock protein binding	54		4	0.466744	1.35347	1		0	0	0.01	1
nucleic acid binding	210		4	0.466744	0.348083	1		0	0	0.01	1
nucleosomal DNA binding	17		4	0.466744	4.29753	1		0	0	0.01	1
Rac GTPase binding	46		4	0.466744	1.58881	1		0	0	0.01	1
thiamine pyrophosphate binding	5		4	0.466744	14.591	0.175906		0	0	0.01	1
carbohydrate binding	177		5	0.583431	0.515963	1		0	0	0.01	1
beta-catenin binding	82		4	0.466744	0.891367	1		0	0	0.01	1
fatty-acyl-CoA binding	15		4	0.466744	4.87015	1		0	0	0.01	1
manganese ion binding	52		4	0.466744	1.40552	1		0	0	0.01	1
ubiquitin binding	64		4	0.466744	1.14202	1		0	0	0.01	1
damaged DNA binding	59		5	0.583431	1.54771	1		0	0	0.01	1
threonine-type endopeptidase activity	21		4	0.466744	3.47934	1		0	0	0.01	1
Hsp70 protein binding	37		3	0.350058	1.48261	1		0	0	0.01	1
phosphatidylserine binding	39		3	0.350058	1.4066	1		0	0	0.01	1
glucuronosyltransferase activity	28		3	0.350058	1.95899	1		0	0	0.01	1
ubiquitin conjugating enzyme activity	27		3	0.350058	2.03152	1		0	0	0.01	1
disordered domain specific binding	32		4	0.466744	2.28369	1		0	0	0.01	1
ionotropic glutamate receptor binding	26		3	0.350058	2.10962	1		0	0	0.01	1
potassium ion binding	13		3	0.350058	4.21763	1		0	0	0.01	1
RNA polymerase II regulatory region sequence-specific DNA binding	199		3	0.350058	0.275721	1		0	0	0.01	1
hydrogen ion transmembrane transporter activity	16		3	0.350058	3.42731	1		0	0	0.01	1
RNA polymerase II distal enhancer sequence-specific DNA binding	52		3	0.350058	1.05501	1		0	0	0.01	1
S100 protein binding	13		3	0.350058	4.21763	1		0	0	0.01	1
clathrin binding	45		3	0.350058	1.21909	1		0	0	0.01	1
serine-type carboxypeptidase activity	10		3	0.350058	5.48165	1		0	0	0.01	1
protein complex binding	228		28	3.26721	2.23943	0.222857		0	0	0.01	1
histone binding	112		3	0.350058	0.489879	1		0	0	0.01	1
anion:anion antiporter activity	23		3	0.350058	2.38467	1		0	0	0.01	1
low-density lipoprotein particle receptor binding	22		4	0.466744	3.32126	1		0	0	0.01	1
nucleotide binding	61		4	0.466744	1.19818	1		0	0	0.01	1
glutathione transferase activity	27		4	0.466744	2.70644	1		0	0	0.01	1
glutathione binding	11		4	0.466744	6.63951	1		0	0	0.01	1
endonuclease activity	43		4	0.466744	1.69963	1		0	0	0.01	1
dolichyl-diphosphooligosaccharide-protein glycotransferase activity	4		3	0.350058	13.6836	1		0	0	0.01	1
mRNA 3'-UTR AU-rich region binding	12		3	0.350058	4.5688	1		0	0	0.01	1
protein serine/threonine phosphatase activity	53		4	0.466744	1.379	1		0	0	0.01	1
immunoglobulin receptor binding	46		3	0.350058	1.1926	1		0	0	0.01	1
alcohol dehydrogenase activity, zinc-dependent	6		3	0.350058	9.13	1		0	0	0.01	1
mu-type opioid receptor binding	4		3	0.350058	13.6836	1		0	0	0.01	1
enzyme inhibitor activity	29		4	0.466744	2.51985	1		0	0	0.01	1
long-chain-enoyl-CoA hydratase activity	3		3	0.350058	18.2297	0.672875		0	0	0.01	1
epoxide hydrolase activity	5		4	0.466744	14.591	0.175906		0	0	0.01	1
translation factor activity, RNA binding	26		4	0.466744	2.8105	1		0	0	0.01	1
alcohol dehydrogenase (NAD) activity	8		3	0.350058	6.85035	1		0	0	0.01	1
aldehyde dehydrogenase (NAD) activity	14		4	0.466744	5.21777	1		0	0	0.01	1
thiol-dependent ubiquitin-specific protease activity	76		3	0.350058	0.721896	1		0	0	0.01	1
filamin binding	13		1	0.116686	1.41522	1		0	0	0.01	1
DNA replication origin binding	14		1	0.116686	1.3142	1		0	0	0.01	1
actin binding	272		43	5.0175	2.88246	1.28862e-06		0	0	0.01	1
translation repressor activity, nucleic acid binding	13		1	0.116686	1.41522	1		0	0	0.01	1
lactate transmembrane transporter activity	5		1	0.116686	3.67504	1		0	0	0.01	1
actin-dependent ATPase activity	12		3	0.350058	4.5688	1		0	0	0.01	1
choline dehydrogenase activity	1		1	0.116686	18.2297	1		0	0	0.01	1
ferroxidase activity	6		1	0.116686	3.06356	1		0	0	0.01	1
(3S)-citramalyl-CoA lyase activity	1		1	0.116686	18.2297	1		0	0	0.01	1
2',3'-cyclic-nucleotide 3'-phosphodiesterase activity	1		1	0.116686	18.2297	1		0	0	0.01	1
importin-alpha family protein binding	6		1	0.116686	3.06356	1		0	0	0.01	1
transcription corepressor binding	10		1	0.116686	1.83936	1		0	0	0.01	1
GPI anchor binding	4		1	0.116686	4.59151	1		0	0	0.01	1
clathrin heavy chain binding	7		1	0.116686	2.62653	1		0	0	0.01	1
structural constituent of myelin sheath	10		1	0.116686	1.83936	1		0	0	0.01	1
citrate (Si)-synthase activity	1		1	0.116686	18.2297	1		0	0	0.01	1
sequence-specific DNA binding	370		3	0.350058	0.148297	1		0	0	0.01	1
type 1 angiotensin receptor binding	10		3	0.350058	5.48165	1		0	0	0.01	1
transcription cofactor activity	56		3	0.350058	0.97967	1		0	0	0.01	1
glutathione peroxidase activity	20		3	0.350058	2.74219	1		0	0	0.01	1
promoter-specific chromatin binding	33		3	0.350058	1.66226	1		0	0	0.01	1
sequence-specific mRNA binding	10		3	0.350058	5.48165	1		0	0	0.01	1
fibronectin binding	26		3	0.350058	2.10962	1		0	0	0.01	1
steroid binding	28		3	0.350058	1.95899	1		0	0	0.01	1
aldo-keto reductase (NADP) activity	15		3	0.350058	3.65565	1		0	0	0.01	1
NF-kappaB binding	29		3	0.350058	1.89146	1		0	0	0.01	1
oxoglutarate dehydrogenase (succinyl-transferring) activity	3		3	0.350058	18.2297	0.672875		0	0	0.01	1
RNA polymerase II transcription factor binding	50		3	0.350058	1.09721	1		0	0	0.01	1
protein membrane anchor	12		3	0.350058	4.5688	1		0	0	0.01	1
RNA polymerase binding	18		3	0.350058	3.04671	1		0	0	0.01	1
pyruvate dehydrogenase (acetyl-transferring) activity	3		3	0.350058	18.2297	0.672875		0	0	0.01	1
ubiquitin-protein transferase activity	259		3	0.350058	0.21185	1		0	0	0.01	1
microfilament motor activity	19		3	0.350058	2.88644	1		0	0	0.01	1
mitochondrial promoter sequence-specific DNA binding	2		2	0.233372	18.2297	1		0	0	0.01	1
hydrolase activity, acting on ester bonds	11		2	0.233372	3.32803	1		0	0	0.01	1
palmitoyl-(protein) hydrolase activity	10		2	0.233372	3.6605	1		0	0	0.01	1
ubiquitin-specific protease binding	16		2	0.233372	2.28867	1		0	0	0.01	1
long-chain-acyl-CoA dehydrogenase activity	4		3	0.350058	13.6836	1		0	0	0.01	1
sodium-independent organic anion transmembrane transporter activity	24		3	0.350058	2.28535	1		0	0	0.01	1
phosphoprotein binding	35		3	0.350058	1.5673	1		0	0	0.01	1
polyubiquitin modification-dependent protein binding	25		3	0.350058	2.19397	1		0	0	0.01	1
carboxylic acid binding	8		2	0.233372	4.57449	1		0	0	0.01	1
mitogen-activated protein kinase binding	21		2	0.233372	1.74401	1		0	0	0.01	1
lipoprotein lipase activator activity	3		2	0.233372	12.1733	1		0	0	0.01	1
phospholipase A2 inhibitor activity	4		2	0.233372	9.13757	1		0	0	0.01	1
extracellular matrix constituent conferring elasticity	5		2	0.233372	7.3137	1		0	0	0.01	1
arginine-tRNA ligase activity	4		2	0.233372	9.13757	1		0	0	0.01	1
protein kinase activity	183		2	0.233372	0.200217	1		0	0	0.01	1
phosphatidic acid binding	18		2	0.233372	2.03452	1		0	0	0.01	1
histone deacetylase binding	107		3	0.350058	0.512768	1		0	0	0.01	1
telomeric DNA binding	25		3	0.350058	2.19397	1		0	0	0.01	1
enzyme activator activity	48		2	0.233372	0.763208	1		0	0	0.01	1
neutral amino acid transmembrane transporter activity	12		3	0.350058	4.5688	1		0	0	0.01	1
ribonucleoprotein complex binding	34		3	0.350058	1.61339	1		0	0	0.01	1
polysaccharide binding	15		2	0.233372	2.44115	1		0	0	0.01	1
Ral GTPase binding	13		2	0.233372	2.81642	1		0	0	0.01	1
ATP-dependent DNA helicase activity	24		2	0.233372	1.5261	1		0	0	0.01	1
nucleoside diphosphate kinase activity	18		2	0.233372	2.03452	1		0	0	0.01	1
cofactor binding	18		3	0.350058	3.04671	1		0	0	0.01	1
biotin carboxylase activity	5		3	0.350058	10.9524	1		0	0	0.01	1
kinase activity	84		3	0.350058	0.653152	1		0	0	0.01	1
tau protein binding	11		3	0.350058	4.98377	1		0	0	0.01	1
biotin binding	5		3	0.350058	10.9524	1		0	0	0.01	1
hydrolase activity, hydrolyzing O-glycosyl compounds	9		3	0.350058	6.09005	1		0	0	0.01	1
amino acid transmembrane transporter activity	41		3	0.350058	1.338	1		0	0	0.01	1
glucose:sodium symporter activity	6		3	0.350058	9.13	1		0	0	0.01	1
arylesterase activity	6		2	0.233372	6.09678	1		0	0	0.01	1
3-hydroxyacyl-CoA dehydrogenase activity	8		3	0.350058	6.85035	1		0	0	0.01	1
structural constituent of epidermis	14		3	0.350058	3.91658	1		0	0	0.01	1
phosphatidylinositol-3,4,5-trisphosphate binding	37		3	0.350058	1.48261	1		0	0	0.01	1
fatty acid binding	14		3	0.350058	3.91658	1		0	0	0.01	1
neurotransmitter:sodium symporter activity	16		2	0.233372	2.28867	1		0	0	0.01	1
pyruvate dehydrogenase activity	2		2	0.233372	18.2297	1		0	0	0.01	1
vinculin binding	10		3	0.350058	5.48165	1		0	0	0.01	1
nuclease activity	13		2	0.233372	2.81642	1		0	0	0.01	1
phosphatidylinositol-4,5-bisphosphate binding	62		3	0.350058	0.884878	1		0	0	0.01	1
RNA helicase activity	10		3	0.350058	5.48165	1		0	0	0.01	1
RNA stem-loop binding	13		3	0.350058	4.21763	1		0	0	0.01	1
platelet-derived growth factor binding	11		3	0.350058	4.98377	1		0	0	0.01	1
5S rRNA binding	11		3	0.350058	4.98377	1		0	0	0.01	1
hormone activity	96		3	0.350058	0.571517	1		0	0	0.01	1
metalloendopeptidase activity	115		3	0.350058	0.4771	1		0	0	0.01	1
acyl-CoA ligase activity	8		3	0.350058	6.85035	1		0	0	0.01	1
retinal dehydrogenase activity	7		2	0.233372	5.22705	1		0	0	0.01	1
butyrate-CoA ligase activity	8		2	0.233372	4.57449	1		0	0	0.01	1
Arp2/3 complex binding	9		2	0.233372	4.06677	1		0	0	0.01	1
alpha-catenin binding	11		2	0.233372	3.32803	1		0	0	0.01	1
steroid hormone binding	6		2	0.233372	6.09678	1		0	0	0.01	1
molybdopterin cofactor binding	6		2	0.233372	6.09678	1		0	0	0.01	1
retinoic acid binding	18		2	0.233372	2.03452	1		0	0	0.01	1
monooxygenase activity	37		2	0.233372	0.990047	1		0	0	0.01	1
ATPase activity, coupled to transmembrane movement of substances	41		2	0.233372	0.893481	1		0	0	0.01	1
ubiquitin protein ligase activity	202		2	0.233372	0.181385	1		0	0	0.01	1
DNA topoisomerase binding	5		2	0.233372	7.3137	1		0	0	0.01	1
Rho GTPase binding	25		2	0.233372	1.46508	1		0	0	0.01	1
SH3/SH2 adaptor activity	57		2	0.233372	0.642723	1		0	0	0.01	1
sodium ion binding	11		2	0.233372	3.32803	1		0	0	0.01	1
pyruvate dehydrogenase (NAD+) activity	2		2	0.233372	18.2297	1		0	0	0.01	1
exo-alpha-sialidase activity	6		2	0.233372	6.09678	1		0	0	0.01	1
aspartate-tRNA ligase activity	2		2	0.233372	18.2297	1		0	0	0.01	1
metalloaminopeptidase activity	20		5	0.583431	4.56425	1		0	0	0.01	1
organic anion transmembrane transporter activity	21		2	0.233372	1.74401	1		0	0	0.01	1
double-stranded telomeric DNA binding	7		2	0.233372	5.22705	1		0	0	0.01	1
syntaxin binding	69		2	0.233372	0.530961	1		0	0	0.01	1
FK506 binding	14		2	0.233372	2.61539	1		0	0	0.01	1
microtubule lateral binding	2		2	0.233372	18.2297	1		0	0	0.01	1
RNA polymerase II core promoter sequence-specific DNA binding	59		2	0.233372	0.620939	1		0	0	0.01	1
creatine kinase activity	5		2	0.233372	7.3137	1		0	0	0.01	1
microtubule motor activity	61		2	0.233372	0.600584	1		0	0	0.01	1
glycine binding	15		2	0.233372	2.44115	1		0	0	0.01	1
transcription regulatory region sequence-specific DNA binding	53		2	0.233372	0.691221	1		0	0	0.01	1
D-lactate dehydrogenase (cytochrome) activity	2		2	0.233372	18.2297	1		0	0	0.01	1
peptidyl-dipeptidase activity	2		2	0.233372	18.2297	1		0	0	0.01	1
NADPH binding	13		2	0.233372	2.81642	1		0	0	0.01	1
D5 dopamine receptor binding	3		2	0.233372	12.1733	1		0	0	0.01	1
organic cation transmembrane transporter activity	7		2	0.233372	5.22705	1		0	0	0.01	1
GTP-dependent protein binding	23		2	0.233372	1.59242	1		0	0	0.01	1
amino acid binding	17		2	0.233372	2.15412	1		0	0	0.01	1
metalloexopeptidase activity	12		2	0.233372	3.05093	1		0	0	0.01	1
translation activator activity	11		2	0.233372	3.32803	1		0	0	0.01	1
glucose binding	11		2	0.233372	3.32803	1		0	0	0.01	1
phospholipase binding	16		2	0.233372	2.28867	1		0	0	0.01	1
ribosomal small subunit binding	14		2	0.233372	2.61539	1		0	0	0.01	1
pyruvate transmembrane transporter activity	5		2	0.233372	7.3137	1		0	0	0.01	1
clathrin adaptor activity	6		2	0.233372	6.09678	1		0	0	0.01	1
receptor ligand activity	32		2	0.233372	1.14469	1		0	0	0.01	1
protein domain specific binding	243		28	3.26721	2.1012	0.677054		0	0	0.01	1
1-alkyl-2-acetylglycerophosphocholine esterase activity	5		2	0.233372	7.3137	1		0	0	0.01	1
clathrin light chain binding	7		2	0.233372	5.22705	1		0	0	0.01	1
dynein complex binding	23		2	0.233372	1.59242	1		0	0	0.01	1
metalloendopeptidase inhibitor activity	15		2	0.233372	2.44115	1		0	0	0.01	1
p53 binding	72		2	0.233372	0.508841	1		0	0	0.01	1
glycerol kinase activity	4		2	0.233372	9.13757	1		0	0	0.01	1
small GTPase binding	20		2	0.233372	1.83117	1		0	0	0.01	1
proteasome-activating ATPase activity	6		2	0.233372	6.09678	1		0	0	0.01	1
cell adhesion molecule binding	62		2	0.233372	0.590899	1		0	0	0.01	1
FMN binding	14		2	0.233372	2.61539	1		0	0	0.01	1
aminoacyl-tRNA editing activity	11		2	0.233372	3.32803	1		0	0	0.01	1
ubiquinol-cytochrome-c reductase activity	9		2	0.233372	4.06677	1		0	0	0.01	1
aspartic-type endopeptidase activity	32		2	0.233372	1.14469	1		0	0	0.01	1
methylcrotonoyl-CoA carboxylase activity	2		2	0.233372	18.2297	1		0	0	0.01	1
RAGE receptor binding	11		2	0.233372	3.32803	1		0	0	0.01	1
telomerase RNA binding	22		2	0.233372	1.66477	1		0	0	0.01	1
rRNA methyltransferase activity	2		1	0.116686	9.16018	1		0	0	0.01	1
histone-glutamine methyltransferase activity	2		1	0.116686	9.16018	1		0	0	0.01	1
fibrinogen binding	3		1	0.116686	6.11693	1		0	0	0.01	1
IgG binding	11		1	0.116686	1.67229	1		0	0	0.01	1
insulin-like growth factor receptor binding	16		2	0.233372	2.28867	1		0	0	0.01	1
RNA-dependent ATPase activity	5		2	0.233372	7.3137	1		0	0	0.01	1
WW domain binding	32		2	0.233372	1.14469	1		0	0	0.01	1
GTPase inhibitor activity	14		2	0.233372	2.61539	1		0	0	0.01	1
FFAT motif binding	2		2	0.233372	18.2297	1		0	0	0.01	1
nitric-oxide synthase binding	13		2	0.233372	2.81642	1		0	0	0.01	1
metallodipeptidase activity	3		2	0.233372	12.1733	1		0	0	0.01	1
gamma-tubulin binding	25		2	0.233372	1.46508	1		0	0	0.01	1
sodium:bicarbonate symporter activity	9		2	0.233372	4.06677	1		0	0	0.01	1
cysteine-type peptidase activity	32		2	0.233372	1.14469	1		0	0	0.01	1
(R)-2-hydroxyglutarate dehydrogenase activity	2		2	0.233372	18.2297	1		0	0	0.01	1
tripeptidyl-peptidase activity	3		2	0.233372	12.1733	1		0	0	0.01	1
hydrogen-exporting ATPase activity, phosphorylative mechanism	9		2	0.233372	4.06677	1		0	0	0.01	1
dipeptidyl-peptidase activity	11		2	0.233372	3.32803	1		0	0	0.01	1
acetate-CoA ligase activity	3		2	0.233372	12.1733	1		0	0	0.01	1
MHC class I protein binding	18		2	0.233372	2.03452	1		0	0	0.01	1
protein kinase C binding	47		2	0.233372	0.779443	1		0	0	0.01	1
protein transmembrane transporter activity	6		2	0.233372	6.09678	1		0	0	0.01	1
acyl-CoA oxidase activity	2		2	0.233372	18.2297	1		0	0	0.01	1
kinesin binding	40		2	0.233372	0.915812	1		0	0	0.01	1
apolipoprotein binding	16		2	0.233372	2.28867	1		0	0	0.01	1
palmitoyl-CoA hydrolase activity	11		2	0.233372	3.32803	1		0	0	0.01	1
mannose binding	17		2	0.233372	2.15412	1		0	0	0.01	1
chloride ion binding	9		2	0.233372	4.06677	1		0	0	0.01	1
fatty acid ligase activity	7		2	0.233372	5.22705	1		0	0	0.01	1
transition metal ion binding	19		2	0.233372	1.92749	1		0	0	0.01	1
Ras guanyl-nucleotide exchange factor activity	116		2	0.233372	0.315849	1		0	0	0.01	1
fatty-acyl-CoA synthase activity	7		2	0.233372	5.22705	1		0	0	0.01	1
glucocorticoid receptor binding	13		2	0.233372	2.81642	1		0	0	0.01	1
nucleoside-triphosphatase activity	10		2	0.233372	3.6605	1		0	0	0.01	1
misfolded protein binding	12		2	0.233372	3.05093	1		0	0	0.01	1
dodecenoyl-CoA delta-isomerase activity	3		2	0.233372	12.1733	1		0	0	0.01	1
translation initiation factor binding	21		2	0.233372	1.74401	1		0	0	0.01	1
DNA binding, bending	17		2	0.233372	2.15412	1		0	0	0.01	1
enoyl-CoA hydratase activity	8		2	0.233372	4.57449	1		0	0	0.01	1
receptor binding	373		31	3.61727	1.51551	1		0	0	0.01	1
corticotropin-releasing hormone receptor 1 binding	4		2	0.233372	9.13757	1		0	0	0.01	1
myristoyl-CoA hydrolase activity	8		2	0.233372	4.57449	1		0	0	0.01	1
dystroglycan binding	9		2	0.233372	4.06677	1		0	0	0.01	1
chondroitin sulfate binding	7		2	0.233372	5.22705	1		0	0	0.01	1
lipopolysaccharide binding	29		2	0.233372	1.26307	1		0	0	0.01	1
decanoate--CoA ligase activity	8		2	0.233372	4.57449	1		0	0	0.01	1
very long-chain fatty acid-CoA ligase activity	10		2	0.233372	3.6605	1		0	0	0.01	1
acyl-CoA hydrolase activity	15		2	0.233372	2.44115	1		0	0	0.01	1
phosphoglucomutase activity	4		2	0.233372	9.13757	1		0	0	0.01	1
miRNA binding	24		2	0.233372	1.5261	1		0	0	0.01	1
long-chain fatty acid-CoA ligase activity	13		2	0.233372	2.81642	1		0	0	0.01	1
6-phosphofructokinase activity	3		2	0.233372	12.1733	1		0	0	0.01	1
Rho guanyl-nucleotide exchange factor activity	71		2	0.233372	0.516007	1		0	0	0.01	1
ATPase activator activity	22		2	0.233372	1.66477	1		0	0	0.01	1
lyase activity	15		2	0.233372	2.44115	1		0	0	0.01	1
platelet-activating factor acetyltransferase activity	2		2	0.233372	18.2297	1		0	0	0.01	1
propionyl-CoA carboxylase activity	2		2	0.233372	18.2297	1		0	0	0.01	1
phosphoprotein phosphatase activity	38		2	0.233372	0.964	1		0	0	0.01	1
very-long-chain 3-hydroxyacyl-CoA dehydratase activity	4		1	0.116686	4.59151	1		0	0	0.01	1
beta-2-microglobulin binding	30		2	0.233372	1.22098	1		0	0	0.01	1
cardiolipin binding	9		2	0.233372	4.06677	1		0	0	0.01	1
G-protein coupled serotonin receptor binding	4		1	0.116686	4.59151	1		0	0	0.01	1
N-acetylglucosamine-6-sulfatase activity	3		1	0.116686	6.11693	1		0	0	0.01	1
macromolecular complex binding	11		2	0.233372	3.32803	1		0	0	0.01	1
U6 snRNA binding	10		2	0.233372	3.6605	1		0	0	0.01	1
urate transmembrane transporter activity	10		2	0.233372	3.6605	1		0	0	0.01	1
palmitoyl-CoA oxidase activity	3		2	0.233372	12.1733	1		0	0	0.01	1
DNA polymerase binding	16		2	0.233372	2.28867	1		0	0	0.01	1
prostaglandin-E synthase activity	3		2	0.233372	12.1733	1		0	0	0.01	1
D1 dopamine receptor binding	9		2	0.233372	4.06677	1		0	0	0.01	1
repressing transcription factor binding	34		2	0.233372	1.07738	1		0	0	0.01	1
3-hydroxyacyl-CoA dehydratase activity	5		1	0.116686	3.67504	1		0	0	0.01	1
NAD-dependent histone deacetylase activity (H3-K14 specific)	11		1	0.116686	1.67229	1		0	0	0.01	1
endopeptidase activator activity	6		2	0.233372	6.09678	1		0	0	0.01	1
proteasome binding	13		2	0.233372	2.81642	1		0	0	0.01	1
very-long-chain-acyl-CoA dehydrogenase activity	2		2	0.233372	18.2297	1		0	0	0.01	1
leukotriene-C(4) hydrolase	2		1	0.116686	9.16018	1		0	0	0.01	1
very-long-chain-(S)-2-hydroxy-acid oxidase activity	2		1	0.116686	9.16018	1		0	0	0.01	1
3-hydroxy-lignoceroyl-CoA dehydratase activity	4		1	0.116686	4.59151	1		0	0	0.01	1
sn-glycerol-3-phosphate:ubiquinone-8 oxidoreductase activity	1		1	0.116686	18.2297	1		0	0	0.01	1
glutathione-disulfide reductase activity	1		1	0.116686	18.2297	1		0	0	0.01	1
hypoglycin A gamma-glutamyl transpeptidase activity	5		1	0.116686	3.67504	1		0	0	0.01	1
dehydroascorbic acid transmembrane transporter activity	4		1	0.116686	4.59151	1		0	0	0.01	1
tryptophan-tRNA ligase activity	2		1	0.116686	9.16018	1		0	0	0.01	1
snRNA binding	7		1	0.116686	2.62653	1		0	0	0.01	1
histidine-tRNA ligase activity	2		1	0.116686	9.16018	1		0	0	0.01	1
metallocarboxypeptidase activity	26		2	0.233372	1.40875	1		0	0	0.01	1
ADP-dependent NAD(P)H-hydrate dehydratase activity	1		1	0.116686	18.2297	1		0	0	0.01	1
U1 snRNA binding	7		1	0.116686	2.62653	1		0	0	0.01	1
beta-2 adrenergic receptor binding	4		1	0.116686	4.59151	1		0	0	0.01	1
isoleucine-tRNA ligase activity	2		1	0.116686	9.16018	1		0	0	0.01	1
glucosamine-6-phosphate deaminase activity	2		1	0.116686	9.16018	1		0	0	0.01	1
phospholipid-hydroperoxide glutathione peroxidase activity	1		1	0.116686	18.2297	1		0	0	0.01	1
peptidyltransferase activity	2		1	0.116686	9.16018	1		0	0	0.01	1
3-hydroxy-arachidoyl-CoA dehydratase activity	4		1	0.116686	4.59151	1		0	0	0.01	1
D-glutamate cyclase activity	1		1	0.116686	18.2297	1		0	0	0.01	1
(S)-2-hydroxy-acid oxidase activity	2		1	0.116686	9.16018	1		0	0	0.01	1
L-allo-threonine aldolase activity	2		1	0.116686	9.16018	1		0	0	0.01	1
3-hydroxy-behenoyl-CoA dehydratase activity	4		1	0.116686	4.59151	1		0	0	0.01	1
1,4-alpha-glucan branching enzyme activity	1		1	0.116686	18.2297	1		0	0	0.01	1
nucleotide phosphatase activity, acting on free nucleotides	5		1	0.116686	3.67504	1		0	0	0.01	1
U4 snRNA binding	6		1	0.116686	3.06356	1		0	0	0.01	1
ATP-dependent 3'-5' DNA/RNA helicase activity	1		1	0.116686	18.2297	1		0	0	0.01	1
polysome binding	2		1	0.116686	9.16018	1		0	0	0.01	1
ephrin receptor activity	7		1	0.116686	2.62653	1		0	0	0.01	1
valine-tRNA ligase activity	3		1	0.116686	6.11693	1		0	0	0.01	1
JUN kinase binding	8		1	0.116686	2.29862	1		0	0	0.01	1
dihydropyrimidinase activity	2		1	0.116686	9.16018	1		0	0	0.01	1
cation binding	2		1	0.116686	9.16018	1		0	0	0.01	1
collagen V binding	2		1	0.116686	9.16018	1		0	0	0.01	1
carboxy-lyase activity	8		1	0.116686	2.29862	1		0	0	0.01	1
nucleotidyltransferase activity	15		1	0.116686	1.22665	1		0	0	0.01	1
iron-sulfur cluster binding	9		1	0.116686	2.0435	1		0	0	0.01	1
medium-chain-(S)-2-hydroxy-acid oxidase activity	2		1	0.116686	9.16018	1		0	0	0.01	1
glutathione synthase activity	1		1	0.116686	18.2297	1		0	0	0.01	1
UTP:glucose-1-phosphate uridylyltransferase activity	1		1	0.116686	18.2297	1		0	0	0.01	1
acetyl-CoA C-acetyltransferase activity	3		1	0.116686	6.11693	1		0	0	0.01	1
asparagine-tRNA ligase activity	2		1	0.116686	9.16018	1		0	0	0.01	1
glycine hydroxymethyltransferase activity	2		1	0.116686	9.16018	1		0	0	0.01	1
glycerol-3-phosphate dehydrogenase activity	2		1	0.116686	9.16018	1		0	0	0.01	1
long-chain-(S)-2-hydroxy-long-chain-acid oxidase activity	2		1	0.116686	9.16018	1		0	0	0.01	1
purine-rich negative regulatory element binding	2		1	0.116686	9.16018	1		0	0	0.01	1
folic acid binding	11		1	0.116686	1.67229	1		0	0	0.01	1
aspartate-tRNA(Asn) ligase activity	1		1	0.116686	18.2297	1		0	0	0.01	1
glutaminase activity	3		1	0.116686	6.11693	1		0	0	0.01	1
regulatory region RNA binding	2		1	0.116686	9.16018	1		0	0	0.01	1
pre-mRNA intronic binding	8		1	0.116686	2.29862	1		0	0	0.01	1
D2 dopamine receptor binding	3		1	0.116686	6.11693	1		0	0	0.01	1
succinate transmembrane transporter activity	3		1	0.116686	6.11693	1		0	0	0.01	1
single-stranded DNA-dependent ATP-dependent 3'-5' DNA helicase activity	1		1	0.116686	18.2297	1		0	0	0.01	1
disulfide oxidoreductase activity	6		1	0.116686	3.06356	1		0	0	0.01	1
calcidiol binding	1		1	0.116686	18.2297	1		0	0	0.01	1
telomerase activity	4		1	0.116686	4.59151	1		0	0	0.01	1
ATP-dependent 3'-5' RNA helicase activity	1		1	0.116686	18.2297	1		0	0	0.01	1
mRNA 5'-UTR binding	23		5	0.583431	3.96917	1		0	0	0.01	1
protein disulfide isomerase activity	20		5	0.583431	4.56425	1		0	0	0.01	1
metallopeptidase activity	62		5	0.583431	1.47284	1		0	0	0.01	1
calcium-dependent cysteine-type endopeptidase activity	21		5	0.583431	4.34701	1		0	0	0.01	1
tRNA binding	54		5	0.583431	1.691	1		0	0	0.01	1
cobalamin binding	10		2	0.233372	3.6605	1		0	0	0.01	1
growth factor activity	161		5	0.583431	0.567236	1		0	0	0.01	1
sodium channel regulator activity	31		5	0.583431	2.9452	1		0	0	0.01	1
S-formylglutathione hydrolase activity	1		1	0.116686	18.2297	1		0	0	0.01	1
lipoamide binding	1		1	0.116686	18.2297	1		0	0	0.01	1
oxidoreductase activity, oxidizing metal ions with flavin as acceptor	1		1	0.116686	18.2297	1		0	0	0.01	1
ATP-dependent protein binding	8		1	0.116686	2.29862	1		0	0	0.01	1
non-membrane spanning protein tyrosine phosphatase activity	8		1	0.116686	2.29862	1		0	0	0.01	1
glycine-tRNA ligase activity	2		1	0.116686	9.16018	1		0	0	0.01	1
RISC complex binding	1		1	0.116686	18.2297	1		0	0	0.01	1
galactokinase activity	2		1	0.116686	9.16018	1		0	0	0.01	1
5'-deoxyribose-5-phosphate lyase activity	5		1	0.116686	3.67504	1		0	0	0.01	1
intermediate filament binding	9		1	0.116686	2.0435	1		0	0	0.01	1
alkylglycerophosphoethanolamine phosphodiesterase activity	3		1	0.116686	6.11693	1		0	0	0.01	1
ribosomal S6-glutamic acid ligase activity	1		1	0.116686	18.2297	1		0	0	0.01	1
UDP-glucose 6-dehydrogenase activity	1		1	0.116686	18.2297	1		0	0	0.01	1
integrin binding involved in cell-matrix adhesion	2		1	0.116686	9.16018	1		0	0	0.01	1
dihydrolipoyl dehydrogenase activity	1		1	0.116686	18.2297	1		0	0	0.01	1
protein-glutamine gamma-glutamyltransferase activity	9		1	0.116686	2.0435	1		0	0	0.01	1
acireductone synthase activity	1		1	0.116686	18.2297	1		0	0	0.01	1
molecular adaptor activity	4		1	0.116686	4.59151	1		0	0	0.01	1
Rho GDP-dissociation inhibitor activity	3		1	0.116686	6.11693	1		0	0	0.01	1
pyridoxal binding	1		1	0.116686	18.2297	1		0	0	0.01	1
G-protein beta-subunit binding	9		1	0.116686	2.0435	1		0	0	0.01	1
alpha-1,4-glucosidase activity	4		1	0.116686	4.59151	1		0	0	0.01	1
UDP-N-acetylglucosamine 4-epimerase activity	1		1	0.116686	18.2297	1		0	0	0.01	1
Rab GDP-dissociation inhibitor activity	2		1	0.116686	9.16018	1		0	0	0.01	1
maltose alpha-glucosidase activity	3		1	0.116686	6.11693	1		0	0	0.01	1
protein-L-isoaspartate (D-aspartate) O-methyltransferase activity	3		1	0.116686	6.11693	1		0	0	0.01	1
phosphoenolpyruvate carboxykinase (GTP) activity	2		1	0.116686	9.16018	1		0	0	0.01	1
ethanolamine-phosphate cytidylyltransferase activity	1		1	0.116686	18.2297	1		0	0	0.01	1
pyruvate dehydrogenase (acetyl-transferring) kinase activity	4		1	0.116686	4.59151	1		0	0	0.01	1
transaminase activity	3		1	0.116686	6.11693	1		0	0	0.01	1
deubiquitinase activator activity	2		1	0.116686	9.16018	1		0	0	0.01	1
scavenger receptor binding	3		1	0.116686	6.11693	1		0	0	0.01	1
glycine dehydrogenase (decarboxylating) activity	1		1	0.116686	18.2297	1		0	0	0.01	1
glucan 1,3-alpha-glucosidase activity	1		1	0.116686	18.2297	1		0	0	0.01	1
[acyl-carrier-protein] S-malonyltransferase activity	2		1	0.116686	9.16018	1		0	0	0.01	1
fructose-6-phosphate binding	3		1	0.116686	6.11693	1		0	0	0.01	1
fructosamine-3-kinase activity	1		1	0.116686	18.2297	1		0	0	0.01	1
N,N-dimethylaniline monooxygenase activity	6		1	0.116686	3.06356	1		0	0	0.01	1
glutaryl-CoA dehydrogenase activity	1		1	0.116686	18.2297	1		0	0	0.01	1
aminomethyltransferase activity	2		1	0.116686	9.16018	1		0	0	0.01	1
myosin II binding	4		1	0.116686	4.59151	1		0	0	0.01	1
glutamate formimidoyltransferase activity	1		1	0.116686	18.2297	1		0	0	0.01	1
fumarate hydratase activity	1		1	0.116686	18.2297	1		0	0	0.01	1
alpha-L-fucosidase activity	2		1	0.116686	9.16018	1		0	0	0.01	1
zinc ion binding	828		33	3.85064	0.726756	1		0	0	0.01	1
UDP-glucose 4-epimerase activity	1		1	0.116686	18.2297	1		0	0	0.01	1
IgE binding	5		1	0.116686	3.67504	1		0	0	0.01	1
poly-purine tract binding	1		1	0.116686	18.2297	1		0	0	0.01	1
thiosulfate-thiol sulfurtransferase activity	1		1	0.116686	18.2297	1		0	0	0.01	1
dATP binding	3		1	0.116686	6.11693	1		0	0	0.01	1
8-oxo-dGDP phosphatase activity	2		1	0.116686	9.16018	1		0	0	0.01	1
structural molecule activity	231		33	3.85064	2.60492	0.00172707		0	0	0.01	1
NAD(P)+ transhydrogenase (AB-specific) activity	1		1	0.116686	18.2297	1		0	0	0.01	1
gamma-aminobutyric acid:sodium symporter activity	4		1	0.116686	4.59151	1		0	0	0.01	1
ornithine-oxo-acid transaminase activity	1		1	0.116686	18.2297	1		0	0	0.01	1
Fc-gamma receptor I complex binding	2		1	0.116686	9.16018	1		0	0	0.01	1
kinase inhibitor activity	5		1	0.116686	3.67504	1		0	0	0.01	1
alpha-ketoacid dehydrogenase activity	2		1	0.116686	9.16018	1		0	0	0.01	1
ADP-sugar diphosphatase activity	2		1	0.116686	9.16018	1		0	0	0.01	1
double-stranded methylated DNA binding	5		1	0.116686	3.67504	1		0	0	0.01	1
pyrimidine ribonucleotide binding	1		1	0.116686	18.2297	1		0	0	0.01	1
1,4-alpha-glucan branching enzyme activity (using a glucosylated glycogenin as primer for glycogen synthesis)	1		1	0.116686	18.2297	1		0	0	0.01	1
guanine deaminase activity	1		1	0.116686	18.2297	1		0	0	0.01	1
3-methyl-2-oxobutanoate dehydrogenase (2-methylpropanoyl-transferring) activity	2		1	0.116686	9.16018	1		0	0	0.01	1
oxoglutarate dehydrogenase (NAD+) activity	1		1	0.116686	18.2297	1		0	0	0.01	1
glycerol-3-phosphate dehydrogenase [NAD+] activity	2		1	0.116686	9.16018	1		0	0	0.01	1
GMP reductase activity	2		1	0.116686	9.16018	1		0	0	0.01	1
formimidoyltransferase activity	1		1	0.116686	18.2297	1		0	0	0.01	1
low-affinity glucose:sodium symporter activity	2		1	0.116686	9.16018	1		0	0	0.01	1
procollagen-proline 4-dioxygenase activity	4		1	0.116686	4.59151	1		0	0	0.01	1
CoA carboxylase activity	1		1	0.116686	18.2297	1		0	0	0.01	1
phytanate-CoA ligase activity	1		1	0.116686	18.2297	1		0	0	0.01	1
dihydrolipoyllysine-residue acetyltransferase activity	1		1	0.116686	18.2297	1		0	0	0.01	1
sarcosine dehydrogenase activity	1		1	0.116686	18.2297	1		0	0	0.01	1
sodium-dependent L-ascorbate transmembrane transporter activity	2		1	0.116686	9.16018	1		0	0	0.01	1
semaphorin receptor activity	11		1	0.116686	1.67229	1		0	0	0.01	1
tubulin deacetylase activity	2		1	0.116686	9.16018	1		0	0	0.01	1
trimethyllysine dioxygenase activity	1		1	0.116686	18.2297	1		0	0	0.01	1
formimidoyltetrahydrofolate cyclodeaminase activity	1		1	0.116686	18.2297	1		0	0	0.01	1
ferric iron binding	10		1	0.116686	1.83936	1		0	0	0.01	1
pristanate-CoA ligase activity	1		1	0.116686	18.2297	1		0	0	0.01	1
nucleobase transmembrane transporter activity	2		1	0.116686	9.16018	1		0	0	0.01	1
tRNA guanylyltransferase activity	2		1	0.116686	9.16018	1		0	0	0.01	1
5-oxoprolinase (ATP-hydrolyzing) activity	1		1	0.116686	18.2297	1		0	0	0.01	1
WD40-repeat domain binding	4		1	0.116686	4.59151	1		0	0	0.01	1
sodium:dicarboxylate symporter activity	2		1	0.116686	9.16018	1		0	0	0.01	1
acetylcholine transmembrane transporter activity	3		1	0.116686	6.11693	1		0	0	0.01	1
purine ribonucleoside triphosphate binding	1		1	0.116686	18.2297	1		0	0	0.01	1
high-affinity sodium:dicarboxylate symporter activity	1		1	0.116686	18.2297	1		0	0	0.01	1
poly-pyrimidine tract binding	3		1	0.116686	6.11693	1		0	0	0.01	1
dopamine transmembrane transporter activity	4		1	0.116686	4.59151	1		0	0	0.01	1
acyl-L-homoserine-lactone lactonohydrolase activity	3		1	0.116686	6.11693	1		0	0	0.01	1
nicotinate phosphoribosyltransferase activity	1		1	0.116686	18.2297	1		0	0	0.01	1
phosphoribosylaminoimidazolecarboxamide formyltransferase activity	1		1	0.116686	18.2297	1		0	0	0.01	1
NEDD8 transferase activity	5		1	0.116686	3.67504	1		0	0	0.01	1
N-acylglucosamine 2-epimerase activity	1		1	0.116686	18.2297	1		0	0	0.01	1
ribokinase activity	1		1	0.116686	18.2297	1		0	0	0.01	1
snRNA stem-loop binding	3		1	0.116686	6.11693	1		0	0	0.01	1
carbohydrate kinase activity	2		1	0.116686	9.16018	1		0	0	0.01	1
Rap guanyl-nucleotide exchange factor activity	5		1	0.116686	3.67504	1		0	0	0.01	1
pyruvate carboxylase activity	1		1	0.116686	18.2297	1		0	0	0.01	1
L-ascorbic acid transmembrane transporter activity	2		1	0.116686	9.16018	1		0	0	0.01	1
3-oxoacid CoA-transferase activity	2		1	0.116686	9.16018	1		0	0	0.01	1
myosin light chain kinase activity	4		1	0.116686	4.59151	1		0	0	0.01	1
fatty acid transmembrane transporter activity	6		1	0.116686	3.06356	1		0	0	0.01	1
nitrilase activity	1		1	0.116686	18.2297	1		0	0	0.01	1
ATP-dependent NAD(P)H-hydrate dehydratase activity	1		1	0.116686	18.2297	1		0	0	0.01	1
NADPHX epimerase activity	1		1	0.116686	18.2297	1		0	0	0.01	1
NADHX epimerase activity	1		1	0.116686	18.2297	1		0	0	0.01	1
protein tag	6		1	0.116686	3.06356	1		0	0	0.01	1
phosphoglycerate mutase activity	3		1	0.116686	6.11693	1		0	0	0.01	1
2,3-bisphosphoglycerate-dependent phosphoglycerate mutase activity	4		1	0.116686	4.59151	1		0	0	0.01	1
proline dipeptidase activity	1		1	0.116686	18.2297	1		0	0	0.01	1
phenylalanine 4-monooxygenase activity	3		1	0.116686	6.11693	1		0	0	0.01	1
bisphosphoglycerate mutase activity	4		1	0.116686	4.59151	1		0	0	0.01	1
sodium:potassium:chloride symporter activity	2		1	0.116686	9.16018	1		0	0	0.01	1
norepinephrine transmembrane transporter activity	3		1	0.116686	6.11693	1		0	0	0.01	1
L-ascorbate:sodium symporter activity	2		1	0.116686	9.16018	1		0	0	0.01	1
secondary active organic cation transmembrane transporter activity	3		1	0.116686	6.11693	1		0	0	0.01	1
RNA polymerase II transcription corepressor activity	28		1	0.116686	0.657335	1		0	0	0.01	1
cysteine-type endopeptidase activator activity involved in apoptotic process	16		1	0.116686	1.15003	1		0	0	0.01	1
androsterone dehydrogenase (B-specific) activity	1		1	0.116686	18.2297	1		0	0	0.01	1
aliphatic-amine oxidase activity	2		1	0.116686	9.16018	1		0	0	0.01	1
geranial:oxygen oxidoreductase activity	1		1	0.116686	18.2297	1		0	0	0.01	1
tryptamine:oxygen oxidoreductase (deaminating) activity	2		1	0.116686	9.16018	1		0	0	0.01	1
enhancer sequence-specific DNA binding	23		1	0.116686	0.800172	1		0	0	0.01	1
cysteine-type endopeptidase inhibitor activity involved in apoptotic process	26		1	0.116686	0.70788	1		0	0	0.01	1
translation regulator activity	7		1	0.116686	2.62653	1		0	0	0.01	1
galactoside binding	4		1	0.116686	4.59151	1		0	0	0.01	1
class III/IV DNA-(apurinic or apyrimidinic site) lyase activity	10		1	0.116686	1.83936	1		0	0	0.01	1
protein kinase A binding	26		1	0.116686	0.70788	1		0	0	0.01	1
protein complex scaffold activity	40		1	0.116686	0.460184	1		0	0	0.01	1
indanol dehydrogenase activity	3		1	0.116686	6.11693	1		0	0	0.01	1
exonuclease activity	14		1	0.116686	1.3142	1		0	0	0.01	1
17-alpha,20-alpha-dihydroxypregn-4-en-3-one dehydrogenase activity	2		1	0.116686	9.16018	1		0	0	0.01	1
bis(5'-nucleosyl)-tetraphosphatase (asymmetrical) activity	2		1	0.116686	9.16018	1		0	0	0.01	1
linear malto-oligosaccharide phosphorylase activity	3		1	0.116686	6.11693	1		0	0	0.01	1
adenylosuccinate synthase activity	2		1	0.116686	9.16018	1		0	0	0.01	1
annealing helicase activity	8		1	0.116686	2.29862	1		0	0	0.01	1
SHG alpha-glucan phosphorylase activity	3		1	0.116686	6.11693	1		0	0	0.01	1
phosphomevalonate kinase activity	1		1	0.116686	18.2297	1		0	0	0.01	1
phosphopentomutase activity	1		1	0.116686	18.2297	1		0	0	0.01	1
glycogen phosphorylase activity	3		1	0.116686	6.11693	1		0	0	0.01	1
quaternary ammonium group transmembrane transporter activity	5		1	0.116686	3.67504	1		0	0	0.01	1
phosphatidylglycerol binding	4		1	0.116686	4.59151	1		0	0	0.01	1
phenethylamine:oxygen oxidoreductase (deaminating) activity	2		1	0.116686	9.16018	1		0	0	0.01	1
signal sequence binding	2		1	0.116686	9.16018	1		0	0	0.01	1
histamine oxidase activity	1		1	0.116686	18.2297	1		0	0	0.01	1
double-stranded DNA-dependent ATPase activity	1		1	0.116686	18.2297	1		0	0	0.01	1
phosphatidylethanolamine binding	9		1	0.116686	2.0435	1		0	0	0.01	1
aminoacetone:oxygen oxidoreductase(deaminating) activity	2		1	0.116686	9.16018	1		0	0	0.01	1
diamine oxidase activity	1		1	0.116686	18.2297	1		0	0	0.01	1
lysophosphatidic acid binding	5		1	0.116686	3.67504	1		0	0	0.01	1
amylase activity	1		1	0.116686	18.2297	1		0	0	0.01	1
molybdenum ion binding	4		1	0.116686	4.59151	1		0	0	0.01	1
arachidonate 15-lipoxygenase activity	3		1	0.116686	6.11693	1		0	0	0.01	1
methionine adenosyltransferase activity	2		1	0.116686	9.16018	1		0	0	0.01	1
steroid hormone receptor binding	2		1	0.116686	9.16018	1		0	0	0.01	1
phosphoglycerate dehydrogenase activity	1		1	0.116686	18.2297	1		0	0	0.01	1
glucan 1,4-alpha-glucosidase activity	2		1	0.116686	9.16018	1		0	0	0.01	1
syntaxin-3 binding	3		1	0.116686	6.11693	1		0	0	0.01	1
sequence-specific double-stranded DNA binding	3		1	0.116686	6.11693	1		0	0	0.01	1
hydroxymethylglutaryl-CoA synthase activity	2		1	0.116686	9.16018	1		0	0	0.01	1
succinate-CoA ligase (ADP-forming) activity	2		1	0.116686	9.16018	1		0	0	0.01	1
RNA polymerase II C-terminal domain binding	1		1	0.116686	18.2297	1		0	0	0.01	1
eoxin A4 synthase activity	1		1	0.116686	18.2297	1		0	0	0.01	1
TFIIH-class transcription factor binding	1		1	0.116686	18.2297	1		0	0	0.01	1
succinate-semialdehyde dehydrogenase [NAD(P)+] activity	1		1	0.116686	18.2297	1		0	0	0.01	1
dimethylglycine dehydrogenase activity	1		1	0.116686	18.2297	1		0	0	0.01	1
oxidoreductase activity, acting on single donors with incorporation of molecular oxygen	2		1	0.116686	9.16018	1		0	0	0.01	1
isocitrate dehydrogenase (NAD+) activity	3		1	0.116686	6.11693	1		0	0	0.01	1
ATPase activity, coupled	12		1	0.116686	1.53305	1		0	0	0.01	1
4-hydroxyphenylpyruvate dioxygenase activity	1		1	0.116686	18.2297	1		0	0	0.01	1
oxidoreductase activity, acting on the CH-NH group of donors	1		1	0.116686	18.2297	1		0	0	0.01	1
peptidoglycan binding	12		1	0.116686	1.53305	1		0	0	0.01	1
sarcosine oxidase activity	1		1	0.116686	18.2297	1		0	0	0.01	1
hypoxanthine phosphoribosyltransferase activity	1		1	0.116686	18.2297	1		0	0	0.01	1
soluble NSF attachment protein activity	3		1	0.116686	6.11693	1		0	0	0.01	1
hepoxilin-epoxide hydrolase activity	2		1	0.116686	9.16018	1		0	0	0.01	1
lipoprotein transporter activity	4		1	0.116686	4.59151	1		0	0	0.01	1
O-phospho-L-serine:2-oxoglutarate aminotransferase activity	1		1	0.116686	18.2297	1		0	0	0.01	1
ferrochelatase activity	1		1	0.116686	18.2297	1		0	0	0.01	1
guanine phosphoribosyltransferase activity	1		1	0.116686	18.2297	1		0	0	0.01	1
RS domain binding	5		1	0.116686	3.67504	1		0	0	0.01	1
sialate O-acetylesterase activity	1		1	0.116686	18.2297	1		0	0	0.01	1
beta-N-acetylhexosaminidase activity	3		1	0.116686	6.11693	1		0	0	0.01	1
ribonuclease A activity	4		1	0.116686	4.59151	1		0	0	0.01	1
ribonuclease inhibitor activity	1		1	0.116686	18.2297	1		0	0	0.01	1
IMP cyclohydrolase activity	1		1	0.116686	18.2297	1		0	0	0.01	1
phosphoribosylaminoimidazole carboxylase activity	1		1	0.116686	18.2297	1		0	0	0.01	1
citrate transmembrane transporter activity	4		1	0.116686	4.59151	1		0	0	0.01	1
13-prostaglandin reductase activity	3		1	0.116686	6.11693	1		0	0	0.01	1
15-oxoprostaglandin 13-oxidase activity	3		1	0.116686	6.11693	1		0	0	0.01	1
2-alkenal reductase [NAD(P)] activity	1		1	0.116686	18.2297	1		0	0	0.01	1
S-methyl-5-thioribose-1-phosphate isomerase activity	1		1	0.116686	18.2297	1		0	0	0.01	1
myosin phosphatase activity	4		1	0.116686	4.59151	1		0	0	0.01	1
methylmalonyl-CoA mutase activity	1		1	0.116686	18.2297	1		0	0	0.01	1
solute:sodium symporter activity	1		1	0.116686	18.2297	1		0	0	0.01	1
glucosidase activity	1		1	0.116686	18.2297	1		0	0	0.01	1
succinate dehydrogenase (ubiquinone) activity	3		1	0.116686	6.11693	1		0	0	0.01	1
mannosyl-oligosaccharide glucosidase activity	1		1	0.116686	18.2297	1		0	0	0.01	1
organic acid:sodium symporter activity	1		1	0.116686	18.2297	1		0	0	0.01	1
nicotinate-nucleotide diphosphorylase (carboxylating) activity	3		1	0.116686	6.11693	1		0	0	0.01	1
succinate-semialdehyde dehydrogenase (NAD+) activity	1		1	0.116686	18.2297	1		0	0	0.01	1
poly(C) RNA binding	1		1	0.116686	18.2297	1		0	0	0.01	1
supercoiled DNA binding	5		1	0.116686	3.67504	1		0	0	0.01	1
aryl sulfotransferase activity	12		1	0.116686	1.53305	1		0	0	0.01	1
non-sequence-specific DNA binding, bending	2		1	0.116686	9.16018	1		0	0	0.01	1
N6-methyladenosine-containing RNA binding	7		1	0.116686	2.62653	1		0	0	0.01	1
hydroxymethylglutaryl-CoA lyase activity	2		1	0.116686	9.16018	1		0	0	0.01	1
selenocysteine insertion sequence binding	4		1	0.116686	4.59151	1		0	0	0.01	1
minus-end directed microfilament motor activity	1		1	0.116686	18.2297	1		0	0	0.01	1
phosphoribosylaminoimidazolesuccinocarboxamide synthase activity	1		1	0.116686	18.2297	1		0	0	0.01	1
NADH dehydrogenase activity	5		1	0.116686	3.67504	1		0	0	0.01	1
structural constituent of nuclear pore	22		1	0.116686	0.836527	1		0	0	0.01	1
pyridoxal kinase activity	1		1	0.116686	18.2297	1		0	0	0.01	1
aryldialkylphosphatase activity	2		1	0.116686	9.16018	1		0	0	0.01	1
U1 snRNP binding	4		1	0.116686	4.59151	1		0	0	0.01	1
N-acetylglucosamine kinase activity	1		1	0.116686	18.2297	1		0	0	0.01	1
bile acid binding	8		1	0.116686	2.29862	1		0	0	0.01	1
ketosteroid monooxygenase activity	3		1	0.116686	6.11693	1		0	0	0.01	1
protein phosphatase 1 binding	19		1	0.116686	0.968541	1		0	0	0.01	1
oxidoreductase activity, acting on NAD(P)H, quinone or similar compound as acceptor	8		1	0.116686	2.29862	1		0	0	0.01	1
(R)-3-amino-2-methylpropionate-pyruvate transaminase activity	1		1	0.116686	18.2297	1		0	0	0.01	1
endoribonuclease activity	18		1	0.116686	1.02232	1		0	0	0.01	1
alanine-glyoxylate transaminase activity	4		1	0.116686	4.59151	1		0	0	0.01	1
structural molecule activity conferring elasticity	12		1	0.116686	1.53305	1		0	0	0.01	1
class I DNA-(apurinic or apyrimidinic site) lyase activity	10		1	0.116686	1.83936	1		0	0	0.01	1
long-chain-alcohol oxidase activity	1		1	0.116686	18.2297	1		0	0	0.01	1
phenanthrene 9,10-monooxygenase activity	3		1	0.116686	6.11693	1		0	0	0.01	1
medium-chain-aldehyde dehydrogenase activity	1		1	0.116686	18.2297	1		0	0	0.01	1
GTPase activating protein binding	14		1	0.116686	1.3142	1		0	0	0.01	1
aldehyde dehydrogenase [NAD(P)+] activity	6		1	0.116686	3.06356	1		0	0	0.01	1
L-alanine:2-oxoglutarate aminotransferase activity	2		1	0.116686	9.16018	1		0	0	0.01	1
lamin binding	16		1	0.116686	1.15003	1		0	0	0.01	1
cytokine activity	171		1	0.116686	0.107666	1		0	0	0.01	1
adenylate kinase activity	8		1	0.116686	2.29862	1		0	0	0.01	1
inositol monophosphate 4-phosphatase activity	4		1	0.116686	4.59151	1		0	0	0.01	1
thyroid hormone binding	7		1	0.116686	2.62653	1		0	0	0.01	1
formyltetrahydrofolate dehydrogenase activity	2		1	0.116686	9.16018	1		0	0	0.01	1
interleukin-1, Type I receptor binding	2		1	0.116686	9.16018	1		0	0	0.01	1
inositol monophosphate 3-phosphatase activity	4		1	0.116686	4.59151	1		0	0	0.01	1
collagen binding involved in cell-matrix adhesion	5		1	0.116686	3.67504	1		0	0	0.01	1
telomeric repeat-containing RNA binding	2		1	0.116686	9.16018	1		0	0	0.01	1
siRNA binding	9		1	0.116686	2.0435	1		0	0	0.01	1
androgen binding	5		1	0.116686	3.67504	1		0	0	0.01	1
ADP-ribose diphosphatase activity	4		1	0.116686	4.59151	1		0	0	0.01	1
sialic acid binding	9		1	0.116686	2.0435	1		0	0	0.01	1
inositol oxygenase activity	1		1	0.116686	18.2297	1		0	0	0.01	1
extracellular matrix binding	23		1	0.116686	0.800172	1		0	0	0.01	1
benzaldehyde dehydrogenase (NAD+) activity	2		1	0.116686	9.16018	1		0	0	0.01	1
hydroxymethyl-, formyl- and related transferase activity	2		1	0.116686	9.16018	1		0	0	0.01	1
long-chain-aldehyde dehydrogenase activity	1		1	0.116686	18.2297	1		0	0	0.01	1
electron transfer activity	73		17	1.98366	4.24718	0.00124661		1	5	10.8008	1
Rab GTPase binding	138		6	0.700117	0.793858	1		1	5	5.71384	1
calcium-dependent phospholipid binding	47		7	0.816803	2.71836	1		1	5	16.7745	1
cytoskeletal protein binding	52		7	0.816803	2.45703	1		1	5	15.1618	1
store-operated calcium channel activity	10		1	0.116686	1.83936	1		1	5	78.778	1
gamma-catenin binding	11		1	0.116686	1.67229	1		1	5	71.6229	1
calmodulin binding	194		17	1.98366	1.5983	1		1	5	4.06457	1
syntaxin-1 binding	19		1	0.116686	0.968541	1		1	5	41.4817	1
GDP binding	59		5	0.583431	1.54771	1		1	5	13.3633	1
RNA polymerase II proximal promoter sequence-specific DNA binding	340		5	0.583431	0.268612	1		1	5	2.31925	1
GTP binding	372		43	5.0175	2.10763	0.0124167		2	10	4.21851	1
spectrin binding	26		4	0.466744	2.8105	1		1	5	30.3179	1
peptidase activity	81		4	0.466744	0.90237	1		1	5	9.7342	1
NADH dehydrogenase (ubiquinone) activity	45		10	1.16686	4.05419	0.52823		1	5	17.5198	1
SNARE binding	46		2	0.233372	0.796384	1		1	5	17.1391	1
protein disulfide oxidoreductase activity	22		3	0.350058	2.49302	1		1	5	35.8277	1
phospholipase inhibitor activity	8		0	0	0.01	1		1	5	98.4479	1
protein kinase binding	415		26	3.03384	1.14251	1		1	5	1.90012	1
serine-type endopeptidase activity	246		24	2.80047	1.77917	1		1	5	3.20543	1
structural constituent of ribosome	161		23	2.68378	2.60521	0.0953529		1	5	4.89763	1
actin filament binding	152		27	3.15053	3.23915	0.000223991		1	5	5.1876	1
protein heterodimerization activity	474		31	3.61727	1.1926	1		1	5	1.66361	1
trans-1,2-dihydrobenzene-1,2-diol dehydrogenase activity	4		1	0.116686	4.59151	1		0	0	0.01	1
structural constituent of cytoskeleton	107		26	3.03384	4.43093	3.48887e-07		1	5	7.3691	1
DNA binding	1485		29	3.3839	0.356121	1		1	5	0.531018	1
glutathione hydrolase activity	8		1	0.116686	2.29862	1		1	5	98.4479	1
chemoattractant activity	30		2	0.233372	1.22098	1		1	5	26.2768	1
cytochrome-c oxidase activity	24		0	0	0.01	1		1	5	32.8433	1
SNAP receptor activity	38		1	0.116686	0.484398	1		1	5	20.7463	1
microtubule minus-end binding	5		0	0	0.01	1		1	5	157.399	1
myosin V binding	17		1	0.116686	1.08242	1		1	5	46.3591	1
calcium channel regulator activity	24		2	0.233372	1.5261	1		1	5	32.8433	1
toxic substance binding	10		1	0.116686	1.83936	1		1	5	78.778	1
cholesterol binding	44		1	0.116686	0.418359	1		0	0	0.01	1
protein serine/threonine/tyrosine kinase activity	29		1	0.116686	0.634677	1		0	0	0.01	1
protein kinase regulator activity	9		1	0.116686	2.0435	1		0	0	0.01	1
leucine zipper domain binding	11		1	0.116686	1.67229	1		0	0	0.01	1
phospholipase C activity	11		1	0.116686	1.67229	1		0	0	0.01	1
anion transmembrane transporter activity	4		1	0.116686	4.59151	1		0	0	0.01	1
cAMP-dependent protein kinase inhibitor activity	9		1	0.116686	2.0435	1		0	0	0.01	1
antiporter activity	17		1	0.116686	1.08242	1		0	0	0.01	1
RNA polymerase II transcription factor activity, sequence-specific DNA binding	174		1	0.116686	0.10581	1		0	0	0.01	1
oxidoreductase activity, acting on the aldehyde or oxo group of donors	2		1	0.116686	9.16018	1		0	0	0.01	1
lipase binding	6		1	0.116686	3.06356	1		0	0	0.01	1
angiostatin binding	4		1	0.116686	4.59151	1		0	0	0.01	1
alpha-N-acetylglucosaminidase activity	1		1	0.116686	18.2297	1		0	0	0.01	1
ribonuclease activity	17		1	0.116686	1.08242	1		0	0	0.01	1
phosphatidylinositol-3-phosphate binding	34		1	0.116686	0.541369	1		0	0	0.01	1
BAT3 complex binding	4		1	0.116686	4.59151	1		0	0	0.01	1
cAMP-dependent protein kinase regulator activity	7		1	0.116686	2.62653	1		0	0	0.01	1
electron-transferring-flavoprotein dehydrogenase activity	2		1	0.116686	9.16018	1		0	0	0.01	1
transcription coactivator binding	18		1	0.116686	1.02232	1		0	0	0.01	1
heptaldehyde:oxygen oxidoreductase activity	1		1	0.116686	18.2297	1		0	0	0.01	1
NAD(P)H oxidase activity	6		1	0.116686	3.06356	1		0	0	0.01	1
methylputrescine oxidase activity	1		1	0.116686	18.2297	1		0	0	0.01	1
oxidoreductase activity, acting on NAD(P)H	6		1	0.116686	3.06356	1		0	0	0.01	1
TFIID-class transcription factor binding	8		1	0.116686	2.29862	1		0	0	0.01	1
propane-1,3-diamine oxidase activity	1		1	0.116686	18.2297	1		0	0	0.01	1
core promoter sequence-specific DNA binding	45		1	0.116686	0.409064	1		0	0	0.01	1
methyltransferase activity	47		1	0.116686	0.391661	1		0	0	0.01	1
type 2 angiotensin receptor binding	1		1	0.116686	18.2297	1		0	0	0.01	1
superoxide-generating NADPH oxidase activator activity	11		1	0.116686	1.67229	1		0	0	0.01	1
R-SMAD binding	23		1	0.116686	0.800172	1		0	0	0.01	1
protein kinase B binding	12		1	0.116686	1.53305	1		0	0	0.01	1
RNA polymerase II transcription coactivator activity	42		1	0.116686	0.438276	1		0	0	0.01	1
S-(hydroxymethyl)glutathione dehydrogenase activity	1		1	0.116686	18.2297	1		0	0	0.01	1
estrogen receptor binding	41		1	0.116686	0.448963	1		0	0	0.01	1
ribose phosphate diphosphokinase activity	5		1	0.116686	3.67504	1		0	0	0.01	1
L-amino acid transmembrane transporter activity	11		1	0.116686	1.67229	1		0	0	0.01	1
protein channel activity	6		1	0.116686	3.06356	1		0	0	0.01	1
carnitine:acyl carnitine antiporter activity	1		1	0.116686	18.2297	1		0	0	0.01	1
protein kinase A regulatory subunit binding	19		1	0.116686	0.968541	1		0	0	0.01	1
ubiquitin conjugating enzyme binding	34		1	0.116686	0.541369	1		0	0	0.01	1
kynurenine 3-monooxygenase activity	1		1	0.116686	18.2297	1		0	0	0.01	1
leptin receptor binding	3		1	0.116686	6.11693	1		0	0	0.01	1
methionine adenosyltransferase regulator activity	1		1	0.116686	18.2297	1		0	0	0.01	1
carnitine transmembrane transporter activity	4		1	0.116686	4.59151	1		0	0	0.01	1
K48-linked polyubiquitin modification-dependent protein binding	6		1	0.116686	3.06356	1		0	0	0.01	1
RNA strand-exchange activity	2		1	0.116686	9.16018	1		0	0	0.01	1
inorganic diphosphatase activity	4		1	0.116686	4.59151	1		0	0	0.01	1
lithium ion binding	2		1	0.116686	9.16018	1		0	0	0.01	1
L-malate dehydrogenase activity	4		1	0.116686	4.59151	1		0	0	0.01	1
acyl carnitine transmembrane transporter activity	2		1	0.116686	9.16018	1		0	0	0.01	1
pyruvate kinase activity	2		1	0.116686	9.16018	1		0	0	0.01	1
alpha-methylacyl-CoA racemase activity	1		1	0.116686	18.2297	1		0	0	0.01	1
transmembrane receptor protein tyrosine kinase activity	28		1	0.116686	0.657335	1		0	0	0.01	1
hepoxilin A3 synthase activity	3		1	0.116686	6.11693	1		0	0	0.01	1
protein serine/threonine kinase activator activity	26		1	0.116686	0.70788	1		0	0	0.01	1
thyroid hormone receptor binding	28		1	0.116686	0.657335	1		0	0	0.01	1
Rac guanyl-nucleotide exchange factor activity	13		1	0.116686	1.41522	1		0	0	0.01	1
DNA-(apurinic or apyrimidinic site) lyase activity	11		1	0.116686	1.67229	1		0	0	0.01	1
androgen receptor binding	43		1	0.116686	0.428086	1		0	0	0.01	1
protein histidine phosphatase activity	3		1	0.116686	6.11693	1		0	0	0.01	1
inositol monophosphate 1-phosphatase activity	4		1	0.116686	4.59151	1		0	0	0.01	1
1,5-anhydro-D-fructose reductase activity	1		1	0.116686	18.2297	1		0	0	0.01	1
leukotriene-A4 hydrolase activity	1		1	0.116686	18.2297	1		0	0	0.01	1
calcium:proton antiporter activity	1		1	0.116686	18.2297	1		0	0	0.01	1
ATP-dependent peptidase activity	3		1	0.116686	6.11693	1		0	0	0.01	1
ATP-dependent microtubule motor activity, plus-end-directed	16		1	0.116686	1.15003	1		0	0	0.01	1
arachidonate 12-lipoxygenase activity	3		1	0.116686	6.11693	1		0	0	0.01	1
aldehyde oxidase activity	2		1	0.116686	9.16018	1		0	0	0.01	1
retinol dehydrogenase activity	18		1	0.116686	1.02232	1		0	0	0.01	1
ligand-gated ion channel activity	32		1	0.116686	0.575194	1		0	0	0.01	1
formaldehyde dehydrogenase activity	1		1	0.116686	18.2297	1		0	0	0.01	1
phosphatidylinositol-3,4-bisphosphate binding	24		1	0.116686	0.766846	1		0	0	0.01	1
scaffold protein binding	55		1	0.116686	0.334702	1		0	0	0.01	1
NADPH:quinone reductase activity	4		1	0.116686	4.59151	1		0	0	0.01	1
aminoacylase activity	5		1	0.116686	3.67504	1		0	0	0.01	1
bradykinin receptor binding	2		1	0.116686	9.16018	1		0	0	0.01	1
adenylate cyclase binding	12		1	0.116686	1.53305	1		0	0	0.01	1
profilin binding	10		1	0.116686	1.83936	1		0	0	0.01	1
exopeptidase activity	3		1	0.116686	6.11693	1		0	0	0.01	1
ceramidase activity	4		1	0.116686	4.59151	1		0	0	0.01	1
mitogen-activated protein kinase kinase binding	14		1	0.116686	1.3142	1		0	0	0.01	1
oxidoreductase activity, acting on CH-OH group of donors	4		1	0.116686	4.59151	1		0	0	0.01	1
calcium channel activity	66		1	0.116686	0.278927	1		0	0	0.01	1
thioesterase binding	11		1	0.116686	1.67229	1		0	0	0.01	1
steroid hormone receptor activity	53		1	0.116686	0.34733	1		0	0	0.01	1
antioxidant activity	19		1	0.116686	0.968541	1		0	0	0.01	1
protein self-association	54		1	0.116686	0.340899	1		0	0	0.01	1
AMP binding	10		1	0.116686	1.83936	1		0	0	0.01	1
mycophenolic acid acyl-glucuronide esterase activity	1		1	0.116686	18.2297	1		0	0	0.01	1
AU-rich element binding	16		1	0.116686	1.15003	1		0	0	0.01	1
cAMP-dependent protein kinase activity	7		1	0.116686	2.62653	1		0	0	0.01	1
protein tyrosine kinase activator activity	10		1	0.116686	1.83936	1		0	0	0.01	1
long-chain fatty acid transporter activity	5		1	0.116686	3.67504	1		0	0	0.01	1
lysophospholipase activity	21		1	0.116686	0.876343	1		0	0	0.01	1
snoRNA binding	18		1	0.116686	1.02232	1		0	0	0.01	1
cholesterol transporter activity	18		1	0.116686	1.02232	1		0	0	0.01	1
ferrous iron binding	22		1	0.116686	0.836527	1		0	0	0.01	1
toxin transmembrane transporter activity	5		1	0.116686	3.67504	1		0	0	0.01	1
transmembrane transporter activity	49		1	0.116686	0.375678	1		0	0	0.01	1
phosphogluconate dehydrogenase (decarboxylating) activity	3		1	0.116686	6.11693	1		0	0	0.01	1
ligand-dependent nuclear receptor transcription coactivator activity	50		1	0.116686	0.368166	1		0	0	0.01	1
porin activity	6		1	0.116686	3.06356	1		0	0	0.01	1
poly(G) binding	8		1	0.116686	2.29862	1		0	0	0.01	1
dynein light intermediate chain binding	29		1	0.116686	0.634677	1		0	0	0.01	1
Ran GTPase binding	32		1	0.116686	0.575194	1		0	0	0.01	1
nuclear localization sequence binding	28		1	0.116686	0.657335	1		0	0	0.01	1
hydrolase activity, acting on carbon-nitrogen (but not peptide) bonds	6		1	0.116686	3.06356	1		0	0	0.01	1
lipoprotein particle binding	5		1	0.116686	3.67504	1		0	0	0.01	1
MDM2/MDM4 family protein binding	8		1	0.116686	2.29862	1		0	0	0.01	1
proteinase activated receptor binding	3		1	0.116686	6.11693	1		0	0	0.01	1
dynein intermediate chain binding	28		1	0.116686	0.657335	1		0	0	0.01	1
3'-5' exonuclease activity	17		1	0.116686	1.08242	1		0	0	0.01	1
double-stranded DNA exodeoxyribonuclease activity	2		1	0.116686	9.16018	1		0	0	0.01	1
biliverdin reductase activity	2		1	0.116686	9.16018	1		0	0	0.01	1
methylenetetrahydrofolate dehydrogenase [NAD(P)+] activity	1		1	0.116686	18.2297	1		0	0	0.01	1
metal ion binding	2257		70	8.16803	0.565465	1		0	0	0.01	1
ATP-dependent helicase activity	4		1	0.116686	4.59151	1		0	0	0.01	1
G-quadruplex DNA binding	7		1	0.116686	2.62653	1		0	0	0.01	1
interleukin-1 binding	6		1	0.116686	3.06356	1		0	0	0.01	1
cytoskeletal adaptor activity	13		1	0.116686	1.41522	1		0	0	0.01	1
malonyl-CoA synthetase activity	1		1	0.116686	18.2297	1		0	0	0.01	1
Tat protein binding	10		1	0.116686	1.83936	1		0	0	0.01	1
LIM domain binding	7		1	0.116686	2.62653	1		0	0	0.01	1
transforming growth factor beta binding	19		1	0.116686	0.968541	1		0	0	0.01	1
growth factor binding	23		1	0.116686	0.800172	1		0	0	0.01	1
interleukin-8 binding	3		1	0.116686	6.11693	1		0	0	0.01	1
acid-thiol ligase activity	2		1	0.116686	9.16018	1		0	0	0.01	1
omega peptidase activity	3		1	0.116686	6.11693	1		0	0	0.01	1
four-way junction DNA binding	9		1	0.116686	2.0435	1		0	0	0.01	1
DNA/RNA helicase activity	1		1	0.116686	18.2297	1		0	0	0.01	1
structural constituent of postsynaptic actin cytoskeleton	1		1	0.116686	18.2297	1		0	0	0.01	1
alditol:NADP+ 1-oxidoreductase activity	7		1	0.116686	2.62653	1		0	0	0.01	1
nuclear hormone receptor binding	22		1	0.116686	0.836527	1		0	0	0.01	1
myosin binding	22		1	0.116686	0.836527	1		0	0	0.01	1
immunoglobulin binding	3		1	0.116686	6.11693	1		0	0	0.01	1
thrombospondin receptor activity	4		1	0.116686	4.59151	1		0	0	0.01	1
MHC class II protein binding	6		1	0.116686	3.06356	1		0	0	0.01	1
arginine binding	7		1	0.116686	2.62653	1		0	0	0.01	1
complement binding	6		1	0.116686	3.06356	1		0	0	0.01	1
malate synthase activity	1		1	0.116686	18.2297	1		0	0	0.01	1
lipopeptide binding	9		1	0.116686	2.0435	1		0	0	0.01	1
transferrin receptor binding	8		1	0.116686	2.29862	1		0	0	0.01	1
lipoteichoic acid binding	5		1	0.116686	3.67504	1		0	0	0.01	1
laminin-1 binding	6		1	0.116686	3.06356	1		0	0	0.01	1
glycolipid binding	4		1	0.116686	4.59151	1		0	0	0.01	1
ubiquitin-like protein ligase binding	17		1	0.116686	1.08242	1		0	0	0.01	1
dynein light chain binding	24		1	0.116686	0.766846	1		0	0	0.01	1
Toll-like receptor binding	5		1	0.116686	3.67504	1		0	0	0.01	1
dimethylargininase activity	2		1	0.116686	9.16018	1		0	0	0.01	1
cyclic nucleotide binding	2		1	0.116686	9.16018	1		0	0	0.01	1
3 iron, 4 sulfur cluster binding	3		1	0.116686	6.11693	1		0	0	0.01	1
protein tyrosine kinase activity	122		1	0.116686	0.150905	1		0	0	0.01	1
aconitate hydratase activity	2		1	0.116686	9.16018	1		0	0	0.01	1
phosphatidylinositol-3,5-bisphosphate binding	25		1	0.116686	0.736184	1		0	0	0.01	1
guanyl-nucleotide exchange factor activity	106		1	0.116686	0.173681	1		0	0	0.01	1
iron-responsive element binding	2		1	0.116686	9.16018	1		0	0	0.01	1
cyclin binding	31		1	0.116686	0.593743	1		0	0	0.01	1
3alpha,7alpha,12alpha-trihydroxy-5beta-cholestanoyl-CoA 24-hydroxylase activity	1		1	0.116686	18.2297	1		0	0	0.01	1
butyryl-CoA dehydrogenase activity	1		1	0.116686	18.2297	1		0	0	0.01	1
pristanoyl-CoA oxidase activity	3		1	0.116686	6.11693	1		0	0	0.01	1
ATP citrate synthase activity	1		1	0.116686	18.2297	1		0	0	0.01	1
epidermal growth factor receptor binding	33		1	0.116686	0.557769	1		0	0	0.01	1
acid phosphatase activity	8		1	0.116686	2.29862	1		0	0	0.01	1
transmembrane signaling receptor activity	202		1	0.116686	0.0911438	1		0	0	0.01	1
medium-chain-acyl-CoA dehydrogenase activity	3		1	0.116686	6.11693	1		0	0	0.01	1
coreceptor activity	33		1	0.116686	0.557769	1		0	0	0.01	1
ion channel activity	16		1	0.116686	1.15003	1		0	0	0.01	1
low-density lipoprotein receptor activity	13		1	0.116686	1.41522	1		0	0	0.01	1
protein kinase inhibitor activity	60		1	0.116686	0.306815	1		0	0	0.01	1
1-phosphatidylinositol binding	15		1	0.116686	1.22665	1		0	0	0.01	1
peptidase activator activity	10		1	0.116686	1.83936	1		0	0	0.01	1
calcium:sodium antiporter activity	6		1	0.116686	3.06356	1		0	0	0.01	1
protein antigen binding	6		1	0.116686	3.06356	1		0	0	0.01	1
protein kinase C inhibitor activity	3		1	0.116686	6.11693	1		0	0	0.01	1
G-protein alpha-subunit binding	19		1	0.116686	0.968541	1		0	0	0.01	1
receptor tyrosine kinase binding	45		1	0.116686	0.409064	1		0	0	0.01	1
insulin receptor binding	32		1	0.116686	0.575194	1		0	0	0.01	1
14-3-3 protein binding	26		1	0.116686	0.70788	1		0	0	0.01	1
1-acylglycerol-3-phosphate O-acyltransferase activity	19		1	0.116686	0.968541	1		0	0	0.01	1
enzyme binding	341		33	3.85064	1.76464	1		0	0	0.01	1
transforming growth factor beta receptor binding	41		1	0.116686	0.448963	1		0	0	0.01	1
G-protein coupled receptor binding	58		1	0.116686	0.317393	1		0	0	0.01	1
acetylglucosaminyltransferase activity	14		1	0.116686	1.3142	1		0	0	0.01	1
tumor necrosis factor binding	3		1	0.116686	6.11693	1		0	0	0.01	1
potassium channel regulator activity	39		1	0.116686	0.471981	1		0	0	0.01	1
protein serine/threonine kinase inhibitor activity	9		1	0.116686	2.0435	1		0	0	0.01	1
DNA-directed DNA polymerase activity	28		1	0.116686	0.657335	1		0	0	0.01	1
oligosaccharide binding	10		1	0.116686	1.83936	1		0	0	0.01	1
syndecan binding	6		1	0.116686	3.06356	1		0	0	0.01	1
phosphate ion binding	11		1	0.116686	1.67229	1		0	0	0.01	1
sulfotransferase activity	24		1	0.116686	0.766846	1		0	0	0.01	1
NADPH dehydrogenase (quinone) activity	1		1	0.116686	18.2297	1		0	0	0.01	1
NAD(P)H dehydrogenase (quinone) activity	2		1	0.116686	9.16018	1		0	0	0.01	1
modified amino acid binding	6		1	0.116686	3.06356	1		0	0	0.01	1
SUMO binding	9		1	0.116686	2.0435	1		0	0	0.01	1
oxygen binding	40		1	0.116686	0.460184	1		0	0	0.01	1
3-oxoacyl-[acyl-carrier-protein] reductase (NADH) activity	2		1	0.116686	9.16018	1		0	0	0.01	1
vitamin D binding	5		1	0.116686	3.67504	1		0	0	0.01	1
low-density lipoprotein particle binding	14		1	0.116686	1.3142	1		0	0	0.01	1
cyclosporin A binding	10		1	0.116686	1.83936	1		0	0	0.01	1
HLA-A specific activating MHC class I receptor activity	1		1	0.116686	18.2297	1		0	0	0.01	1
uracil DNA N-glycosylase activity	5		1	0.116686	3.67504	1		0	0	0.01	1
transcription factor activity, RNA polymerase II distal enhancer sequence-specific binding	63		1	0.116686	0.292207	1		0	0	0.01	1
phosphatidylinositol 3-kinase binding	20		1	0.116686	0.920138	1		0	0	0.01	1
RNA-DNA hybrid ribonuclease activity	16		1	0.116686	1.15003	1		0	0	0.01	1
ubiquitin activating enzyme activity	5		1	0.116686	3.67504	1		0	0	0.01	1
asparaginase activity	2		1	0.116686	9.16018	1		0	0	0.01	1
site-specific endodeoxyribonuclease activity, specific for altered base	2		1	0.116686	9.16018	1		0	0	0.01	1
ATPase inhibitor activity	4		1	0.116686	4.59151	1		0	0	0.01	1
sodium ion transmembrane transporter activity	4		1	0.116686	4.59151	1		0	0	0.01	1
ribosomal large subunit binding	7		1	0.116686	2.62653	1		0	0	0.01	1
ubiquinone binding	6		1	0.116686	3.06356	1		0	0	0.01	1
neurotransmitter transporter activity	6		1	0.116686	3.06356	1		0	0	0.01	1
RNA polymerase II activating transcription factor binding	39		1	0.116686	0.471981	1		0	0	0.01	1
proton-transporting ATP synthase activity, rotational mechanism	13		1	0.116686	1.41522	1		0	0	0.01	1
carnitine O-palmitoyltransferase activity	4		1	0.116686	4.59151	1		0	0	0.01	1
coenzyme binding	10		1	0.116686	1.83936	1		0	0	0.01	1
tropomyosin binding	14		1	0.116686	1.3142	1		0	0	0.01	1
trans-2-enoyl-CoA reductase (NADPH) activity	3		1	0.116686	6.11693	1		0	0	0.01	1
long-chain-3-hydroxyacyl-CoA dehydrogenase activity	3		1	0.116686	6.11693	1		0	0	0.01	1
isomerase activity	8		1	0.116686	2.29862	1		0	0	0.01	1
RNA strand annealing activity	5		1	0.116686	3.67504	1		0	0	0.01	1
G-rich strand telomeric DNA binding	10		1	0.116686	1.83936	1		0	0	0.01	1
triplex DNA binding	2		1	0.116686	9.16018	1		0	0	0.01	1
2,4-dienoyl-CoA reductase (NADPH) activity	2		1	0.116686	9.16018	1		0	0	0.01	1
basic amino acid transmembrane transporter activity	6		1	0.116686	3.06356	1		0	0	0.01	1
activating transcription factor binding	30		1	0.116686	0.613528	1		0	0	0.01	1
superoxide dismutase copper chaperone activity	3		1	0.116686	6.11693	1		0	0	0.01	1
copper-dependent protein binding	3		1	0.116686	6.11693	1		0	0	0.01	1
ligase activity	30		1	0.116686	0.613528	1		0	0	0.01	1
NAD(P)+ transhydrogenase activity	2		1	0.116686	9.16018	1		0	0	0.01	1
17-beta-hydroxysteroid dehydrogenase (NAD+) activity	1		1	0.116686	18.2297	1		0	0	0.01	1
actinin binding	10		1	0.116686	1.83936	1		0	0	0.01	1
11-beta-hydroxysteroid dehydrogenase [NAD(P)] activity	2		1	0.116686	9.16018	1		0	0	0.01	1
NEDD8-specific protease activity	7		1	0.116686	2.62653	1		0	0	0.01	1
homogentisate 1,2-dioxygenase activity	1		1	0.116686	18.2297	1		0	0	0.01	1
N-acetyl-beta-D-galactosaminidase activity	3		1	0.116686	6.11693	1		0	0	0.01	1
fructokinase activity	4		1	0.116686	4.59151	1		0	0	0.01	1
insulin-like growth factor II binding	8		1	0.116686	2.29862	1		0	0	0.01	1
glucokinase activity	5		1	0.116686	3.67504	1		0	0	0.01	1
L-pipecolate oxidase activity	1		1	0.116686	18.2297	1		0	0	0.01	1
sulfite oxidase activity	1		1	0.116686	18.2297	1		0	0	0.01	1
mannokinase activity	4		1	0.116686	4.59151	1		0	0	0.01	1
myosin-light-chain-phosphatase activity	1		1	0.116686	18.2297	1		0	0	0.01	1
10-hydroxy-9-(phosphonooxy)octadecanoate phosphatase activity	1		1	0.116686	18.2297	1		0	0	0.01	1
hexokinase activity	3		1	0.116686	6.11693	1		0	0	0.01	1
calmodulin-dependent protein phosphatase activity	4		1	0.116686	4.59151	1		0	0	0.01	1
lipid phosphatase activity	11		1	0.116686	1.67229	1		0	0	0.01	1
flavonol 3-sulfotransferase activity	3		1	0.116686	6.11693	1		0	0	0.01	1
sequence-specific single stranded DNA binding	2		1	0.116686	9.16018	1		0	0	0.01	1
cis-stilbene-oxide hydrolase activity	1		1	0.116686	18.2297	1		0	0	0.01	1
sepiapterin reductase activity	1		1	0.116686	18.2297	1		0	0	0.01	1
sulfuric ester hydrolase activity	5		1	0.116686	3.67504	1		0	0	0.01	1
transcription factor activity, transcription factor binding	11		1	0.116686	1.67229	1		0	0	0.01	1
cation channel activity	20		1	0.116686	0.920138	1		0	0	0.01	1
nucleoside-triphosphate diphosphatase activity	7		1	0.116686	2.62653	1		0	0	0.01	1
leukotriene-B4 20-monooxygenase activity	4		1	0.116686	4.59151	1		0	0	0.01	1
alkane 1-monooxygenase activity	4		1	0.116686	4.59151	1		0	0	0.01	1
beta-aspartyl-peptidase activity	2		1	0.116686	9.16018	1		0	0	0.01	1
ATP-dependent 3'-5' DNA helicase activity	7		1	0.116686	2.62653	1		0	0	0.01	1
insulin-like growth factor I binding	9		1	0.116686	2.0435	1		0	0	0.01	1
protein tyrosine phosphatase activator activity	2		1	0.116686	9.16018	1		0	0	0.01	1
isocitrate dehydrogenase (NADP+) activity	2		1	0.116686	9.16018	1		0	0	0.01	1
RNA cap binding	11		1	0.116686	1.67229	1		0	0	0.01	1
ion transmembrane transporter activity	11		1	0.116686	1.67229	1		0	0	0.01	1
arsenite transmembrane transporter activity	1		1	0.116686	18.2297	1		0	0	0.01	1
sulfide:quinone oxidoreductase activity	1		1	0.116686	18.2297	1		0	0	0.01	1
proline dehydrogenase activity	2		1	0.116686	9.16018	1		0	0	0.01	1
chloride transmembrane transporter activity	8		1	0.116686	2.29862	1		0	0	0.01	1
adenyl-nucleotide exchange factor activity	9		1	0.116686	2.0435	1		0	0	0.01	1
L-valine transaminase activity	2		1	0.116686	9.16018	1		0	0	0.01	1
L-leucine transaminase activity	2		1	0.116686	9.16018	1		0	0	0.01	1
beta-glucuronidase activity	3		1	0.116686	6.11693	1		0	0	0.01	1
rDNA binding	5		1	0.116686	3.67504	1		0	0	0.01	1
bicarbonate transmembrane transporter activity	15		1	0.116686	1.22665	1		0	0	0.01	1
I-SMAD binding	11		1	0.116686	1.67229	1		0	0	0.01	1
beta-ureidopropionase activity	1		1	0.116686	18.2297	1		0	0	0.01	1
L-isoleucine transaminase activity	2		1	0.116686	9.16018	1		0	0	0.01	1
methenyltetrahydrofolate cyclohydrolase activity	4		1	0.116686	4.59151	1		0	0	0.01	1
steroid hydroxylase activity	24		1	0.116686	0.766846	1		0	0	0.01	1
protein homodimerization activity	806		77	8.98483	1.74175	0.0048956		0	0	0.01	1
NAD(P)+ transhydrogenase (B-specific) activity	1		1	0.116686	18.2297	1		0	0	0.01	1
oxidoreductase activity, acting on single donors with incorporation of molecular oxygen, incorporation of two atoms of oxygen	9		1	0.116686	2.0435	1		0	0	0.01	1
beta-galactosidase activity	6		1	0.116686	3.06356	1		0	0	0.01	1
tumor necrosis factor receptor binding	31		1	0.116686	0.593743	1		0	0	0.01	1
phosphoric diester hydrolase activity	10		1	0.116686	1.83936	1		0	0	0.01	1
double-stranded DNA 3'-5' exodeoxyribonuclease activity	2		1	0.116686	9.16018	1		0	0	0.01	1
argininosuccinate lyase activity	1		1	0.116686	18.2297	1		0	0	0.01	1
ubiquitin ligase inhibitor activity	6		1	0.116686	3.06356	1		0	0	0.01	1
phosphodiesterase I activity	5		1	0.116686	3.67504	1		0	0	0.01	1
endodeoxyribonuclease activity	14		1	0.116686	1.3142	1		0	0	0.01	1
strictosidine synthase activity	1		1	0.116686	18.2297	1		0	0	0.01	1
fibroblast growth factor binding	21		1	0.116686	0.876343	1		0	0	0.01	1
alpha-tubulin binding	34		1	0.116686	0.541369	1		0	0	0.01	1
protein phosphatase inhibitor activity	30		1	0.116686	0.613528	1		0	0	0.01	1
3-hydroxybutyrate dehydrogenase activity	2		1	0.116686	9.16018	1		0	0	0.01	1
methylenetetrahydrofolate dehydrogenase (NADP+) activity	4		1	0.116686	4.59151	1		0	0	0.01	1
phospholipase activator activity	7		1	0.116686	2.62653	1		0	0	0.01	1
lipase inhibitor activity	6		1	0.116686	3.06356	1		0	0	0.01	1
histone deacetylase activity	35		1	0.116686	0.525906	1		0	0	0.01	1
nucleosome binding	18		1	0.116686	1.02232	1		0	0	0.01	1
complement component C1q binding	8		1	0.116686	2.29862	1		0	0	0.01	1
protein kinase A catalytic subunit binding	14		1	0.116686	1.3142	1		0	0	0.01	1
extracellular matrix structural constituent conferring tensile strength	6		1	0.116686	3.06356	1		0	0	0.01	1
cAMP binding	23		1	0.116686	0.800172	1		0	0	0.01	1
cadherin binding	277		68	7.93466	4.47565	7.35825e-23		0	0	0.01	1
galactose binding	5		1	0.116686	3.67504	1		0	0	0.01	1
deoxyribonuclease activity	8		1	0.116686	2.29862	1		0	0	0.01	1
AT DNA binding	9		1	0.116686	2.0435	1		0	0	0.01	1
catechol O-methyltransferase activity	2		1	0.116686	9.16018	1		0	0	0.01	1
3alpha,7alpha,12alpha-trihydroxy-5beta-cholest-24-enoyl-CoA hydratase activity	1		1	0.116686	18.2297	1		0	0	0.01	1
electron transporter, transferring electrons from CoQH2-cytochrome c reductase complex and cytochrome c oxidase complex activity	2		1	0.116686	9.16018	1		0	0	0.01	1
cargo receptor activity	2		1	0.116686	9.16018	1		0	0	0.01	1
electron transporter, transferring electrons within CoQH2-cytochrome c reductase complex activity	1		1	0.116686	18.2297	1		0	0	0.01	1
dephospho-CoA kinase activity	2		1	0.116686	9.16018	1		0	0	0.01	1
dipeptidase activity	12		1	0.116686	1.53305	1		0	0	0.01	1
inositol 1,4,5 trisphosphate binding	12		1	0.116686	1.53305	1		0	0	0.01	1
RNA polymerase II transcription cofactor activity	34		1	0.116686	0.541369	1		0	0	0.01	1
deoxyribose-phosphate aldolase activity	1		1	0.116686	18.2297	1		0	0	0.01	1
laminin receptor activity	2		1	0.116686	9.16018	1		0	0	0.01	1
branched-chain-amino-acid transaminase activity	2		1	0.116686	9.16018	1		0	0	0.01	1
phosphatidylinositol 3-kinase regulatory subunit binding	10		1	0.116686	1.83936	1		0	0	0.01	1
monocarboxylic acid transmembrane transporter activity	17		1	0.116686	1.08242	1		0	0	0.01	1
arachidonic acid epoxygenase activity	17		1	0.116686	1.08242	1		0	0	0.01	1
carnitine O-acetyltransferase activity	1		1	0.116686	18.2297	1		0	0	0.01	1
carbonate dehydratase activity	14		1	0.116686	1.3142	1		0	0	0.01	1
methylenetetrahydrofolate dehydrogenase (NAD+) activity	3		1	0.116686	6.11693	1		0	0	0.01	1
L-dopa O-methyltransferase activity	2		1	0.116686	9.16018	1		0	0	0.01	1
oxidoreductase activity, acting on paired donors, with incorporation or reduction of molecular oxygen	10		1	0.116686	1.83936	1		0	0	0.01	1
orcinol O-methyltransferase activity	2		1	0.116686	9.16018	1		0	0	0.01	1
pantetheine-phosphate adenylyltransferase activity	1		1	0.116686	18.2297	1		0	0	0.01	1
formate-tetrahydrofolate ligase activity	2		1	0.116686	9.16018	1		0	0	0.01	1
S-methylmethionine-homocysteine S-methyltransferase activity	1		1	0.116686	18.2297	1		0	0	0.01	1
dynactin binding	11		1	0.116686	1.67229	1		0	0	0.01	1
L-cystine transmembrane transporter activity	4		1	0.116686	4.59151	1		0	0	0.01	1
