# Supplementary material for: Protein Extraction From FFPE Kidney Tissue Samples: A Review of the Literature and Characterization of Techniques
Source: Front Med (Lausanne). 2021 May 13;8:657313. doi: 10.3389/fmed.2021.657313 (PMC8158658; doi:10.3389/fmed.2021.657313)
Supplement: Supplementary Table 5 — Functional classification of all proteins identified after the extraction with the six different buffers [buffer 1 (Tris-SDS LB), n = 979 proteins; buffer 2 (urea LB), n = 569 proteins; buffer 3 (Tris-SDS-DTT-Glycerol LB), n = 930 proteins; buffer 4 (citrate-SDS LB), n = 921 proteins; buffer 5 (SDS-LB), n = 1086 proteins; buffer 6 (RIPA LB), n = 540 proteins], according to their biological process, molecular function and cellular components, using the FunRich program. [file Table_5.XLSX]

## Sheet: Chart Biological process
Biological process	TRIS SDS LB	SDS LB	TRIS SDS DTT GLY LB	CITRATES SDS LB	UREA LB	RIPA LB
neutrophil degranulation	12.5395	11.9924	12.5413	13.0676	13.5624	12.4528
dehydroascorbic acid transport	0	0.0944287	0.110011	0.110742	0	0
vesicle organization	0.105374	0.0944287	0	0.110742	0	0
positive regulation of STAT protein import into nucleus	0	0.0944287	0.110011	0.110742	0	0
sensory perception of chemical stimulus	0	0.0944287	0.110011	0.110742	0	0
negative regulation of cellular protein localization	0	0.0944287	0.110011	0.110742	0	0
cellular response to peptide hormone stimulus	0.105374	0.0944287	0.110011	0.110742	0	0
positive regulation of locomotion involved in locomotory behavior	0	0.0944287	0.110011	0.110742	0	0
regulation of parathyroid hormone secretion	0	0.0944287	0.110011	0.110742	0	0
axon ensheathment	0	0	0	0.110742	0	0
regulation of microtubule-based movement	0	0.0944287	0	0.110742	0	0
positive regulation of receptor activity	0	0	0	0.110742	0	0
positive regulation of metalloendopeptidase activity	0	0	0	0.110742	0	0
glycolipid transport	0.105374	0.0944287	0.110011	0.110742	0.180832	0
positive regulation of phosphatidylinositol 3-kinase activity	0.105374	0.0944287	0	0.110742	0.180832	0
regulation of collagen catabolic process	0	0	0	0.110742	0	0
glucocorticoid biosynthetic process	0	0.0944287	0.110011	0.110742	0	0
ferric iron import	0.105374	0	0.110011	0.110742	0.180832	0
cellular water homeostasis	0	0.0944287	0.110011	0.110742	0	0
positive regulation of epithelial cell proliferation involved in lung morphogenesis	0.210748	0.0944287	0	0.110742	0.180832	0
social behavior	0	0.0944287	0.110011	0.110742	0	0
intracellular sterol transport	0.105374	0.0944287	0.110011	0.110742	0.180832	0
positive regulation of hair follicle cell proliferation	0.105374	0.0944287	0	0.110742	0.180832	0
regulation of protein heterodimerization activity	0.105374	0.0944287	0	0.110742	0.180832	0
positive regulation of DNA-templated transcription, elongation	0.316122	0.188857	0.220022	0.110742	0.180832	0
positive regulation of pathway-restricted SMAD protein phosphorylation	0.105374	0.0944287	0.110011	0.110742	0	0
negative regulation of histone H3-K4 methylation	0.105374	0.0944287	0.110011	0.110742	0	0
epithelial cell morphogenesis	0.105374	0.0944287	0.110011	0.110742	0	0
peptidyl-serine phosphorylation	0	0.283286	0.220022	0.110742	0	0
establishment of planar polarity of follicular epithelium	0.105374	0.0944287	0.110011	0.110742	0	0
positive regulation of helicase activity	0	0.0944287	0.110011	0.110742	0	0
mitochondrial glycyl-tRNA aminoacylation	0	0.0944287	0.110011	0.110742	0	0
negative regulation of growth	0.105374	0.0944287	0.110011	0.110742	0	0
protein targeting to lysosome	0.105374	0.0944287	0.220022	0.110742	0.180832	0
interleukin-2 production	0	0.0944287	0.110011	0.110742	0	0
regulation of cobalamin metabolic process	0.105374	0.0944287	0.110011	0.110742	0	0
epidermal growth factor receptor signaling pathway	0.105374	0.188857	0.220022	0.110742	0.180832	0
negative regulation of smooth muscle cell apoptotic process	0.105374	0.0944287	0.110011	0.110742	0	0
regulation of Rho-dependent protein serine/threonine kinase activity	0	0.0944287	0.110011	0.110742	0	0
regulation of presynapse assembly	0	0.0944287	0.110011	0.110742	0	0
telomere maintenance via base-excision repair	0.105374	0.0944287	0.110011	0.110742	0	0
substrate-dependent cell migration, cell extension	0	0.0944287	0	0.110742	0	0
positive regulation of Wnt signaling pathway, planar cell polarity pathway	0.105374	0.0944287	0.110011	0.110742	0	0
regulation of terminal button organization	0	0.0944287	0.110011	0.110742	0	0
cellular response to iron(III) ion	0.105374	0	0.110011	0.110742	0.180832	0
regulation of blood volume by renal aldosterone	0	0.0944287	0.110011	0.110742	0	0
electron transport chain	0	0.0944287	0.110011	0.110742	0	0
D-ribose catabolic process	0.210748	0.0944287	0.110011	0.110742	0	0
cellular response to interferon-beta	0.105374	0.0944287	0.110011	0.110742	0.180832	0
positive regulation of ferrous iron binding	0.105374	0	0.110011	0.110742	0.180832	0
negative regulation of cell differentiation	0	0	0	0.110742	0	0
positive regulation of osteoclast development	0	0	0	0.110742	0	0
translational attenuation	0	0.0944287	0.110011	0.110742	0	0
negative regulation of endoplasmic reticulum calcium ion concentration	0.105374	0.0944287	0	0.110742	0.180832	0
maintenance of permeability of blood-brain barrier	0	0	0	0.110742	0	0
response to methotrexate	0.105374	0	0	0.110742	0	0
positive regulation of binding	0	0	0	0.110742	0	0
cardiac conduction system development	0.105374	0.0944287	0	0.110742	0.180832	0
CD4-positive, alpha-beta T cell activation	0	0.0944287	0.110011	0.110742	0	0
regulation of actin nucleation	0	0.0944287	0.110011	0.110742	0	0
positive regulation of mitochondrial calcium ion concentration	0.105374	0.0944287	0	0.110742	0.180832	0
mitochondrial respiratory chain complex IV assembly	0.105374	0.0944287	0.110011	0.110742	0.180832	0
phospholipase C-activating G-protein coupled receptor signaling pathway	0.210748	0.188857	0.220022	0.110742	0	0
endothelial cell development	0.105374	0	0.110011	0	0.180832	0
regulation of dendritic spine maintenance	0	0.0944287	0.110011	0.110742	0	0
retinal cone cell development	0	0.0944287	0.110011	0.110742	0	0
regulation of transmission of nerve impulse	0.105374	0.0944287	0.110011	0.110742	0	0
positive regulation of cellular metabolic process	0	0.0944287	0	0.110742	0	0
mitochondrial calcium uptake	0.105374	0.188857	0.110011	0.110742	0	0
mitochondrial fragmentation involved in apoptotic process	0.105374	0.283286	0.110011	0.110742	0.180832	0
positive regulation of transcription initiation from RNA polymerase II promoter	0.105374	0	0.110011	0.110742	0.180832	0
regulation of branching morphogenesis of a nerve	0.105374	0.0944287	0.110011	0.110742	0	0
establishment of protein localization to endoplasmic reticulum membrane	0.105374	0.0944287	0.110011	0.110742	0	0
inner medullary collecting duct development	0.105374	0.0944287	0.110011	0.110742	0.180832	0
mRNA 5'-splice site recognition	0.105374	0.0944287	0	0.110742	0	0
regulation of centrosome duplication	0.105374	0.188857	0.110011	0.110742	0	0
positive regulation of actin cytoskeleton reorganization	0.105374	0.0944287	0	0.110742	0.180832	0
pentose biosynthetic process	0.105374	0.0944287	0.110011	0.110742	0	0
oogenesis stage	0.105374	0.0944287	0.110011	0.110742	0	0
positive regulation of axonogenesis	0.105374	0.188857	0.220022	0.110742	0.361664	0
Golgi to plasma membrane transport	0.105374	0.188857	0.110011	0.110742	0	0
positive regulation of epithelial cell proliferation	0.210748	0.377715	0.110011	0.110742	0.180832	0
response to cortisone	0	0	0.110011	0.110742	0	0
negative regulation of adherens junction organization	0.105374	0.0944287	0.110011	0.110742	0	0
protein K63-linked ubiquitination	0.210748	0.188857	0.220022	0.221484	0.361664	0
protein localization to endosome	0.105374	0.188857	0.110011	0.110742	0	0
oxidation-dependent protein catabolic process	0.105374	0.0944287	0.110011	0.110742	0	0
actin-mediated cell contraction	0	0.0944287	0	0.110742	0	0
positive regulation of keratinocyte differentiation	0.316122	0.188857	0.220022	0.332226	0.180832	0
endoplasmic reticulum tubular network membrane organization	0.105374	0.0944287	0.110011	0.110742	0	0
response to Thyroglobulin triiodothyronine	0	0	0.110011	0.110742	0	0
regulation of fat cell differentiation	0	0.0944287	0	0.110742	0	0
negative regulation of phosphatase activity	0.210748	0.188857	0	0	0.361664	0
regulation of hematopoietic stem cell proliferation	0	0.0944287	0	0.110742	0	0
stress granule assembly	0.210748	0.188857	0	0	0.361664	0
renal system process	0.105374	0.0944287	0.110011	0.110742	0	0
associative learning	0	0.188857	0.110011	0.110742	0	0
positive regulation of mitochondrial outer membrane permeabilization involved in apoptotic signaling pathway	0.105374	0.188857	0.110011	0.110742	0	0
regulation of osteoblast differentiation	0	0	0.110011	0.110742	0	0
protein autophosphorylation	0	0.0944287	0.110011	0.110742	0	0
response to food	0	0.0944287	0.110011	0.110742	0	0
regulation of bicellular tight junction assembly	0	0.0944287	0.110011	0.110742	0	0
endoplasmic reticulum tubular network formation	0.105374	0.0944287	0.110011	0.110742	0	0
N-glycan processing	0	0.0944287	0.110011	0.110742	0	0
regulation of systemic arterial blood pressure by endothelin	0	0	0.110011	0	0.180832	0
negative regulation of endocytosis	0	0.0944287	0.110011	0.110742	0	0
localization within membrane	0.105374	0.0944287	0.110011	0	0.180832	0
maintenance of epithelial cell apical/basal polarity	0.105374	0.188857	0.220022	0.110742	0	0
negative regulation of signaling	0	0.0944287	0.110011	0.110742	0	0
modulation by host of RNA binding by virus	0.105374	0	0.110011	0.110742	0	0
cellular glucose homeostasis	0.105374	0.0944287	0.220022	0.110742	0	0
gene conversion	0.105374	0	0.110011	0.110742	0	0
peptidyl-lysine deacetylation	0	0.0944287	0	0.110742	0	0
positive regulation of vascular associated smooth muscle cell migration	0.105374	0.188857	0.220022	0.110742	0	0
negative regulation of neuron projection regeneration	0	0.0944287	0.110011	0.110742	0	0
adenylate cyclase-inhibiting G-protein coupled receptor signaling pathway	0	0	0.110011	0.110742	0.180832	0
intralumenal vesicle formation	0.105374	0.0944287	0.110011	0.110742	0.180832	0
triglyceride transport	0.105374	0.0944287	0.110011	0.110742	0	0
activation of MAPKK activity	0.105374	0.0944287	0.110011	0.110742	0	0
regulation of mammary gland epithelial cell proliferation	0.105374	0	0.110011	0	0.180832	0
epithelial cell differentiation involved in prostate gland development	0	0.0944287	0.110011	0.110742	0.180832	0
mast cell activation	0.105374	0.0944287	0.110011	0.110742	0	0
protein localization to organelle	0	0.0944287	0.110011	0.110742	0	0
negative regulation of hydrogen peroxide metabolic process	0	0.0944287	0	0.110742	0	0
cellular response to chemokine	0	0	0.110011	0	0.180832	0
regulation of insulin receptor signaling pathway	0.105374	0	0.110011	0.110742	0	0
ossification involved in bone maturation	0	0	0.110011	0	0.180832	0
uterine smooth muscle contraction	0.105374	0.0944287	0.110011	0.110742	0	0
regulation of fibrinolysis	0.105374	0.0944287	0.110011	0.110742	0	0
genetic imprinting	0	0.0944287	0.110011	0.110742	0	0
ERK1 and ERK2 cascade	0.210748	0.0944287	0.110011	0.110742	0	0
negative regulation of protein localization to chromosome, telomeric region	0.105374	0.0944287	0.110011	0.110742	0	0
malate-aspartate shuttle	0.105374	0.0944287	0.220022	0.110742	0	0
positive regulation of vasculogenesis	0.105374	0.0944287	0.110011	0.110742	0	0
response to symbiotic bacterium	0.105374	0	0.110011	0	0.180832	0
submandibular salivary gland formation	0.105374	0.0944287	0	0.110742	0.180832	0
negative regulation of plasminogen activation	0.210748	0.188857	0.220022	0.332226	0.180832	0
positive regulation of cell-cell adhesion mediated by cadherin	0	0	0.110011	0.110742	0	0
positive regulation of cellular protein metabolic process	0.105374	0.0944287	0.110011	0.110742	0	0
cytoplasmic actin-based contraction involved in cell motility	0	0.0944287	0.110011	0.110742	0	0
stress-induced mitochondrial fusion	0	0.0944287	0.110011	0.110742	0	0
actin filament network formation	0.210748	0.188857	0.220022	0.110742	0.180832	0
cellular response to osmotic stress	0.105374	0.0944287	0.110011	0.110742	0	0
positive regulation of transcription of nuclear large rRNA transcript from RNA polymerase I promoter	0.105374	0.0944287	0.110011	0.110742	0	0
embryonic hindlimb morphogenesis	0	0.188857	0.220022	0.110742	0	0
positive regulation of osteoblast differentiation	0.105374	0.377715	0.330033	0.332226	0.180832	0
lipid localization	0	0.0944287	0.110011	0.110742	0	0
positive regulation of spindle checkpoint	0.105374	0.0944287	0.110011	0.110742	0	0
macrophage differentiation	0.105374	0.0944287	0	0.110742	0.180832	0
sorbitol biosynthetic process	0.105374	0.0944287	0.110011	0.110742	0.180832	0
neutrophil mediated killing of gram-negative bacterium	0	0.0944287	0.110011	0.110742	0	0
modification of synaptic structure	0.105374	0.0944287	0	0.110742	0.180832	0
phospholipid metabolic process	0.105374	0	0.110011	0.110742	0	0
regulation of attachment of spindle microtubules to kinetochore	0.105374	0.0944287	0	0.110742	0.180832	0
positive regulation of ferrous iron import across plasma membrane	0.105374	0	0.110011	0.110742	0.180832	0
tubulin deacetylation	0	0.0944287	0	0.110742	0	0
dendritic cell migration	0.105374	0.0944287	0	0.110742	0.180832	0
D-serine metabolic process	0.105374	0.0944287	0.110011	0.110742	0.180832	0
positive regulation of macrophage derived foam cell differentiation	0.105374	0.188857	0.220022	0.110742	0	0
chaperone mediated protein folding independent of cofactor	0.105374	0.0944287	0.110011	0.110742	0	0
cellular response to actinomycin D	0.105374	0	0.110011	0	0.180832	0
RNA export from nucleus	0.737619	0.566572	0.220022	0.332226	0.180832	0
positive regulation of L-arginine import across plasma membrane	0.105374	0.0944287	0.110011	0.110742	0	0
regulation of Rap protein signal transduction	0.105374	0.0944287	0.110011	0.110742	0	0
amyloid precursor protein catabolic process	0	0	0	0.110742	0	0
negative regulation of antigen processing and presentation of peptide antigen via MHC class II	0	0	0	0.110742	0	0
carboxylic acid catabolic process	0	0	0	0.110742	0	0
T-helper 1 type immune response	0.105374	0	0	0.110742	0	0
detection of bacterium	0.105374	0	0	0.110742	0	0
secondary metabolite biosynthetic process	0	0	0	0.110742	0	0
negative regulation of T cell proliferation	0.105374	0	0	0.110742	0	0
Notch receptor processing	0	0	0	0.110742	0	0
glucose transport	0	0	0	0.110742	0	0
epithelial cell proliferation	0	0	0	0.110742	0	0
establishment of mitotic spindle localization	0	0	0	0.110742	0	0
I-kappaB phosphorylation	0	0	0	0.110742	0	0
deoxyribonucleotide catabolic process	0	0.0944287	0	0.110742	0	0
deoxyribonucleoside catabolic process	0	0.0944287	0	0.110742	0	0
negative regulation of interleukin-2 production	0	0	0	0.110742	0	0
B cell differentiation	0.105374	0	0	0.110742	0	0
mitochondrial calcium release	0	0	0	0.110742	0	0
cell migration involved in sprouting angiogenesis	0	0	0	0.110742	0	0
regulation of insulin-like growth factor receptor signaling pathway	0	0	0	0.110742	0	0
CDP-diacylglycerol biosynthetic process	0	0	0	0.110742	0	0
establishment of organelle localization	0	0	0	0.110742	0	0
base-excision repair	0.105374	0.0944287	0.110011	0.110742	0	0
muscle cell differentiation	0	0	0	0.110742	0	0
intestinal hexose absorption	0	0	0	0.110742	0	0
histone exchange	0	0	0	0.110742	0	0
response to external stimulus	0	0	0	0.110742	0	0
regulation of interleukin-10 secretion	0.105374	0	0	0.110742	0	0
magnesium ion homeostasis	0	0.0944287	0	0.110742	0	0
mitotic chromosome movement towards spindle pole	0	0	0	0.110742	0	0
negative regulation of elastin catabolic process	0	0	0.110011	0	0.180832	0
positive regulation of cytokine-mediated signaling pathway	0	0	0	0.110742	0	0
positive regulation of mitochondrial membrane permeability	0.105374	0	0	0.110742	0	0
neuron fate determination	0.105374	0.0944287	0	0.110742	0.180832	0
cleavage furrow formation	0	0	0.110011	0	0.180832	0
negative regulation of GTPase activity	0.105374	0.188857	0.110011	0.110742	0	0
negative regulation of smooth muscle cell migration	0.105374	0.188857	0.110011	0.110742	0	0
polyubiquitinated misfolded protein transport	0	0.0944287	0	0.110742	0	0
regulation of filopodium assembly	0.210748	0.0944287	0.110011	0.110742	0.180832	0
nitric oxide biosynthetic process	0.210748	0.188857	0.110011	0.110742	0	0
adenylate cyclase-activating G-protein coupled receptor signaling pathway	0	0.188857	0.110011	0.110742	0	0
negative regulation of late endosome to lysosome transport	0	0.0944287	0.110011	0.110742	0	0
positive regulation of dendritic spine morphogenesis	0	0.188857	0.110011	0.110742	0	0
negative regulation of axon extension	0.105374	0.0944287	0.110011	0.110742	0	0
microtubule anchoring	0	0	0.110011	0	0.180832	0
fucose metabolic process	0.105374	0.0944287	0.110011	0.110742	0	0
plasma lipoprotein particle remodeling	0.105374	0	0.110011	0	0.180832	0
mitotic cell cycle checkpoint	0.105374	0.0944287	0.110011	0.110742	0	0
camera-type eye development	0.105374	0.0944287	0.110011	0.110742	0	0
modulation by host of viral RNA-binding transcription factor activity	0.105374	0	0.110011	0.110742	0	0
pentose-phosphate shunt, oxidative branch	0.210748	0.188857	0.220022	0.110742	0.180832	0
response to metal ion	0.316122	0.283286	0.220022	0.332226	0.180832	0
multi-organism intracellular transport	0.105374	0.0944287	0.110011	0.110742	0.180832	0
response to molecule of bacterial origin	0.105374	0	0.110011	0.110742	0.180832	0
ubiquitin-dependent protein catabolic process via the multivesicular body sorting pathway	0	0.0944287	0	0.110742	0	0
response to light stimulus	0.105374	0.188857	0.110011	0.110742	0	0
histone ubiquitination	0.105374	0	0.110011	0	0.180832	0
mast cell chemotaxis	0.105374	0.0944287	0.110011	0	0.180832	0
positive regulation of supramolecular fiber organization	0.105374	0	0.110011	0	0.180832	0
positive regulation of mitochondrial DNA replication	0	0.0944287	0.110011	0.110742	0	0
positive regulation of cardiolipin metabolic process	0	0.0944287	0.110011	0.110742	0	0
parkin-mediated stimulation of mitophagy in response to mitochondrial depolarization	0	0.0944287	0	0.110742	0	0
cellular response to topologically incorrect protein	0	0.0944287	0	0.110742	0	0
locomotion	0.105374	0.0944287	0.220022	0.110742	0	0
Hsp90 deacetylation	0	0.0944287	0	0.110742	0	0
negative regulation of phosphatidylcholine catabolic process	0.105374	0	0.110011	0	0.180832	0
response to fluoride	0.105374	0.0944287	0	0.110742	0.180832	0
catenin import into nucleus	0.105374	0.188857	0.110011	0.110742	0	0
positive regulation of protein localization to endoplasmic reticulum	0.105374	0.0944287	0.110011	0.110742	0	0
positive regulation of transferrin receptor binding	0.105374	0	0.110011	0.110742	0.180832	0
purine nucleoside metabolic process	0.105374	0.0944287	0	0.110742	0.180832	0
Golgi to endosome transport	0.105374	0.188857	0	0.110742	0.180832	0
regulation of protein targeting to mitochondrion	0.105374	0.0944287	0.110011	0.110742	0	0
epithelial-mesenchymal cell signaling	0.105374	0.0944287	0	0.110742	0.180832	0
negative regulation of cell cycle G2/M phase transition	0.105374	0.0944287	0.110011	0.110742	0	0
beta selection	0	0	0.110011	0	0.180832	0
protein localization to basolateral plasma membrane	0.105374	0.0944287	0.110011	0.110742	0	0
positive regulation of endodeoxyribonuclease activity	0.105374	0.0944287	0.110011	0.110742	0.180832	0
positive regulation of T cell migration	0	0	0.110011	0	0.180832	0
S-adenosylmethionine biosynthetic process	0	0.188857	0.220022	0.110742	0	0
regulation of translational fidelity	0.105374	0.0944287	0.110011	0	0.180832	0
regulation of protein catabolic process	0.105374	0.0944287	0	0.110742	0.180832	0
positive regulation of cAMP catabolic process	0.105374	0.0944287	0.110011	0.110742	0.180832	0
cellular response to hepatocyte growth factor stimulus	0	0.0944287	0.110011	0.110742	0	0
positive regulation of glucose import in response to insulin stimulus	0.105374	0.188857	0.110011	0.110742	0	0
angiotensin-mediated vasoconstriction involved in regulation of systemic arterial blood pressure	0	0	0.110011	0	0.180832	0
negative regulation of astrocyte differentiation	0	0.0944287	0.110011	0.110742	0	0

## Sheet: Biological process
Enrichment analysis: Biological process
Number of proteins in background: 16701
Number of datasets: 6
Dataset 1: Name = TRIS SDS LB No of proteins = 979 [ 949 annotated ]
Dataset 2: Name = SDS LB No of proteins = 1086 [ 1059 annotated ]
Dataset 3: Name = TRIS SDS DTT GLY LB No of proteins = 930 [ 909 annotated ]
Dataset 4: Name = CITRATES SDS LB No of proteins = 921 [ 903 annotated ]
Dataset 5: Name = UREA LB No of proteins = 569 [ 553 annotated ]
Dataset 6: Name = RIPA LB No of proteins = 540 [ 530 annotated ]
			TRIS SDS LB					SDS LB					TRIS SDS DTT GLY LB					CITRATES SDS LB					UREA LB					RIPA LB
Biological process	Total annotated proteins in this class		No of proteins	Percentage of proteins	Fold value	P-value (Bonferroni method)		No of proteins	Percentage of proteins	Fold value	P-value (Bonferroni method)		No of proteins	Percentage of proteins	Fold value	P-value (Bonferroni method)		No of proteins	Percentage of proteins	Fold value	P-value (Bonferroni method)		No of proteins	Percentage of proteins	Fold value	P-value (Bonferroni method)		No of proteins	Percentage of proteins	Fold value	P-value (Bonferroni method)
neutrophil degranulation	484		119	12.5395	4.32714	2.46209e-40		127	11.9924	4.13834	2.14725e-41		114	12.5413	4.32776	2.37131e-38		118	13.0676	4.50936	8.1979e-42		75	13.5624	4.68031	1.06088e-25		66	12.4528	4.29748	5.28306e-20
dehydroascorbic acid transport	1		0	0	0.01	1		1	0.0944287	15.7704	1		1	0.110011	18.3727	1		1	0.110742	18.4948	1		0	0	0.01	1		0	0	0.01	1
vesicle organization	24		1	0.105374	0.740289	1		1	0.0944287	0.663395	1		0	0	0.01	1		1	0.110742	0.778	1		0	0	0.01	1		0	0	0.01	1
positive regulation of STAT protein import into nucleus	5		0	0	0.01	1		1	0.0944287	3.17926	1		1	0.110011	3.70389	1		1	0.110742	3.7285	1		0	0	0.01	1		0	0	0.01	1
sensory perception of chemical stimulus	15		0	0	0.01	1		1	0.0944287	1.06117	1		1	0.110011	1.23627	1		1	0.110742	1.24449	1		0	0	0.01	1		0	0	0.01	1
negative regulation of cellular protein localization	2		0	0	0.01	1		1	0.0944287	7.92443	1		1	0.110011	9.23208	1		1	0.110742	9.29342	1		0	0	0.01	1		0	0	0.01	1
cellular response to peptide hormone stimulus	17		1	0.105374	1.04493	1		1	0.0944287	0.936396	1		1	0.110011	1.09092	1		1	0.110742	1.09816	1		0	0	0.01	1		0	0	0.01	1
positive regulation of locomotion involved in locomotory behavior	1		0	0	0.01	1		1	0.0944287	15.7704	1		1	0.110011	18.3727	1		1	0.110742	18.4948	1		0	0	0.01	1		0	0	0.01	1
regulation of parathyroid hormone secretion	1		0	0	0.01	1		1	0.0944287	15.7704	1		1	0.110011	18.3727	1		1	0.110742	18.4948	1		0	0	0.01	1		0	0	0.01	1
axon ensheathment	7		0	0	0.01	1		0	0	0.01	1		0	0	0.01	1		1	0.110742	2.66473	1		0	0	0.01	1		0	0	0.01	1
regulation of microtubule-based movement	2		0	0	0.01	1		1	0.0944287	7.92443	1		0	0	0.01	1		1	0.110742	9.29342	1		0	0	0.01	1		0	0	0.01	1
positive regulation of receptor activity	5		0	0	0.01	1		0	0	0.01	1		0	0	0.01	1		1	0.110742	3.7285	1		0	0	0.01	1		0	0	0.01	1
positive regulation of metalloendopeptidase activity	2		0	0	0.01	1		0	0	0.01	1		0	0	0.01	1		1	0.110742	9.29342	1		0	0	0.01	1		0	0	0.01	1
glycolipid transport	1		1	0.105374	17.5983	1		1	0.0944287	15.7704	1		1	0.110011	18.3727	1		1	0.110742	18.4948	1		1	0.180832	30.2002	1		0	0	0.01	1
positive regulation of phosphatidylinositol 3-kinase activity	30		1	0.105374	0.59228	1		1	0.0944287	0.53076	1		0	0	0.01	1		1	0.110742	0.622452	1		1	0.180832	1.0164	1		0	0	0.01	1
regulation of collagen catabolic process	2		0	0	0.01	1		0	0	0.01	1		0	0	0.01	1		1	0.110742	9.29342	1		0	0	0.01	1		0	0	0.01	1
glucocorticoid biosynthetic process	8		0	0	0.01	1		1	0.0944287	1.98853	1		1	0.110011	2.31666	1		1	0.110742	2.33206	1		0	0	0.01	1		0	0	0.01	1
ferric iron import	1		1	0.105374	17.5983	1		0	0	0.01	1		1	0.110011	18.3727	1		1	0.110742	18.4948	1		1	0.180832	30.2002	1		0	0	0.01	1
cellular water homeostasis	1		0	0	0.01	1		1	0.0944287	15.7704	1		1	0.110011	18.3727	1		1	0.110742	18.4948	1		0	0	0.01	1		0	0	0.01	1
positive regulation of epithelial cell proliferation involved in lung morphogenesis	6		2	0.210748	5.88564	1		1	0.0944287	2.65027	1		0	0	0.01	1		1	0.110742	3.10811	1		1	0.180832	5.07524	1		0	0	0.01	1
social behavior	53		0	0	0.01	1		1	0.0944287	0.300474	1		1	0.110011	0.350056	1		1	0.110742	0.352382	1		0	0	0.01	1		0	0	0.01	1
intracellular sterol transport	1		1	0.105374	17.5983	1		1	0.0944287	15.7704	1		1	0.110011	18.3727	1		1	0.110742	18.4948	1		1	0.180832	30.2002	1		0	0	0.01	1
positive regulation of hair follicle cell proliferation	2		1	0.105374	8.84295	1		1	0.0944287	7.92443	1		0	0	0.01	1		1	0.110742	9.29342	1		1	0.180832	15.1752	1		0	0	0.01	1
regulation of protein heterodimerization activity	11		1	0.105374	1.61438	1		1	0.0944287	1.44669	1		0	0	0.01	1		1	0.110742	1.69662	1		1	0.180832	2.77041	1		0	0	0.01	1
positive regulation of DNA-templated transcription, elongation	11		3	0.316122	4.81117	1		2	0.188857	2.87906	1		2	0.220022	3.35415	1		1	0.110742	1.69662	1		1	0.180832	2.77041	1		0	0	0.01	1
positive regulation of pathway-restricted SMAD protein phosphorylation	48		1	0.105374	0.370221	1		1	0.0944287	0.331766	1		1	0.110011	0.386513	1		1	0.110742	0.389081	1		0	0	0.01	1		0	0	0.01	1
negative regulation of histone H3-K4 methylation	3		1	0.105374	5.90509	1		1	0.0944287	5.29173	1		1	0.110011	6.16494	1		1	0.110742	6.2059	1		0	0	0.01	1		0	0	0.01	1
epithelial cell morphogenesis	15		1	0.105374	1.18417	1		1	0.0944287	1.06117	1		1	0.110011	1.23627	1		1	0.110742	1.24449	1		0	0	0.01	1		0	0	0.01	1
peptidyl-serine phosphorylation	147		0	0	0.01	1		3	0.283286	0.322896	1		2	0.220022	0.251202	1		1	0.110742	0.127065	1		0	0	0.01	1		0	0	0.01	1
establishment of planar polarity of follicular epithelium	1		1	0.105374	17.5983	1		1	0.0944287	15.7704	1		1	0.110011	18.3727	1		1	0.110742	18.4948	1		0	0	0.01	1		0	0	0.01	1
positive regulation of helicase activity	6		0	0	0.01	1		1	0.0944287	2.65027	1		1	0.110011	3.0876	1		1	0.110742	3.10811	1		0	0	0.01	1		0	0	0.01	1
mitochondrial glycyl-tRNA aminoacylation	2		0	0	0.01	1		1	0.0944287	7.92443	1		1	0.110011	9.23208	1		1	0.110742	9.29342	1		0	0	0.01	1		0	0	0.01	1
negative regulation of growth	19		1	0.105374	0.934999	1		1	0.0944287	0.83788	1		1	0.110011	0.976143	1		1	0.110742	0.982629	1		0	0	0.01	1		0	0	0.01	1
protein targeting to lysosome	16		1	0.105374	1.1102	1		1	0.0944287	0.994885	1		2	0.220022	2.30663	1		1	0.110742	1.16676	1		1	0.180832	1.9052	1		0	0	0.01	1
interleukin-2 production	2		0	0	0.01	1		1	0.0944287	7.92443	1		1	0.110011	9.23208	1		1	0.110742	9.29342	1		0	0	0.01	1		0	0	0.01	1
regulation of cobalamin metabolic process	1		1	0.105374	17.5983	1		1	0.0944287	15.7704	1		1	0.110011	18.3727	1		1	0.110742	18.4948	1		0	0	0.01	1		0	0	0.01	1
epidermal growth factor receptor signaling pathway	57		1	0.105374	0.311776	1		2	0.188857	0.556017	1		2	0.220022	0.647767	1		1	0.110742	0.327658	1		1	0.180832	0.535032	1		0	0	0.01	1
negative regulation of smooth muscle cell apoptotic process	5		1	0.105374	3.54777	1		1	0.0944287	3.17926	1		1	0.110011	3.70389	1		1	0.110742	3.7285	1		0	0	0.01	1		0	0	0.01	1
regulation of Rho-dependent protein serine/threonine kinase activity	2		0	0	0.01	1		1	0.0944287	7.92443	1		1	0.110011	9.23208	1		1	0.110742	9.29342	1		0	0	0.01	1		0	0	0.01	1
regulation of presynapse assembly	3		0	0	0.01	1		1	0.0944287	5.29173	1		1	0.110011	6.16494	1		1	0.110742	6.2059	1		0	0	0.01	1		0	0	0.01	1
telomere maintenance via base-excision repair	1		1	0.105374	17.5983	1		1	0.0944287	15.7704	1		1	0.110011	18.3727	1		1	0.110742	18.4948	1		0	0	0.01	1		0	0	0.01	1
substrate-dependent cell migration, cell extension	9		0	0	0.01	1		1	0.0944287	1.76782	1		0	0	0.01	1		1	0.110742	2.07323	1		0	0	0.01	1		0	0	0.01	1
positive regulation of Wnt signaling pathway, planar cell polarity pathway	8		1	0.105374	2.21902	1		1	0.0944287	1.98853	1		1	0.110011	2.31666	1		1	0.110742	2.33206	1		0	0	0.01	1		0	0	0.01	1
regulation of terminal button organization	2		0	0	0.01	1		1	0.0944287	7.92443	1		1	0.110011	9.23208	1		1	0.110742	9.29342	1		0	0	0.01	1		0	0	0.01	1
cellular response to iron(III) ion	2		1	0.105374	8.84295	1		0	0	0.01	1		1	0.110011	9.23208	1		1	0.110742	9.29342	1		1	0.180832	15.1752	1		0	0	0.01	1
regulation of blood volume by renal aldosterone	2		0	0	0.01	1		1	0.0944287	7.92443	1		1	0.110011	9.23208	1		1	0.110742	9.29342	1		0	0	0.01	1		0	0	0.01	1
electron transport chain	6		0	0	0.01	1		1	0.0944287	2.65027	1		1	0.110011	3.0876	1		1	0.110742	3.10811	1		0	0	0.01	1		0	0	0.01	1
D-ribose catabolic process	2		2	0.210748	17.5983	1		1	0.0944287	7.92443	1		1	0.110011	9.23208	1		1	0.110742	9.29342	1		0	0	0.01	1		0	0	0.01	1
cellular response to interferon-beta	15		1	0.105374	1.18417	1		1	0.0944287	1.06117	1		1	0.110011	1.23627	1		1	0.110742	1.24449	1		1	0.180832	2.03213	1		0	0	0.01	1
positive regulation of ferrous iron binding	2		1	0.105374	8.84295	1		0	0	0.01	1		1	0.110011	9.23208	1		1	0.110742	9.29342	1		1	0.180832	15.1752	1		0	0	0.01	1
negative regulation of cell differentiation	49		0	0	0.01	1		0	0	0.01	1		0	0	0.01	1		1	0.110742	0.381142	1		0	0	0.01	1		0	0	0.01	1
positive regulation of osteoclast development	4		0	0	0.01	1		0	0	0.01	1		0	0	0.01	1		1	0.110742	4.6583	1		0	0	0.01	1		0	0	0.01	1
translational attenuation	2		0	0	0.01	1		1	0.0944287	7.92443	1		1	0.110011	9.23208	1		1	0.110742	9.29342	1		0	0	0.01	1		0	0	0.01	1
negative regulation of endoplasmic reticulum calcium ion concentration	9		1	0.105374	1.97273	1		1	0.0944287	1.76782	1		0	0	0.01	1		1	0.110742	2.07323	1		1	0.180832	3.38537	1		0	0	0.01	1
maintenance of permeability of blood-brain barrier	3		0	0	0.01	1		0	0	0.01	1		0	0	0.01	1		1	0.110742	6.2059	1		0	0	0.01	1		0	0	0.01	1
response to methotrexate	4		1	0.105374	4.4325	1		0	0	0.01	1		0	0	0.01	1		1	0.110742	4.6583	1		0	0	0.01	1		0	0	0.01	1
positive regulation of binding	6		0	0	0.01	1		0	0	0.01	1		0	0	0.01	1		1	0.110742	3.10811	1		0	0	0.01	1		0	0	0.01	1
cardiac conduction system development	5		1	0.105374	3.54777	1		1	0.0944287	3.17926	1		0	0	0.01	1		1	0.110742	3.7285	1		1	0.180832	6.08826	1		0	0	0.01	1
CD4-positive, alpha-beta T cell activation	2		0	0	0.01	1		1	0.0944287	7.92443	1		1	0.110011	9.23208	1		1	0.110742	9.29342	1		0	0	0.01	1		0	0	0.01	1
regulation of actin nucleation	1		0	0	0.01	1		1	0.0944287	15.7704	1		1	0.110011	18.3727	1		1	0.110742	18.4948	1		0	0	0.01	1		0	0	0.01	1
positive regulation of mitochondrial calcium ion concentration	10		1	0.105374	1.77566	1		1	0.0944287	1.59122	1		0	0	0.01	1		1	0.110742	1.86611	1		1	0.180832	3.04717	1		0	0	0.01	1
mitochondrial respiratory chain complex IV assembly	16		1	0.105374	1.1102	1		1	0.0944287	0.994885	1		1	0.110011	1.15906	1		1	0.110742	1.16676	1		1	0.180832	1.9052	1		0	0	0.01	1
phospholipase C-activating G-protein coupled receptor signaling pathway	64		2	0.210748	0.552612	1		2	0.188857	0.495212	1		2	0.220022	0.576929	1		1	0.110742	0.291826	1		0	0	0.01	1		0	0	0.01	1
endothelial cell development	3		1	0.105374	5.90509	1		0	0	0.01	1		1	0.110011	6.16494	1		0	0	0.01	1		1	0.180832	10.1336	1		0	0	0.01	1
regulation of dendritic spine maintenance	4		0	0	0.01	1		1	0.0944287	3.9721	1		1	0.110011	4.62755	1		1	0.110742	4.6583	1		0	0	0.01	1		0	0	0.01	1
retinal cone cell development	9		0	0	0.01	1		1	0.0944287	1.76782	1		1	0.110011	2.05954	1		1	0.110742	2.07323	1		0	0	0.01	1		0	0	0.01	1
regulation of transmission of nerve impulse	4		1	0.105374	4.4325	1		1	0.0944287	3.9721	1		1	0.110011	4.62755	1		1	0.110742	4.6583	1		0	0	0.01	1		0	0	0.01	1
positive regulation of cellular metabolic process	5		0	0	0.01	1		1	0.0944287	3.17926	1		0	0	0.01	1		1	0.110742	3.7285	1		0	0	0.01	1		0	0	0.01	1
mitochondrial calcium uptake	10		1	0.105374	1.77566	1		2	0.188857	3.16668	1		1	0.110011	1.85379	1		1	0.110742	1.86611	1		0	0	0.01	1		0	0	0.01	1
mitochondrial fragmentation involved in apoptotic process	9		1	0.105374	1.97273	1		3	0.283286	5.26847	1		1	0.110011	2.05954	1		1	0.110742	2.07323	1		1	0.180832	3.38537	1		0	0	0.01	1
positive regulation of transcription initiation from RNA polymerase II promoter	9		1	0.105374	1.97273	1		0	0	0.01	1		1	0.110011	2.05954	1		1	0.110742	2.07323	1		1	0.180832	3.38537	1		0	0	0.01	1
regulation of branching morphogenesis of a nerve	3		1	0.105374	5.90509	1		1	0.0944287	5.29173	1		1	0.110011	6.16494	1		1	0.110742	6.2059	1		0	0	0.01	1		0	0	0.01	1
establishment of protein localization to endoplasmic reticulum membrane	3		1	0.105374	5.90509	1		1	0.0944287	5.29173	1		1	0.110011	6.16494	1		1	0.110742	6.2059	1		0	0	0.01	1		0	0	0.01	1
inner medullary collecting duct development	3		1	0.105374	5.90509	1		1	0.0944287	5.29173	1		1	0.110011	6.16494	1		1	0.110742	6.2059	1		1	0.180832	10.1336	1		0	0	0.01	1
mRNA 5'-splice site recognition	6		1	0.105374	2.95746	1		1	0.0944287	2.65027	1		0	0	0.01	1		1	0.110742	3.10811	1		0	0	0.01	1		0	0	0.01	1
regulation of centrosome duplication	18		1	0.105374	0.986915	1		2	0.188857	1.76005	1		1	0.110011	1.03034	1		1	0.110742	1.03719	1		0	0	0.01	1		0	0	0.01	1
positive regulation of actin cytoskeleton reorganization	18		1	0.105374	0.986915	1		1	0.0944287	0.884403	1		0	0	0.01	1		1	0.110742	1.03719	1		1	0.180832	1.69363	1		0	0	0.01	1
pentose biosynthetic process	2		1	0.105374	8.84295	1		1	0.0944287	7.92443	1		1	0.110011	9.23208	1		1	0.110742	9.29342	1		0	0	0.01	1		0	0	0.01	1
oogenesis stage	1		1	0.105374	17.5983	1		1	0.0944287	15.7704	1		1	0.110011	18.3727	1		1	0.110742	18.4948	1		0	0	0.01	1		0	0	0.01	1
positive regulation of axonogenesis	26		1	0.105374	0.683365	1		2	0.188857	1.2187	1		2	0.220022	1.41981	1		1	0.110742	0.718177	1		2	0.361664	2.33381	1		0	0	0.01	1
Golgi to plasma membrane transport	18		1	0.105374	0.986915	1		2	0.188857	1.76005	1		1	0.110011	1.03034	1		1	0.110742	1.03719	1		0	0	0.01	1		0	0	0.01	1
positive regulation of epithelial cell proliferation	57		2	0.210748	0.620465	1		4	0.377715	1.10927	1		1	0.110011	0.325495	1		1	0.110742	0.327658	1		1	0.180832	0.535032	1		0	0	0.01	1
response to cortisone	1		0	0	0.01	1		0	0	0.01	1		1	0.110011	18.3727	1		1	0.110742	18.4948	1		0	0	0.01	1		0	0	0.01	1
negative regulation of adherens junction organization	1		1	0.105374	17.5983	1		1	0.0944287	15.7704	1		1	0.110011	18.3727	1		1	0.110742	18.4948	1		0	0	0.01	1		0	0	0.01	1
protein K63-linked ubiquitination	36		2	0.210748	0.982302	1		2	0.188857	0.880269	1		2	0.220022	1.02553	1		2	0.221484	1.03234	1		2	0.361664	1.68571	1		0	0	0.01	1
protein localization to endosome	7		1	0.105374	2.53557	1		2	0.188857	4.5219	1		1	0.110011	2.64714	1		1	0.110742	2.66473	1		0	0	0.01	1		0	0	0.01	1
oxidation-dependent protein catabolic process	1		1	0.105374	17.5983	1		1	0.0944287	15.7704	1		1	0.110011	18.3727	1		1	0.110742	18.4948	1		0	0	0.01	1		0	0	0.01	1
actin-mediated cell contraction	3		0	0	0.01	1		1	0.0944287	5.29173	1		0	0	0.01	1		1	0.110742	6.2059	1		0	0	0.01	1		0	0	0.01	1
positive regulation of keratinocyte differentiation	15		3	0.316122	3.52905	1		2	0.188857	2.11183	1		2	0.220022	2.46031	1		3	0.332226	3.70882	1		1	0.180832	2.03213	1		0	0	0.01	1
endoplasmic reticulum tubular network membrane organization	4		1	0.105374	4.4325	1		1	0.0944287	3.9721	1		1	0.110011	4.62755	1		1	0.110742	4.6583	1		0	0	0.01	1		0	0	0.01	1
response to Thyroglobulin triiodothyronine	2		0	0	0.01	1		0	0	0.01	1		1	0.110011	9.23208	1		1	0.110742	9.29342	1		0	0	0.01	1		0	0	0.01	1
regulation of fat cell differentiation	10		0	0	0.01	1		1	0.0944287	1.59122	1		0	0	0.01	1		1	0.110742	1.86611	1		0	0	0.01	1		0	0	0.01	1
negative regulation of phosphatase activity	53		2	0.210748	0.667283	1		2	0.188857	0.597972	1		0	0	0.01	1		0	0	0.01	1		2	0.361664	1.14511	1		0	0	0.01	1
regulation of hematopoietic stem cell proliferation	2		0	0	0.01	1		1	0.0944287	7.92443	1		0	0	0.01	1		1	0.110742	9.29342	1		0	0	0.01	1		0	0	0.01	1
stress granule assembly	12		2	0.210748	2.94527	1		2	0.188857	2.63934	1		0	0	0.01	1		0	0	0.01	1		2	0.361664	5.05432	1		0	0	0.01	1
renal system process	9		1	0.105374	1.97273	1		1	0.0944287	1.76782	1		1	0.110011	2.05954	1		1	0.110742	2.07323	1		0	0	0.01	1		0	0	0.01	1
associative learning	22		0	0	0.01	1		2	0.188857	1.44019	1		1	0.110011	0.843093	1		1	0.110742	0.848695	1		0	0	0.01	1		0	0	0.01	1
positive regulation of mitochondrial outer membrane permeabilization involved in apoptotic signaling pathway	10		1	0.105374	1.77566	1		2	0.188857	3.16668	1		1	0.110011	1.85379	1		1	0.110742	1.86611	1		0	0	0.01	1		0	0	0.01	1
regulation of osteoblast differentiation	11		0	0	0.01	1		0	0	0.01	1		1	0.110011	1.68542	1		1	0.110742	1.69662	1		0	0	0.01	1		0	0	0.01	1
protein autophosphorylation	167		0	0	0.01	1		1	0.0944287	0.0953721	1		1	0.110011	0.11111	1		1	0.110742	0.111848	1		0	0	0.01	1		0	0	0.01	1
response to food	21		0	0	0.01	1		1	0.0944287	0.75812	1		1	0.110011	0.883221	1		1	0.110742	0.88909	1		0	0	0.01	1		0	0	0.01	1
regulation of bicellular tight junction assembly	14		0	0	0.01	1		1	0.0944287	1.13691	1		1	0.110011	1.32452	1		1	0.110742	1.33332	1		0	0	0.01	1		0	0	0.01	1
endoplasmic reticulum tubular network formation	4		1	0.105374	4.4325	1		1	0.0944287	3.9721	1		1	0.110011	4.62755	1		1	0.110742	4.6583	1		0	0	0.01	1		0	0	0.01	1
N-glycan processing	17		0	0	0.01	1		1	0.0944287	0.936396	1		1	0.110011	1.09092	1		1	0.110742	1.09816	1		0	0	0.01	1		0	0	0.01	1
regulation of systemic arterial blood pressure by endothelin	6		0	0	0.01	1		0	0	0.01	1		1	0.110011	3.0876	1		0	0	0.01	1		1	0.180832	5.07524	1		0	0	0.01	1
negative regulation of endocytosis	13		0	0	0.01	1		1	0.0944287	1.2243	1		1	0.110011	1.42632	1		1	0.110742	1.4358	1		0	0	0.01	1		0	0	0.01	1
localization within membrane	3		1	0.105374	5.90509	1		1	0.0944287	5.29173	1		1	0.110011	6.16494	1		0	0	0.01	1		1	0.180832	10.1336	1		0	0	0.01	1
maintenance of epithelial cell apical/basal polarity	12		1	0.105374	1.47996	1		2	0.188857	2.63934	1		2	0.220022	3.07487	1		1	0.110742	1.55535	1		0	0	0.01	1		0	0	0.01	1
negative regulation of signaling	1		0	0	0.01	1		1	0.0944287	15.7704	1		1	0.110011	18.3727	1		1	0.110742	18.4948	1		0	0	0.01	1		0	0	0.01	1
modulation by host of RNA binding by virus	1		1	0.105374	17.5983	1		0	0	0.01	1		1	0.110011	18.3727	1		1	0.110742	18.4948	1		0	0	0.01	1		0	0	0.01	1
cellular glucose homeostasis	14		1	0.105374	1.26869	1		1	0.0944287	1.13691	1		2	0.220022	2.63592	1		1	0.110742	1.33332	1		0	0	0.01	1		0	0	0.01	1
gene conversion	1		1	0.105374	17.5983	1		0	0	0.01	1		1	0.110011	18.3727	1		1	0.110742	18.4948	1		0	0	0.01	1		0	0	0.01	1
peptidyl-lysine deacetylation	7		0	0	0.01	1		1	0.0944287	2.2722	1		0	0	0.01	1		1	0.110742	2.66473	1		0	0	0.01	1		0	0	0.01	1
positive regulation of vascular associated smooth muscle cell migration	12		1	0.105374	1.47996	1		2	0.188857	2.63934	1		2	0.220022	3.07487	1		1	0.110742	1.55535	1		0	0	0.01	1		0	0	0.01	1
negative regulation of neuron projection regeneration	2		0	0	0.01	1		1	0.0944287	7.92443	1		1	0.110011	9.23208	1		1	0.110742	9.29342	1		0	0	0.01	1		0	0	0.01	1
adenylate cyclase-inhibiting G-protein coupled receptor signaling pathway	48		0	0	0.01	1		0	0	0.01	1		1	0.110011	0.386513	1		1	0.110742	0.389081	1		1	0.180832	0.63533	1		0	0	0.01	1
intralumenal vesicle formation	2		1	0.105374	8.84295	1		1	0.0944287	7.92443	1		1	0.110011	9.23208	1		1	0.110742	9.29342	1		1	0.180832	15.1752	1		0	0	0.01	1
triglyceride transport	5		1	0.105374	3.54777	1		1	0.0944287	3.17926	1		1	0.110011	3.70389	1		1	0.110742	3.7285	1		0	0	0.01	1		0	0	0.01	1
activation of MAPKK activity	35		1	0.105374	0.507693	1		1	0.0944287	0.454959	1		1	0.110011	0.530034	1		1	0.110742	0.533555	1		0	0	0.01	1		0	0	0.01	1
regulation of mammary gland epithelial cell proliferation	5		1	0.105374	3.54777	1		0	0	0.01	1		1	0.110011	3.70389	1		0	0	0.01	1		1	0.180832	6.08826	1		0	0	0.01	1
epithelial cell differentiation involved in prostate gland development	4		0	0	0.01	1		1	0.0944287	3.9721	1		1	0.110011	4.62755	1		1	0.110742	4.6583	1		1	0.180832	7.60653	1		0	0	0.01	1
mast cell activation	7		1	0.105374	2.53557	1		1	0.0944287	2.2722	1		1	0.110011	2.64714	1		1	0.110742	2.66473	1		0	0	0.01	1		0	0	0.01	1
protein localization to organelle	16		0	0	0.01	1		1	0.0944287	0.994885	1		1	0.110011	1.15906	1		1	0.110742	1.16676	1		0	0	0.01	1		0	0	0.01	1
negative regulation of hydrogen peroxide metabolic process	2		0	0	0.01	1		1	0.0944287	7.92443	1		0	0	0.01	1		1	0.110742	9.29342	1		0	0	0.01	1		0	0	0.01	1
cellular response to chemokine	7		0	0	0.01	1		0	0	0.01	1		1	0.110011	2.64714	1		0	0	0.01	1		1	0.180832	4.35124	1		0	0	0.01	1
regulation of insulin receptor signaling pathway	10		1	0.105374	1.77566	1		0	0	0.01	1		1	0.110011	1.85379	1		1	0.110742	1.86611	1		0	0	0.01	1		0	0	0.01	1
ossification involved in bone maturation	7		0	0	0.01	1		0	0	0.01	1		1	0.110011	2.64714	1		0	0	0.01	1		1	0.180832	4.35124	1		0	0	0.01	1
uterine smooth muscle contraction	1		1	0.105374	17.5983	1		1	0.0944287	15.7704	1		1	0.110011	18.3727	1		1	0.110742	18.4948	1		0	0	0.01	1		0	0	0.01	1
regulation of fibrinolysis	2		1	0.105374	8.84295	1		1	0.0944287	7.92443	1		1	0.110011	9.23208	1		1	0.110742	9.29342	1		0	0	0.01	1		0	0	0.01	1
genetic imprinting	3		0	0	0.01	1		1	0.0944287	5.29173	1		1	0.110011	6.16494	1		1	0.110742	6.2059	1		0	0	0.01	1		0	0	0.01	1
ERK1 and ERK2 cascade	27		2	0.210748	1.30961	1		1	0.0944287	0.589711	1		1	0.110011	0.687022	1		1	0.110742	0.691587	1		0	0	0.01	1		0	0	0.01	1
negative regulation of protein localization to chromosome, telomeric region	1		1	0.105374	17.5983	1		1	0.0944287	15.7704	1		1	0.110011	18.3727	1		1	0.110742	18.4948	1		0	0	0.01	1		0	0	0.01	1
malate-aspartate shuttle	2		1	0.105374	8.84295	1		1	0.0944287	7.92443	1		2	0.220022	18.3727	1		1	0.110742	9.29342	1		0	0	0.01	1		0	0	0.01	1
positive regulation of vasculogenesis	10		1	0.105374	1.77566	1		1	0.0944287	1.59122	1		1	0.110011	1.85379	1		1	0.110742	1.86611	1		0	0	0.01	1		0	0	0.01	1
response to symbiotic bacterium	2		1	0.105374	8.84295	1		0	0	0.01	1		1	0.110011	9.23208	1		0	0	0.01	1		1	0.180832	15.1752	1		0	0	0.01	1
submandibular salivary gland formation	2		1	0.105374	8.84295	1		1	0.0944287	7.92443	1		0	0	0.01	1		1	0.110742	9.29342	1		1	0.180832	15.1752	1		0	0	0.01	1
negative regulation of plasminogen activation	6		2	0.210748	5.88564	1		2	0.188857	5.27429	1		2	0.220022	6.14463	1		3	0.332226	9.2628	1		1	0.180832	5.07524	1		0	0	0.01	1
positive regulation of cell-cell adhesion mediated by cadherin	7		0	0	0.01	1		0	0	0.01	1		1	0.110011	2.64714	1		1	0.110742	2.66473	1		0	0	0.01	1		0	0	0.01	1
positive regulation of cellular protein metabolic process	16		1	0.105374	1.1102	1		1	0.0944287	0.994885	1		1	0.110011	1.15906	1		1	0.110742	1.16676	1		0	0	0.01	1		0	0	0.01	1
cytoplasmic actin-based contraction involved in cell motility	2		0	0	0.01	1		1	0.0944287	7.92443	1		1	0.110011	9.23208	1		1	0.110742	9.29342	1		0	0	0.01	1		0	0	0.01	1
stress-induced mitochondrial fusion	1		0	0	0.01	1		1	0.0944287	15.7704	1		1	0.110011	18.3727	1		1	0.110742	18.4948	1		0	0	0.01	1		0	0	0.01	1
actin filament network formation	10		2	0.210748	3.53373	1		2	0.188857	3.16668	1		2	0.220022	3.68923	1		1	0.110742	1.86611	1		1	0.180832	3.04717	1		0	0	0.01	1
cellular response to osmotic stress	6		1	0.105374	2.95746	1		1	0.0944287	2.65027	1		1	0.110011	3.0876	1		1	0.110742	3.10811	1		0	0	0.01	1		0	0	0.01	1
positive regulation of transcription of nuclear large rRNA transcript from RNA polymerase I promoter	9		1	0.105374	1.97273	1		1	0.0944287	1.76782	1		1	0.110011	2.05954	1		1	0.110742	2.07323	1		0	0	0.01	1		0	0	0.01	1
embryonic hindlimb morphogenesis	29		0	0	0.01	1		2	0.188857	1.09267	1		2	0.220022	1.27298	1		1	0.110742	0.643908	1		0	0	0.01	1		0	0	0.01	1
positive regulation of osteoblast differentiation	57		1	0.105374	0.311776	1		4	0.377715	1.10927	1		3	0.330033	0.97004	1		3	0.332226	0.976485	1		1	0.180832	0.535032	1		0	0	0.01	1
lipid localization	1		0	0	0.01	1		1	0.0944287	15.7704	1		1	0.110011	18.3727	1		1	0.110742	18.4948	1		0	0	0.01	1		0	0	0.01	1
positive regulation of spindle checkpoint	1		1	0.105374	17.5983	1		1	0.0944287	15.7704	1		1	0.110011	18.3727	1		1	0.110742	18.4948	1		0	0	0.01	1		0	0	0.01	1
macrophage differentiation	18		1	0.105374	0.986915	1		1	0.0944287	0.884403	1		0	0	0.01	1		1	0.110742	1.03719	1		1	0.180832	1.69363	1		0	0	0.01	1
sorbitol biosynthetic process	1		1	0.105374	17.5983	1		1	0.0944287	15.7704	1		1	0.110011	18.3727	1		1	0.110742	18.4948	1		1	0.180832	30.2002	1		0	0	0.01	1
neutrophil mediated killing of gram-negative bacterium	3		0	0	0.01	1		1	0.0944287	5.29173	1		1	0.110011	6.16494	1		1	0.110742	6.2059	1		0	0	0.01	1		0	0	0.01	1
modification of synaptic structure	2		1	0.105374	8.84295	1		1	0.0944287	7.92443	1		0	0	0.01	1		1	0.110742	9.29342	1		1	0.180832	15.1752	1		0	0	0.01	1
phospholipid metabolic process	53		1	0.105374	0.335302	1		0	0	0.01	1		1	0.110011	0.350056	1		1	0.110742	0.352382	1		0	0	0.01	1		0	0	0.01	1
regulation of attachment of spindle microtubules to kinetochore	7		1	0.105374	2.53557	1		1	0.0944287	2.2722	1		0	0	0.01	1		1	0.110742	2.66473	1		1	0.180832	4.35124	1		0	0	0.01	1
positive regulation of ferrous iron import across plasma membrane	2		1	0.105374	8.84295	1		0	0	0.01	1		1	0.110011	9.23208	1		1	0.110742	9.29342	1		1	0.180832	15.1752	1		0	0	0.01	1
tubulin deacetylation	2		0	0	0.01	1		1	0.0944287	7.92443	1		0	0	0.01	1		1	0.110742	9.29342	1		0	0	0.01	1		0	0	0.01	1
dendritic cell migration	4		1	0.105374	4.4325	1		1	0.0944287	3.9721	1		0	0	0.01	1		1	0.110742	4.6583	1		1	0.180832	7.60653	1		0	0	0.01	1
D-serine metabolic process	2		1	0.105374	8.84295	1		1	0.0944287	7.92443	1		1	0.110011	9.23208	1		1	0.110742	9.29342	1		1	0.180832	15.1752	1		0	0	0.01	1
positive regulation of macrophage derived foam cell differentiation	16		1	0.105374	1.1102	1		2	0.188857	1.97992	1		2	0.220022	2.30663	1		1	0.110742	1.16676	1		0	0	0.01	1		0	0	0.01	1
chaperone mediated protein folding independent of cofactor	1		1	0.105374	17.5983	1		1	0.0944287	15.7704	1		1	0.110011	18.3727	1		1	0.110742	18.4948	1		0	0	0.01	1		0	0	0.01	1
cellular response to actinomycin D	3		1	0.105374	5.90509	1		0	0	0.01	1		1	0.110011	6.16494	1		0	0	0.01	1		1	0.180832	10.1336	1		0	0	0.01	1
RNA export from nucleus	60		7	0.737619	2.05573	1		6	0.566572	1.57941	1		2	0.220022	0.615384	1		3	0.332226	0.927669	1		1	0.180832	0.508285	1		0	0	0.01	1
positive regulation of L-arginine import across plasma membrane	1		1	0.105374	17.5983	1		1	0.0944287	15.7704	1		1	0.110011	18.3727	1		1	0.110742	18.4948	1		0	0	0.01	1		0	0	0.01	1
regulation of Rap protein signal transduction	3		1	0.105374	5.90509	1		1	0.0944287	5.29173	1		1	0.110011	6.16494	1		1	0.110742	6.2059	1		0	0	0.01	1		0	0	0.01	1
amyloid precursor protein catabolic process	8		0	0	0.01	1		0	0	0.01	1		0	0	0.01	1		1	0.110742	2.33206	1		0	0	0.01	1		0	0	0.01	1
negative regulation of antigen processing and presentation of peptide antigen via MHC class II	2		0	0	0.01	1		0	0	0.01	1		0	0	0.01	1		1	0.110742	9.29342	1		0	0	0.01	1		0	0	0.01	1
carboxylic acid catabolic process	2		0	0	0.01	1		0	0	0.01	1		0	0	0.01	1		1	0.110742	9.29342	1		0	0	0.01	1		0	0	0.01	1
T-helper 1 type immune response	14		1	0.105374	1.26869	1		0	0	0.01	1		0	0	0.01	1		1	0.110742	1.33332	1		0	0	0.01	1		0	0	0.01	1
detection of bacterium	15		1	0.105374	1.18417	1		0	0	0.01	1		0	0	0.01	1		1	0.110742	1.24449	1		0	0	0.01	1		0	0	0.01	1
secondary metabolite biosynthetic process	1		0	0	0.01	1		0	0	0.01	1		0	0	0.01	1		1	0.110742	18.4948	1		0	0	0.01	1		0	0	0.01	1
negative regulation of T cell proliferation	40		1	0.105374	0.444247	1		0	0	0.01	1		0	0	0.01	1		1	0.110742	0.466878	1		0	0	0.01	1		0	0	0.01	1
Notch receptor processing	16		0	0	0.01	1		0	0	0.01	1		0	0	0.01	1		1	0.110742	1.16676	1		0	0	0.01	1		0	0	0.01	1
glucose transport	25		0	0	0.01	1		0	0	0.01	1		0	0	0.01	1		1	0.110742	0.746892	1		0	0	0.01	1		0	0	0.01	1
epithelial cell proliferation	11		0	0	0.01	1		0	0	0.01	1		0	0	0.01	1		1	0.110742	1.69662	1		0	0	0.01	1		0	0	0.01	1
establishment of mitotic spindle localization	4		0	0	0.01	1		0	0	0.01	1		0	0	0.01	1		1	0.110742	4.6583	1		0	0	0.01	1		0	0	0.01	1
I-kappaB phosphorylation	10		0	0	0.01	1		0	0	0.01	1		0	0	0.01	1		1	0.110742	1.86611	1		0	0	0.01	1		0	0	0.01	1
deoxyribonucleotide catabolic process	2		0	0	0.01	1		1	0.0944287	7.92443	1		0	0	0.01	1		1	0.110742	9.29342	1		0	0	0.01	1		0	0	0.01	1
deoxyribonucleoside catabolic process	1		0	0	0.01	1		1	0.0944287	15.7704	1		0	0	0.01	1		1	0.110742	18.4948	1		0	0	0.01	1		0	0	0.01	1
negative regulation of interleukin-2 production	12		0	0	0.01	1		0	0	0.01	1		0	0	0.01	1		1	0.110742	1.55535	1		0	0	0.01	1		0	0	0.01	1
B cell differentiation	64		1	0.105374	0.277681	1		0	0	0.01	1		0	0	0.01	1		1	0.110742	0.291826	1		0	0	0.01	1		0	0	0.01	1
mitochondrial calcium release	2		0	0	0.01	1		0	0	0.01	1		0	0	0.01	1		1	0.110742	9.29342	1		0	0	0.01	1		0	0	0.01	1
cell migration involved in sprouting angiogenesis	15		0	0	0.01	1		0	0	0.01	1		0	0	0.01	1		1	0.110742	1.24449	1		0	0	0.01	1		0	0	0.01	1
regulation of insulin-like growth factor receptor signaling pathway	6		0	0	0.01	1		0	0	0.01	1		0	0	0.01	1		1	0.110742	3.10811	1		0	0	0.01	1		0	0	0.01	1
CDP-diacylglycerol biosynthetic process	13		0	0	0.01	1		0	0	0.01	1		0	0	0.01	1		1	0.110742	1.4358	1		0	0	0.01	1		0	0	0.01	1
establishment of organelle localization	2		0	0	0.01	1		0	0	0.01	1		0	0	0.01	1		1	0.110742	9.29342	1		0	0	0.01	1		0	0	0.01	1
base-excision repair	30		1	0.105374	0.59228	1		1	0.0944287	0.53076	1		1	0.110011	0.618343	1		1	0.110742	0.622452	1		0	0	0.01	1		0	0	0.01	1
muscle cell differentiation	12		0	0	0.01	1		0	0	0.01	1		0	0	0.01	1		1	0.110742	1.55535	1		0	0	0.01	1		0	0	0.01	1
intestinal hexose absorption	3		0	0	0.01	1		0	0	0.01	1		0	0	0.01	1		1	0.110742	6.2059	1		0	0	0.01	1		0	0	0.01	1
histone exchange	8		0	0	0.01	1		0	0	0.01	1		0	0	0.01	1		1	0.110742	2.33206	1		0	0	0.01	1		0	0	0.01	1
response to external stimulus	4		0	0	0.01	1		0	0	0.01	1		0	0	0.01	1		1	0.110742	4.6583	1		0	0	0.01	1		0	0	0.01	1
regulation of interleukin-10 secretion	5		1	0.105374	3.54777	1		0	0	0.01	1		0	0	0.01	1		1	0.110742	3.7285	1		0	0	0.01	1		0	0	0.01	1
magnesium ion homeostasis	6		0	0	0.01	1		1	0.0944287	2.65027	1		0	0	0.01	1		1	0.110742	3.10811	1		0	0	0.01	1		0	0	0.01	1
mitotic chromosome movement towards spindle pole	3		0	0	0.01	1		0	0	0.01	1		0	0	0.01	1		1	0.110742	6.2059	1		0	0	0.01	1		0	0	0.01	1
negative regulation of elastin catabolic process	1		0	0	0.01	1		0	0	0.01	1		1	0.110011	18.3727	1		0	0	0.01	1		1	0.180832	30.2002	1		0	0	0.01	1
positive regulation of cytokine-mediated signaling pathway	10		0	0	0.01	1		0	0	0.01	1		0	0	0.01	1		1	0.110742	1.86611	1		0	0	0.01	1		0	0	0.01	1
positive regulation of mitochondrial membrane permeability	2		1	0.105374	8.84295	1		0	0	0.01	1		0	0	0.01	1		1	0.110742	9.29342	1		0	0	0.01	1		0	0	0.01	1
neuron fate determination	4		1	0.105374	4.4325	1		1	0.0944287	3.9721	1		0	0	0.01	1		1	0.110742	4.6583	1		1	0.180832	7.60653	1		0	0	0.01	1
cleavage furrow formation	7		0	0	0.01	1		0	0	0.01	1		1	0.110011	2.64714	1		0	0	0.01	1		1	0.180832	4.35124	1		0	0	0.01	1
negative regulation of GTPase activity	33		1	0.105374	0.538453	1		2	0.188857	0.96027	1		1	0.110011	0.562147	1		1	0.110742	0.565882	1		0	0	0.01	1		0	0	0.01	1
negative regulation of smooth muscle cell migration	13		1	0.105374	1.36621	1		2	0.188857	2.43647	1		1	0.110011	1.42632	1		1	0.110742	1.4358	1		0	0	0.01	1		0	0	0.01	1
polyubiquitinated misfolded protein transport	1		0	0	0.01	1		1	0.0944287	15.7704	1		0	0	0.01	1		1	0.110742	18.4948	1		0	0	0.01	1		0	0	0.01	1
regulation of filopodium assembly	11		2	0.210748	3.21278	1		1	0.0944287	1.44669	1		1	0.110011	1.68542	1		1	0.110742	1.69662	1		1	0.180832	2.77041	1		0	0	0.01	1
nitric oxide biosynthetic process	13		2	0.210748	2.71888	1		2	0.188857	2.43647	1		1	0.110011	1.42632	1		1	0.110742	1.4358	1		0	0	0.01	1		0	0	0.01	1
adenylate cyclase-activating G-protein coupled receptor signaling pathway	50		0	0	0.01	1		2	0.188857	0.633843	1		1	0.110011	0.371055	1		1	0.110742	0.373521	1		0	0	0.01	1		0	0	0.01	1
negative regulation of late endosome to lysosome transport	2		0	0	0.01	1		1	0.0944287	7.92443	1		1	0.110011	9.23208	1		1	0.110742	9.29342	1		0	0	0.01	1		0	0	0.01	1
positive regulation of dendritic spine morphogenesis	17		0	0	0.01	1		2	0.188857	1.86352	1		1	0.110011	1.09092	1		1	0.110742	1.09816	1		0	0	0.01	1		0	0	0.01	1
negative regulation of axon extension	16		1	0.105374	1.1102	1		1	0.0944287	0.994885	1		1	0.110011	1.15906	1		1	0.110742	1.16676	1		0	0	0.01	1		0	0	0.01	1
microtubule anchoring	13		0	0	0.01	1		0	0	0.01	1		1	0.110011	1.42632	1		0	0	0.01	1		1	0.180832	2.34452	1		0	0	0.01	1
fucose metabolic process	7		1	0.105374	2.53557	1		1	0.0944287	2.2722	1		1	0.110011	2.64714	1		1	0.110742	2.66473	1		0	0	0.01	1		0	0	0.01	1
plasma lipoprotein particle remodeling	1		1	0.105374	17.5983	1		0	0	0.01	1		1	0.110011	18.3727	1		0	0	0.01	1		1	0.180832	30.2002	1		0	0	0.01	1
mitotic cell cycle checkpoint	27		1	0.105374	0.658065	1		1	0.0944287	0.589711	1		1	0.110011	0.687022	1		1	0.110742	0.691587	1		0	0	0.01	1		0	0	0.01	1
camera-type eye development	42		1	0.105374	0.423098	1		1	0.0944287	0.37915	1		1	0.110011	0.441716	1		1	0.110742	0.444651	1		0	0	0.01	1		0	0	0.01	1
modulation by host of viral RNA-binding transcription factor activity	1		1	0.105374	17.5983	1		0	0	0.01	1		1	0.110011	18.3727	1		1	0.110742	18.4948	1		0	0	0.01	1		0	0	0.01	1
pentose-phosphate shunt, oxidative branch	3		2	0.210748	11.7517	1		2	0.188857	10.5311	1		2	0.220022	12.2688	1		1	0.110742	6.2059	1		1	0.180832	10.1336	1		0	0	0.01	1
response to metal ion	13		3	0.316122	4.07156	1		3	0.283286	3.64865	1		2	0.220022	2.83853	1		3	0.332226	4.27897	1		1	0.180832	2.34452	1		0	0	0.01	1
multi-organism intracellular transport	1		1	0.105374	17.5983	1		1	0.0944287	15.7704	1		1	0.110011	18.3727	1		1	0.110742	18.4948	1		1	0.180832	30.2002	1		0	0	0.01	1
response to molecule of bacterial origin	10		1	0.105374	1.77566	1		0	0	0.01	1		1	0.110011	1.85379	1		1	0.110742	1.86611	1		1	0.180832	3.04717	1		0	0	0.01	1
ubiquitin-dependent protein catabolic process via the multivesicular body sorting pathway	16		0	0	0.01	1		1	0.0944287	0.994885	1		0	0	0.01	1		1	0.110742	1.16676	1		0	0	0.01	1		0	0	0.01	1
response to light stimulus	18		1	0.105374	0.986915	1		2	0.188857	1.76005	1		1	0.110011	1.03034	1		1	0.110742	1.03719	1		0	0	0.01	1		0	0	0.01	1
histone ubiquitination	8		1	0.105374	2.21902	1		0	0	0.01	1		1	0.110011	2.31666	1		0	0	0.01	1		1	0.180832	3.80801	1		0	0	0.01	1
mast cell chemotaxis	5		1	0.105374	3.54777	1		1	0.0944287	3.17926	1		1	0.110011	3.70389	1		0	0	0.01	1		1	0.180832	6.08826	1		0	0	0.01	1
positive regulation of supramolecular fiber organization	1		1	0.105374	17.5983	1		0	0	0.01	1		1	0.110011	18.3727	1		0	0	0.01	1		1	0.180832	30.2002	1		0	0	0.01	1
positive regulation of mitochondrial DNA replication	1		0	0	0.01	1		1	0.0944287	15.7704	1		1	0.110011	18.3727	1		1	0.110742	18.4948	1		0	0	0.01	1		0	0	0.01	1
positive regulation of cardiolipin metabolic process	2		0	0	0.01	1		1	0.0944287	7.92443	1		1	0.110011	9.23208	1		1	0.110742	9.29342	1		0	0	0.01	1		0	0	0.01	1
parkin-mediated stimulation of mitophagy in response to mitochondrial depolarization	5		0	0	0.01	1		1	0.0944287	3.17926	1		0	0	0.01	1		1	0.110742	3.7285	1		0	0	0.01	1		0	0	0.01	1
cellular response to topologically incorrect protein	1		0	0	0.01	1		1	0.0944287	15.7704	1		0	0	0.01	1		1	0.110742	18.4948	1		0	0	0.01	1		0	0	0.01	1
locomotion	8		1	0.105374	2.21902	1		1	0.0944287	1.98853	1		2	0.220022	4.61039	1		1	0.110742	2.33206	1		0	0	0.01	1		0	0	0.01	1
Hsp90 deacetylation	1		0	0	0.01	1		1	0.0944287	15.7704	1		0	0	0.01	1		1	0.110742	18.4948	1		0	0	0.01	1		0	0	0.01	1
negative regulation of phosphatidylcholine catabolic process	1		1	0.105374	17.5983	1		0	0	0.01	1		1	0.110011	18.3727	1		0	0	0.01	1		1	0.180832	30.2002	1		0	0	0.01	1
response to fluoride	4		1	0.105374	4.4325	1		1	0.0944287	3.9721	1		0	0	0.01	1		1	0.110742	4.6583	1		1	0.180832	7.60653	1		0	0	0.01	1
catenin import into nucleus	3		1	0.105374	5.90509	1		2	0.188857	10.5311	1		1	0.110011	6.16494	1		1	0.110742	6.2059	1		0	0	0.01	1		0	0	0.01	1
positive regulation of protein localization to endoplasmic reticulum	2		1	0.105374	8.84295	1		1	0.0944287	7.92443	1		1	0.110011	9.23208	1		1	0.110742	9.29342	1		0	0	0.01	1		0	0	0.01	1
positive regulation of transferrin receptor binding	2		1	0.105374	8.84295	1		0	0	0.01	1		1	0.110011	9.23208	1		1	0.110742	9.29342	1		1	0.180832	15.1752	1		0	0	0.01	1
purine nucleoside metabolic process	3		1	0.105374	5.90509	1		1	0.0944287	5.29173	1		0	0	0.01	1		1	0.110742	6.2059	1		1	0.180832	10.1336	1		0	0	0.01	1
Golgi to endosome transport	17		1	0.105374	1.04493	1		2	0.188857	1.86352	1		0	0	0.01	1		1	0.110742	1.09816	1		1	0.180832	1.79319	1		0	0	0.01	1
regulation of protein targeting to mitochondrion	8		1	0.105374	2.21902	1		1	0.0944287	1.98853	1		1	0.110011	2.31666	1		1	0.110742	2.33206	1		0	0	0.01	1		0	0	0.01	1
epithelial-mesenchymal cell signaling	4		1	0.105374	4.4325	1		1	0.0944287	3.9721	1		0	0	0.01	1		1	0.110742	4.6583	1		1	0.180832	7.60653	1		0	0	0.01	1
negative regulation of cell cycle G2/M phase transition	2		1	0.105374	8.84295	1		1	0.0944287	7.92443	1		1	0.110011	9.23208	1		1	0.110742	9.29342	1		0	0	0.01	1		0	0	0.01	1
beta selection	3		0	0	0.01	1		0	0	0.01	1		1	0.110011	6.16494	1		0	0	0.01	1		1	0.180832	10.1336	1		0	0	0.01	1
protein localization to basolateral plasma membrane	7		1	0.105374	2.53557	1		1	0.0944287	2.2722	1		1	0.110011	2.64714	1		1	0.110742	2.66473	1		0	0	0.01	1		0	0	0.01	1
positive regulation of endodeoxyribonuclease activity	4		1	0.105374	4.4325	1		1	0.0944287	3.9721	1		1	0.110011	4.62755	1		1	0.110742	4.6583	1		1	0.180832	7.60653	1		0	0	0.01	1
positive regulation of T cell migration	13		0	0	0.01	1		0	0	0.01	1		1	0.110011	1.42632	1		0	0	0.01	1		1	0.180832	2.34452	1		0	0	0.01	1
S-adenosylmethionine biosynthetic process	3		0	0	0.01	1		2	0.188857	10.5311	1		2	0.220022	12.2688	1		1	0.110742	6.2059	1		0	0	0.01	1		0	0	0.01	1
regulation of translational fidelity	3		1	0.105374	5.90509	1		1	0.0944287	5.29173	1		1	0.110011	6.16494	1		0	0	0.01	1		1	0.180832	10.1336	1		0	0	0.01	1
regulation of protein catabolic process	13		1	0.105374	1.36621	1		1	0.0944287	1.2243	1		0	0	0.01	1		1	0.110742	1.4358	1		1	0.180832	2.34452	1		0	0	0.01	1
positive regulation of cAMP catabolic process	2		1	0.105374	8.84295	1		1	0.0944287	7.92443	1		1	0.110011	9.23208	1		1	0.110742	9.29342	1		1	0.180832	15.1752	1		0	0	0.01	1
cellular response to hepatocyte growth factor stimulus	13		0	0	0.01	1		1	0.0944287	1.2243	1		1	0.110011	1.42632	1		1	0.110742	1.4358	1		0	0	0.01	1		0	0	0.01	1
positive regulation of glucose import in response to insulin stimulus	15		1	0.105374	1.18417	1		2	0.188857	2.11183	1		1	0.110011	1.23627	1		1	0.110742	1.24449	1		0	0	0.01	1		0	0	0.01	1
angiotensin-mediated vasoconstriction involved in regulation of systemic arterial blood pressure	1		0	0	0.01	1		0	0	0.01	1		1	0.110011	18.3727	1		0	0	0.01	1		1	0.180832	30.2002	1		0	0	0.01	1
negative regulation of astrocyte differentiation	11		0	0	0.01	1		1	0.0944287	1.44669	1		1	0.110011	1.68542	1		1	0.110742	1.69662	1		0	0	0.01	1		0	0	0.01	1
glucose transmembrane transport	7		0	0	0.01	1		1	0.0944287	2.2722	1		1	0.110011	2.64714	1		1	0.110742	2.66473	1		0	0	0.01	1		0	0	0.01	1
osteoclast differentiation	23		2	0.210748	1.53727	1		2	0.188857	1.3776	1		1	0.110011	0.806453	1		1	0.110742	0.811811	1		1	0.180832	1.32561	1		0	0	0.01	1
positive regulation of lipid kinase activity	2		0	0	0.01	1		1	0.0944287	7.92443	1		1	0.110011	9.23208	1		1	0.110742	9.29342	1		0	0	0.01	1		0	0	0.01	1
positive regulation of gap junction assembly	3		1	0.105374	5.90509	1		2	0.188857	10.5311	1		1	0.110011	6.16494	1		1	0.110742	6.2059	1		0	0	0.01	1		0	0	0.01	1
negative regulation of exosomal secretion	3		1	0.105374	5.90509	1		1	0.0944287	5.29173	1		1	0.110011	6.16494	1		1	0.110742	6.2059	1		1	0.180832	10.1336	1		0	0	0.01	1
aspartate transport	3		1	0.105374	5.90509	1		1	0.0944287	5.29173	1		2	0.220022	12.2688	1		1	0.110742	6.2059	1		0	0	0.01	1		0	0	0.01	1
negative regulation of receptor binding	6		1	0.105374	2.95746	1		0	0	0.01	1		1	0.110011	3.0876	1		1	0.110742	3.10811	1		1	0.180832	5.07524	1		0	0	0.01	1
positive regulation of insulin receptor signaling pathway	13		1	0.105374	1.36621	1		0	0	0.01	1		1	0.110011	1.42632	1		1	0.110742	1.4358	1		0	0	0.01	1		0	0	0.01	1
meiotic spindle elongation	1		1	0.105374	17.5983	1		1	0.0944287	15.7704	1		1	0.110011	18.3727	1		1	0.110742	18.4948	1		0	0	0.01	1		0	0	0.01	1
antigen processing and presentation of exogenous protein antigen via MHC class Ib, TAP-dependent	1		1	0.105374	17.5983	1		0	0	0.01	1		1	0.110011	18.3727	1		1	0.110742	18.4948	1		1	0.180832	30.2002	1		0	0	0.01	1
positive regulation of NF-kappaB import into nucleus	23		0	0	0.01	1		0	0	0.01	1		1	0.110011	0.806453	1		0	0	0.01	1		1	0.180832	1.32561	1		0	0	0.01	1
positive regulation of filopodium assembly	30		1	0.105374	0.59228	1		4	0.377715	2.10727	1		1	0.110011	0.618343	1		1	0.110742	0.622452	1		1	0.180832	1.0164	1		0	0	0.01	1
negative regulation of RIG-I signaling pathway	8		1	0.105374	2.21902	1		1	0.0944287	1.98853	1		1	0.110011	2.31666	1		1	0.110742	2.33206	1		1	0.180832	3.80801	1		0	0	0.01	1
protoporphyrinogen IX metabolic process	2		1	0.105374	8.84295	1		1	0.0944287	7.92443	1		1	0.110011	9.23208	1		1	0.110742	9.29342	1		0	0	0.01	1		0	0	0.01	1
naphthalene metabolic process	2		1	0.105374	8.84295	1		1	0.0944287	7.92443	1		1	0.110011	9.23208	1		1	0.110742	9.29342	1		1	0.180832	15.1752	1		0	0	0.01	1
response to muscle activity involved in regulation of muscle adaptation	2		1	0.105374	8.84295	1		1	0.0944287	7.92443	1		1	0.110011	9.23208	1		1	0.110742	9.29342	1		0	0	0.01	1		0	0	0.01	1
chaperone cofactor-dependent protein refolding	7		1	0.105374	2.53557	1		2	0.188857	4.5219	1		1	0.110011	2.64714	1		2	0.221484	5.30308	1		0	0	0.01	1		0	0	0.01	1
negative regulation of transcription of nuclear large rRNA transcript from RNA polymerase I promoter	3		2	0.210748	11.7517	1		1	0.0944287	5.29173	1		1	0.110011	6.16494	1		2	0.221484	12.3504	1		0	0	0.01	1		0	0	0.01	1
response to water deprivation	5		1	0.105374	3.54777	1		1	0.0944287	3.17926	1		1	0.110011	3.70389	1		1	0.110742	3.7285	1		1	0.180832	6.08826	1		0	0	0.01	1
positive regulation of SMAD protein import into nucleus	14		1	0.105374	1.26869	1		1	0.0944287	1.13691	1		1	0.110011	1.32452	1		1	0.110742	1.33332	1		0	0	0.01	1		0	0	0.01	1
negative regulation of ATPase activity	11		2	0.210748	3.21278	1		2	0.188857	2.87906	1		2	0.220022	3.35415	1		1	0.110742	1.69662	1		0	0	0.01	1		0	0	0.01	1
axonal fasciculation	17		1	0.105374	1.04493	1		1	0.0944287	0.936396	1		1	0.110011	1.09092	1		1	0.110742	1.09816	1		0	0	0.01	1		0	0	0.01	1
respiratory chain complex IV assembly	9		0	0	0.01	1		0	0	0.01	1		1	0.110011	2.05954	1		1	0.110742	2.07323	1		0	0	0.01	1		0	0	0.01	1
negative regulation of ubiquitin protein ligase activity	8		3	0.316122	6.61311	1		2	0.188857	3.95737	1		4	0.440044	9.19784	1		1	0.110742	2.33206	1		3	0.542495	11.3486	1		0	0	0.01	1
positive regulation of extracellular matrix constituent secretion	3		1	0.105374	5.90509	1		1	0.0944287	5.29173	1		1	0.110011	6.16494	1		1	0.110742	6.2059	1		0	0	0.01	1		0	0	0.01	1
nerve growth factor signaling pathway	7		1	0.105374	2.53557	1		1	0.0944287	2.2722	1		1	0.110011	2.64714	1		1	0.110742	2.66473	1		0	0	0.01	1		0	0	0.01	1
mRNA polyadenylation	29		0	0	0.01	1		1	0.0944287	0.549056	1		1	0.110011	0.639658	1		1	0.110742	0.643908	1		0	0	0.01	1		0	0	0.01	1
smooth muscle cell proliferation	4		1	0.105374	4.4325	1		1	0.0944287	3.9721	1		1	0.110011	4.62755	1		1	0.110742	4.6583	1		0	0	0.01	1		0	0	0.01	1
protein de-ADP-ribosylation	4		1	0.105374	4.4325	1		1	0.0944287	3.9721	1		0	0	0.01	1		1	0.110742	4.6583	1		1	0.180832	7.60653	1		0	0	0.01	1
positive regulation of fibroblast migration	11		1	0.105374	1.61438	1		1	0.0944287	1.44669	1		0	0	0.01	1		1	0.110742	1.69662	1		0	0	0.01	1		0	0	0.01	1
oligosaccharide metabolic process	26		0	0	0.01	1		1	0.0944287	0.612384	1		0	0	0.01	1		1	0.110742	0.718177	1		0	0	0.01	1		0	0	0.01	1
regulation of mitotic nuclear division	23		1	0.105374	0.772461	1		1	0.0944287	0.692225	1		0	0	0.01	1		1	0.110742	0.811811	1		1	0.180832	1.32561	1		0	0	0.01	1
inactivation of MAPK activity	20		1	0.105374	0.888273	1		1	0.0944287	0.796007	1		1	0.110011	0.92736	1		1	0.110742	0.933522	1		0	0	0.01	1		0	0	0.01	1
assembly of large subunit precursor of preribosome	3		2	0.210748	11.7517	1		1	0.0944287	5.29173	1		1	0.110011	6.16494	1		1	0.110742	6.2059	1		1	0.180832	10.1336	1		0	0	0.01	1
fructoselysine metabolic process	1		0	0	0.01	1		1	0.0944287	15.7704	1		0	0	0.01	1		1	0.110742	18.4948	1		0	0	0.01	1		0	0	0.01	1
establishment of neuroblast polarity	3		1	0.105374	5.90509	1		1	0.0944287	5.29173	1		1	0.110011	6.16494	1		1	0.110742	6.2059	1		0	0	0.01	1		0	0	0.01	1
negative regulation of protein refolding	4		0	0	0.01	1		1	0.0944287	3.9721	1		0	0	0.01	1		1	0.110742	4.6583	1		0	0	0.01	1		0	0	0.01	1
tryptophan metabolic process	2		0	0	0.01	1		1	0.0944287	7.92443	1		0	0	0.01	1		1	0.110742	9.29342	1		0	0	0.01	1		0	0	0.01	1
dosage compensation	2		2	0.210748	17.5983	1		1	0.0944287	7.92443	1		1	0.110011	9.23208	1		2	0.221484	18.4948	1		0	0	0.01	1		0	0	0.01	1
phagosome-lysosome fusion	6		1	0.105374	2.95746	1		1	0.0944287	2.65027	1		1	0.110011	3.0876	1		1	0.110742	3.10811	1		1	0.180832	5.07524	1		0	0	0.01	1
cell fate specification	17		0	0	0.01	1		1	0.0944287	0.936396	1		0	0	0.01	1		1	0.110742	1.09816	1		0	0	0.01	1		0	0	0.01	1
neuropilin signaling pathway	3		1	0.105374	5.90509	1		1	0.0944287	5.29173	1		0	0	0.01	1		1	0.110742	6.2059	1		1	0.180832	10.1336	1		0	0	0.01	1
regulation of establishment of protein localization	5		0	0	0.01	1		1	0.0944287	3.17926	1		0	0	0.01	1		1	0.110742	3.7285	1		0	0	0.01	1		0	0	0.01	1
negative regulation of nitric oxide mediated signal transduction	3		1	0.105374	5.90509	1		1	0.0944287	5.29173	1		0	0	0.01	1		1	0.110742	6.2059	1		0	0	0.01	1		0	0	0.01	1
positive regulation of Fc-gamma receptor signaling pathway involved in phagocytosis	2		1	0.105374	8.84295	1		1	0.0944287	7.92443	1		1	0.110011	9.23208	1		1	0.110742	9.29342	1		0	0	0.01	1		0	0	0.01	1
negative regulation of lipid metabolic process	4		3	0.316122	13.2097	1		1	0.0944287	3.9721	1		3	0.330033	13.791	1		1	0.110742	4.6583	1		2	0.361664	15.1378	1		0	0	0.01	1
angiotensin-mediated drinking behavior	3		1	0.105374	5.90509	1		2	0.188857	10.5311	1		1	0.110011	6.16494	1		1	0.110742	6.2059	1		0	0	0.01	1		0	0	0.01	1
negative regulation of synaptic vesicle exocytosis	3		1	0.105374	5.90509	1		1	0.0944287	5.29173	1		1	0.110011	6.16494	1		1	0.110742	6.2059	1		0	0	0.01	1		0	0	0.01	1
cellular biogenic amine metabolic process	3		1	0.105374	5.90509	1		1	0.0944287	5.29173	1		1	0.110011	6.16494	1		1	0.110742	6.2059	1		0	0	0.01	1		0	0	0.01	1
negative regulation of sodium ion transmembrane transporter activity	8		1	0.105374	2.21902	1		1	0.0944287	1.98853	1		1	0.110011	2.31666	1		1	0.110742	2.33206	1		0	0	0.01	1		0	0	0.01	1
negative regulation of peptidase activity	7		1	0.105374	2.53557	1		0	0	0.01	1		3	0.330033	7.88901	1		1	0.110742	2.66473	1		3	0.542495	12.9676	1		0	0	0.01	1
ubiquinone-6 biosynthetic process	1		1	0.105374	17.5983	1		1	0.0944287	15.7704	1		1	0.110011	18.3727	1		1	0.110742	18.4948	1		0	0	0.01	1		0	0	0.01	1
polysaccharide assembly with MHC class II protein complex	2		2	0.210748	17.5983	1		0	0	0.01	1		1	0.110011	9.23208	1		1	0.110742	9.29342	1		0	0	0.01	1		0	0	0.01	1
embryonic cranial skeleton morphogenesis	32		0	0	0.01	1		2	0.188857	0.990269	1		1	0.110011	0.579709	1		1	0.110742	0.58356	1		0	0	0.01	1		0	0	0.01	1
multivesicular body assembly	30		0	0	0.01	1		2	0.188857	1.05626	1		1	0.110011	0.618343	1		1	0.110742	0.622452	1		0	0	0.01	1		0	0	0.01	1
nucleus organization	20		0	0	0.01	1		1	0.0944287	0.796007	1		0	0	0.01	1		2	0.221484	1.8578	1		0	0	0.01	1		0	0	0.01	1
gastrulation with mouth forming second	16		1	0.105374	1.1102	1		2	0.188857	1.97992	1		1	0.110011	1.15906	1		1	0.110742	1.16676	1		0	0	0.01	1		0	0	0.01	1
epithelial tube branching involved in lung morphogenesis	14		1	0.105374	1.26869	1		2	0.188857	2.26256	1		1	0.110011	1.32452	1		1	0.110742	1.33332	1		1	0.180832	2.17717	1		0	0	0.01	1
inositol catabolic process	1		1	0.105374	17.5983	1		1	0.0944287	15.7704	1		1	0.110011	18.3727	1		1	0.110742	18.4948	1		0	0	0.01	1		0	0	0.01	1
positive regulation of response to oxidative stress	3		1	0.105374	5.90509	1		2	0.188857	10.5311	1		1	0.110011	6.16494	1		1	0.110742	6.2059	1		0	0	0.01	1		0	0	0.01	1
regulation of signal transduction	27		1	0.105374	0.658065	1		1	0.0944287	0.589711	1		1	0.110011	0.687022	1		1	0.110742	0.691587	1		1	0.180832	1.12929	1		0	0	0.01	1
grooming behavior	12		2	0.210748	2.94527	1		1	0.0944287	1.32624	1		1	0.110011	1.54509	1		1	0.110742	1.55535	1		1	0.180832	2.53973	1		0	0	0.01	1
nuclear histone mRNA catabolic process	1		0	0	0.01	1		1	0.0944287	15.7704	1		1	0.110011	18.3727	1		1	0.110742	18.4948	1		0	0	0.01	1		0	0	0.01	1
regulation of blood volume by renin-angiotensin	2		1	0.105374	8.84295	1		1	0.0944287	7.92443	1		1	0.110011	9.23208	1		1	0.110742	9.29342	1		0	0	0.01	1		0	0	0.01	1
regulation of oligodendrocyte differentiation	4		1	0.105374	4.4325	1		1	0.0944287	3.9721	1		1	0.110011	4.62755	1		1	0.110742	4.6583	1		0	0	0.01	1		0	0	0.01	1
negative regulation of very-low-density lipoprotein particle clearance	4		3	0.316122	13.2097	1		1	0.0944287	3.9721	1		3	0.330033	13.791	1		1	0.110742	4.6583	1		2	0.361664	15.1378	1		0	0	0.01	1
cell-cell adhesion	83		1	0.105374	0.214123	1		5	0.472144	0.951809	1		3	0.330033	0.666208	1		1	0.110742	0.22503	1		2	0.361664	0.731266	1		0	0	0.01	1
male meiotic nuclear division	26		1	0.105374	0.683365	1		0	0	0.01	1		1	0.110011	0.713436	1		1	0.110742	0.718177	1		0	0	0.01	1		0	0	0.01	1
tRNA 5'-leader removal	12		0	0	0.01	1		1	0.0944287	1.32624	1		1	0.110011	1.54509	1		1	0.110742	1.55535	1		0	0	0.01	1		0	0	0.01	1
L-ascorbic acid transport	2		0	0	0.01	1		1	0.0944287	7.92443	1		1	0.110011	9.23208	1		1	0.110742	9.29342	1		0	0	0.01	1		0	0	0.01	1
vesicle-mediated transport	89		4	0.421496	0.792825	1		6	0.566572	1.06483	1		5	0.550055	1.03412	1		5	0.55371	1.041	1		3	0.542495	1.02126	1		0	0	0.01	1
substrate adhesion-dependent cell spreading	38		3	0.316122	1.39361	1		8	0.75543	3.32336	1		3	0.330033	1.45493	1		2	0.221484	0.978021	1		3	0.542495	2.39154	1		0	0	0.01	1
positive regulation of intrinsic apoptotic signaling pathway in response to DNA damage	6		1	0.105374	2.95746	1		1	0.0944287	2.65027	1		1	0.110011	3.0876	1		1	0.110742	3.10811	1		1	0.180832	5.07524	1		0	0	0.01	1
negative regulation of cellular respiration	1		0	0	0.01	1		1	0.0944287	15.7704	1		1	0.110011	18.3727	1		1	0.110742	18.4948	1		0	0	0.01	1		0	0	0.01	1
regulation of ventricular cardiac muscle cell membrane repolarization	17		1	0.105374	1.04493	1		1	0.0944287	0.936396	1		1	0.110011	1.09092	1		1	0.110742	1.09816	1		0	0	0.01	1		0	0	0.01	1
endoplasmic reticulum tubular network organization	7		2	0.210748	5.04603	1		2	0.188857	4.5219	1		2	0.220022	5.26808	1		2	0.221484	5.30308	1		0	0	0.01	1		0	0	0.01	1
regulation of protein homodimerization activity	7		1	0.105374	2.53557	1		1	0.0944287	2.2722	1		1	0.110011	2.64714	1		1	0.110742	2.66473	1		1	0.180832	4.35124	1		0	0	0.01	1
glycoprotein metabolic process	10		0	0	0.01	1		1	0.0944287	1.59122	1		0	0	0.01	1		1	0.110742	1.86611	1		0	0	0.01	1		0	0	0.01	1
glucose 1-phosphate metabolic process	2		0	0	0.01	1		1	0.0944287	7.92443	1		1	0.110011	9.23208	1		1	0.110742	9.29342	1		0	0	0.01	1		0	0	0.01	1
fructosamine metabolic process	2		0	0	0.01	1		1	0.0944287	7.92443	1		0	0	0.01	1		1	0.110742	9.29342	1		0	0	0.01	1		0	0	0.01	1
triglyceride biosynthetic process	16		1	0.105374	1.1102	1		1	0.0944287	0.994885	1		0	0	0.01	1		1	0.110742	1.16676	1		0	0	0.01	1		0	0	0.01	1
regulation of protein ADP-ribosylation	6		1	0.105374	2.95746	1		1	0.0944287	2.65027	1		0	0	0.01	1		1	0.110742	3.10811	1		0	0	0.01	1		0	0	0.01	1
negative regulation of mitochondrial membrane potential	8		1	0.105374	2.21902	1		2	0.188857	3.95737	1		0	0	0.01	1		1	0.110742	2.33206	1		0	0	0.01	1		0	0	0.01	1
synaptonemal complex disassembly	2		1	0.105374	8.84295	1		0	0	0.01	1		1	0.110011	9.23208	1		1	0.110742	9.29342	1		0	0	0.01	1		0	0	0.01	1
positive regulation of calcium-transporting ATPase activity	4		1	0.105374	4.4325	1		0	0	0.01	1		1	0.110011	4.62755	1		1	0.110742	4.6583	1		0	0	0.01	1		0	0	0.01	1
L-proline biosynthetic process	5		0	0	0.01	1		1	0.0944287	3.17926	1		1	0.110011	3.70389	1		1	0.110742	3.7285	1		0	0	0.01	1		0	0	0.01	1
negative regulation of protein complex disassembly	4		0	0	0.01	1		1	0.0944287	3.9721	1		0	0	0.01	1		1	0.110742	4.6583	1		0	0	0.01	1		0	0	0.01	1
urate metabolic process	10		0	0	0.01	1		1	0.0944287	1.59122	1		0	0	0.01	1		1	0.110742	1.86611	1		0	0	0.01	1		0	0	0.01	1
eukaryotic translation initiation factor 4F complex assembly	2		1	0.105374	8.84295	1		1	0.0944287	7.92443	1		0	0	0.01	1		1	0.110742	9.29342	1		0	0	0.01	1		0	0	0.01	1
negative regulation of antigen processing and presentation of peptide or polysaccharide antigen via MHC class II	1		1	0.105374	17.5983	1		1	0.0944287	15.7704	1		0	0	0.01	1		1	0.110742	18.4948	1		0	0	0.01	1		0	0	0.01	1
voluntary musculoskeletal movement	6		0	0	0.01	1		1	0.0944287	2.65027	1		1	0.110011	3.0876	1		1	0.110742	3.10811	1		0	0	0.01	1		0	0	0.01	1
regulation of ryanodine-sensitive calcium-release channel activity	17		0	0	0.01	1		0	0	0.01	1		1	0.110011	1.09092	1		1	0.110742	1.09816	1		0	0	0.01	1		0	0	0.01	1
tryptophanyl-tRNA aminoacylation	2		1	0.105374	8.84295	1		1	0.0944287	7.92443	1		0	0	0.01	1		1	0.110742	9.29342	1		0	0	0.01	1		0	0	0.01	1
positive regulation of peptidyl-cysteine S-nitrosylation	2		0	0	0.01	1		1	0.0944287	7.92443	1		0	0	0.01	1		1	0.110742	9.29342	1		0	0	0.01	1		0	0	0.01	1
engulfment of apoptotic cell	5		1	0.105374	3.54777	1		1	0.0944287	3.17926	1		0	0	0.01	1		1	0.110742	3.7285	1		0	0	0.01	1		0	0	0.01	1
protein localization to paranode region of axon	4		1	0.105374	4.4325	1		1	0.0944287	3.9721	1		0	0	0.01	1		1	0.110742	4.6583	1		0	0	0.01	1		0	0	0.01	1
hormone catabolic process	3		0	0	0.01	1		1	0.0944287	5.29173	1		0	0	0.01	1		1	0.110742	6.2059	1		0	0	0.01	1		0	0	0.01	1
positive regulation of membrane depolarization during cardiac muscle cell action potential	1		0	0	0.01	1		1	0.0944287	15.7704	1		0	0	0.01	1		1	0.110742	18.4948	1		0	0	0.01	1		0	0	0.01	1
regulation of endoplasmic reticulum stress-induced intrinsic apoptotic signaling pathway	2		1	0.105374	8.84295	1		0	0	0.01	1		0	0	0.01	1		1	0.110742	9.29342	1		0	0	0.01	1		0	0	0.01	1
negative regulation of fibroblast growth factor receptor signaling pathway	10		1	0.105374	1.77566	1		1	0.0944287	1.59122	1		0	0	0.01	1		1	0.110742	1.86611	1		0	0	0.01	1		0	0	0.01	1
de novo' IMP biosynthetic process	6		0	0	0.01	1		2	0.188857	5.27429	1		0	0	0.01	1		1	0.110742	3.10811	1		0	0	0.01	1		0	0	0.01	1
methyl-branched fatty acid metabolic process	2		1	0.105374	8.84295	1		1	0.0944287	7.92443	1		0	0	0.01	1		1	0.110742	9.29342	1		0	0	0.01	1		0	0	0.01	1
cell proliferation in bone marrow	1		0	0	0.01	1		1	0.0944287	15.7704	1		0	0	0.01	1		1	0.110742	18.4948	1		0	0	0.01	1		0	0	0.01	1
positive regulation of signal transduction	9		0	0	0.01	1		1	0.0944287	1.76782	1		0	0	0.01	1		1	0.110742	2.07323	1		0	0	0.01	1		0	0	0.01	1
response to magnesium ion	12		1	0.105374	1.47996	1		1	0.0944287	1.32624	1		0	0	0.01	1		1	0.110742	1.55535	1		0	0	0.01	1		0	0	0.01	1
beta-catenin destruction complex disassembly	22		1	0.105374	0.807557	1		2	0.188857	1.44019	1		0	0	0.01	1		1	0.110742	0.848695	1		0	0	0.01	1		0	0	0.01	1
positive regulation of chemotaxis	13		1	0.105374	1.36621	1		1	0.0944287	1.2243	1		0	0	0.01	1		1	0.110742	1.4358	1		0	0	0.01	1		0	0	0.01	1
glucosamine catabolic process	2		0	0	0.01	1		1	0.0944287	7.92443	1		0	0	0.01	1		1	0.110742	9.29342	1		0	0	0.01	1		0	0	0.01	1
protein deacetylation	11		0	0	0.01	1		1	0.0944287	1.44669	1		0	0	0.01	1		1	0.110742	1.69662	1		0	0	0.01	1		0	0	0.01	1
smooth muscle cell chemotaxis	2		0	0	0.01	1		1	0.0944287	7.92443	1		0	0	0.01	1		1	0.110742	9.29342	1		0	0	0.01	1		0	0	0.01	1
cyclic nucleotide catabolic process	1		1	0.105374	17.5983	1		1	0.0944287	15.7704	1		1	0.110011	18.3727	1		1	0.110742	18.4948	1		0	0	0.01	1		0	0	0.01	1
negative regulation of protein transport	5		2	0.210748	7.06042	1		1	0.0944287	3.17926	1		1	0.110011	3.70389	1		1	0.110742	3.7285	1		1	0.180832	6.08826	1		0	0	0.01	1
positive regulation of intracellular protein transport	24		1	0.105374	0.740289	1		2	0.188857	1.32022	1		0	0	0.01	1		1	0.110742	0.778	1		1	0.180832	1.2704	1		0	0	0.01	1
lipoxygenase pathway	16		2	0.210748	2.20941	1		1	0.0944287	0.994885	1		2	0.220022	2.30663	1		1	0.110742	1.16676	1		1	0.180832	1.9052	1		0	0	0.01	1
regulation of cilium assembly	15		1	0.105374	1.18417	1		0	0	0.01	1		0	0	0.01	1		1	0.110742	1.24449	1		1	0.180832	2.03213	1		0	0	0.01	1
exocytosis	69		0	0	0.01	1		1	0.0944287	0.230809	1		0	0	0.01	1		1	0.110742	0.270682	1		1	0.180832	0.441997	1		0	0	0.01	1
positive regulation of cysteine-type endopeptidase activity involved in execution phase of apoptosis	1		1	0.105374	17.5983	1		1	0.0944287	15.7704	1		1	0.110011	18.3727	1		1	0.110742	18.4948	1		1	0.180832	30.2002	1		0	0	0.01	1
positive regulation of cell cycle arrest	28		1	0.105374	0.634571	1		0	0	0.01	1		2	0.220022	1.31843	1		1	0.110742	0.666897	1		1	0.180832	1.08898	1		0	0	0.01	1
immunoglobulin production	48		4	0.421496	1.46989	1		3	0.283286	0.988729	1		2	0.220022	0.769198	1		1	0.110742	0.389081	1		1	0.180832	0.63533	1		0	0	0.01	1
positive regulation of peptidase activity	4		2	0.210748	8.82112	1		1	0.0944287	3.9721	1		1	0.110011	4.62755	1		1	0.110742	4.6583	1		1	0.180832	7.60653	1		0	0	0.01	1
positive regulation of cation channel activity	7		0	0	0.01	1		1	0.0944287	2.2722	1		0	0	0.01	1		2	0.221484	5.30308	1		0	0	0.01	1		0	0	0.01	1
regulation of canonical Wnt signaling pathway	21		1	0.105374	0.845994	1		2	0.188857	1.50873	1		0	0	0.01	1		2	0.221484	1.76938	1		0	0	0.01	1		0	0	0.01	1
negative regulation of collagen biosynthetic process	8		1	0.105374	2.21902	1		1	0.0944287	1.98853	1		1	0.110011	2.31666	1		1	0.110742	2.33206	1		0	0	0.01	1		0	0	0.01	1
response to TNF agonist	1		1	0.105374	17.5983	1		1	0.0944287	15.7704	1		1	0.110011	18.3727	1		1	0.110742	18.4948	1		1	0.180832	30.2002	1		0	0	0.01	1
UDP-glucose metabolic process	3		1	0.105374	5.90509	1		2	0.188857	10.5311	1		2	0.220022	12.2688	1		2	0.221484	12.3504	1		0	0	0.01	1		0	0	0.01	1
ventricular cardiac muscle tissue morphogenesis	25		1	0.105374	0.710689	1		1	0.0944287	0.636869	1		1	0.110011	0.741962	1		1	0.110742	0.746892	1		0	0	0.01	1		0	0	0.01	1
regulation of glycogen biosynthetic process	7		1	0.105374	2.53557	1		1	0.0944287	2.2722	1		0	0	0.01	1		1	0.110742	2.66473	1		0	0	0.01	1		0	0	0.01	1
microtubule bundle formation	27		1	0.105374	0.658065	1		1	0.0944287	0.589711	1		0	0	0.01	1		1	0.110742	0.691587	1		1	0.180832	1.12929	1		0	0	0.01	1
negative regulation of cell division	8		0	0	0.01	1		1	0.0944287	1.98853	1		0	0	0.01	1		1	0.110742	2.33206	1		0	0	0.01	1		0	0	0.01	1
behavioral response to pain	10		1	0.105374	1.77566	1		1	0.0944287	1.59122	1		0	0	0.01	1		1	0.110742	1.86611	1		0	0	0.01	1		0	0	0.01	1
positive regulation of endothelial cell proliferation	69		3	0.316122	0.767585	1		0	0	0.01	1		0	0	0.01	1		1	0.110742	0.270682	1		0	0	0.01	1		0	0	0.01	1
formation of translation preinitiation complex	6		1	0.105374	2.95746	1		1	0.0944287	2.65027	1		0	0	0.01	1		1	0.110742	3.10811	1		0	0	0.01	1		0	0	0.01	1
mitochondrion localization	8		0	0	0.01	1		1	0.0944287	1.98853	1		0	0	0.01	1		1	0.110742	2.33206	1		0	0	0.01	1		0	0	0.01	1
regulation of mRNA 3'-end processing	3		0	0	0.01	1		1	0.0944287	5.29173	1		0	0	0.01	1		1	0.110742	6.2059	1		0	0	0.01	1		0	0	0.01	1
regulation of actin cytoskeleton reorganization	18		2	0.210748	1.96406	1		1	0.0944287	0.884403	1		1	0.110011	1.03034	1		1	0.110742	1.03719	1		1	0.180832	1.69363	1		0	0	0.01	1
cAMP-mediated signaling	28		1	0.105374	0.634571	1		0	0	0.01	1		0	0	0.01	1		1	0.110742	0.666897	1		1	0.180832	1.08898	1		0	0	0.01	1
IRES-dependent viral translational initiation	10		2	0.210748	3.53373	1		2	0.188857	3.16668	1		3	0.330033	5.52467	1		2	0.221484	3.71375	1		0	0	0.01	1		0	0	0.01	1
fibroblast proliferation	2		1	0.105374	8.84295	1		1	0.0944287	7.92443	1		1	0.110011	9.23208	1		1	0.110742	9.29342	1		0	0	0.01	1		0	0	0.01	1
positive regulation of RNA splicing	12		1	0.105374	1.47996	1		1	0.0944287	1.32624	1		0	0	0.01	1		1	0.110742	1.55535	1		0	0	0.01	1		0	0	0.01	1
positive regulation of polynucleotide adenylyltransferase activity	1		0	0	0.01	1		1	0.0944287	15.7704	1		0	0	0.01	1		1	0.110742	18.4948	1		0	0	0.01	1		0	0	0.01	1
mitochondrial protein processing	4		0	0	0.01	1		2	0.188857	7.90486	1		2	0.220022	9.20928	1		2	0.221484	9.27047	1		0	0	0.01	1		0	0	0.01	1
de novo' pyrimidine nucleobase biosynthetic process	6		0	0	0.01	1		0	0	0.01	1		0	0	0.01	1		1	0.110742	3.10811	1		1	0.180832	5.07524	1		0	0	0.01	1
ITP metabolic process	1		1	0.105374	17.5983	1		1	0.0944287	15.7704	1		1	0.110011	18.3727	1		1	0.110742	18.4948	1		1	0.180832	30.2002	1		0	0	0.01	1
G1/S transition of mitotic cell cycle	100		1	0.105374	0.177726	1		1	0.0944287	0.159265	1		1	0.110011	0.185546	1		2	0.221484	0.371709	1		0	0	0.01	1		0	0	0.01	1
G-protein coupled receptor signaling pathway coupled to cGMP nucleotide second messenger	2		1	0.105374	8.84295	1		1	0.0944287	7.92443	1		1	0.110011	9.23208	1		1	0.110742	9.29342	1		0	0	0.01	1		0	0	0.01	1
regulation of renal output by angiotensin	2		1	0.105374	8.84295	1		2	0.188857	15.7704	1		1	0.110011	9.23208	1		2	0.221484	18.4948	1		0	0	0.01	1		0	0	0.01	1
bone resorption	22		3	0.316122	2.40668	1		4	0.377715	2.87321	1		3	0.330033	2.51258	1		2	0.221484	1.68899	1		2	0.361664	2.75795	1		0	0	0.01	1
regulation of receptor activity	12		0	0	0.01	1		1	0.0944287	1.32624	1		0	0	0.01	1		1	0.110742	1.55535	1		0	0	0.01	1		0	0	0.01	1
ganglioside GM1 transport to membrane	1		0	0	0.01	1		0	0	0.01	1		1	0.110011	18.3727	1		1	0.110742	18.4948	1		1	0.180832	30.2002	1		0	0	0.01	1
regulation of smooth muscle cell migration	6		0	0	0.01	1		1	0.0944287	2.65027	1		0	0	0.01	1		1	0.110742	3.10811	1		0	0	0.01	1		0	0	0.01	1
membrane fusion	33		3	0.316122	1.6047	1		4	0.377715	1.91576	1		1	0.110011	0.562147	1		1	0.110742	0.565882	1		2	0.361664	1.83891	1		0	0	0.01	1
NADP catabolic process	2		1	0.105374	8.84295	1		1	0.0944287	7.92443	1		1	0.110011	9.23208	1		1	0.110742	9.29342	1		1	0.180832	15.1752	1		0	0	0.01	1
spliceosomal complex assembly	27		4	0.421496	2.61271	1		5	0.472144	2.9252	1		3	0.330033	2.04746	1		2	0.221484	1.37633	1		2	0.361664	2.2474	1		0	0	0.01	1
positive regulation of cell growth involved in cardiac muscle cell development	7		1	0.105374	2.53557	1		1	0.0944287	2.2722	1		1	0.110011	2.64714	1		1	0.110742	2.66473	1		0	0	0.01	1		0	0	0.01	1
positive regulation of lamellipodium morphogenesis	7		0	0	0.01	1		2	0.188857	4.5219	1		1	0.110011	2.64714	1		2	0.221484	5.30308	1		0	0	0.01	1		0	0	0.01	1
renin-angiotensin regulation of aldosterone production	4		1	0.105374	4.4325	1		1	0.0944287	3.9721	1		1	0.110011	4.62755	1		1	0.110742	4.6583	1		0	0	0.01	1		0	0	0.01	1
interaction with symbiont via secreted substance involved in symbiotic interaction	1		0	0	0.01	1		1	0.0944287	15.7704	1		1	0.110011	18.3727	1		1	0.110742	18.4948	1		1	0.180832	30.2002	1		0	0	0.01	1
neutrophil mediated immunity	12		1	0.105374	1.47996	1		2	0.188857	2.63934	1		1	0.110011	1.54509	1		2	0.221484	3.0953	1		0	0	0.01	1		0	0	0.01	1
transcription from RNA polymerase II promoter	286		1	0.105374	0.0621458	1		1	0.0944287	0.0556907	1		1	0.110011	0.0648805	1		2	0.221484	0.129977	1		0	0	0.01	1		0	0	0.01	1
dicarboxylic acid transport	3		1	0.105374	5.90509	1		1	0.0944287	5.29173	1		1	0.110011	6.16494	1		1	0.110742	6.2059	1		1	0.180832	10.1336	1		0	0	0.01	1
glycolipid catabolic process	2		1	0.105374	8.84295	1		1	0.0944287	7.92443	1		1	0.110011	9.23208	1		1	0.110742	9.29342	1		0	0	0.01	1		0	0	0.01	1
axon target recognition	3		1	0.105374	5.90509	1		1	0.0944287	5.29173	1		1	0.110011	6.16494	1		1	0.110742	6.2059	1		1	0.180832	10.1336	1		0	0	0.01	1
lamellipodium morphogenesis	6		0	0	0.01	1		1	0.0944287	2.65027	1		0	0	0.01	1		1	0.110742	3.10811	1		0	0	0.01	1		0	0	0.01	1
tRNA splicing, via endonucleolytic cleavage and ligation	15		2	0.210748	2.35661	1		1	0.0944287	1.06117	1		1	0.110011	1.23627	1		1	0.110742	1.24449	1		0	0	0.01	1		0	0	0.01	1
axonal transport of mitochondrion	8		1	0.105374	2.21902	1		3	0.283286	5.9262	1		1	0.110011	2.31666	1		1	0.110742	2.33206	1		1	0.180832	3.80801	1		0	0	0.01	1
positive regulation of Golgi to plasma membrane protein transport	4		1	0.105374	4.4325	1		2	0.188857	7.90486	1		1	0.110011	4.62755	1		1	0.110742	4.6583	1		1	0.180832	7.60653	1		0	0	0.01	1
cellular response to methylglyoxal	1		1	0.105374	17.5983	1		1	0.0944287	15.7704	1		1	0.110011	18.3727	1		1	0.110742	18.4948	1		1	0.180832	30.2002	1		0	0	0.01	1
pyridoxal 5'-phosphate salvage	1		1	0.105374	17.5983	1		1	0.0944287	15.7704	1		1	0.110011	18.3727	1		1	0.110742	18.4948	1		0	0	0.01	1		0	0	0.01	1
nitrate assimilation	1		0	0	0.01	1		1	0.0944287	15.7704	1		0	0	0.01	1		1	0.110742	18.4948	1		0	0	0.01	1		0	0	0.01	1
maturation of LSU-rRNA from tricistronic rRNA transcript (SSU-rRNA, 5.8S rRNA, LSU-rRNA)	9		2	0.210748	3.92594	1		2	0.188857	3.51815	1		2	0.220022	4.09869	1		2	0.221484	4.12593	1		2	0.361664	6.73722	1		0	0	0.01	1
rescue of stalled ribosome	4		1	0.105374	4.4325	1		1	0.0944287	3.9721	1		1	0.110011	4.62755	1		1	0.110742	4.6583	1		1	0.180832	7.60653	1		0	0	0.01	1
regulation of pH	12		0	0	0.01	1		1	0.0944287	1.32624	1		0	0	0.01	1		1	0.110742	1.55535	1		0	0	0.01	1		0	0	0.01	1
viral budding via host ESCRT complex	20		0	0	0.01	1		2	0.188857	1.58413	1		1	0.110011	0.92736	1		1	0.110742	0.933522	1		0	0	0.01	1		0	0	0.01	1
regulation of actin filament bundle assembly	1		1	0.105374	17.5983	1		1	0.0944287	15.7704	1		1	0.110011	18.3727	1		1	0.110742	18.4948	1		0	0	0.01	1		0	0	0.01	1
positive regulation of neutrophil chemotaxis	30		2	0.210748	1.1787	1		3	0.283286	1.58177	1		2	0.220022	1.23056	1		1	0.110742	0.622452	1		2	0.361664	2.02274	1		0	0	0.01	1
negative regulation of muscle cell differentiation	1		1	0.105374	17.5983	1		1	0.0944287	15.7704	1		1	0.110011	18.3727	1		1	0.110742	18.4948	1		0	0	0.01	1		0	0	0.01	1
positive regulation of muscle cell differentiation	24		2	0.210748	1.47325	1		4	0.377715	2.63387	1		1	0.110011	0.772864	1		1	0.110742	0.778	1		1	0.180832	1.2704	1		0	0	0.01	1
positive regulation of DNA repair	29		2	0.210748	1.21933	1		2	0.188857	1.09267	1		2	0.220022	1.27298	1		2	0.221484	1.28144	1		2	0.361664	2.09246	1		0	0	0.01	1
negative regulation of protein autophosphorylation	10		1	0.105374	1.77566	1		2	0.188857	3.16668	1		1	0.110011	1.85379	1		1	0.110742	1.86611	1		1	0.180832	3.04717	1		0	0	0.01	1
histamine catabolic process	1		1	0.105374	17.5983	1		0	0	0.01	1		1	0.110011	18.3727	1		1	0.110742	18.4948	1		1	0.180832	30.2002	1		0	0	0.01	1
protein to membrane docking	4		2	0.210748	8.82112	1		2	0.188857	7.90486	1		2	0.220022	9.20928	1		2	0.221484	9.27047	1		2	0.361664	15.1378	1		0	0	0.01	1
phagosome maturation	7		2	0.210748	5.04603	1		2	0.188857	4.5219	1		1	0.110011	2.64714	1		2	0.221484	5.30308	1		2	0.361664	8.6594	1		0	0	0.01	1
postreplication repair	11		2	0.210748	3.21278	1		1	0.0944287	1.44669	1		2	0.220022	3.35415	1		2	0.221484	3.37644	1		2	0.361664	5.51339	1		0	0	0.01	1
regulation of DNA strand elongation	1		1	0.105374	17.5983	1		0	0	0.01	1		1	0.110011	18.3727	1		1	0.110742	18.4948	1		0	0	0.01	1		0	0	0.01	1
vesicle transport along microtubule	12		1	0.105374	1.47996	1		2	0.188857	2.63934	1		1	0.110011	1.54509	1		1	0.110742	1.55535	1		1	0.180832	2.53973	1		0	0	0.01	1
membrane invagination	6		1	0.105374	2.95746	1		1	0.0944287	2.65027	1		1	0.110011	3.0876	1		1	0.110742	3.10811	1		1	0.180832	5.07524	1		0	0	0.01	1
negative regulation of vascular associated smooth muscle cell migration	4		1	0.105374	4.4325	1		1	0.0944287	3.9721	1		1	0.110011	4.62755	1		1	0.110742	4.6583	1		0	0	0.01	1		0	0	0.01	1
cardiac epithelial to mesenchymal transition	13		1	0.105374	1.36621	1		1	0.0944287	1.2243	1		1	0.110011	1.42632	1		1	0.110742	1.4358	1		0	0	0.01	1		0	0	0.01	1
stress-activated protein kinase signaling cascade	34		1	0.105374	0.522621	1		1	0.0944287	0.468336	1		2	0.220022	1.08583	1		1	0.110742	0.549243	1		2	0.361664	1.78484	1		0	0	0.01	1
GTP biosynthetic process	12		2	0.210748	2.94527	1		2	0.188857	2.63934	1		2	0.220022	3.07487	1		1	0.110742	1.55535	1		2	0.361664	5.05432	1		0	0	0.01	1
mitochondrion morphogenesis	21		3	0.316122	2.52123	1		4	0.377715	3.00996	1		2	0.220022	1.7577	1		1	0.110742	0.88909	1		2	0.361664	2.88921	1		0	0	0.01	1
malate transmembrane transport	1		1	0.105374	17.5983	1		1	0.0944287	15.7704	1		1	0.110011	18.3727	1		1	0.110742	18.4948	1		1	0.180832	30.2002	1		0	0	0.01	1
positive regulation of protein tyrosine kinase activity	21		1	0.105374	0.845994	1		2	0.188857	1.50873	1		1	0.110011	0.883221	1		2	0.221484	1.76938	1		0	0	0.01	1		0	0	0.01	1
catabolic process	8		1	0.105374	2.21902	1		2	0.188857	3.95737	1		1	0.110011	2.31666	1		2	0.221484	4.64102	1		0	0	0.01	1		0	0	0.01	1
cell growth involved in cardiac muscle cell development	7		1	0.105374	2.53557	1		1	0.0944287	2.2722	1		1	0.110011	2.64714	1		1	0.110742	2.66473	1		0	0	0.01	1		0	0	0.01	1
calcium-independent cell-matrix adhesion	4		1	0.105374	4.4325	1		1	0.0944287	3.9721	1		1	0.110011	4.62755	1		1	0.110742	4.6583	1		0	0	0.01	1		0	0	0.01	1
positive regulation of lamellipodium assembly	18		3	0.316122	2.9412	1		5	0.472144	4.38699	1		2	0.220022	2.05048	1		1	0.110742	1.03719	1		2	0.361664	3.37048	1		0	0	0.01	1
regulation of macrophage apoptotic process	1		1	0.105374	17.5983	1		1	0.0944287	15.7704	1		1	0.110011	18.3727	1		1	0.110742	18.4948	1		0	0	0.01	1		0	0	0.01	1
positive regulation of branching involved in ureteric bud morphogenesis	19		1	0.105374	0.934999	1		1	0.0944287	0.83788	1		1	0.110011	0.976143	1		1	0.110742	0.982629	1		0	0	0.01	1		0	0	0.01	1
T cell proliferation involved in immune response	4		1	0.105374	4.4325	1		1	0.0944287	3.9721	1		1	0.110011	4.62755	1		1	0.110742	4.6583	1		0	0	0.01	1		0	0	0.01	1
tRNA processing	25		2	0.210748	1.41434	1		2	0.188857	1.26743	1		1	0.110011	0.741962	1		1	0.110742	0.746892	1		0	0	0.01	1		0	0	0.01	1
positive regulation of mammary gland epithelial cell proliferation	7		1	0.105374	2.53557	1		1	0.0944287	2.2722	1		1	0.110011	2.64714	1		1	0.110742	2.66473	1		0	0	0.01	1		0	0	0.01	1
positive regulation of microtubule polymerization	21		2	0.210748	1.68361	1		3	0.283286	2.25935	1		2	0.220022	1.7577	1		2	0.221484	1.76938	1		2	0.361664	2.88921	1		0	0	0.01	1
positive regulation of base-excision repair	2		1	0.105374	8.84295	1		1	0.0944287	7.92443	1		1	0.110011	9.23208	1		1	0.110742	9.29342	1		1	0.180832	15.1752	1		0	0	0.01	1
negative regulation of histone H3-K27 methylation	4		1	0.105374	4.4325	1		1	0.0944287	3.9721	1		1	0.110011	4.62755	1		1	0.110742	4.6583	1		0	0	0.01	1		0	0	0.01	1
regulation of renal sodium excretion	3		1	0.105374	5.90509	1		1	0.0944287	5.29173	1		1	0.110011	6.16494	1		1	0.110742	6.2059	1		0	0	0.01	1		0	0	0.01	1
positive regulation of gastrulation	7		1	0.105374	2.53557	1		1	0.0944287	2.2722	1		1	0.110011	2.64714	1		1	0.110742	2.66473	1		1	0.180832	4.35124	1		0	0	0.01	1
regulation of angiotensin metabolic process	1		0	0	0.01	1		1	0.0944287	15.7704	1		0	0	0.01	1		1	0.110742	18.4948	1		0	0	0.01	1		0	0	0.01	1
positive regulation of cyclin-dependent protein serine/threonine kinase activity involved in G2/M transition of mitotic cell cycle	2		1	0.105374	8.84295	1		0	0	0.01	1		1	0.110011	9.23208	1		1	0.110742	9.29342	1		0	0	0.01	1		0	0	0.01	1
negative regulation of early endosome to late endosome transport	2		2	0.210748	17.5983	1		1	0.0944287	7.92443	1		1	0.110011	9.23208	1		1	0.110742	9.29342	1		1	0.180832	15.1752	1		0	0	0.01	1
negative regulation of RNA-directed 5'-3' RNA polymerase activity	1		1	0.105374	17.5983	1		1	0.0944287	15.7704	1		1	0.110011	18.3727	1		1	0.110742	18.4948	1		0	0	0.01	1		0	0	0.01	1
norepinephrine metabolic process	6		1	0.105374	2.95746	1		1	0.0944287	2.65027	1		1	0.110011	3.0876	1		1	0.110742	3.10811	1		1	0.180832	5.07524	1		0	0	0.01	1
second-messenger-mediated signaling	4		1	0.105374	4.4325	1		1	0.0944287	3.9721	1		1	0.110011	4.62755	1		1	0.110742	4.6583	1		0	0	0.01	1		0	0	0.01	1
polarized epithelial cell differentiation	3		1	0.105374	5.90509	1		1	0.0944287	5.29173	1		2	0.220022	12.2688	1		1	0.110742	6.2059	1		0	0	0.01	1		0	0	0.01	1
inner ear morphogenesis	54		0	0	0.01	1		1	0.0944287	0.29491	1		0	0	0.01	1		1	0.110742	0.345858	1		0	0	0.01	1		0	0	0.01	1
meiotic sister chromatid cohesion, centromeric	5		1	0.105374	3.54777	1		1	0.0944287	3.17926	1		1	0.110011	3.70389	1		1	0.110742	3.7285	1		0	0	0.01	1		0	0	0.01	1
regulation of endopeptidase activity	6		2	0.210748	5.88564	1		1	0.0944287	2.65027	1		1	0.110011	3.0876	1		1	0.110742	3.10811	1		1	0.180832	5.07524	1		0	0	0.01	1
righting reflex	8		0	0	0.01	1		1	0.0944287	1.98853	1		1	0.110011	2.31666	1		1	0.110742	2.33206	1		0	0	0.01	1		0	0	0.01	1
negative regulation of lysosomal protein catabolic process	3		0	0	0.01	1		1	0.0944287	5.29173	1		1	0.110011	6.16494	1		1	0.110742	6.2059	1		0	0	0.01	1		0	0	0.01	1
DNA methylation	22		0	0	0.01	1		1	0.0944287	0.723676	1		1	0.110011	0.843093	1		1	0.110742	0.848695	1		0	0	0.01	1		0	0	0.01	1
mitotic sister chromatid separation	3		1	0.105374	5.90509	1		1	0.0944287	5.29173	1		1	0.110011	6.16494	1		1	0.110742	6.2059	1		0	0	0.01	1		0	0	0.01	1
female meiotic nuclear division	8		1	0.105374	2.21902	1		1	0.0944287	1.98853	1		1	0.110011	2.31666	1		1	0.110742	2.33206	1		0	0	0.01	1		0	0	0.01	1
negative regulation of cAMP-dependent protein kinase activity	8		1	0.105374	2.21902	1		1	0.0944287	1.98853	1		1	0.110011	2.31666	1		1	0.110742	2.33206	1		0	0	0.01	1		0	0	0.01	1
peptidyl-serine dephosphorylation	7		1	0.105374	2.53557	1		2	0.188857	4.5219	1		1	0.110011	2.64714	1		1	0.110742	2.66473	1		0	0	0.01	1		0	0	0.01	1
sarcosine catabolic process	1		1	0.105374	17.5983	1		1	0.0944287	15.7704	1		1	0.110011	18.3727	1		1	0.110742	18.4948	1		0	0	0.01	1		0	0	0.01	1
negative regulation of DNA damage checkpoint	5		1	0.105374	3.54777	1		1	0.0944287	3.17926	1		1	0.110011	3.70389	1		1	0.110742	3.7285	1		0	0	0.01	1		0	0	0.01	1
nuclear-transcribed mRNA poly(A) tail shortening	30		1	0.105374	0.59228	1		3	0.283286	1.58177	1		3	0.330033	1.84278	1		1	0.110742	0.622452	1		0	0	0.01	1		0	0	0.01	1
immune system process	24		1	0.105374	0.740289	1		1	0.0944287	0.663395	1		1	0.110011	0.772864	1		1	0.110742	0.778	1		0	0	0.01	1		0	0	0.01	1
ketone catabolic process	1		1	0.105374	17.5983	1		1	0.0944287	15.7704	1		1	0.110011	18.3727	1		1	0.110742	18.4948	1		0	0	0.01	1		0	0	0.01	1
erythrocyte development	14		1	0.105374	1.26869	1		1	0.0944287	1.13691	1		1	0.110011	1.32452	1		1	0.110742	1.33332	1		0	0	0.01	1		0	0	0.01	1
positive regulation of DNA biosynthetic process	13		1	0.105374	1.36621	1		1	0.0944287	1.2243	1		1	0.110011	1.42632	1		1	0.110742	1.4358	1		0	0	0.01	1		0	0	0.01	1
purine ribonucleoside salvage	4		2	0.210748	8.82112	1		1	0.0944287	3.9721	1		1	0.110011	4.62755	1		1	0.110742	4.6583	1		1	0.180832	7.60653	1		0	0	0.01	1
thiosulfate transport	1		1	0.105374	17.5983	1		1	0.0944287	15.7704	1		1	0.110011	18.3727	1		1	0.110742	18.4948	1		1	0.180832	30.2002	1		0	0	0.01	1
activation of phospholipase C activity	25		1	0.105374	0.710689	1		1	0.0944287	0.636869	1		1	0.110011	0.741962	1		1	0.110742	0.746892	1		0	0	0.01	1		0	0	0.01	1
diadenosine tetraphosphate biosynthetic process	3		0	0	0.01	1		1	0.0944287	5.29173	1		1	0.110011	6.16494	1		1	0.110742	6.2059	1		0	0	0.01	1		0	0	0.01	1
sulfate transport	10		1	0.105374	1.77566	1		1	0.0944287	1.59122	1		1	0.110011	1.85379	1		1	0.110742	1.86611	1		1	0.180832	3.04717	1		0	0	0.01	1
negative regulation of phagocytosis	12		2	0.210748	2.94527	1		2	0.188857	2.63934	1		2	0.220022	3.07487	1		2	0.221484	3.0953	1		2	0.361664	5.05432	1		0	0	0.01	1
ceramide metabolic process	21		2	0.210748	1.68361	1		2	0.188857	1.50873	1		2	0.220022	1.7577	1		2	0.221484	1.76938	1		0	0	0.01	1		0	0	0.01	1
maternal process involved in female pregnancy	23		1	0.105374	0.772461	1		1	0.0944287	0.692225	1		1	0.110011	0.806453	1		1	0.110742	0.811811	1		2	0.361664	2.63809	1		0	0	0.01	1
ribosomal large subunit assembly	25		6	0.632244	4.22895	1		5	0.472144	3.15912	1		5	0.550055	3.68043	1		4	0.442968	2.96538	1		4	0.723327	4.84217	1		0	0	0.01	1
positive regulation of heart rate by epinephrine	1		1	0.105374	17.5983	1		1	0.0944287	15.7704	1		1	0.110011	18.3727	1		1	0.110742	18.4948	1		0	0	0.01	1		0	0	0.01	1
regulation of wound healing	4		1	0.105374	4.4325	1		1	0.0944287	3.9721	1		1	0.110011	4.62755	1		1	0.110742	4.6583	1		0	0	0.01	1		0	0	0.01	1
cellular response to zinc ion	20		1	0.105374	0.888273	1		1	0.0944287	0.796007	1		1	0.110011	0.92736	1		1	0.110742	0.933522	1		0	0	0.01	1		0	0	0.01	1
negative regulation of tyrosine phosphorylation of STAT protein	11		1	0.105374	1.61438	1		1	0.0944287	1.44669	1		1	0.110011	1.68542	1		1	0.110742	1.69662	1		0	0	0.01	1		0	0	0.01	1
regulation of secretion	2		0	0	0.01	1		1	0.0944287	7.92443	1		0	0	0.01	1		1	0.110742	9.29342	1		0	0	0.01	1		0	0	0.01	1
translocation of peptides or proteins into host cell cytoplasm	1		1	0.105374	17.5983	1		1	0.0944287	15.7704	1		1	0.110011	18.3727	1		1	0.110742	18.4948	1		0	0	0.01	1		0	0	0.01	1
L-glutamate transport	7		1	0.105374	2.53557	1		2	0.188857	4.5219	1		2	0.220022	5.26808	1		1	0.110742	2.66473	1		0	0	0.01	1		0	0	0.01	1
regulation of cell differentiation	28		1	0.105374	0.634571	1		1	0.0944287	0.568658	1		1	0.110011	0.662495	1		1	0.110742	0.666897	1		0	0	0.01	1		0	0	0.01	1
spindle localization	5		0	0	0.01	1		2	0.188857	6.32705	1		2	0.220022	7.3711	1		2	0.221484	7.42008	1		0	0	0.01	1		0	0	0.01	1
nerve development	9		0	0	0.01	1		2	0.188857	3.51815	1		1	0.110011	2.05954	1		1	0.110742	2.07323	1		0	0	0.01	1		0	0	0.01	1
cell separation after cytokinesis	17		0	0	0.01	1		2	0.188857	1.86352	1		1	0.110011	1.09092	1		1	0.110742	1.09816	1		0	0	0.01	1		0	0	0.01	1
autophagosome assembly	48		2	0.210748	0.736777	1		2	0.188857	0.660248	1		2	0.220022	0.769198	1		2	0.221484	0.774309	1		2	0.361664	1.26437	1		0	0	0.01	1
cellular ketone body metabolic process	1		1	0.105374	17.5983	1		1	0.0944287	15.7704	1		1	0.110011	18.3727	1		1	0.110742	18.4948	1		0	0	0.01	1		0	0	0.01	1
TOR signaling	14		1	0.105374	1.26869	1		1	0.0944287	1.13691	1		1	0.110011	1.32452	1		1	0.110742	1.33332	1		0	0	0.01	1		0	0	0.01	1
mitochondrial depolarization	4		1	0.105374	4.4325	1		1	0.0944287	3.9721	1		1	0.110011	4.62755	1		1	0.110742	4.6583	1		0	0	0.01	1		0	0	0.01	1
negative regulation of protein serine/threonine kinase activity	9		1	0.105374	1.97273	1		1	0.0944287	1.76782	1		1	0.110011	2.05954	1		1	0.110742	2.07323	1		0	0	0.01	1		0	0	0.01	1
positive regulation of Wnt protein secretion	3		0	0	0.01	1		1	0.0944287	5.29173	1		1	0.110011	6.16494	1		1	0.110742	6.2059	1		0	0	0.01	1		0	0	0.01	1
interleukin-8 secretion	4		1	0.105374	4.4325	1		1	0.0944287	3.9721	1		1	0.110011	4.62755	1		1	0.110742	4.6583	1		1	0.180832	7.60653	1		0	0	0.01	1
cellular lipid metabolic process	9		1	0.105374	1.97273	1		1	0.0944287	1.76782	1		1	0.110011	2.05954	1		1	0.110742	2.07323	1		0	0	0.01	1		0	0	0.01	1
mitochondrion to lysosome transport	3		0	0	0.01	1		1	0.0944287	5.29173	1		1	0.110011	6.16494	1		1	0.110742	6.2059	1		0	0	0.01	1		0	0	0.01	1
ribosomal large subunit biogenesis	26		5	0.52687	3.38976	1		4	0.377715	2.43135	1		6	0.660066	4.2453	1		3	0.332226	2.14031	1		5	0.904159	5.81711	1		0	0	0.01	1
peptide antigen assembly with MHC class II protein complex	5		1	0.105374	3.54777	1		0	0	0.01	1		1	0.110011	3.70389	1		1	0.110742	3.7285	1		0	0	0.01	1		0	0	0.01	1
artery smooth muscle contraction	7		1	0.105374	2.53557	1		1	0.0944287	2.2722	1		1	0.110011	2.64714	1		1	0.110742	2.66473	1		0	0	0.01	1		0	0	0.01	1
sleep	11		1	0.105374	1.61438	1		1	0.0944287	1.44669	1		1	0.110011	1.68542	1		1	0.110742	1.69662	1		0	0	0.01	1		0	0	0.01	1
asymmetric cell division	4		0	0	0.01	1		2	0.188857	7.90486	1		2	0.220022	9.20928	1		2	0.221484	9.27047	1		0	0	0.01	1		0	0	0.01	1
negative regulation of protein ubiquitination involved in ubiquitin-dependent protein catabolic process	14		3	0.316122	3.78094	1		2	0.188857	2.26256	1		4	0.440044	5.25872	1		1	0.110742	1.33332	1		3	0.542495	6.48841	1		0	0	0.01	1
tRNA 3'-end processing	4		0	0	0.01	1		1	0.0944287	3.9721	1		1	0.110011	4.62755	1		1	0.110742	4.6583	1		0	0	0.01	1		0	0	0.01	1
negative regulation of receptor-mediated endocytosis	6		5	0.52687	14.6702	0.0393019		2	0.188857	5.27429	1		5	0.550055	15.3157	0.0317401		1	0.110742	3.10811	1		3	0.542495	15.1252	1		0	0	0.01	1
positive regulation of ERBB3 signaling pathway	1		1	0.105374	17.5983	1		1	0.0944287	15.7704	1		1	0.110011	18.3727	1		1	0.110742	18.4948	1		0	0	0.01	1		0	0	0.01	1
poly(A)+ mRNA export from nucleus	14		0	0	0.01	1		1	0.0944287	1.13691	1		0	0	0.01	1		1	0.110742	1.33332	1		0	0	0.01	1		0	0	0.01	1
nucleobase transport	2		0	0	0.01	1		1	0.0944287	7.92443	1		1	0.110011	9.23208	1		1	0.110742	9.29342	1		0	0	0.01	1		0	0	0.01	1
beta-alanine biosynthetic process	2		0	0	0.01	1		1	0.0944287	7.92443	1		1	0.110011	9.23208	1		1	0.110742	9.29342	1		0	0	0.01	1		0	0	0.01	1
peroxisome organization	19		1	0.105374	0.934999	1		2	0.188857	1.66746	1		1	0.110011	0.976143	1		0	0	0.01	1		1	0.180832	1.60453	1		1	0.188679	1.67416	1
S-adenosylhomocysteine catabolic process	1		1	0.105374	17.5983	1		1	0.0944287	15.7704	1		1	0.110011	18.3727	1		1	0.110742	18.4948	1		1	0.180832	30.2002	1		1	0.188679	31.5107	1
response to muscle inactivity	1		1	0.105374	17.5983	1		1	0.0944287	15.7704	1		1	0.110011	18.3727	1		1	0.110742	18.4948	1		1	0.180832	30.2002	1		1	0.188679	31.5107	1
endothelial cell migration	29		1	0.105374	0.612697	1		1	0.0944287	0.549056	1		2	0.220022	1.27298	1		1	0.110742	0.643908	1		1	0.180832	1.05144	1		1	0.188679	1.09706	1
negative regulation of p38MAPK cascade	5		1	0.105374	3.54777	1		1	0.0944287	3.17926	1		1	0.110011	3.70389	1		1	0.110742	3.7285	1		1	0.180832	6.08826	1		1	0.188679	6.35247	1
response to vitamin A	17		1	0.105374	1.04493	1		1	0.0944287	0.936396	1		1	0.110011	1.09092	1		1	0.110742	1.09816	1		1	0.180832	1.79319	1		1	0.188679	1.87101	1
glyoxal metabolic process	1		1	0.105374	17.5983	1		1	0.0944287	15.7704	1		1	0.110011	18.3727	1		1	0.110742	18.4948	1		1	0.180832	30.2002	1		1	0.188679	31.5107	1
hormone metabolic process	12		1	0.105374	1.47996	1		1	0.0944287	1.32624	1		1	0.110011	1.54509	1		1	0.110742	1.55535	1		1	0.180832	2.53973	1		1	0.188679	2.64995	1
negative regulation of biomineral tissue development	3		1	0.105374	5.90509	1		1	0.0944287	5.29173	1		1	0.110011	6.16494	1		1	0.110742	6.2059	1		1	0.180832	10.1336	1		1	0.188679	10.5734	1
tumor necrosis factor secretion	1		1	0.105374	17.5983	1		1	0.0944287	15.7704	1		1	0.110011	18.3727	1		1	0.110742	18.4948	1		1	0.180832	30.2002	1		1	0.188679	31.5107	1
peptidyl-cysteine deglycation	1		1	0.105374	17.5983	1		1	0.0944287	15.7704	1		1	0.110011	18.3727	1		1	0.110742	18.4948	1		1	0.180832	30.2002	1		1	0.188679	31.5107	1
face morphogenesis	30		2	0.210748	1.1787	1		1	0.0944287	0.53076	1		1	0.110011	0.618343	1		1	0.110742	0.622452	1		1	0.180832	1.0164	1		1	0.188679	1.06051	1
positive regulation of type IIa hypersensitivity	2		1	0.105374	8.84295	1		1	0.0944287	7.92443	1		1	0.110011	9.23208	1		1	0.110742	9.29342	1		1	0.180832	15.1752	1		1	0.188679	15.8338	1
positive regulation of ER to Golgi vesicle-mediated transport	4		1	0.105374	4.4325	1		0	0	0.01	1		1	0.110011	4.62755	1		0	0	0.01	1		1	0.180832	7.60653	1		1	0.188679	7.93662	1
regulation of testosterone biosynthetic process	1		1	0.105374	17.5983	1		1	0.0944287	15.7704	1		1	0.110011	18.3727	1		1	0.110742	18.4948	1		1	0.180832	30.2002	1		1	0.188679	31.5107	1
negative regulation of stress-activated MAPK cascade	7		1	0.105374	2.53557	1		1	0.0944287	2.2722	1		1	0.110011	2.64714	1		1	0.110742	2.66473	1		1	0.180832	4.35124	1		1	0.188679	4.54006	1
negative regulation of biosynthetic process	2		1	0.105374	8.84295	1		1	0.0944287	7.92443	1		1	0.110011	9.23208	1		1	0.110742	9.29342	1		1	0.180832	15.1752	1		1	0.188679	15.8338	1
mitochondrial tRNA processing	4		1	0.105374	4.4325	1		1	0.0944287	3.9721	1		1	0.110011	4.62755	1		1	0.110742	4.6583	1		1	0.180832	7.60653	1		1	0.188679	7.93662	1
negative regulation of CD4-positive, alpha-beta T cell differentiation	1		1	0.105374	17.5983	1		1	0.0944287	15.7704	1		1	0.110011	18.3727	1		1	0.110742	18.4948	1		1	0.180832	30.2002	1		1	0.188679	31.5107	1
retinal blood vessel morphogenesis	4		1	0.105374	4.4325	1		1	0.0944287	3.9721	1		1	0.110011	4.62755	1		1	0.110742	4.6583	1		1	0.180832	7.60653	1		1	0.188679	7.93662	1
microtubule polymerization or depolymerization	1		1	0.105374	17.5983	1		1	0.0944287	15.7704	1		1	0.110011	18.3727	1		1	0.110742	18.4948	1		1	0.180832	30.2002	1		1	0.188679	31.5107	1
cellular response to cell-matrix adhesion	2		1	0.105374	8.84295	1		1	0.0944287	7.92443	1		1	0.110011	9.23208	1		1	0.110742	9.29342	1		1	0.180832	15.1752	1		1	0.188679	15.8338	1
cellular response to virus	22		1	0.105374	0.807557	1		0	0	0.01	1		1	0.110011	0.843093	1		0	0	0.01	1		1	0.180832	1.38583	1		1	0.188679	1.44597	1
testosterone biosynthetic process	5		1	0.105374	3.54777	1		1	0.0944287	3.17926	1		1	0.110011	3.70389	1		1	0.110742	3.7285	1		1	0.180832	6.08826	1		1	0.188679	6.35247	1
negative regulation of nitric-oxide synthase biosynthetic process	4		1	0.105374	4.4325	1		1	0.0944287	3.9721	1		1	0.110011	4.62755	1		1	0.110742	4.6583	1		1	0.180832	7.60653	1		1	0.188679	7.93662	1
multicellular organismal macromolecule metabolic process	1		1	0.105374	17.5983	1		1	0.0944287	15.7704	1		1	0.110011	18.3727	1		1	0.110742	18.4948	1		1	0.180832	30.2002	1		1	0.188679	31.5107	1
hydrogen peroxide metabolic process	5		1	0.105374	3.54777	1		1	0.0944287	3.17926	1		1	0.110011	3.70389	1		1	0.110742	3.7285	1		1	0.180832	6.08826	1		1	0.188679	6.35247	1
sphingosine-1-phosphate signaling pathway	6		1	0.105374	2.95746	1		1	0.0944287	2.65027	1		1	0.110011	3.0876	1		1	0.110742	3.10811	1		1	0.180832	5.07524	1		1	0.188679	5.29548	1
creatinine metabolic process	4		1	0.105374	4.4325	1		1	0.0944287	3.9721	1		1	0.110011	4.62755	1		1	0.110742	4.6583	1		1	0.180832	7.60653	1		1	0.188679	7.93662	1
methylglyoxal catabolic process to D-lactate via S-lactoyl-glutathione	2		1	0.105374	8.84295	1		1	0.0944287	7.92443	1		1	0.110011	9.23208	1		1	0.110742	9.29342	1		1	0.180832	15.1752	1		1	0.188679	15.8338	1
cholesterol catabolic process	11		1	0.105374	1.61438	1		1	0.0944287	1.44669	1		1	0.110011	1.68542	1		1	0.110742	1.69662	1		1	0.180832	2.77041	1		1	0.188679	2.89063	1
negative regulation of cell aging	6		1	0.105374	2.95746	1		1	0.0944287	2.65027	1		1	0.110011	3.0876	1		1	0.110742	3.10811	1		1	0.180832	5.07524	1		1	0.188679	5.29548	1
platelet maturation	2		1	0.105374	8.84295	1		1	0.0944287	7.92443	1		1	0.110011	9.23208	1		1	0.110742	9.29342	1		1	0.180832	15.1752	1		1	0.188679	15.8338	1
protein ubiquitination involved in ubiquitin-dependent protein catabolic process	141		2	0.210748	0.250852	1		1	0.0944287	0.112957	1		1	0.110011	0.131597	1		1	0.110742	0.132471	1		2	0.361664	0.430483	1		1	0.188679	0.225699	1
defense response	60		2	0.210748	0.589446	1		1	0.0944287	0.265424	1		2	0.220022	0.615384	1		1	0.110742	0.311278	1		2	0.361664	1.01154	1		1	0.188679	0.530342	1
negative regulation of hydrogen peroxide-induced neuron death	4		2	0.210748	8.82112	1		2	0.188857	7.90486	1		2	0.220022	9.20928	1		2	0.221484	9.27047	1		2	0.361664	15.1378	1		1	0.188679	7.93662	1
negative regulation of fatty acid biosynthetic process	12		3	0.316122	4.41058	1		3	0.283286	3.95245	1		3	0.330033	4.60466	1		2	0.221484	3.0953	1		2	0.361664	5.05432	1		1	0.188679	2.64995	1
positive regulation of sodium:proton antiporter activity	4		2	0.210748	8.82112	1		2	0.188857	7.90486	1		1	0.110011	4.62755	1		1	0.110742	4.6583	1		2	0.361664	15.1378	1		1	0.188679	7.93662	1
glycosphingolipid metabolic process	48		4	0.421496	1.46989	1		4	0.377715	1.31721	1		5	0.550055	1.91726	1		5	0.55371	1.93	1		2	0.361664	1.26437	1		1	0.188679	0.6629	1
positive regulation of protein targeting to mitochondrion	85		6	0.632244	1.24416	1		4	0.377715	0.743904	1		3	0.330033	0.650535	1		3	0.332226	0.654857	1		2	0.361664	0.714062	1		1	0.188679	0.374378	1
cellular response to acidic pH	8		2	0.210748	4.41607	1		2	0.188857	3.95737	1		1	0.110011	2.31666	1		1	0.110742	2.33206	1		2	0.361664	7.57833	1		1	0.188679	3.97326	1
protein targeting to mitochondrion	33		4	0.421496	2.13782	1		3	0.283286	1.43802	1		2	0.220022	1.11873	1		3	0.332226	1.68644	1		2	0.361664	1.83891	1		1	0.188679	0.964128	1
adult locomotory behavior	51		3	0.316122	1.03844	1		2	0.188857	0.621417	1		4	0.440044	1.44432	1		3	0.332226	1.09134	1		2	0.361664	1.19001	1		1	0.188679	0.623914	1
positive regulation of protein catabolic process	66		3	0.316122	0.80247	1		5	0.472144	1.19694	1		4	0.440044	1.11611	1		3	0.332226	0.843348	1		2	0.361664	0.919594	1		1	0.188679	0.482137	1
axonogenesis	83		4	0.421496	0.850131	1		6	0.566572	1.14179	1		4	0.440044	0.88754	1		6	0.664452	1.33904	1		2	0.361664	0.731266	1		1	0.188679	0.383398	1
homophilic cell adhesion via plasma membrane adhesion molecules	157		1	0.105374	0.113205	1		2	0.188857	0.201888	1		1	0.110011	0.118187	1		3	0.332226	0.35456	1		2	0.361664	0.386615	1		1	0.188679	0.2027	1
multicellular organism growth	80		4	0.421496	0.882007	1		5	0.472144	0.987498	1		2	0.220022	0.461558	1		4	0.442968	0.926937	1		2	0.361664	0.758685	1		1	0.188679	0.397773	1
negative regulation of interferon-gamma production	30		3	0.316122	1.76511	1		2	0.188857	1.05626	1		2	0.220022	1.23056	1		3	0.332226	1.85503	1		2	0.361664	2.02274	1		1	0.188679	1.06051	1
negative regulation of reactive oxygen species biosynthetic process	7		1	0.105374	2.53557	1		2	0.188857	4.5219	1		3	0.330033	7.88901	1		2	0.221484	5.30308	1		2	0.361664	8.6594	1		1	0.188679	4.54006	1
response to gravity	8		1	0.105374	2.21902	1		1	0.0944287	1.98853	1		1	0.110011	2.31666	1		1	0.110742	2.33206	1		1	0.180832	3.80801	1		1	0.188679	3.97326	1
regulation of systemic arterial blood pressure	9		1	0.105374	1.97273	1		1	0.0944287	1.76782	1		1	0.110011	2.05954	1		1	0.110742	2.07323	1		1	0.180832	3.38537	1		1	0.188679	3.53228	1
regulation of blood coagulation, intrinsic pathway	1		1	0.105374	17.5983	1		1	0.0944287	15.7704	1		1	0.110011	18.3727	1		1	0.110742	18.4948	1		1	0.180832	30.2002	1		1	0.188679	31.5107	1
antibiotic metabolic process	1		1	0.105374	17.5983	1		1	0.0944287	15.7704	1		1	0.110011	18.3727	1		1	0.110742	18.4948	1		1	0.180832	30.2002	1		1	0.188679	31.5107	1
chromosome condensation	10		1	0.105374	1.77566	1		1	0.0944287	1.59122	1		1	0.110011	1.85379	1		1	0.110742	1.86611	1		1	0.180832	3.04717	1		1	0.188679	3.17941	1
T-helper 1 cell differentiation	5		1	0.105374	3.54777	1		1	0.0944287	3.17926	1		1	0.110011	3.70389	1		1	0.110742	3.7285	1		1	0.180832	6.08826	1		1	0.188679	6.35247	1
oxalate metabolic process	1		1	0.105374	17.5983	1		1	0.0944287	15.7704	1		1	0.110011	18.3727	1		1	0.110742	18.4948	1		1	0.180832	30.2002	1		1	0.188679	31.5107	1
humoral immune response	57		1	0.105374	0.311776	1		1	0.0944287	0.279391	1		1	0.110011	0.325495	1		1	0.110742	0.327658	1		1	0.180832	0.535032	1		1	0.188679	0.55825	1
mRNA export from nucleus	101		8	0.842993	1.39553	1		7	0.661001	1.09445	1		3	0.330033	0.54749	1		4	0.442968	0.734227	1		2	0.361664	0.600954	1		1	0.188679	0.315076	1
negative regulation of nitrosative stress-induced intrinsic apoptotic signaling pathway	2		1	0.105374	8.84295	1		1	0.0944287	7.92443	1		1	0.110011	9.23208	1		1	0.110742	9.29342	1		1	0.180832	15.1752	1		1	0.188679	15.8338	1
renal water homeostasis	33		3	0.316122	1.6047	1		4	0.377715	1.91576	1		4	0.440044	2.23189	1		4	0.442968	2.24672	1		2	0.361664	1.83891	1		1	0.188679	0.964128	1
Golgi to plasma membrane protein transport	23		3	0.316122	2.30209	1		4	0.377715	2.74834	1		2	0.220022	1.60492	1		3	0.332226	2.41936	1		2	0.361664	2.63809	1		1	0.188679	1.38313	1
positive regulation of protein homodimerization activity	9		1	0.105374	1.97273	1		1	0.0944287	1.76782	1		1	0.110011	2.05954	1		1	0.110742	2.07323	1		1	0.180832	3.38537	1		1	0.188679	3.53228	1
phospholipase C-activating dopamine receptor signaling pathway	13		1	0.105374	1.36621	1		1	0.0944287	1.2243	1		1	0.110011	1.42632	1		1	0.110742	1.4358	1		1	0.180832	2.34452	1		1	0.188679	2.44626	1
negative regulation of sodium:proton antiporter activity	2		1	0.105374	8.84295	1		1	0.0944287	7.92443	1		1	0.110011	9.23208	1		1	0.110742	9.29342	1		1	0.180832	15.1752	1		1	0.188679	15.8338	1
regulation of blood vessel size	9		1	0.105374	1.97273	1		1	0.0944287	1.76782	1		1	0.110011	2.05954	1		1	0.110742	2.07323	1		1	0.180832	3.38537	1		1	0.188679	3.53228	1
regulation of T cell differentiation in thymus	5		1	0.105374	3.54777	1		1	0.0944287	3.17926	1		1	0.110011	3.70389	1		1	0.110742	3.7285	1		1	0.180832	6.08826	1		1	0.188679	6.35247	1
negative regulation of peptidyl-threonine phosphorylation	15		1	0.105374	1.18417	1		1	0.0944287	1.06117	1		1	0.110011	1.23627	1		1	0.110742	1.24449	1		1	0.180832	2.03213	1		1	0.188679	2.12031	1
metanephric part of ureteric bud development	4		1	0.105374	4.4325	1		1	0.0944287	3.9721	1		1	0.110011	4.62755	1		1	0.110742	4.6583	1		1	0.180832	7.60653	1		1	0.188679	7.93662	1
inositol trisphosphate biosynthetic process	3		0	0	0.01	1		1	0.0944287	5.29173	1		1	0.110011	6.16494	1		0	0	0.01	1		1	0.180832	10.1336	1		1	0.188679	10.5734	1
positive regulation of interferon-alpha production	13		1	0.105374	1.36621	1		1	0.0944287	1.2243	1		1	0.110011	1.42632	1		1	0.110742	1.4358	1		1	0.180832	2.34452	1		1	0.188679	2.44626	1
protein import into mitochondrial intermembrane space	2		1	0.105374	8.84295	1		1	0.0944287	7.92443	1		1	0.110011	9.23208	1		1	0.110742	9.29342	1		1	0.180832	15.1752	1		1	0.188679	15.8338	1
membrane raft assembly	6		1	0.105374	2.95746	1		1	0.0944287	2.65027	1		1	0.110011	3.0876	1		1	0.110742	3.10811	1		1	0.180832	5.07524	1		1	0.188679	5.29548	1
actin rod assembly	2		1	0.105374	8.84295	1		1	0.0944287	7.92443	1		1	0.110011	9.23208	1		1	0.110742	9.29342	1		1	0.180832	15.1752	1		1	0.188679	15.8338	1
catabolism by host of symbiont protein	1		1	0.105374	17.5983	1		1	0.0944287	15.7704	1		1	0.110011	18.3727	1		1	0.110742	18.4948	1		1	0.180832	30.2002	1		1	0.188679	31.5107	1
T cell migration	8		1	0.105374	2.21902	1		1	0.0944287	1.98853	1		1	0.110011	2.31666	1		1	0.110742	2.33206	1		1	0.180832	3.80801	1		1	0.188679	3.97326	1
copulation	2		1	0.105374	8.84295	1		1	0.0944287	7.92443	1		1	0.110011	9.23208	1		1	0.110742	9.29342	1		1	0.180832	15.1752	1		1	0.188679	15.8338	1
positive regulation of protein import into nucleus, translocation	12		1	0.105374	1.47996	1		1	0.0944287	1.32624	1		1	0.110011	1.54509	1		1	0.110742	1.55535	1		1	0.180832	2.53973	1		1	0.188679	2.64995	1
positive regulation of protein autophosphorylation	23		1	0.105374	0.772461	1		1	0.0944287	0.692225	1		1	0.110011	0.806453	1		1	0.110742	0.811811	1		1	0.180832	1.32561	1		1	0.188679	1.38313	1
cellular response to arsenic-containing substance	9		2	0.210748	3.92594	1		1	0.0944287	1.76782	1		1	0.110011	2.05954	1		1	0.110742	2.07323	1		1	0.180832	3.38537	1		1	0.188679	3.53228	1
positive regulation of smooth muscle cell migration	18		1	0.105374	0.986915	1		1	0.0944287	0.884403	1		1	0.110011	1.03034	1		1	0.110742	1.03719	1		1	0.180832	1.69363	1		1	0.188679	1.76712	1
interleukin-2 secretion	3		1	0.105374	5.90509	1		1	0.0944287	5.29173	1		1	0.110011	6.16494	1		1	0.110742	6.2059	1		1	0.180832	10.1336	1		1	0.188679	10.5734	1
uterus development	14		1	0.105374	1.26869	1		1	0.0944287	1.13691	1		1	0.110011	1.32452	1		1	0.110742	1.33332	1		1	0.180832	2.17717	1		1	0.188679	2.27165	1
positive regulation of androgen receptor activity	4		1	0.105374	4.4325	1		1	0.0944287	3.9721	1		1	0.110011	4.62755	1		1	0.110742	4.6583	1		1	0.180832	7.60653	1		1	0.188679	7.93662	1
positive regulation of activation of membrane attack complex	2		1	0.105374	8.84295	1		1	0.0944287	7.92443	1		1	0.110011	9.23208	1		1	0.110742	9.29342	1		1	0.180832	15.1752	1		1	0.188679	15.8338	1
oligosaccharide catabolic process	11		1	0.105374	1.61438	1		1	0.0944287	1.44669	1		1	0.110011	1.68542	1		1	0.110742	1.69662	1		1	0.180832	2.77041	1		1	0.188679	2.89063	1
regulation of triglyceride biosynthetic process	3		1	0.105374	5.90509	1		1	0.0944287	5.29173	1		1	0.110011	6.16494	1		1	0.110742	6.2059	1		1	0.180832	10.1336	1		1	0.188679	10.5734	1
D-xylose metabolic process	2		1	0.105374	8.84295	1		1	0.0944287	7.92443	1		1	0.110011	9.23208	1		1	0.110742	9.29342	1		1	0.180832	15.1752	1		1	0.188679	15.8338	1
negative regulation of leukocyte proliferation	2		1	0.105374	8.84295	1		1	0.0944287	7.92443	1		1	0.110011	9.23208	1		1	0.110742	9.29342	1		1	0.180832	15.1752	1		1	0.188679	15.8338	1
positive regulation of exit from mitosis	6		1	0.105374	2.95746	1		1	0.0944287	2.65027	1		1	0.110011	3.0876	1		1	0.110742	3.10811	1		1	0.180832	5.07524	1		1	0.188679	5.29548	1
response to inactivity	3		1	0.105374	5.90509	1		1	0.0944287	5.29173	1		1	0.110011	6.16494	1		1	0.110742	6.2059	1		1	0.180832	10.1336	1		1	0.188679	10.5734	1
cellular phosphate ion homeostasis	9		1	0.105374	1.97273	1		1	0.0944287	1.76782	1		1	0.110011	2.05954	1		1	0.110742	2.07323	1		1	0.180832	3.38537	1		1	0.188679	3.53228	1
L-xylitol catabolic process	1		1	0.105374	17.5983	1		1	0.0944287	15.7704	1		1	0.110011	18.3727	1		1	0.110742	18.4948	1		1	0.180832	30.2002	1		1	0.188679	31.5107	1
regulation of I-kappaB kinase/NF-kappaB signaling	14		1	0.105374	1.26869	1		1	0.0944287	1.13691	1		1	0.110011	1.32452	1		1	0.110742	1.33332	1		1	0.180832	2.17717	1		1	0.188679	2.27165	1
L-xylitol metabolic process	1		1	0.105374	17.5983	1		1	0.0944287	15.7704	1		1	0.110011	18.3727	1		1	0.110742	18.4948	1		1	0.180832	30.2002	1		1	0.188679	31.5107	1
mRNA transcription	7		1	0.105374	2.53557	1		1	0.0944287	2.2722	1		1	0.110011	2.64714	1		1	0.110742	2.66473	1		1	0.180832	4.35124	1		1	0.188679	4.54006	1
isoleucine catabolic process	2		1	0.105374	8.84295	1		1	0.0944287	7.92443	1		2	0.220022	18.3727	1		1	0.110742	9.29342	1		1	0.180832	15.1752	1		1	0.188679	15.8338	1
positive regulation of plasminogen activation	6		1	0.105374	2.95746	1		1	0.0944287	2.65027	1		1	0.110011	3.0876	1		1	0.110742	3.10811	1		1	0.180832	5.07524	1		1	0.188679	5.29548	1
cysteine biosynthetic process	3		1	0.105374	5.90509	1		1	0.0944287	5.29173	1		1	0.110011	6.16494	1		1	0.110742	6.2059	1		1	0.180832	10.1336	1		1	0.188679	10.5734	1
regulation of tolerance induction	2		1	0.105374	8.84295	1		1	0.0944287	7.92443	1		1	0.110011	9.23208	1		1	0.110742	9.29342	1		1	0.180832	15.1752	1		1	0.188679	15.8338	1
negative regulation of gamma-aminobutyric acid secretion	1		1	0.105374	17.5983	1		1	0.0944287	15.7704	1		1	0.110011	18.3727	1		1	0.110742	18.4948	1		1	0.180832	30.2002	1		1	0.188679	31.5107	1
glucose 6-phosphate metabolic process	6		1	0.105374	2.95746	1		1	0.0944287	2.65027	1		1	0.110011	3.0876	1		1	0.110742	3.10811	1		1	0.180832	5.07524	1		1	0.188679	5.29548	1
D-glucuronate catabolic process	1		1	0.105374	17.5983	1		1	0.0944287	15.7704	1		1	0.110011	18.3727	1		1	0.110742	18.4948	1		1	0.180832	30.2002	1		1	0.188679	31.5107	1
dendritic spine organization	3		1	0.105374	5.90509	1		0	0	0.01	1		1	0.110011	6.16494	1		0	0	0.01	1		1	0.180832	10.1336	1		1	0.188679	10.5734	1
positive regulation of toll-like receptor 9 signaling pathway	2		1	0.105374	8.84295	1		1	0.0944287	7.92443	1		1	0.110011	9.23208	1		1	0.110742	9.29342	1		1	0.180832	15.1752	1		1	0.188679	15.8338	1
cellular response to oxygen-glucose deprivation	5		1	0.105374	3.54777	1		1	0.0944287	3.17926	1		1	0.110011	3.70389	1		1	0.110742	3.7285	1		1	0.180832	6.08826	1		1	0.188679	6.35247	1
negative regulation of RNA polymerase II transcriptional preinitiation complex assembly	2		1	0.105374	8.84295	1		1	0.0944287	7.92443	1		1	0.110011	9.23208	1		1	0.110742	9.29342	1		1	0.180832	15.1752	1		1	0.188679	15.8338	1
farnesol catabolic process	2		1	0.105374	8.84295	1		1	0.0944287	7.92443	1		1	0.110011	9.23208	1		1	0.110742	9.29342	1		1	0.180832	15.1752	1		1	0.188679	15.8338	1
negative regulation of necroptotic process	10		1	0.105374	1.77566	1		1	0.0944287	1.59122	1		1	0.110011	1.85379	1		1	0.110742	1.86611	1		1	0.180832	3.04717	1		1	0.188679	3.17941	1
positive regulation of chemokine (C-X-C motif) ligand 2 production	6		1	0.105374	2.95746	1		1	0.0944287	2.65027	1		1	0.110011	3.0876	1		1	0.110742	3.10811	1		1	0.180832	5.07524	1		1	0.188679	5.29548	1
mitochondrial tRNA 3'-end processing	3		1	0.105374	5.90509	1		1	0.0944287	5.29173	1		1	0.110011	6.16494	1		1	0.110742	6.2059	1		1	0.180832	10.1336	1		1	0.188679	10.5734	1
mitochondrial tRNA 5'-end processing	3		1	0.105374	5.90509	1		1	0.0944287	5.29173	1		1	0.110011	6.16494	1		1	0.110742	6.2059	1		1	0.180832	10.1336	1		1	0.188679	10.5734	1
negative regulation of development of symbiont involved in interaction with host	1		1	0.105374	17.5983	1		1	0.0944287	15.7704	1		1	0.110011	18.3727	1		1	0.110742	18.4948	1		1	0.180832	30.2002	1		1	0.188679	31.5107	1
negative regulation of retinoic acid biosynthetic process	1		1	0.105374	17.5983	1		1	0.0944287	15.7704	1		1	0.110011	18.3727	1		1	0.110742	18.4948	1		1	0.180832	30.2002	1		1	0.188679	31.5107	1
dihydrobiopterin metabolic process	1		1	0.105374	17.5983	1		1	0.0944287	15.7704	1		1	0.110011	18.3727	1		1	0.110742	18.4948	1		1	0.180832	30.2002	1		1	0.188679	31.5107	1
intermediate filament bundle assembly	3		1	0.105374	5.90509	1		1	0.0944287	5.29173	1		1	0.110011	6.16494	1		1	0.110742	6.2059	1		1	0.180832	10.1336	1		1	0.188679	10.5734	1
negative regulation of filopodium assembly	4		1	0.105374	4.4325	1		1	0.0944287	3.9721	1		1	0.110011	4.62755	1		1	0.110742	4.6583	1		1	0.180832	7.60653	1		1	0.188679	7.93662	1
protein localization to cell cortex	2		1	0.105374	8.84295	1		1	0.0944287	7.92443	1		1	0.110011	9.23208	1		1	0.110742	9.29342	1		1	0.180832	15.1752	1		1	0.188679	15.8338	1
cellular response to corticosteroid stimulus	1		1	0.105374	17.5983	1		1	0.0944287	15.7704	1		1	0.110011	18.3727	1		1	0.110742	18.4948	1		1	0.180832	30.2002	1		1	0.188679	31.5107	1
positive regulation of steroid metabolic process	1		0	0	0.01	1		1	0.0944287	15.7704	1		1	0.110011	18.3727	1		0	0	0.01	1		1	0.180832	30.2002	1		1	0.188679	31.5107	1
negative regulation of DNA damage response, signal transduction by p53 class mediator	14		1	0.105374	1.26869	1		1	0.0944287	1.13691	1		1	0.110011	1.32452	1		1	0.110742	1.33332	1		1	0.180832	2.17717	1		1	0.188679	2.27165	1
entry into host cell	4		1	0.105374	4.4325	1		1	0.0944287	3.9721	1		1	0.110011	4.62755	1		1	0.110742	4.6583	1		1	0.180832	7.60653	1		1	0.188679	7.93662	1
B cell proliferation	31		1	0.105374	0.573181	1		1	0.0944287	0.513644	1		1	0.110011	0.598403	1		1	0.110742	0.602379	1		1	0.180832	0.983625	1		1	0.188679	1.02631	1
ADP transport	2		1	0.105374	8.84295	1		1	0.0944287	7.92443	1		1	0.110011	9.23208	1		1	0.110742	9.29342	1		1	0.180832	15.1752	1		1	0.188679	15.8338	1
cell envelope organization	3		1	0.105374	5.90509	1		1	0.0944287	5.29173	1		1	0.110011	6.16494	1		1	0.110742	6.2059	1		1	0.180832	10.1336	1		1	0.188679	10.5734	1
regulation of restriction endodeoxyribonuclease activity	1		1	0.105374	17.5983	1		1	0.0944287	15.7704	1		1	0.110011	18.3727	1		1	0.110742	18.4948	1		1	0.180832	30.2002	1		1	0.188679	31.5107	1
lysosomal membrane organization	1		1	0.105374	17.5983	1		0	0	0.01	1		1	0.110011	18.3727	1		0	0	0.01	1		1	0.180832	30.2002	1		1	0.188679	31.5107	1
regulation of T cell mediated immune response to tumor cell	1		1	0.105374	17.5983	1		1	0.0944287	15.7704	1		1	0.110011	18.3727	1		1	0.110742	18.4948	1		1	0.180832	30.2002	1		1	0.188679	31.5107	1
positive regulation of aspartate secretion	1		1	0.105374	17.5983	1		1	0.0944287	15.7704	1		1	0.110011	18.3727	1		1	0.110742	18.4948	1		1	0.180832	30.2002	1		1	0.188679	31.5107	1
regulation of phospholipid metabolic process	1		1	0.105374	17.5983	1		0	0	0.01	1		1	0.110011	18.3727	1		0	0	0.01	1		1	0.180832	30.2002	1		1	0.188679	31.5107	1
protein maturation by protein folding	9		1	0.105374	1.97273	1		1	0.0944287	1.76782	1		1	0.110011	2.05954	1		1	0.110742	2.07323	1		1	0.180832	3.38537	1		1	0.188679	3.53228	1
receptor recycling	11		2	0.210748	3.21278	1		2	0.188857	2.87906	1		1	0.110011	1.68542	1		1	0.110742	1.69662	1		1	0.180832	2.77041	1		1	0.188679	2.89063	1
age-dependent response to reactive oxygen species	1		1	0.105374	17.5983	1		1	0.0944287	15.7704	1		1	0.110011	18.3727	1		1	0.110742	18.4948	1		1	0.180832	30.2002	1		1	0.188679	31.5107	1
glycerol ether metabolic process	4		1	0.105374	4.4325	1		1	0.0944287	3.9721	1		1	0.110011	4.62755	1		1	0.110742	4.6583	1		1	0.180832	7.60653	1		1	0.188679	7.93662	1
regulation of integrin biosynthetic process	1		1	0.105374	17.5983	1		1	0.0944287	15.7704	1		1	0.110011	18.3727	1		1	0.110742	18.4948	1		1	0.180832	30.2002	1		1	0.188679	31.5107	1
negative regulation by host of viral exo-alpha-sialidase activity	2		1	0.105374	8.84295	1		1	0.0944287	7.92443	1		1	0.110011	9.23208	1		1	0.110742	9.29342	1		1	0.180832	15.1752	1		1	0.188679	15.8338	1
negative regulation of hypoxia-induced intrinsic apoptotic signaling pathway	5		2	0.210748	7.06042	1		2	0.188857	6.32705	1		1	0.110011	3.70389	1		1	0.110742	3.7285	1		1	0.180832	6.08826	1		1	0.188679	6.35247	1
negative regulation of mitochondrial RNA catabolic process	2		2	0.210748	17.5983	1		2	0.188857	15.7704	1		2	0.220022	18.3727	1		1	0.110742	9.29342	1		1	0.180832	15.1752	1		1	0.188679	15.8338	1
negative regulation of epithelial cell migration	16		1	0.105374	1.1102	1		1	0.0944287	0.994885	1		1	0.110011	1.15906	1		1	0.110742	1.16676	1		1	0.180832	1.9052	1		1	0.188679	1.98787	1
embryo development	35		2	0.210748	1.01036	1		3	0.283286	1.35587	1		1	0.110011	0.530034	1		2	0.221484	1.06183	1		2	0.361664	1.73386	1		1	0.188679	0.90905	1
ossification	75		2	0.210748	0.471573	1		4	0.377715	0.843078	1		1	0.110011	0.247387	1		2	0.221484	0.495595	1		2	0.361664	0.809257	1		1	0.188679	0.424288	1
nucleotide-excision repair, DNA damage recognition	23		2	0.210748	1.53727	1		1	0.0944287	0.692225	1		1	0.110011	0.806453	1		2	0.221484	1.61558	1		2	0.361664	2.63809	1		1	0.188679	1.38313	1
regulation of neuron apoptotic process	18		2	0.210748	1.96406	1		1	0.0944287	0.884403	1		3	0.330033	3.07063	1		1	0.110742	1.03719	1		2	0.361664	3.37048	1		1	0.188679	1.76712	1
rRNA transport	1		1	0.105374	17.5983	1		1	0.0944287	15.7704	1		1	0.110011	18.3727	1		1	0.110742	18.4948	1		1	0.180832	30.2002	1		1	0.188679	31.5107	1
lipid homeostasis	26		1	0.105374	0.683365	1		2	0.188857	1.2187	1		1	0.110011	0.713436	1		1	0.110742	0.718177	1		1	0.180832	1.17271	1		1	0.188679	1.2236	1
centrosome cycle	39		1	0.105374	0.455635	1		1	0.0944287	0.408308	1		1	0.110011	0.475685	1		1	0.110742	0.478846	1		1	0.180832	0.781907	1		1	0.188679	0.815838	1
ferrous iron import across plasma membrane	2		1	0.105374	8.84295	1		1	0.0944287	7.92443	1		1	0.110011	9.23208	1		1	0.110742	9.29342	1		1	0.180832	15.1752	1		1	0.188679	15.8338	1
rRNA export from nucleus	2		1	0.105374	8.84295	1		1	0.0944287	7.92443	1		1	0.110011	9.23208	1		1	0.110742	9.29342	1		1	0.180832	15.1752	1		1	0.188679	15.8338	1
microglial cell activation	16		1	0.105374	1.1102	1		2	0.188857	1.97992	1		1	0.110011	1.15906	1		1	0.110742	1.16676	1		1	0.180832	1.9052	1		1	0.188679	1.98787	1
retrograde vesicle-mediated transport, Golgi to ER	81		8	0.842993	1.74007	1		9	0.849858	1.754	1		4	0.440044	0.909452	1		3	0.332226	0.687192	1		2	0.361664	0.74932	1		1	0.188679	0.392863	1
monocyte chemotaxis	40		1	0.105374	0.444247	1		0	0	0.01	1		2	0.220022	0.923	1		1	0.110742	0.466878	1		1	0.180832	0.762364	1		1	0.188679	0.795447	1
anterograde axonal transport	26		2	0.210748	1.35996	1		2	0.188857	1.2187	1		1	0.110011	0.713436	1		1	0.110742	0.718177	1		1	0.180832	1.17271	1		1	0.188679	1.2236	1
positive regulation of MAP kinase activity	58		1	0.105374	0.306401	1		3	0.283286	0.818288	1		2	0.220022	0.636601	1		1	0.110742	0.32201	1		1	0.180832	0.525809	1		1	0.188679	0.548627	1
cellular pigment accumulation	2		1	0.105374	8.84295	1		1	0.0944287	7.92443	1		1	0.110011	9.23208	1		1	0.110742	9.29342	1		1	0.180832	15.1752	1		1	0.188679	15.8338	1
cellular response to cytokine stimulus	22		1	0.105374	0.807557	1		3	0.283286	2.1567	1		2	0.220022	1.67784	1		1	0.110742	0.848695	1		1	0.180832	1.38583	1		1	0.188679	1.44597	1
negative regulation of intracellular estrogen receptor signaling pathway	14		1	0.105374	1.26869	1		1	0.0944287	1.13691	1		2	0.220022	2.63592	1		1	0.110742	1.33332	1		1	0.180832	2.17717	1		1	0.188679	2.27165	1
negative regulation of pathway-restricted SMAD protein phosphorylation	12		1	0.105374	1.47996	1		1	0.0944287	1.32624	1		1	0.110011	1.54509	1		1	0.110742	1.55535	1		1	0.180832	2.53973	1		1	0.188679	2.64995	1
acetylcholine-mediated vasodilation involved in regulation of systemic arterial blood pressure	1		1	0.105374	17.5983	1		1	0.0944287	15.7704	1		1	0.110011	18.3727	1		1	0.110742	18.4948	1		1	0.180832	30.2002	1		1	0.188679	31.5107	1
regulation of apoptosis involved in tissue homeostasis	1		1	0.105374	17.5983	1		1	0.0944287	15.7704	1		1	0.110011	18.3727	1		1	0.110742	18.4948	1		1	0.180832	30.2002	1		1	0.188679	31.5107	1
retrograde transport, endosome to Golgi	73		4	0.421496	0.966571	1		3	0.283286	0.65017	1		4	0.440044	1.0091	1		5	0.55371	1.26913	1		2	0.361664	0.831426	1		1	0.188679	0.435911	1
regulation of endocytosis	35		4	0.421496	2.01569	1		5	0.472144	2.25678	1		1	0.110011	0.530034	1		5	0.55371	2.64665	1		2	0.361664	1.73386	1		1	0.188679	0.90905	1
response to retinoic acid	41		2	0.210748	0.862538	1		1	0.0944287	0.388396	1		1	0.110011	0.452487	1		1	0.110742	0.455493	1		1	0.180832	0.743775	1		1	0.188679	0.776051	1
negative regulation of monocyte differentiation	7		1	0.105374	2.53557	1		1	0.0944287	2.2722	1		1	0.110011	2.64714	1		1	0.110742	2.66473	1		1	0.180832	4.35124	1		1	0.188679	4.54006	1
response to progesterone	42		2	0.210748	0.842006	1		2	0.188857	0.754547	1		1	0.110011	0.441716	1		2	0.221484	0.884899	1		2	0.361664	1.44495	1		1	0.188679	0.757578	1
androgen receptor signaling pathway	44		1	0.105374	0.40387	1		4	0.377715	1.43693	1		3	0.330033	1.25658	1		1	0.110742	0.424444	1		2	0.361664	1.37929	1		1	0.188679	0.72315	1
epithelial cell-cell adhesion	11		3	0.316122	4.81117	1		3	0.283286	4.31144	1		2	0.220022	3.35415	1		2	0.221484	3.37644	1		2	0.361664	5.51339	1		1	0.188679	2.89063	1
positive regulation of stress fiber assembly	48		4	0.421496	1.46989	1		4	0.377715	1.31721	1		5	0.550055	1.91726	1		4	0.442968	1.54477	1		4	0.723327	2.52245	1		1	0.188679	0.6629	1
positive regulation of neural precursor cell proliferation	16		1	0.105374	1.1102	1		3	0.283286	2.96495	1		2	0.220022	2.30663	1		2	0.221484	2.32196	1		2	0.361664	3.79153	1		1	0.188679	1.98787	1
lens development in camera-type eye	33		1	0.105374	0.538453	1		1	0.0944287	0.482524	1		1	0.110011	0.562147	1		1	0.110742	0.565882	1		2	0.361664	1.83891	1		1	0.188679	0.964128	1
very-low-density lipoprotein particle clearance	6		2	0.210748	5.88564	1		2	0.188857	5.27429	1		3	0.330033	9.20166	1		1	0.110742	3.10811	1		2	0.361664	10.1002	1		1	0.188679	5.29548	1
positive regulation of protein homooligomerization	10		3	0.316122	5.29181	1		3	0.283286	4.74215	1		2	0.220022	3.68923	1		2	0.221484	3.71375	1		2	0.361664	6.06418	1		1	0.188679	3.17941	1
error-prone translesion synthesis	20		2	0.210748	1.76775	1		1	0.0944287	0.796007	1		1	0.110011	0.92736	1		1	0.110742	0.933522	1		2	0.361664	3.0336	1		1	0.188679	1.5905	1
cellular protein modification process	89		6	0.632244	1.18825	1		4	0.377715	0.710474	1		5	0.550055	1.03412	1		4	0.442968	0.833212	1		3	0.542495	1.02126	1		1	0.188679	0.357554	1
interaction with symbiont	6		3	0.316122	8.81382	1		3	0.283286	7.89832	1		4	0.440044	12.2587	1		2	0.221484	6.18546	1		3	0.542495	15.1252	1		1	0.188679	5.29548	1
positive regulation of neuron apoptotic process	47		5	0.52687	1.87551	1		5	0.472144	1.6807	1		3	0.330033	1.17639	1		3	0.332226	1.1842	1		5	0.904159	3.21853	1		1	0.188679	0.677002	1
JNK cascade	50		4	0.421496	1.41111	1		1	0.0944287	0.318498	1		3	0.330033	1.10582	1		1	0.110742	0.373521	1		4	0.723327	2.42157	1		1	0.188679	0.63639	1
positive regulation of DNA replication	41		3	0.316122	1.29166	1		4	0.377715	1.54205	1		3	0.330033	1.3485	1		2	0.221484	0.906476	1		4	0.723327	2.95301	1		1	0.188679	0.776051	1
negative regulation of cell-substrate adhesion	15		2	0.210748	2.35661	1		3	0.283286	3.16249	1		4	0.440044	4.90838	1		2	0.221484	2.47666	1		4	0.723327	8.06814	1		1	0.188679	2.12031	1
maturation of SSU-rRNA from tricistronic rRNA transcript (SSU-rRNA, 5.8S rRNA, LSU-rRNA)	30		5	0.52687	2.93795	1		2	0.188857	1.05626	1		5	0.550055	3.06723	1		4	0.442968	2.47132	1		3	0.542495	3.02908	1		1	0.188679	1.06051	1
erythrocyte differentiation	42		6	0.632244	2.51764	1		5	0.472144	1.88074	1		5	0.550055	2.19108	1		5	0.55371	2.20564	1		4	0.723327	2.88271	1		1	0.188679	0.757578	1
maturation of SSU-rRNA	18		4	0.421496	3.91834	1		2	0.188857	1.76005	1		3	0.330033	3.07063	1		3	0.332226	3.09103	1		3	0.542495	5.04734	1		1	0.188679	1.76712	1
endosomal transport	68		4	0.421496	1.03763	1		3	0.283286	0.697969	1		3	0.330033	0.813145	1		3	0.332226	0.818548	1		3	0.542495	1.33661	1		1	0.188679	0.467958	1
regulation of signal transduction by p53 class mediator	133		3	0.316122	0.398249	1		3	0.283286	0.356882	1		4	0.440044	0.553904	1		1	0.110742	0.140439	1		3	0.542495	0.683427	1		1	0.188679	0.239274	1
nucleoside triphosphate biosynthetic process	8		3	0.316122	6.61311	1		3	0.283286	5.9262	1		3	0.330033	6.90412	1		4	0.442968	9.25896	1		3	0.542495	11.3486	1		1	0.188679	3.97326	1
response to carbohydrate	9		1	0.105374	1.97273	1		1	0.0944287	1.76782	1		3	0.330033	6.13784	1		0	0	0.01	1		2	0.361664	6.73722	1		1	0.188679	3.53228	1
diphosphate metabolic process	2		2	0.210748	17.5983	1		2	0.188857	15.7704	1		1	0.110011	9.23208	1		2	0.221484	18.4948	1		2	0.361664	30.2002	1		1	0.188679	15.8338	1
negative regulation of epidermal growth factor receptor signaling pathway	31		3	0.316122	1.70819	1		2	0.188857	1.0222	1		1	0.110011	0.598403	1		2	0.221484	1.19879	1		3	0.542495	2.9314	1		1	0.188679	1.02631	1
regulation of tumor necrosis factor-mediated signaling pathway	32		3	0.316122	1.65483	1		2	0.188857	0.990269	1		2	0.220022	1.15368	1		2	0.221484	1.16134	1		3	0.542495	2.83982	1		1	0.188679	0.994247	1
calcium-dependent cell-cell adhesion via plasma membrane cell adhesion molecules	29		1	0.105374	0.612697	1		1	0.0944287	0.549056	1		1	0.110011	0.639658	1		1	0.110742	0.643908	1		2	0.361664	2.09246	1		1	0.188679	1.09706	1
potassium ion transport	71		2	0.210748	0.498137	1		3	0.283286	0.668482	1		3	0.330033	0.778791	1		1	0.110742	0.263058	1		2	0.361664	0.854843	1		1	0.188679	0.448188	1
negative regulation of macrophage chemotaxis	6		2	0.210748	5.88564	1		2	0.188857	5.27429	1		2	0.220022	6.14463	1		2	0.221484	6.18546	1		2	0.361664	10.1002	1		1	0.188679	5.29548	1
regulation of protein localization	48		3	0.316122	1.10333	1		3	0.283286	0.988729	1		1	0.110011	0.386513	1		2	0.221484	0.774309	1		2	0.361664	1.26437	1		1	0.188679	0.6629	1
mitochondrial fusion	15		2	0.210748	2.35661	1		4	0.377715	4.21314	1		2	0.220022	2.46031	1		2	0.221484	2.47666	1		2	0.361664	4.04413	1		1	0.188679	2.12031	1
Arp2/3 complex-mediated actin nucleation	22		7	0.737619	5.60493	1		7	0.661001	5.02274	1		6	0.660066	5.01682	1		5	0.55371	4.20986	1		3	0.542495	4.13006	1		1	0.188679	1.44597	1
negative regulation of protein kinase B signaling	44		4	0.421496	1.60349	1		2	0.188857	0.720257	1		2	0.220022	0.83911	1		2	0.221484	0.844685	1		2	0.361664	1.37929	1		1	0.188679	0.72315	1
response to extracellular stimulus	4		2	0.210748	8.82112	1		0	0	0.01	1		2	0.220022	9.20928	1		2	0.221484	9.27047	1		2	0.361664	15.1378	1		1	0.188679	7.93662	1
nucleotide-excision repair, DNA gap filling	23		2	0.210748	1.53727	1		1	0.0944287	0.692225	1		1	0.110011	0.806453	1		1	0.110742	0.811811	1		2	0.361664	2.63809	1		1	0.188679	1.38313	1
nucleotide-excision repair, DNA incision, 5'-to lesion	37		2	0.210748	0.95576	1		1	0.0944287	0.430373	1		1	0.110011	0.501391	1		1	0.110742	0.504722	1		2	0.361664	1.64016	1		1	0.188679	0.859926	1
cellular response to organic substance	20		1	0.105374	0.888273	1		1	0.0944287	0.796007	1		2	0.220022	1.84554	1		2	0.221484	1.8578	1		2	0.361664	3.0336	1		1	0.188679	1.5905	1
regulation of type I interferon production	17		2	0.210748	2.07952	1		1	0.0944287	0.936396	1		1	0.110011	1.09092	1		1	0.110742	1.09816	1		2	0.361664	3.56863	1		1	0.188679	1.87101	1
transcription-coupled nucleotide-excision repair	73		3	0.316122	0.725531	1		1	0.0944287	0.218163	1		1	0.110011	0.254163	1		1	0.110742	0.255852	1		2	0.361664	0.831426	1		1	0.188679	0.435911	1
UV protection	13		2	0.210748	2.71888	1		1	0.0944287	1.2243	1		2	0.220022	2.83853	1		1	0.110742	1.4358	1		2	0.361664	4.66583	1		1	0.188679	2.44626	1
negative regulation of intracellular transport	3		1	0.105374	5.90509	1		2	0.188857	10.5311	1		2	0.220022	12.2688	1		2	0.221484	12.3504	1		2	0.361664	20.1669	1		1	0.188679	10.5734	1
skeletal muscle tissue regeneration	17		2	0.210748	2.07952	1		1	0.0944287	0.936396	1		2	0.220022	2.17103	1		1	0.110742	1.09816	1		2	0.361664	3.56863	1		1	0.188679	1.87101	1
multicellular organismal lipid catabolic process	3		2	0.210748	11.7517	1		2	0.188857	10.5311	1		2	0.220022	12.2688	1		2	0.221484	12.3504	1		2	0.361664	20.1669	1		1	0.188679	10.5734	1
melanosome transport	22		2	0.210748	1.60712	1		2	0.188857	1.44019	1		3	0.330033	2.51258	1		2	0.221484	1.68899	1		2	0.361664	2.75795	1		1	0.188679	1.44597	1
TRIF-dependent toll-like receptor signaling pathway	29		3	0.316122	1.82596	1		1	0.0944287	0.549056	1		1	0.110011	0.639658	1		1	0.110742	0.643908	1		2	0.361664	2.09246	1		1	0.188679	1.09706	1
I-kappaB kinase/NF-kappaB signaling	63		2	0.210748	0.561382	1		2	0.188857	0.503071	1		1	0.110011	0.2945	1		1	0.110742	0.296457	1		2	0.361664	0.963377	1		1	0.188679	0.505092	1
skeletal muscle fiber development	23		2	0.210748	1.53727	1		0	0	0.01	1		2	0.220022	1.60492	1		1	0.110742	0.811811	1		2	0.361664	2.63809	1		1	0.188679	1.38313	1
embryo implantation	37		1	0.105374	0.480258	1		3	0.283286	1.2826	1		4	0.440044	1.99067	1		2	0.221484	1.00445	1		2	0.361664	1.64016	1		1	0.188679	0.859926	1
positive regulation of actin filament polymerization	45		2	0.210748	0.785885	1		4	0.377715	1.40501	1		3	0.330033	1.22866	1		2	0.221484	0.825919	1		2	0.361664	1.34864	1		1	0.188679	0.707084	1
fructose biosynthetic process	2		2	0.210748	17.5983	1		2	0.188857	15.7704	1		2	0.220022	18.3727	1		2	0.221484	18.4948	1		2	0.361664	30.2002	1		1	0.188679	15.8338	1
negative regulation of protein import into nucleus	7		2	0.210748	5.04603	1		2	0.188857	4.5219	1		1	0.110011	2.64714	1		1	0.110742	2.66473	1		2	0.361664	8.6594	1		1	0.188679	4.54006	1
cellular response to increased oxygen levels	7		1	0.105374	2.53557	1		3	0.283286	6.7716	1		2	0.220022	5.26808	1		3	0.332226	7.94143	1		2	0.361664	8.6594	1		1	0.188679	4.54006	1
keratinocyte development	10		3	0.316122	5.29181	1		4	0.377715	6.31761	1		2	0.220022	3.68923	1		3	0.332226	5.56138	1		2	0.361664	6.06418	1		1	0.188679	3.17941	1
positive regulation of JNK cascade	67		2	0.210748	0.527872	1		2	0.188857	0.473041	1		2	0.220022	0.5511	1		3	0.332226	0.830763	1		2	0.361664	0.905871	1		1	0.188679	0.474942	1
tetrahydrobiopterin biosynthetic process	7		3	0.316122	7.5565	1		3	0.283286	6.7716	1		3	0.330033	7.88901	1		3	0.332226	7.94143	1		2	0.361664	8.6594	1		1	0.188679	4.54006	1
nucleoside diphosphate phosphorylation	7		2	0.210748	5.04603	1		2	0.188857	4.5219	1		2	0.220022	5.26808	1		3	0.332226	7.94143	1		2	0.361664	8.6594	1		1	0.188679	4.54006	1
fatty-acyl-CoA biosynthetic process	12		3	0.316122	4.41058	1		5	0.472144	6.57866	1		2	0.220022	3.07487	1		3	0.332226	4.63526	1		2	0.361664	5.05432	1		1	0.188679	2.64995	1
mitochondrial ATP synthesis coupled electron transport	8		4	0.421496	8.81016	1		3	0.283286	5.9262	1		2	0.220022	4.61039	1		3	0.332226	6.94999	1		2	0.361664	7.57833	1		1	0.188679	3.97326	1
entry of bacterium into host cell	12		3	0.316122	4.41058	1		3	0.283286	3.95245	1		1	0.110011	1.54509	1		1	0.110742	1.55535	1		2	0.361664	5.05432	1		1	0.188679	2.64995	1
SMAD protein signal transduction	57		2	0.210748	0.620465	1		1	0.0944287	0.279391	1		2	0.220022	0.647767	1		2	0.221484	0.652071	1		2	0.361664	1.06477	1		1	0.188679	0.55825	1
nucleotide-excision repair, preincision complex assembly	29		2	0.210748	1.21933	1		1	0.0944287	0.549056	1		1	0.110011	0.639658	1		2	0.221484	1.28144	1		2	0.361664	2.09246	1		1	0.188679	1.09706	1
neuron-neuron synaptic transmission	8		2	0.210748	4.41607	1		1	0.0944287	1.98853	1		1	0.110011	2.31666	1		2	0.221484	4.64102	1		2	0.361664	7.57833	1		1	0.188679	3.97326	1
cellular response to organic cyclic compound	49		2	0.210748	0.721744	1		1	0.0944287	0.324997	1		2	0.220022	0.753504	1		1	0.110742	0.381142	1		2	0.361664	1.23857	1		1	0.188679	0.649375	1
response to stress	51		2	0.210748	0.693446	1		3	0.283286	0.93058	1		5	0.550055	1.8045	1		4	0.442968	1.45392	1		2	0.361664	1.19001	1		1	0.188679	0.623914	1
anatomical structure morphogenesis	130		3	0.316122	0.407438	1		3	0.283286	0.365117	1		2	0.220022	0.284049	1		1	0.110742	0.143679	1		2	0.361664	0.466906	1		1	0.188679	0.244795	1
regulation of necroptotic process	11		2	0.210748	3.21278	1		1	0.0944287	1.44669	1		1	0.110011	1.68542	1		1	0.110742	1.69662	1		2	0.361664	5.51339	1		1	0.188679	2.89063	1
nucleotide-excision repair, DNA incision	38		2	0.210748	0.930615	1		1	0.0944287	0.41905	1		1	0.110011	0.4882	1		1	0.110742	0.491444	1		2	0.361664	1.59701	1		1	0.188679	0.837302	1
bicellular tight junction assembly	33		1	0.105374	0.538453	1		4	0.377715	1.91576	1		2	0.220022	1.11873	1		1	0.110742	0.565882	1		1	0.180832	0.924029	1		1	0.188679	0.964128	1
regulation of interferon-gamma-mediated signaling pathway	13		1	0.105374	1.36621	1		1	0.0944287	1.2243	1		2	0.220022	2.83853	1		1	0.110742	1.4358	1		1	0.180832	2.34452	1		1	0.188679	2.44626	1
peptidyl-lysine N6-acetylation	2		1	0.105374	8.84295	1		1	0.0944287	7.92443	1		0	0	0.01	1		1	0.110742	9.29342	1		1	0.180832	15.1752	1		1	0.188679	15.8338	1
positive regulation of glycoprotein metabolic process	2		2	0.210748	17.5983	1		2	0.188857	15.7704	1		2	0.220022	18.3727	1		1	0.110742	9.29342	1		1	0.180832	15.1752	1		1	0.188679	15.8338	1
cellular copper ion homeostasis	13		1	0.105374	1.36621	1		0	0	0.01	1		2	0.220022	2.83853	1		1	0.110742	1.4358	1		1	0.180832	2.34452	1		1	0.188679	2.44626	1
white fat cell differentiation	13		1	0.105374	1.36621	1		0	0	0.01	1		0	0	0.01	1		1	0.110742	1.4358	1		1	0.180832	2.34452	1		1	0.188679	2.44626	1
T cell mediated cytotoxicity	6		2	0.210748	5.88564	1		1	0.0944287	2.65027	1		1	0.110011	3.0876	1		1	0.110742	3.10811	1		1	0.180832	5.07524	1		1	0.188679	5.29548	1
prenylcysteine metabolic process	1		0	0	0.01	1		1	0.0944287	15.7704	1		1	0.110011	18.3727	1		1	0.110742	18.4948	1		1	0.180832	30.2002	1		1	0.188679	31.5107	1
negative regulation of matrix metallopeptidase secretion	1		1	0.105374	17.5983	1		1	0.0944287	15.7704	1		1	0.110011	18.3727	1		1	0.110742	18.4948	1		1	0.180832	30.2002	1		1	0.188679	31.5107	1
V(D)J recombination	8		2	0.210748	4.41607	1		1	0.0944287	1.98853	1		1	0.110011	2.31666	1		1	0.110742	2.33206	1		1	0.180832	3.80801	1		1	0.188679	3.97326	1
beta-catenin-TCF complex assembly	30		1	0.105374	0.59228	1		2	0.188857	1.05626	1		1	0.110011	0.618343	1		1	0.110742	0.622452	1		1	0.180832	1.0164	1		1	0.188679	1.06051	1
peptidyl-lysine deglycation	1		1	0.105374	17.5983	1		1	0.0944287	15.7704	1		1	0.110011	18.3727	1		1	0.110742	18.4948	1		1	0.180832	30.2002	1		1	0.188679	31.5107	1
peptidyl-arginine deglycation	1		1	0.105374	17.5983	1		1	0.0944287	15.7704	1		1	0.110011	18.3727	1		1	0.110742	18.4948	1		1	0.180832	30.2002	1		1	0.188679	31.5107	1
negative regulation of programmed cell death	15		1	0.105374	1.18417	1		1	0.0944287	1.06117	1		1	0.110011	1.23627	1		1	0.110742	1.24449	1		1	0.180832	2.03213	1		1	0.188679	2.12031	1
protein maturation	15		1	0.105374	1.18417	1		2	0.188857	2.11183	1		1	0.110011	1.23627	1		1	0.110742	1.24449	1		1	0.180832	2.03213	1		1	0.188679	2.12031	1
lamellipodium assembly	29		2	0.210748	1.21933	1		2	0.188857	1.09267	1		2	0.220022	1.27298	1		1	0.110742	0.643908	1		1	0.180832	1.05144	1		1	0.188679	1.09706	1
protein import into mitochondrial outer membrane	5		2	0.210748	7.06042	1		3	0.283286	9.47483	1		2	0.220022	7.3711	1		1	0.110742	3.7285	1		1	0.180832	6.08826	1		1	0.188679	6.35247	1
organonitrogen compound catabolic process	1		1	0.105374	17.5983	1		1	0.0944287	15.7704	1		1	0.110011	18.3727	1		1	0.110742	18.4948	1		1	0.180832	30.2002	1		1	0.188679	31.5107	1
positive regulation of lipid storage	11		1	0.105374	1.61438	1		2	0.188857	2.87906	1		2	0.220022	3.35415	1		1	0.110742	1.69662	1		1	0.180832	2.77041	1		1	0.188679	2.89063	1
cell activation	13		1	0.105374	1.36621	1		0	0	0.01	1		0	0	0.01	1		1	0.110742	1.4358	1		1	0.180832	2.34452	1		1	0.188679	2.44626	1
positive regulation of mitochondrial fission	15		2	0.210748	2.35661	1		3	0.283286	3.16249	1		2	0.220022	2.46031	1		2	0.221484	2.47666	1		2	0.361664	4.04413	1		1	0.188679	2.12031	1
nucleotide-excision repair, DNA duplex unwinding	22		2	0.210748	1.60712	1		1	0.0944287	0.723676	1		1	0.110011	0.843093	1		2	0.221484	1.68899	1		2	0.361664	2.75795	1		1	0.188679	1.44597	1
MyD88-independent toll-like receptor signaling pathway	26		3	0.316122	2.03656	1		1	0.0944287	0.612384	1		1	0.110011	0.713436	1		1	0.110742	0.718177	1		2	0.361664	2.33381	1		1	0.188679	1.2236	1
positive regulation of tumor necrosis factor secretion	9		2	0.210748	3.92594	1		3	0.283286	5.26847	1		2	0.220022	4.09869	1		2	0.221484	4.12593	1		2	0.361664	6.73722	1		1	0.188679	3.53228	1
neural crest cell migration	26		1	0.105374	0.683365	1		2	0.188857	1.2187	1		1	0.110011	0.713436	1		1	0.110742	0.718177	1		1	0.180832	1.17271	1		1	0.188679	1.2236	1
phosphorylation	29		1	0.105374	0.612697	1		2	0.188857	1.09267	1		1	0.110011	0.639658	1		1	0.110742	0.643908	1		1	0.180832	1.05144	1		1	0.188679	1.09706	1
propionyl-CoA biosynthetic process	1		1	0.105374	17.5983	1		1	0.0944287	15.7704	1		1	0.110011	18.3727	1		1	0.110742	18.4948	1		1	0.180832	30.2002	1		1	0.188679	31.5107	1
secretion	7		2	0.210748	5.04603	1		1	0.0944287	2.2722	1		1	0.110011	2.64714	1		1	0.110742	2.66473	1		1	0.180832	4.35124	1		1	0.188679	4.54006	1
negative regulation of glial cell migration	1		1	0.105374	17.5983	1		1	0.0944287	15.7704	1		1	0.110011	18.3727	1		1	0.110742	18.4948	1		1	0.180832	30.2002	1		1	0.188679	31.5107	1
prenylcysteine catabolic process	2		0	0	0.01	1		1	0.0944287	7.92443	1		1	0.110011	9.23208	1		1	0.110742	9.29342	1		1	0.180832	15.1752	1		1	0.188679	15.8338	1
regulation of myelination	16		1	0.105374	1.1102	1		2	0.188857	1.97992	1		1	0.110011	1.15906	1		1	0.110742	1.16676	1		1	0.180832	1.9052	1		1	0.188679	1.98787	1
regulation of endoribonuclease activity	1		1	0.105374	17.5983	1		1	0.0944287	15.7704	1		1	0.110011	18.3727	1		1	0.110742	18.4948	1		1	0.180832	30.2002	1		1	0.188679	31.5107	1
cellular response to prostaglandin D stimulus	5		1	0.105374	3.54777	1		2	0.188857	6.32705	1		2	0.220022	7.3711	1		1	0.110742	3.7285	1		1	0.180832	6.08826	1		1	0.188679	6.35247	1
negative regulation of striated muscle cell differentiation	3		0	0	0.01	1		0	0	0.01	1		0	0	0.01	1		1	0.110742	6.2059	1		0	0	0.01	1		0	0	0.01	1
tRNA modification	30		0	0	0.01	1		1	0.0944287	0.53076	1		1	0.110011	0.618343	1		1	0.110742	0.622452	1		0	0	0.01	1		0	0	0.01	1
cytolysis by host of symbiont cells	3		0	0	0.01	1		1	0.0944287	5.29173	1		1	0.110011	6.16494	1		1	0.110742	6.2059	1		0	0	0.01	1		0	0	0.01	1
amyloid-beta formation	4		0	0	0.01	1		0	0	0.01	1		0	0	0.01	1		1	0.110742	4.6583	1		0	0	0.01	1		0	0	0.01	1
mesodermal cell differentiation	11		0	0	0.01	1		0	0	0.01	1		0	0	0.01	1		1	0.110742	1.69662	1		0	0	0.01	1		0	0	0.01	1
regulation of cell-matrix adhesion	11		0	0	0.01	1		1	0.0944287	1.44669	1		1	0.110011	1.68542	1		1	0.110742	1.69662	1		0	0	0.01	1		0	0	0.01	1
negative regulation of transcription by glucose	1		0	0	0.01	1		0	0	0.01	1		0	0	0.01	1		1	0.110742	18.4948	1		0	0	0.01	1		0	0	0.01	1
sprouting angiogenesis	24		2	0.210748	1.47325	1		3	0.283286	1.97705	1		0	0	0.01	1		3	0.332226	2.31859	1		1	0.180832	1.2704	1		0	0	0.01	1
regulation of interleukin-4 production	5		1	0.105374	3.54777	1		0	0	0.01	1		0	0	0.01	1		1	0.110742	3.7285	1		0	0	0.01	1		0	0	0.01	1
male meiosis I	23		1	0.105374	0.772461	1		0	0	0.01	1		1	0.110011	0.806453	1		1	0.110742	0.811811	1		0	0	0.01	1		0	0	0.01	1
base-excision repair, base-free sugar-phosphate removal	2		1	0.105374	8.84295	1		1	0.0944287	7.92443	1		1	0.110011	9.23208	1		1	0.110742	9.29342	1		0	0	0.01	1		0	0	0.01	1
positive regulation of chemokine (C-C motif) ligand 2 secretion	3		0	0	0.01	1		0	0	0.01	1		0	0	0.01	1		1	0.110742	6.2059	1		0	0	0.01	1		0	0	0.01	1
neurotransmitter receptor transport, endosome to plasma membrane	1		0	0	0.01	1		1	0.0944287	15.7704	1		1	0.110011	18.3727	1		1	0.110742	18.4948	1		0	0	0.01	1		0	0	0.01	1
release from viral latency	3		1	0.105374	5.90509	1		0	0	0.01	1		1	0.110011	6.16494	1		1	0.110742	6.2059	1		0	0	0.01	1		0	0	0.01	1
mitotic chromosome condensation	15		0	0	0.01	1		0	0	0.01	1		0	0	0.01	1		1	0.110742	1.24449	1		0	0	0.01	1		0	0	0.01	1
Ran protein signal transduction	2		0	0	0.01	1		0	0	0.01	1		0	0	0.01	1		1	0.110742	9.29342	1		0	0	0.01	1		0	0	0.01	1
positive regulation of pseudopodium assembly	13		1	0.105374	1.36621	1		1	0.0944287	1.2243	1		0	0	0.01	1		1	0.110742	1.4358	1		1	0.180832	2.34452	1		0	0	0.01	1
regulation of blood vessel diameter	10		0	0	0.01	1		2	0.188857	3.16668	1		0	0	0.01	1		1	0.110742	1.86611	1		0	0	0.01	1		0	0	0.01	1
negative regulation of Arp2/3 complex-mediated actin nucleation	5		0	0	0.01	1		2	0.188857	6.32705	1		0	0	0.01	1		1	0.110742	3.7285	1		0	0	0.01	1		0	0	0.01	1
negative regulation of cGMP-mediated signaling	1		1	0.105374	17.5983	1		1	0.0944287	15.7704	1		0	0	0.01	1		1	0.110742	18.4948	1		0	0	0.01	1		0	0	0.01	1
caveola assembly	4		0	0	0.01	1		1	0.0944287	3.9721	1		0	0	0.01	1		1	0.110742	4.6583	1		0	0	0.01	1		0	0	0.01	1
negative regulation of cell cycle G1/S phase transition	4		0	0	0.01	1		1	0.0944287	3.9721	1		0	0	0.01	1		1	0.110742	4.6583	1		0	0	0.01	1		0	0	0.01	1
dendrite morphogenesis	35		2	0.210748	1.01036	1		3	0.283286	1.35587	1		0	0	0.01	1		1	0.110742	0.533555	1		0	0	0.01	1		0	0	0.01	1
very long-chain fatty acid catabolic process	5		2	0.210748	7.06042	1		2	0.188857	6.32705	1		0	0	0.01	1		1	0.110742	3.7285	1		0	0	0.01	1		0	0	0.01	1
ferric iron import across plasma membrane	4		0	0	0.01	1		0	0	0.01	1		0	0	0.01	1		1	0.110742	4.6583	1		0	0	0.01	1		0	0	0.01	1
ERBB signaling pathway	4		0	0	0.01	1		1	0.0944287	3.9721	1		1	0.110011	4.62755	1		1	0.110742	4.6583	1		0	0	0.01	1		0	0	0.01	1
modulation by virus of host process	7		0	0	0.01	1		0	0	0.01	1		0	0	0.01	1		1	0.110742	2.66473	1		0	0	0.01	1		0	0	0.01	1
lysosome localization	22		1	0.105374	0.807557	1		1	0.0944287	0.723676	1		0	0	0.01	1		1	0.110742	0.848695	1		0	0	0.01	1		0	0	0.01	1
regulation of proteasomal ubiquitin-dependent protein catabolic process	11		1	0.105374	1.61438	1		0	0	0.01	1		0	0	0.01	1		1	0.110742	1.69662	1		0	0	0.01	1		0	0	0.01	1
protein localization to juxtaparanode region of axon	5		1	0.105374	3.54777	1		1	0.0944287	3.17926	1		0	0	0.01	1		1	0.110742	3.7285	1		0	0	0.01	1		0	0	0.01	1
positive regulation of necrotic cell death	6		1	0.105374	2.95746	1		0	0	0.01	1		0	0	0.01	1		1	0.110742	3.10811	1		0	0	0.01	1		0	0	0.01	1
intermicrovillar adhesion	2		0	0	0.01	1		0	0	0.01	1		0	0	0.01	1		1	0.110742	9.29342	1		0	0	0.01	1		0	0	0.01	1
positive regulation of chaperone-mediated protein complex assembly	2		0	0	0.01	1		1	0.0944287	7.92443	1		0	0	0.01	1		1	0.110742	9.29342	1		0	0	0.01	1		0	0	0.01	1
cell projection morphogenesis	2		0	0	0.01	1		1	0.0944287	7.92443	1		0	0	0.01	1		1	0.110742	9.29342	1		0	0	0.01	1		0	0	0.01	1
nuclear matrix anchoring at nuclear membrane	3		0	0	0.01	1		0	0	0.01	1		0	0	0.01	1		1	0.110742	6.2059	1		0	0	0.01	1		0	0	0.01	1
negative regulation of delayed rectifier potassium channel activity	8		0	0	0.01	1		1	0.0944287	1.98853	1		0	0	0.01	1		1	0.110742	2.33206	1		0	0	0.01	1		0	0	0.01	1
cytoskeletal anchoring at nuclear membrane	8		0	0	0.01	1		0	0	0.01	1		0	0	0.01	1		1	0.110742	2.33206	1		0	0	0.01	1		0	0	0.01	1
myelin maintenance	2		1	0.105374	8.84295	1		1	0.0944287	7.92443	1		0	0	0.01	1		1	0.110742	9.29342	1		0	0	0.01	1		0	0	0.01	1
carbohydrate catabolic process	3		0	0	0.01	1		1	0.0944287	5.29173	1		0	0	0.01	1		1	0.110742	6.2059	1		0	0	0.01	1		0	0	0.01	1
positive regulation by host of viral transcription	16		1	0.105374	1.1102	1		0	0	0.01	1		1	0.110011	1.15906	1		1	0.110742	1.16676	1		0	0	0.01	1		0	0	0.01	1
modification by virus of host mRNA processing	2		0	0	0.01	1		1	0.0944287	7.92443	1		0	0	0.01	1		1	0.110742	9.29342	1		0	0	0.01	1		0	0	0.01	1
positive regulation of ER-associated ubiquitin-dependent protein catabolic process	8		0	0	0.01	1		0	0	0.01	1		0	0	0.01	1		1	0.110742	2.33206	1		0	0	0.01	1		0	0	0.01	1
paranodal junction assembly	7		1	0.105374	2.53557	1		1	0.0944287	2.2722	1		0	0	0.01	1		1	0.110742	2.66473	1		0	0	0.01	1		0	0	0.01	1
cellular response to low-density lipoprotein particle stimulus	12		0	0	0.01	1		0	0	0.01	1		0	0	0.01	1		1	0.110742	1.55535	1		0	0	0.01	1		0	0	0.01	1
positive regulation of smooth muscle contraction	20		0	0	0.01	1		1	0.0944287	0.796007	1		0	0	0.01	1		1	0.110742	0.933522	1		0	0	0.01	1		0	0	0.01	1
cell-substrate adhesion	17		0	0	0.01	1		0	0	0.01	1		0	0	0.01	1		1	0.110742	1.09816	1		0	0	0.01	1		0	0	0.01	1
kynurenine metabolic process	4		0	0	0.01	1		0	0	0.01	1		0	0	0.01	1		1	0.110742	4.6583	1		0	0	0.01	1		0	0	0.01	1
positive regulation of receptor biosynthetic process	7		0	0	0.01	1		1	0.0944287	2.2722	1		0	0	0.01	1		1	0.110742	2.66473	1		0	0	0.01	1		0	0	0.01	1
humoral immune response mediated by circulating immunoglobulin	10		1	0.105374	1.77566	1		0	0	0.01	1		0	0	0.01	1		1	0.110742	1.86611	1		0	0	0.01	1		0	0	0.01	1
gene silencing	7		0	0	0.01	1		0	0	0.01	1		0	0	0.01	1		1	0.110742	2.66473	1		0	0	0.01	1		0	0	0.01	1
endosome to lysosome transport	40		1	0.105374	0.444247	1		1	0.0944287	0.398103	1		1	0.110011	0.463796	1		1	0.110742	0.466878	1		1	0.180832	0.762364	1		0	0	0.01	1
regulation of smooth muscle contraction	13		0	0	0.01	1		0	0	0.01	1		1	0.110011	1.42632	1		1	0.110742	1.4358	1		0	0	0.01	1		0	0	0.01	1
cell-cell adhesion mediated by integrin	4		0	0	0.01	1		0	0	0.01	1		0	0	0.01	1		1	0.110742	4.6583	1		0	0	0.01	1		0	0	0.01	1
ESCRT III complex disassembly	10		0	0	0.01	1		1	0.0944287	1.59122	1		0	0	0.01	1		1	0.110742	1.86611	1		0	0	0.01	1		0	0	0.01	1
negative regulation of cell-matrix adhesion	17		1	0.105374	1.04493	1		1	0.0944287	0.936396	1		0	0	0.01	1		1	0.110742	1.09816	1		0	0	0.01	1		0	0	0.01	1
positive regulation of extrinsic apoptotic signaling pathway via death domain receptors	14		1	0.105374	1.26869	1		1	0.0944287	1.13691	1		0	0	0.01	1		1	0.110742	1.33332	1		0	0	0.01	1		0	0	0.01	1
organic anion transport	8		1	0.105374	2.21902	1		0	0	0.01	1		0	0	0.01	1		1	0.110742	2.33206	1		0	0	0.01	1		0	0	0.01	1
regulation of ATP metabolic process	2		1	0.105374	8.84295	1		1	0.0944287	7.92443	1		1	0.110011	9.23208	1		1	0.110742	9.29342	1		0	0	0.01	1		0	0	0.01	1
visual learning	48		0	0	0.01	1		0	0	0.01	1		1	0.110011	0.386513	1		1	0.110742	0.389081	1		0	0	0.01	1		0	0	0.01	1
guanine catabolic process	1		1	0.105374	17.5983	1		1	0.0944287	15.7704	1		0	0	0.01	1		1	0.110742	18.4948	1		0	0	0.01	1		0	0	0.01	1
NLS-bearing protein import into nucleus	22		0	0	0.01	1		0	0	0.01	1		0	0	0.01	1		1	0.110742	0.848695	1		0	0	0.01	1		0	0	0.01	1
antigen processing and presentation of peptide or polysaccharide antigen via MHC class II	1		1	0.105374	17.5983	1		0	0	0.01	1		1	0.110011	18.3727	1		1	0.110742	18.4948	1		0	0	0.01	1		0	0	0.01	1
guanine metabolic process	2		1	0.105374	8.84295	1		1	0.0944287	7.92443	1		0	0	0.01	1		1	0.110742	9.29342	1		0	0	0.01	1		0	0	0.01	1
negative regulation of Rho protein signal transduction	20		0	0	0.01	1		0	0	0.01	1		0	0	0.01	1		1	0.110742	0.933522	1		0	0	0.01	1		0	0	0.01	1
embryonic organ development	22		0	0	0.01	1		0	0	0.01	1		0	0	0.01	1		1	0.110742	0.848695	1		0	0	0.01	1		0	0	0.01	1
positive regulation of synapse structural plasticity	4		1	0.105374	4.4325	1		1	0.0944287	3.9721	1		0	0	0.01	1		1	0.110742	4.6583	1		1	0.180832	7.60653	1		0	0	0.01	1
protein localization to cell leading edge	2		0	0	0.01	1		1	0.0944287	7.92443	1		0	0	0.01	1		1	0.110742	9.29342	1		0	0	0.01	1		0	0	0.01	1
sexual reproduction	9		1	0.105374	1.97273	1		1	0.0944287	1.76782	1		0	0	0.01	1		1	0.110742	2.07323	1		0	0	0.01	1		0	0	0.01	1
negative regulation of activation of membrane attack complex	1		1	0.105374	17.5983	1		0	0	0.01	1		0	0	0.01	1		1	0.110742	18.4948	1		1	0.180832	30.2002	1		0	0	0.01	1
regulation of skeletal muscle contraction by regulation of release of sequestered calcium ion	3		1	0.105374	5.90509	1		0	0	0.01	1		0	0	0.01	1		1	0.110742	6.2059	1		0	0	0.01	1		0	0	0.01	1
endothelial cell chemotaxis	8		0	0	0.01	1		1	0.0944287	1.98853	1		0	0	0.01	1		1	0.110742	2.33206	1		0	0	0.01	1		0	0	0.01	1
positive regulation of transporter activity	6		0	0	0.01	1		0	0	0.01	1		0	0	0.01	1		1	0.110742	3.10811	1		0	0	0.01	1		0	0	0.01	1
negative regulation of protein secretion	12		1	0.105374	1.47996	1		0	0	0.01	1		0	0	0.01	1		1	0.110742	1.55535	1		0	0	0.01	1		0	0	0.01	1
positive regulation of macrophage chemotaxis	12		1	0.105374	1.47996	1		1	0.0944287	1.32624	1		0	0	0.01	1		1	0.110742	1.55535	1		0	0	0.01	1		0	0	0.01	1
regulation of translational initiation by eIF2 alpha dephosphorylation	2		1	0.105374	8.84295	1		1	0.0944287	7.92443	1		0	0	0.01	1		1	0.110742	9.29342	1		0	0	0.01	1		0	0	0.01	1
calcium ion homeostasis	20		0	0	0.01	1		1	0.0944287	0.796007	1		0	0	0.01	1		1	0.110742	0.933522	1		0	0	0.01	1		0	0	0.01	1
negative regulation of gap junction assembly	1		0	0	0.01	1		1	0.0944287	15.7704	1		0	0	0.01	1		1	0.110742	18.4948	1		0	0	0.01	1		0	0	0.01	1
nuclear pore complex assembly	10		1	0.105374	1.77566	1		2	0.188857	3.16668	1		1	0.110011	1.85379	1		1	0.110742	1.86611	1		0	0	0.01	1		0	0	0.01	1
transepithelial L-ascorbic acid transport	2		0	0	0.01	1		1	0.0944287	7.92443	1		1	0.110011	9.23208	1		1	0.110742	9.29342	1		0	0	0.01	1		0	0	0.01	1
protein complex disassembly	2		0	0	0.01	1		1	0.0944287	7.92443	1		0	0	0.01	1		1	0.110742	9.29342	1		0	0	0.01	1		0	0	0.01	1
Cdc42 protein signal transduction	4		1	0.105374	4.4325	1		1	0.0944287	3.9721	1		0	0	0.01	1		1	0.110742	4.6583	1		1	0.180832	7.60653	1		0	0	0.01	1
dendritic spine maintenance	10		0	0	0.01	1		1	0.0944287	1.59122	1		0	0	0.01	1		1	0.110742	1.86611	1		0	0	0.01	1		0	0	0.01	1
epithelial fluid transport	6		0	0	0.01	1		1	0.0944287	2.65027	1		0	0	0.01	1		1	0.110742	3.10811	1		0	0	0.01	1		0	0	0.01	1
plasma cell differentiation	3		1	0.105374	5.90509	1		0	0	0.01	1		1	0.110011	6.16494	1		0	0	0.01	1		1	0.180832	10.1336	1		0	0	0.01	1
maintenance of protein location in plasma membrane	1		0	0	0.01	1		1	0.0944287	15.7704	1		0	0	0.01	1		1	0.110742	18.4948	1		0	0	0.01	1		0	0	0.01	1
salivary gland development	4		0	0	0.01	1		0	0	0.01	1		1	0.110011	4.62755	1		0	0	0.01	1		1	0.180832	7.60653	1		0	0	0.01	1
immunoglobulin production involved in immunoglobulin mediated immune response	8		1	0.105374	2.21902	1		0	0	0.01	1		0	0	0.01	1		1	0.110742	2.33206	1		0	0	0.01	1		0	0	0.01	1
regulation of potassium ion transport	9		0	0	0.01	1		1	0.0944287	1.76782	1		0	0	0.01	1		1	0.110742	2.07323	1		0	0	0.01	1		0	0	0.01	1
positive regulation of homotypic cell-cell adhesion	3		0	0	0.01	1		1	0.0944287	5.29173	1		0	0	0.01	1		1	0.110742	6.2059	1		0	0	0.01	1		0	0	0.01	1
renal tubular secretion	1		1	0.105374	17.5983	1		0	0	0.01	1		0	0	0.01	1		1	0.110742	18.4948	1		0	0	0.01	1		0	0	0.01	1
D-gluconate metabolic process	1		1	0.105374	17.5983	1		1	0.0944287	15.7704	1		1	0.110011	18.3727	1		1	0.110742	18.4948	1		0	0	0.01	1		0	0	0.01	1
positive regulation of cell communication by electrical coupling	1		0	0	0.01	1		1	0.0944287	15.7704	1		0	0	0.01	1		1	0.110742	18.4948	1		0	0	0.01	1		0	0	0.01	1
positive regulation of invadopodium disassembly	1		0	0	0.01	1		0	0	0.01	1		0	0	0.01	1		1	0.110742	18.4948	1		0	0	0.01	1		0	0	0.01	1
DNA demethylation	15		1	0.105374	1.18417	1		1	0.0944287	1.06117	1		1	0.110011	1.23627	1		1	0.110742	1.24449	1		0	0	0.01	1		0	0	0.01	1
error-free postreplication DNA repair	1		0	0	0.01	1		0	0	0.01	1		0	0	0.01	1		1	0.110742	18.4948	1		0	0	0.01	1		0	0	0.01	1
antigen processing and presentation of peptide antigen	2		0	0	0.01	1		0	0	0.01	1		0	0	0.01	1		1	0.110742	9.29342	1		0	0	0.01	1		0	0	0.01	1
translational termination	7		1	0.105374	2.53557	1		1	0.0944287	2.2722	1		1	0.110011	2.64714	1		1	0.110742	2.66473	1		0	0	0.01	1		0	0	0.01	1
mononuclear cell proliferation	2		0	0	0.01	1		1	0.0944287	7.92443	1		0	0	0.01	1		1	0.110742	9.29342	1		0	0	0.01	1		0	0	0.01	1
negative regulation of dendritic cell antigen processing and presentation	2		1	0.105374	8.84295	1		1	0.0944287	7.92443	1		0	0	0.01	1		1	0.110742	9.29342	1		0	0	0.01	1		0	0	0.01	1
negative regulation of plasma membrane long-chain fatty acid transport	4		1	0.105374	4.4325	1		1	0.0944287	3.9721	1		0	0	0.01	1		1	0.110742	4.6583	1		0	0	0.01	1		0	0	0.01	1
organophosphate catabolic process	1		0	0	0.01	1		0	0	0.01	1		0	0	0.01	1		1	0.110742	18.4948	1		0	0	0.01	1		0	0	0.01	1
nucleotide-excision repair	37		0	0	0.01	1		0	0	0.01	1		0	0	0.01	1		1	0.110742	0.504722	1		0	0	0.01	1		0	0	0.01	1
fusion of sperm to egg plasma membrane involved in single fertilization	14		0	0	0.01	1		0	0	0.01	1		1	0.110011	1.32452	1		0	0	0.01	1		1	0.180832	2.17717	1		0	0	0.01	1
protein O-linked fucosylation	15		1	0.105374	1.18417	1		1	0.0944287	1.06117	1		0	0	0.01	1		1	0.110742	1.24449	1		0	0	0.01	1		0	0	0.01	1
regulation of glycogen catabolic process	3		1	0.105374	5.90509	1		1	0.0944287	5.29173	1		0	0	0.01	1		1	0.110742	6.2059	1		0	0	0.01	1		0	0	0.01	1
regulation of urine volume	3		1	0.105374	5.90509	1		1	0.0944287	5.29173	1		1	0.110011	6.16494	1		1	0.110742	6.2059	1		1	0.180832	10.1336	1		0	0	0.01	1
positive regulation of renal sodium excretion	13		1	0.105374	1.36621	1		1	0.0944287	1.2243	1		1	0.110011	1.42632	1		1	0.110742	1.4358	1		0	0	0.01	1		0	0	0.01	1
hematopoietic stem cell differentiation	11		0	0	0.01	1		1	0.0944287	1.44669	1		0	0	0.01	1		1	0.110742	1.69662	1		0	0	0.01	1		0	0	0.01	1
collateral sprouting	6		0	0	0.01	1		1	0.0944287	2.65027	1		0	0	0.01	1		1	0.110742	3.10811	1		0	0	0.01	1		0	0	0.01	1
regulation of membrane depolarization	9		1	0.105374	1.97273	1		0	0	0.01	1		1	0.110011	2.05954	1		1	0.110742	2.07323	1		1	0.180832	3.38537	1		0	0	0.01	1
regulation of lamellipodium morphogenesis	3		0	0	0.01	1		1	0.0944287	5.29173	1		1	0.110011	6.16494	1		1	0.110742	6.2059	1		0	0	0.01	1		0	0	0.01	1
tryptophan catabolic process to kynurenine	7		0	0	0.01	1		0	0	0.01	1		0	0	0.01	1		1	0.110742	2.66473	1		0	0	0.01	1		0	0	0.01	1
thrombin-activated receptor signaling pathway	4		1	0.105374	4.4325	1		1	0.0944287	3.9721	1		0	0	0.01	1		1	0.110742	4.6583	1		0	0	0.01	1		0	0	0.01	1
deoxyribose phosphate catabolic process	2		0	0	0.01	1		2	0.188857	15.7704	1		0	0	0.01	1		1	0.110742	9.29342	1		0	0	0.01	1		0	0	0.01	1
positive regulation of dopamine receptor signaling pathway	4		0	0	0.01	1		1	0.0944287	3.9721	1		1	0.110011	4.62755	1		1	0.110742	4.6583	1		0	0	0.01	1		0	0	0.01	1
type I interferon signaling pathway	132		2	0.210748	0.267955	1		2	0.188857	0.240122	1		0	0	0.01	1		1	0.110742	0.141503	1		0	0	0.01	1		0	0	0.01	1
positive regulation of peptidyl-tyrosine autophosphorylation	5		0	0	0.01	1		2	0.188857	6.32705	1		1	0.110011	3.70389	1		1	0.110742	3.7285	1		0	0	0.01	1		0	0	0.01	1
positive regulation of cellular extravasation	3		0	0	0.01	1		1	0.0944287	5.29173	1		1	0.110011	6.16494	1		1	0.110742	6.2059	1		0	0	0.01	1		0	0	0.01	1
determination of left/right symmetry	55		0	0	0.01	1		1	0.0944287	0.289549	1		1	0.110011	0.337329	1		1	0.110742	0.33957	1		0	0	0.01	1		0	0	0.01	1
caveolin-mediated endocytosis	5		0	0	0.01	1		1	0.0944287	3.17926	1		0	0	0.01	1		1	0.110742	3.7285	1		0	0	0.01	1		0	0	0.01	1
regulation of calcium ion transport	24		2	0.210748	1.47325	1		1	0.0944287	0.663395	1		2	0.220022	1.53808	1		1	0.110742	0.778	1		1	0.180832	1.2704	1		0	0	0.01	1
positive regulation of transforming growth factor beta production	7		0	0	0.01	1		0	0	0.01	1		1	0.110011	2.64714	1		1	0.110742	2.66473	1		0	0	0.01	1		0	0	0.01	1
positive regulation of autophagy of mitochondrion in response to mitochondrial depolarization	4		1	0.105374	4.4325	1		1	0.0944287	3.9721	1		1	0.110011	4.62755	1		1	0.110742	4.6583	1		0	0	0.01	1		0	0	0.01	1
negative regulation of intrinsic apoptotic signaling pathway in response to hydrogen peroxide	3		0	0	0.01	1		1	0.0944287	5.29173	1		1	0.110011	6.16494	1		1	0.110742	6.2059	1		0	0	0.01	1		0	0	0.01	1
positive regulation of hydrogen peroxide-mediated programmed cell death	4		0	0	0.01	1		1	0.0944287	3.9721	1		0	0	0.01	1		1	0.110742	4.6583	1		0	0	0.01	1		0	0	0.01	1
response to acidic pH	12		0	0	0.01	1		1	0.0944287	1.32624	1		0	0	0.01	1		1	0.110742	1.55535	1		0	0	0.01	1		0	0	0.01	1
cellular response to trichostatin A	4		0	0	0.01	1		1	0.0944287	3.9721	1		1	0.110011	4.62755	1		1	0.110742	4.6583	1		0	0	0.01	1		0	0	0.01	1
post-embryonic body morphogenesis	1		0	0	0.01	1		1	0.0944287	15.7704	1		1	0.110011	18.3727	1		1	0.110742	18.4948	1		0	0	0.01	1		0	0	0.01	1
regulation of mitochondrion organization	13		1	0.105374	1.36621	1		2	0.188857	2.43647	1		1	0.110011	1.42632	1		1	0.110742	1.4358	1		1	0.180832	2.34452	1		0	0	0.01	1
cytosolic transport	2		0	0	0.01	1		1	0.0944287	7.92443	1		1	0.110011	9.23208	1		1	0.110742	9.29342	1		0	0	0.01	1		0	0	0.01	1
positive regulation of dendritic cell differentiation	4		1	0.105374	4.4325	1		1	0.0944287	3.9721	1		1	0.110011	4.62755	1		1	0.110742	4.6583	1		1	0.180832	7.60653	1		1	0.188679	7.93662	1
progesterone biosynthetic process	5		0	0	0.01	1		1	0.0944287	3.17926	1		1	0.110011	3.70389	1		0	0	0.01	1		1	0.180832	6.08826	1		1	0.188679	6.35247	1
negative regulation by host of symbiont molecular function	3		1	0.105374	5.90509	1		1	0.0944287	5.29173	1		1	0.110011	6.16494	1		1	0.110742	6.2059	1		1	0.180832	10.1336	1		1	0.188679	10.5734	1
negative regulation of phosphatidylinositol 3-kinase signaling	12		1	0.105374	1.47996	1		1	0.0944287	1.32624	1		1	0.110011	1.54509	1		1	0.110742	1.55535	1		1	0.180832	2.53973	1		1	0.188679	2.64995	1
RNA transport	8		2	0.210748	4.41607	1		1	0.0944287	1.98853	1		1	0.110011	2.31666	1		1	0.110742	2.33206	1		1	0.180832	3.80801	1		1	0.188679	3.97326	1
RNA-dependent DNA biosynthetic process	4		1	0.105374	4.4325	1		1	0.0944287	3.9721	1		1	0.110011	4.62755	1		1	0.110742	4.6583	1		1	0.180832	7.60653	1		1	0.188679	7.93662	1
neural fold formation	3		1	0.105374	5.90509	1		1	0.0944287	5.29173	1		1	0.110011	6.16494	1		1	0.110742	6.2059	1		1	0.180832	10.1336	1		1	0.188679	10.5734	1
embryonic organ morphogenesis	5		1	0.105374	3.54777	1		1	0.0944287	3.17926	1		1	0.110011	3.70389	1		1	0.110742	3.7285	1		1	0.180832	6.08826	1		1	0.188679	6.35247	1
neurofilament cytoskeleton organization	5		1	0.105374	3.54777	1		1	0.0944287	3.17926	1		1	0.110011	3.70389	1		1	0.110742	3.7285	1		1	0.180832	6.08826	1		1	0.188679	6.35247	1
negative regulation of hydrogen peroxide catabolic process	2		1	0.105374	8.84295	1		1	0.0944287	7.92443	1		1	0.110011	9.23208	1		1	0.110742	9.29342	1		1	0.180832	15.1752	1		1	0.188679	15.8338	1
B cell cytokine production	1		1	0.105374	17.5983	1		1	0.0944287	15.7704	1		1	0.110011	18.3727	1		1	0.110742	18.4948	1		1	0.180832	30.2002	1		1	0.188679	31.5107	1
phytoalexin metabolic process	2		1	0.105374	8.84295	1		1	0.0944287	7.92443	1		1	0.110011	9.23208	1		1	0.110742	9.29342	1		1	0.180832	15.1752	1		1	0.188679	15.8338	1
response to salt	5		1	0.105374	3.54777	1		1	0.0944287	3.17926	1		1	0.110011	3.70389	1		1	0.110742	3.7285	1		1	0.180832	6.08826	1		1	0.188679	6.35247	1
methylglyoxal biosynthetic process	1		1	0.105374	17.5983	1		1	0.0944287	15.7704	1		1	0.110011	18.3727	1		1	0.110742	18.4948	1		1	0.180832	30.2002	1		1	0.188679	31.5107	1
regulation of receptor internalization	5		1	0.105374	3.54777	1		0	0	0.01	1		1	0.110011	3.70389	1		0	0	0.01	1		1	0.180832	6.08826	1		1	0.188679	6.35247	1
negative regulation of JUN kinase activity	14		1	0.105374	1.26869	1		1	0.0944287	1.13691	1		1	0.110011	1.32452	1		1	0.110742	1.33332	1		1	0.180832	2.17717	1		1	0.188679	2.27165	1
myeloid cell differentiation	19		1	0.105374	0.934999	1		1	0.0944287	0.83788	1		1	0.110011	0.976143	1		1	0.110742	0.982629	1		1	0.180832	1.60453	1		1	0.188679	1.67416	1
isoquinoline alkaloid metabolic process	3		1	0.105374	5.90509	1		1	0.0944287	5.29173	1		1	0.110011	6.16494	1		1	0.110742	6.2059	1		1	0.180832	10.1336	1		1	0.188679	10.5734	1
positive regulation by organism of apoptotic process in other organism involved in symbiotic interaction	1		1	0.105374	17.5983	1		1	0.0944287	15.7704	1		1	0.110011	18.3727	1		1	0.110742	18.4948	1		1	0.180832	30.2002	1		1	0.188679	31.5107	1
mitotic cleavage furrow ingression	1		1	0.105374	17.5983	1		0	0	0.01	1		1	0.110011	18.3727	1		0	0	0.01	1		1	0.180832	30.2002	1		1	0.188679	31.5107	1
positive regulation of lipid catabolic process	5		1	0.105374	3.54777	1		1	0.0944287	3.17926	1		1	0.110011	3.70389	1		1	0.110742	3.7285	1		1	0.180832	6.08826	1		1	0.188679	6.35247	1
positive regulation of sodium ion transmembrane transport	2		1	0.105374	8.84295	1		0	0	0.01	1		1	0.110011	9.23208	1		0	0	0.01	1		1	0.180832	15.1752	1		1	0.188679	15.8338	1
positive regulation of cGMP biosynthetic process	8		1	0.105374	2.21902	1		1	0.0944287	1.98853	1		1	0.110011	2.31666	1		1	0.110742	2.33206	1		1	0.180832	3.80801	1		1	0.188679	3.97326	1
response to fructose	4		1	0.105374	4.4325	1		1	0.0944287	3.9721	1		1	0.110011	4.62755	1		1	0.110742	4.6583	1		1	0.180832	7.60653	1		1	0.188679	7.93662	1
post-Golgi vesicle-mediated transport	19		1	0.105374	0.934999	1		0	0	0.01	1		1	0.110011	0.976143	1		0	0	0.01	1		1	0.180832	1.60453	1		1	0.188679	1.67416	1
clathrin coat disassembly	2		1	0.105374	8.84295	1		1	0.0944287	7.92443	1		1	0.110011	9.23208	1		1	0.110742	9.29342	1		1	0.180832	15.1752	1		1	0.188679	15.8338	1
Golgi to transport vesicle transport	1		1	0.105374	17.5983	1		0	0	0.01	1		1	0.110011	18.3727	1		0	0	0.01	1		1	0.180832	30.2002	1		1	0.188679	31.5107	1
blood coagulation, common pathway	1		1	0.105374	17.5983	1		1	0.0944287	15.7704	1		1	0.110011	18.3727	1		1	0.110742	18.4948	1		1	0.180832	30.2002	1		1	0.188679	31.5107	1
galactose catabolic process via UDP-galactose	2		1	0.105374	8.84295	1		1	0.0944287	7.92443	1		1	0.110011	9.23208	1		1	0.110742	9.29342	1		1	0.180832	15.1752	1		1	0.188679	15.8338	1
positive regulation of late endosome to lysosome transport	2		1	0.105374	8.84295	1		0	0	0.01	1		1	0.110011	9.23208	1		0	0	0.01	1		1	0.180832	15.1752	1		1	0.188679	15.8338	1
aminergic neurotransmitter loading into synaptic vesicle	4		1	0.105374	4.4325	1		1	0.0944287	3.9721	1		1	0.110011	4.62755	1		1	0.110742	4.6583	1		1	0.180832	7.60653	1		1	0.188679	7.93662	1
cellular heat acclimation	3		1	0.105374	5.90509	1		1	0.0944287	5.29173	1		1	0.110011	6.16494	1		1	0.110742	6.2059	1		1	0.180832	10.1336	1		1	0.188679	10.5734	1
regulation of NF-kappaB import into nucleus	4		1	0.105374	4.4325	1		1	0.0944287	3.9721	1		1	0.110011	4.62755	1		1	0.110742	4.6583	1		1	0.180832	7.60653	1		1	0.188679	7.93662	1
long term synaptic depression	16		1	0.105374	1.1102	1		0	0	0.01	1		1	0.110011	1.15906	1		0	0	0.01	1		1	0.180832	1.9052	1		1	0.188679	1.98787	1
positive regulation of intracellular cholesterol transport	1		0	0	0.01	1		1	0.0944287	15.7704	1		1	0.110011	18.3727	1		0	0	0.01	1		1	0.180832	30.2002	1		1	0.188679	31.5107	1
negative regulation of interleukin-2 secretion	4		1	0.105374	4.4325	1		1	0.0944287	3.9721	1		1	0.110011	4.62755	1		1	0.110742	4.6583	1		1	0.180832	7.60653	1		1	0.188679	7.93662	1
central nervous system myelin maintenance	4		1	0.105374	4.4325	1		1	0.0944287	3.9721	1		1	0.110011	4.62755	1		1	0.110742	4.6583	1		1	0.180832	7.60653	1		1	0.188679	7.93662	1
negative regulation of extracellular matrix disassembly	4		1	0.105374	4.4325	1		1	0.0944287	3.9721	1		2	0.220022	9.20928	1		1	0.110742	4.6583	1		1	0.180832	7.60653	1		1	0.188679	7.93662	1
chemical homeostasis	2		1	0.105374	8.84295	1		1	0.0944287	7.92443	1		1	0.110011	9.23208	1		1	0.110742	9.29342	1		1	0.180832	15.1752	1		1	0.188679	15.8338	1
lipid hydroperoxide transport	1		0	0	0.01	1		1	0.0944287	15.7704	1		1	0.110011	18.3727	1		0	0	0.01	1		1	0.180832	30.2002	1		1	0.188679	31.5107	1
Golgi to plasma membrane CFTR protein transport	1		1	0.105374	17.5983	1		1	0.0944287	15.7704	1		1	0.110011	18.3727	1		1	0.110742	18.4948	1		1	0.180832	30.2002	1		1	0.188679	31.5107	1
primary miRNA processing	9		1	0.105374	1.97273	1		1	0.0944287	1.76782	1		1	0.110011	2.05954	1		1	0.110742	2.07323	1		1	0.180832	3.38537	1		1	0.188679	3.53228	1
regulation of gluconeogenesis	9		1	0.105374	1.97273	1		1	0.0944287	1.76782	1		1	0.110011	2.05954	1		1	0.110742	2.07323	1		1	0.180832	3.38537	1		1	0.188679	3.53228	1
retrograde axonal transport	9		1	0.105374	1.97273	1		1	0.0944287	1.76782	1		1	0.110011	2.05954	1		1	0.110742	2.07323	1		1	0.180832	3.38537	1		1	0.188679	3.53228	1
establishment of centrosome localization	4		1	0.105374	4.4325	1		1	0.0944287	3.9721	1		1	0.110011	4.62755	1		1	0.110742	4.6583	1		1	0.180832	7.60653	1		1	0.188679	7.93662	1
positive regulation of tumor necrosis factor-mediated signaling pathway	8		1	0.105374	2.21902	1		1	0.0944287	1.98853	1		1	0.110011	2.31666	1		1	0.110742	2.33206	1		1	0.180832	3.80801	1		1	0.188679	3.97326	1
striated muscle contraction	23		1	0.105374	0.772461	1		1	0.0944287	0.692225	1		2	0.220022	1.60492	1		1	0.110742	0.811811	1		1	0.180832	1.32561	1		1	0.188679	1.38313	1
proline metabolic process	2		1	0.105374	8.84295	1		1	0.0944287	7.92443	1		1	0.110011	9.23208	1		1	0.110742	9.29342	1		1	0.180832	15.1752	1		1	0.188679	15.8338	1
acute inflammatory response to antigenic stimulus	8		1	0.105374	2.21902	1		1	0.0944287	1.98853	1		1	0.110011	2.31666	1		1	0.110742	2.33206	1		1	0.180832	3.80801	1		1	0.188679	3.97326	1
dendritic cell chemotaxis	17		1	0.105374	1.04493	1		1	0.0944287	0.936396	1		1	0.110011	1.09092	1		1	0.110742	1.09816	1		1	0.180832	1.79319	1		1	0.188679	1.87101	1
triglyceride-rich lipoprotein particle remodeling	3		2	0.210748	11.7517	1		1	0.0944287	5.29173	1		2	0.220022	12.2688	1		1	0.110742	6.2059	1		1	0.180832	10.1336	1		1	0.188679	10.5734	1
response to antipsychotic drug	2		1	0.105374	8.84295	1		1	0.0944287	7.92443	1		1	0.110011	9.23208	1		1	0.110742	9.29342	1		1	0.180832	15.1752	1		1	0.188679	15.8338	1
uracil catabolic process	2		1	0.105374	8.84295	1		1	0.0944287	7.92443	1		1	0.110011	9.23208	1		1	0.110742	9.29342	1		1	0.180832	15.1752	1		1	0.188679	15.8338	1
maintenance of mitochondrion location	2		1	0.105374	8.84295	1		1	0.0944287	7.92443	1		1	0.110011	9.23208	1		1	0.110742	9.29342	1		1	0.180832	15.1752	1		1	0.188679	15.8338	1
chloride transmembrane transport	32		1	0.105374	0.555274	1		1	0.0944287	0.497598	1		1	0.110011	0.579709	1		1	0.110742	0.58356	1		1	0.180832	0.952896	1		1	0.188679	0.994247	1
isotype switching to IgG isotypes	1		1	0.105374	17.5983	1		1	0.0944287	15.7704	1		1	0.110011	18.3727	1		1	0.110742	18.4948	1		1	0.180832	30.2002	1		1	0.188679	31.5107	1
cellular response to gonadotropin-releasing hormone	6		1	0.105374	2.95746	1		0	0	0.01	1		1	0.110011	3.0876	1		0	0	0.01	1		1	0.180832	5.07524	1		1	0.188679	5.29548	1
negative regulation of cellular response to hypoxia	2		1	0.105374	8.84295	1		1	0.0944287	7.92443	1		1	0.110011	9.23208	1		1	0.110742	9.29342	1		1	0.180832	15.1752	1		1	0.188679	15.8338	1
negative regulation of glucocorticoid receptor signaling pathway	6		1	0.105374	2.95746	1		1	0.0944287	2.65027	1		1	0.110011	3.0876	1		1	0.110742	3.10811	1		1	0.180832	5.07524	1		1	0.188679	5.29548	1
cellular response to UV-A	3		1	0.105374	5.90509	1		1	0.0944287	5.29173	1		1	0.110011	6.16494	1		1	0.110742	6.2059	1		1	0.180832	10.1336	1		1	0.188679	10.5734	1
regulation of presynaptic cytosolic calcium ion concentration	1		1	0.105374	17.5983	1		1	0.0944287	15.7704	1		1	0.110011	18.3727	1		1	0.110742	18.4948	1		1	0.180832	30.2002	1		1	0.188679	31.5107	1
positive regulation of muscle contraction	1		1	0.105374	17.5983	1		1	0.0944287	15.7704	1		1	0.110011	18.3727	1		1	0.110742	18.4948	1		1	0.180832	30.2002	1		1	0.188679	31.5107	1
ATP synthesis coupled electron transport	1		1	0.105374	17.5983	1		1	0.0944287	15.7704	1		1	0.110011	18.3727	1		1	0.110742	18.4948	1		1	0.180832	30.2002	1		1	0.188679	31.5107	1
positive regulation of interleukin-2 production	14		1	0.105374	1.26869	1		1	0.0944287	1.13691	1		1	0.110011	1.32452	1		1	0.110742	1.33332	1		1	0.180832	2.17717	1		1	0.188679	2.27165	1
protein localization to mitochondrion	6		1	0.105374	2.95746	1		1	0.0944287	2.65027	1		1	0.110011	3.0876	1		1	0.110742	3.10811	1		1	0.180832	5.07524	1		1	0.188679	5.29548	1
positive regulation of transcription regulatory region DNA binding	16		1	0.105374	1.1102	1		1	0.0944287	0.994885	1		1	0.110011	1.15906	1		1	0.110742	1.16676	1		1	0.180832	1.9052	1		1	0.188679	1.98787	1
positive regulation of nucleotide-binding oligomerization domain containing 2 signaling pathway	3		1	0.105374	5.90509	1		1	0.0944287	5.29173	1		1	0.110011	6.16494	1		1	0.110742	6.2059	1		1	0.180832	10.1336	1		1	0.188679	10.5734	1
positive regulation of interleukin-1 beta production	9		1	0.105374	1.97273	1		1	0.0944287	1.76782	1		1	0.110011	2.05954	1		1	0.110742	2.07323	1		1	0.180832	3.38537	1		1	0.188679	3.53228	1
muscle atrophy	2		1	0.105374	8.84295	1		1	0.0944287	7.92443	1		1	0.110011	9.23208	1		1	0.110742	9.29342	1		1	0.180832	15.1752	1		1	0.188679	15.8338	1
modification by host of symbiont morphology or physiology via secreted substance	1		0	0	0.01	1		1	0.0944287	15.7704	1		1	0.110011	18.3727	1		1	0.110742	18.4948	1		1	0.180832	30.2002	1		0	0	0.01	1
basement membrane disassembly	3		0	0	0.01	1		0	0	0.01	1		0	0	0.01	1		1	0.110742	6.2059	1		0	0	0.01	1		0	0	0.01	1
positive regulation of endothelial cell chemotaxis by VEGF-activated vascular endothelial growth factor receptor signaling pathway	5		1	0.105374	3.54777	1		1	0.0944287	3.17926	1		1	0.110011	3.70389	1		1	0.110742	3.7285	1		1	0.180832	6.08826	1		1	0.188679	6.35247	1
regulation of phosphatidylcholine biosynthetic process	1		1	0.105374	17.5983	1		1	0.0944287	15.7704	1		1	0.110011	18.3727	1		1	0.110742	18.4948	1		1	0.180832	30.2002	1		1	0.188679	31.5107	1
regulation of branching involved in mammary gland duct morphogenesis	5		1	0.105374	3.54777	1		1	0.0944287	3.17926	1		1	0.110011	3.70389	1		1	0.110742	3.7285	1		1	0.180832	6.08826	1		1	0.188679	6.35247	1
positive regulation of reactive oxygen species biosynthetic process	10		1	0.105374	1.77566	1		1	0.0944287	1.59122	1		1	0.110011	1.85379	1		1	0.110742	1.86611	1		1	0.180832	3.04717	1		1	0.188679	3.17941	1
vitamin K metabolic process	4		1	0.105374	4.4325	1		1	0.0944287	3.9721	1		1	0.110011	4.62755	1		1	0.110742	4.6583	1		1	0.180832	7.60653	1		1	0.188679	7.93662	1
negative regulation of blood coagulation, common pathway	1		1	0.105374	17.5983	1		1	0.0944287	15.7704	1		1	0.110011	18.3727	1		1	0.110742	18.4948	1		1	0.180832	30.2002	1		1	0.188679	31.5107	1
positive regulation of inhibitory postsynaptic potential	7		1	0.105374	2.53557	1		1	0.0944287	2.2722	1		1	0.110011	2.64714	1		1	0.110742	2.66473	1		1	0.180832	4.35124	1		1	0.188679	4.54006	1
SMAD protein import into nucleus	8		1	0.105374	2.21902	1		1	0.0944287	1.98853	1		1	0.110011	2.31666	1		1	0.110742	2.33206	1		1	0.180832	3.80801	1		1	0.188679	3.97326	1
protein deglutathionylation	1		1	0.105374	17.5983	1		1	0.0944287	15.7704	1		1	0.110011	18.3727	1		1	0.110742	18.4948	1		1	0.180832	30.2002	1		1	0.188679	31.5107	1
valine metabolic process	4		1	0.105374	4.4325	1		1	0.0944287	3.9721	1		1	0.110011	4.62755	1		1	0.110742	4.6583	1		1	0.180832	7.60653	1		1	0.188679	7.93662	1
positive regulation of synapse assembly	65		0	0	0.01	1		0	0	0.01	1		0	0	0.01	1		1	0.110742	0.287337	1		0	0	0.01	1		0	0	0.01	1
leukocyte tethering or rolling	16		0	0	0.01	1		0	0	0.01	1		0	0	0.01	1		1	0.110742	1.16676	1		0	0	0.01	1		0	0	0.01	1
regulation of T cell differentiation	12		0	0	0.01	1		0	0	0.01	1		0	0	0.01	1		1	0.110742	1.55535	1		0	0	0.01	1		0	0	0.01	1
positive regulation of retrograde protein transport, ER to cytosol	3		0	0	0.01	1		0	0	0.01	1		0	0	0.01	1		1	0.110742	6.2059	1		0	0	0.01	1		0	0	0.01	1
plasma membrane tubulation	13		0	0	0.01	1		1	0.0944287	1.2243	1		0	0	0.01	1		1	0.110742	1.4358	1		0	0	0.01	1		0	0	0.01	1
membrane protein intracellular domain proteolysis	17		0	0	0.01	1		0	0	0.01	1		0	0	0.01	1		1	0.110742	1.09816	1		0	0	0.01	1		0	0	0.01	1
protein localization to endoplasmic reticulum exit site	4		0	0	0.01	1		0	0	0.01	1		0	0	0.01	1		1	0.110742	4.6583	1		0	0	0.01	1		0	0	0.01	1
carnitine shuttle	11		1	0.105374	1.61438	1		1	0.0944287	1.44669	1		1	0.110011	1.68542	1		1	0.110742	1.69662	1		0	0	0.01	1		0	0	0.01	1
endosome localization	4		1	0.105374	4.4325	1		0	0	0.01	1		0	0	0.01	1		1	0.110742	4.6583	1		0	0	0.01	1		0	0	0.01	1
negative regulation of anoikis	17		0	0	0.01	1		0	0	0.01	1		0	0	0.01	1		1	0.110742	1.09816	1		0	0	0.01	1		0	0	0.01	1
neurotransmitter metabolic process	3		1	0.105374	5.90509	1		1	0.0944287	5.29173	1		1	0.110011	6.16494	1		1	0.110742	6.2059	1		0	0	0.01	1		0	0	0.01	1
neuronal action potential	30		0	0	0.01	1		1	0.0944287	0.53076	1		0	0	0.01	1		1	0.110742	0.622452	1		0	0	0.01	1		0	0	0.01	1
positive regulation of signal transduction by p53 class mediator	5		1	0.105374	3.54777	1		0	0	0.01	1		1	0.110011	3.70389	1		0	0	0.01	1		1	0.180832	6.08826	1		0	0	0.01	1
cellular response to caffeine	8		1	0.105374	2.21902	1		0	0	0.01	1		0	0	0.01	1		1	0.110742	2.33206	1		0	0	0.01	1		0	0	0.01	1
regulation of ion transmembrane transporter activity	1		0	0	0.01	1		1	0.0944287	15.7704	1		0	0	0.01	1		1	0.110742	18.4948	1		0	0	0.01	1		0	0	0.01	1
vacuolar transport	13		0	0	0.01	1		2	0.188857	2.43647	1		0	0	0.01	1		1	0.110742	1.4358	1		0	0	0.01	1		0	0	0.01	1
DNA-templated transcription, initiation	17		1	0.105374	1.04493	1		1	0.0944287	0.936396	1		1	0.110011	1.09092	1		1	0.110742	1.09816	1		1	0.180832	1.79319	1		1	0.188679	1.87101	1
cellular lactam catabolic process	1		1	0.105374	17.5983	1		1	0.0944287	15.7704	1		1	0.110011	18.3727	1		1	0.110742	18.4948	1		1	0.180832	30.2002	1		1	0.188679	31.5107	1
cellular modified amino acid catabolic process	1		1	0.105374	17.5983	1		1	0.0944287	15.7704	1		1	0.110011	18.3727	1		1	0.110742	18.4948	1		1	0.180832	30.2002	1		1	0.188679	31.5107	1
response to carbon monoxide	3		1	0.105374	5.90509	1		1	0.0944287	5.29173	1		1	0.110011	6.16494	1		1	0.110742	6.2059	1		1	0.180832	10.1336	1		1	0.188679	10.5734	1
miRNA metabolic process	15		1	0.105374	1.18417	1		3	0.283286	3.16249	1		3	0.330033	3.68434	1		1	0.110742	1.24449	1		1	0.180832	2.03213	1		1	0.188679	2.12031	1
negative regulation of mitochondrial membrane permeability involved in apoptotic process	4		1	0.105374	4.4325	1		1	0.0944287	3.9721	1		1	0.110011	4.62755	1		1	0.110742	4.6583	1		1	0.180832	7.60653	1		1	0.188679	7.93662	1
positive regulation of calcium ion-dependent exocytosis	17		1	0.105374	1.04493	1		0	0	0.01	1		2	0.220022	2.17103	1		0	0	0.01	1		1	0.180832	1.79319	1		1	0.188679	1.87101	1
circadian sleep/wake cycle	2		1	0.105374	8.84295	1		1	0.0944287	7.92443	1		1	0.110011	9.23208	1		1	0.110742	9.29342	1		1	0.180832	15.1752	1		1	0.188679	15.8338	1
negative regulation of JNK cascade	23		1	0.105374	0.772461	1		1	0.0944287	0.692225	1		1	0.110011	0.806453	1		1	0.110742	0.811811	1		1	0.180832	1.32561	1		1	0.188679	1.38313	1
negative regulation of epithelial to mesenchymal transition	24		1	0.105374	0.740289	1		1	0.0944287	0.663395	1		1	0.110011	0.772864	1		1	0.110742	0.778	1		1	0.180832	1.2704	1		1	0.188679	1.32552	1
positive regulation of prolactin secretion	3		1	0.105374	5.90509	1		1	0.0944287	5.29173	1		1	0.110011	6.16494	1		1	0.110742	6.2059	1		1	0.180832	10.1336	1		1	0.188679	10.5734	1
creatine biosynthetic process	2		1	0.105374	8.84295	1		1	0.0944287	7.92443	1		1	0.110011	9.23208	1		1	0.110742	9.29342	1		1	0.180832	15.1752	1		1	0.188679	15.8338	1
retina layer formation	22		1	0.105374	0.807557	1		1	0.0944287	0.723676	1		1	0.110011	0.843093	1		1	0.110742	0.848695	1		1	0.180832	1.38583	1		1	0.188679	1.44597	1
monocarboxylic acid metabolic process	3		1	0.105374	5.90509	1		1	0.0944287	5.29173	1		1	0.110011	6.16494	1		1	0.110742	6.2059	1		1	0.180832	10.1336	1		1	0.188679	10.5734	1
response to muscle stretch	16		1	0.105374	1.1102	1		1	0.0944287	0.994885	1		1	0.110011	1.15906	1		1	0.110742	1.16676	1		1	0.180832	1.9052	1		1	0.188679	1.98787	1
sorbitol catabolic process	1		1	0.105374	17.5983	1		1	0.0944287	15.7704	1		1	0.110011	18.3727	1		1	0.110742	18.4948	1		1	0.180832	30.2002	1		1	0.188679	31.5107	1
hydrogen sulfide biosynthetic process	3		1	0.105374	5.90509	1		1	0.0944287	5.29173	1		1	0.110011	6.16494	1		1	0.110742	6.2059	1		1	0.180832	10.1336	1		1	0.188679	10.5734	1
intrinsic apoptotic signaling pathway in response to endoplasmic reticulum stress	31		1	0.105374	0.573181	1		1	0.0944287	0.513644	1		1	0.110011	0.598403	1		1	0.110742	0.602379	1		1	0.180832	0.983625	1		1	0.188679	1.02631	1
superoxide anion generation	13		1	0.105374	1.36621	1		1	0.0944287	1.2243	1		1	0.110011	1.42632	1		1	0.110742	1.4358	1		1	0.180832	2.34452	1		1	0.188679	2.44626	1
positive regulation of mismatch repair	2		1	0.105374	8.84295	1		1	0.0944287	7.92443	1		1	0.110011	9.23208	1		1	0.110742	9.29342	1		1	0.180832	15.1752	1		1	0.188679	15.8338	1
ganglioside catabolic process	6		1	0.105374	2.95746	1		1	0.0944287	2.65027	1		1	0.110011	3.0876	1		1	0.110742	3.10811	1		1	0.180832	5.07524	1		1	0.188679	5.29548	1
synaptic vesicle budding	1		1	0.105374	17.5983	1		0	0	0.01	1		1	0.110011	18.3727	1		0	0	0.01	1		1	0.180832	30.2002	1		1	0.188679	31.5107	1
cellular response to fluoride	1		1	0.105374	17.5983	1		1	0.0944287	15.7704	1		1	0.110011	18.3727	1		1	0.110742	18.4948	1		1	0.180832	30.2002	1		1	0.188679	31.5107	1
carboxylic acid metabolic process	6		1	0.105374	2.95746	1		1	0.0944287	2.65027	1		1	0.110011	3.0876	1		1	0.110742	3.10811	1		1	0.180832	5.07524	1		1	0.188679	5.29548	1
lipid particle organization	19		1	0.105374	0.934999	1		1	0.0944287	0.83788	1		1	0.110011	0.976143	1		1	0.110742	0.982629	1		1	0.180832	1.60453	1		1	0.188679	1.67416	1
response to vitamin B1	3		1	0.105374	5.90509	1		1	0.0944287	5.29173	1		1	0.110011	6.16494	1		1	0.110742	6.2059	1		1	0.180832	10.1336	1		1	0.188679	10.5734	1
negative regulation of Ras protein signal transduction	25		1	0.105374	0.710689	1		1	0.0944287	0.636869	1		1	0.110011	0.741962	1		1	0.110742	0.746892	1		1	0.180832	1.2196	1		1	0.188679	1.27253	1
positive regulation of lipopolysaccharide-mediated signaling pathway	8		1	0.105374	2.21902	1		1	0.0944287	1.98853	1		1	0.110011	2.31666	1		1	0.110742	2.33206	1		1	0.180832	3.80801	1		1	0.188679	3.97326	1
oxygen homeostasis	6		1	0.105374	2.95746	1		1	0.0944287	2.65027	1		1	0.110011	3.0876	1		1	0.110742	3.10811	1		1	0.180832	5.07524	1		1	0.188679	5.29548	1
heterophilic cell-cell adhesion via plasma membrane cell adhesion molecules	50		1	0.105374	0.355416	1		1	0.0944287	0.318498	1		1	0.110011	0.371055	1		1	0.110742	0.373521	1		1	0.180832	0.609922	1		1	0.188679	0.63639	1
regulation of apoptotic DNA fragmentation	4		1	0.105374	4.4325	1		1	0.0944287	3.9721	1		1	0.110011	4.62755	1		1	0.110742	4.6583	1		1	0.180832	7.60653	1		1	0.188679	7.93662	1
heart trabecula formation	15		1	0.105374	1.18417	1		1	0.0944287	1.06117	1		1	0.110011	1.23627	1		1	0.110742	1.24449	1		1	0.180832	2.03213	1		1	0.188679	2.12031	1
positive regulation of interferon-gamma-mediated signaling pathway	6		1	0.105374	2.95746	1		1	0.0944287	2.65027	1		1	0.110011	3.0876	1		1	0.110742	3.10811	1		1	0.180832	5.07524	1		1	0.188679	5.29548	1
morphogenesis of embryonic epithelium	10		0	0	0.01	1		1	0.0944287	1.59122	1		0	0	0.01	1		0	0	0.01	1		0	0	0.01	1		0	0	0.01	1
regulation of fibroblast proliferation	2		0	0	0.01	1		1	0.0944287	7.92443	1		0	0	0.01	1		0	0	0.01	1		0	0	0.01	1		0	0	0.01	1
regulation of cholesterol efflux	2		1	0.105374	8.84295	1		0	0	0.01	1		0	0	0.01	1		0	0	0.01	1		0	0	0.01	1		0	0	0.01	1
regulation of cell motility	28		0	0	0.01	1		0	0	0.01	1		1	0.110011	0.662495	1		0	0	0.01	1		1	0.180832	1.08898	1		0	0	0.01	1
neurotransmitter transport	12		0	0	0.01	1		1	0.0944287	1.32624	1		0	0	0.01	1		0	0	0.01	1		0	0	0.01	1		0	0	0.01	1
neuronal-glial interaction involved in cerebral cortex radial glia guided migration	1		0	0	0.01	1		1	0.0944287	15.7704	1		0	0	0.01	1		0	0	0.01	1		0	0	0.01	1		0	0	0.01	1
protein kinase B signaling	46		1	0.105374	0.386315	1		1	0.0944287	0.346188	1		0	0	0.01	1		0	0	0.01	1		0	0	0.01	1		0	0	0.01	1
regulation of synaptic vesicle priming	4		1	0.105374	4.4325	1		0	0	0.01	1		0	0	0.01	1		0	0	0.01	1		0	0	0.01	1		0	0	0.01	1
COPI coating of Golgi vesicle	4		0	0	0.01	1		1	0.0944287	3.9721	1		0	0	0.01	1		0	0	0.01	1		0	0	0.01	1		0	0	0.01	1
macromolecule localization	1		0	0	0.01	1		1	0.0944287	15.7704	1		0	0	0.01	1		0	0	0.01	1		0	0	0.01	1		0	0	0.01	1
positive regulation of icosanoid secretion	2		0	0	0.01	1		1	0.0944287	7.92443	1		0	0	0.01	1		0	0	0.01	1		0	0	0.01	1		0	0	0.01	1
central nervous system neuron development	12		1	0.105374	1.47996	1		0	0	0.01	1		0	0	0.01	1		0	0	0.01	1		0	0	0.01	1		0	0	0.01	1
regulation of embryonic development	14		0	0	0.01	1		1	0.0944287	1.13691	1		0	0	0.01	1		0	0	0.01	1		0	0	0.01	1		0	0	0.01	1
regulation of metaphase plate congression	5		0	0	0.01	1		1	0.0944287	3.17926	1		0	0	0.01	1		0	0	0.01	1		0	0	0.01	1		0	0	0.01	1
hypothalamus development	13		1	0.105374	1.36621	1		1	0.0944287	1.2243	1		1	0.110011	1.42632	1		1	0.110742	1.4358	1		1	0.180832	2.34452	1		0	0	0.01	1
positive regulation of viral transcription	27		0	0	0.01	1		1	0.0944287	0.589711	1		0	0	0.01	1		0	0	0.01	1		0	0	0.01	1		0	0	0.01	1
positive regulation of potassium ion transport	9		0	0	0.01	1		1	0.0944287	1.76782	1		0	0	0.01	1		0	0	0.01	1		0	0	0.01	1		0	0	0.01	1
endosome to melanosome transport	10		0	0	0.01	1		1	0.0944287	1.59122	1		0	0	0.01	1		0	0	0.01	1		0	0	0.01	1		0	0	0.01	1
glycolytic process through fructose-6-phosphate	1		0	0	0.01	1		1	0.0944287	15.7704	1		0	0	0.01	1		0	0	0.01	1		0	0	0.01	1		0	0	0.01	1
phenol-containing compound metabolic process	3		1	0.105374	5.90509	1		0	0	0.01	1		0	0	0.01	1		0	0	0.01	1		0	0	0.01	1		0	0	0.01	1
regulation of cardiac muscle cell membrane potential	7		1	0.105374	2.53557	1		1	0.0944287	2.2722	1		0	0	0.01	1		0	0	0.01	1		0	0	0.01	1		0	0	0.01	1
negative regulation of cardiac muscle cell apoptotic process	19		0	0	0.01	1		1	0.0944287	0.83788	1		0	0	0.01	1		0	0	0.01	1		0	0	0.01	1		0	0	0.01	1
bleb assembly	10		0	0	0.01	1		1	0.0944287	1.59122	1		0	0	0.01	1		0	0	0.01	1		0	0	0.01	1		0	0	0.01	1
positive regulation of cell migration by vascular endothelial growth factor signaling pathway	2		0	0	0.01	1		1	0.0944287	7.92443	1		0	0	0.01	1		0	0	0.01	1		0	0	0.01	1		0	0	0.01	1
activation of GTPase activity	89		1	0.105374	0.199689	1		0	0	0.01	1		0	0	0.01	1		0	0	0.01	1		0	0	0.01	1		0	0	0.01	1
positive regulation of adherens junction organization	2		1	0.105374	8.84295	1		1	0.0944287	7.92443	1		0	0	0.01	1		0	0	0.01	1		0	0	0.01	1		0	0	0.01	1
regulation of dendrite development	12		0	0	0.01	1		0	0	0.01	1		1	0.110011	1.54509	1		0	0	0.01	1		1	0.180832	2.53973	1		0	0	0.01	1
negative regulation of blood vessel remodeling	3		0	0	0.01	1		0	0	0.01	1		1	0.110011	6.16494	1		0	0	0.01	1		1	0.180832	10.1336	1		0	0	0.01	1
positive regulation of gene silencing by miRNA	11		0	0	0.01	1		1	0.0944287	1.44669	1		0	0	0.01	1		0	0	0.01	1		0	0	0.01	1		0	0	0.01	1
protein targeting to membrane	27		0	0	0.01	1		1	0.0944287	0.589711	1		0	0	0.01	1		0	0	0.01	1		0	0	0.01	1		0	0	0.01	1
Roundabout signaling pathway	7		0	0	0.01	1		0	0	0.01	1		1	0.110011	2.64714	1		0	0	0.01	1		1	0.180832	4.35124	1		0	0	0.01	1
nuclear export	10		1	0.105374	1.77566	1		1	0.0944287	1.59122	1		0	0	0.01	1		0	0	0.01	1		0	0	0.01	1		0	0	0.01	1
positive regulation of ceramide biosynthetic process	9		1	0.105374	1.97273	1		1	0.0944287	1.76782	1		1	0.110011	2.05954	1		1	0.110742	2.07323	1		1	0.180832	3.38537	1		0	0	0.01	1
cloacal septation	3		0	0	0.01	1		0	0	0.01	1		1	0.110011	6.16494	1		0	0	0.01	1		0	0	0.01	1		0	0	0.01	1
peroxisomal long-chain fatty acid import	2		1	0.105374	8.84295	1		1	0.0944287	7.92443	1		0	0	0.01	1		0	0	0.01	1		0	0	0.01	1		0	0	0.01	1
mammary gland involution	6		0	0	0.01	1		1	0.0944287	2.65027	1		1	0.110011	3.0876	1		0	0	0.01	1		0	0	0.01	1		0	0	0.01	1
positive regulation of phospholipid catabolic process	1		1	0.105374	17.5983	1		0	0	0.01	1		1	0.110011	18.3727	1		0	0	0.01	1		0	0	0.01	1		0	0	0.01	1
layer formation in cerebral cortex	12		0	0	0.01	1		1	0.0944287	1.32624	1		0	0	0.01	1		0	0	0.01	1		0	0	0.01	1		0	0	0.01	1
ATP generation from poly-ADP-D-ribose	4		1	0.105374	4.4325	1		0	0	0.01	1		0	0	0.01	1		0	0	0.01	1		0	0	0.01	1		0	0	0.01	1
amine biosynthetic process	1		1	0.105374	17.5983	1		0	0	0.01	1		0	0	0.01	1		0	0	0.01	1		0	0	0.01	1		0	0	0.01	1
pancreas development	22		0	0	0.01	1		1	0.0944287	0.723676	1		0	0	0.01	1		0	0	0.01	1		0	0	0.01	1		0	0	0.01	1
peptidyl-threonine phosphorylation	72		0	0	0.01	1		1	0.0944287	0.221193	1		1	0.110011	0.257693	1		0	0	0.01	1		0	0	0.01	1		0	0	0.01	1
glycogen metabolic process	29		2	0.210748	1.21933	1		3	0.283286	1.63629	1		2	0.220022	1.27298	1		3	0.332226	1.91897	1		0	0	0.01	1		0	0	0.01	1
platelet-derived growth factor receptor signaling pathway	28		0	0	0.01	1		1	0.0944287	0.568658	1		1	0.110011	0.662495	1		0	0	0.01	1		0	0	0.01	1		0	0	0.01	1
cell cycle arrest	142		2	0.210748	0.249086	1		4	0.377715	0.445316	1		0	0	0.01	1		3	0.332226	0.392011	1		0	0	0.01	1		0	0	0.01	1
negative regulation of renal sodium excretion	5		0	0	0.01	1		0	0	0.01	1		1	0.110011	3.70389	1		0	0	0.01	1		0	0	0.01	1		0	0	0.01	1
regulation of miRNA metabolic process	2		0	0	0.01	1		1	0.0944287	7.92443	1		1	0.110011	9.23208	1		0	0	0.01	1		0	0	0.01	1		0	0	0.01	1
positive regulation of amino acid transport	1		0	0	0.01	1		0	0	0.01	1		1	0.110011	18.3727	1		0	0	0.01	1		0	0	0.01	1		0	0	0.01	1
positive regulation of very-low-density lipoprotein particle remodeling	2		1	0.105374	8.84295	1		0	0	0.01	1		1	0.110011	9.23208	1		0	0	0.01	1		0	0	0.01	1		0	0	0.01	1
IMP metabolic process	4		1	0.105374	4.4325	1		1	0.0944287	3.9721	1		0	0	0.01	1		0	0	0.01	1		0	0	0.01	1		0	0	0.01	1
glycolysis from storage polysaccharide through glucose-1-phosphate	1		0	0	0.01	1		1	0.0944287	15.7704	1		0	0	0.01	1		0	0	0.01	1		0	0	0.01	1		0	0	0.01	1
positive regulation of myoblast differentiation	22		0	0	0.01	1		1	0.0944287	0.723676	1		0	0	0.01	1		0	0	0.01	1		0	0	0.01	1		0	0	0.01	1
nicotinamide nucleotide metabolic process	1		1	0.105374	17.5983	1		0	0	0.01	1		0	0	0.01	1		0	0	0.01	1		0	0	0.01	1		0	0	0.01	1
positive regulation of TOR signaling	31		1	0.105374	0.573181	1		1	0.0944287	0.513644	1		0	0	0.01	1		0	0	0.01	1		0	0	0.01	1		0	0	0.01	1
response to inorganic substance	5		0	0	0.01	1		1	0.0944287	3.17926	1		0	0	0.01	1		0	0	0.01	1		0	0	0.01	1		0	0	0.01	1
organic cation transport	14		0	0	0.01	1		1	0.0944287	1.13691	1		0	0	0.01	1		0	0	0.01	1		0	0	0.01	1		0	0	0.01	1
negative regulation of tooth mineralization	2		1	0.105374	8.84295	1		1	0.0944287	7.92443	1		0	0	0.01	1		0	0	0.01	1		0	0	0.01	1		0	0	0.01	1
somite rostral/caudal axis specification	10		0	0	0.01	1		1	0.0944287	1.59122	1		0	0	0.01	1		0	0	0.01	1		0	0	0.01	1		0	0	0.01	1
AMP biosynthetic process	4		0	0	0.01	1		1	0.0944287	3.9721	1		0	0	0.01	1		0	0	0.01	1		0	0	0.01	1		0	0	0.01	1
leukocyte chemotaxis involved in inflammatory response	2		0	0	0.01	1		1	0.0944287	7.92443	1		0	0	0.01	1		0	0	0.01	1		0	0	0.01	1		0	0	0.01	1
embryonic digit morphogenesis	58		1	0.105374	0.306401	1		1	0.0944287	0.274575	1		0	0	0.01	1		0	0	0.01	1		0	0	0.01	1		0	0	0.01	1
response to stimulus	60		1	0.105374	0.29619	1		2	0.188857	0.52822	1		2	0.220022	0.615384	1		1	0.110742	0.311278	1		1	0.180832	0.508285	1		0	0	0.01	1
protein K11-linked ubiquitination	28		1	0.105374	0.634571	1		1	0.0944287	0.568658	1		0	0	0.01	1		0	0	0.01	1		0	0	0.01	1		0	0	0.01	1
astrocyte activation	8		0	0	0.01	1		1	0.0944287	1.98853	1		0	0	0.01	1		0	0	0.01	1		0	0	0.01	1		0	0	0.01	1
embryonic foregut morphogenesis	9		0	0	0.01	1		1	0.0944287	1.76782	1		0	0	0.01	1		0	0	0.01	1		0	0	0.01	1		0	0	0.01	1
regulation of protein targeting	1		0	0	0.01	1		1	0.0944287	15.7704	1		0	0	0.01	1		0	0	0.01	1		0	0	0.01	1		0	0	0.01	1
positive regulation of non-motile cilium assembly	8		0	0	0.01	1		0	0	0.01	1		2	0.220022	4.61039	1		0	0	0.01	1		0	0	0.01	1		0	0	0.01	1
trachea formation	6		0	0	0.01	1		1	0.0944287	2.65027	1		0	0	0.01	1		0	0	0.01	1		0	0	0.01	1		0	0	0.01	1
Toll signaling pathway	5		0	0	0.01	1		1	0.0944287	3.17926	1		0	0	0.01	1		0	0	0.01	1		0	0	0.01	1		0	0	0.01	1
positive regulation of innate immune response	20		1	0.105374	0.888273	1		1	0.0944287	0.796007	1		0	0	0.01	1		0	0	0.01	1		0	0	0.01	1		0	0	0.01	1
Wnt signaling pathway, calcium modulating pathway	37		2	0.210748	0.95576	1		2	0.188857	0.856485	1		2	0.220022	0.997817	1		0	0	0.01	1		0	0	0.01	1		0	0	0.01	1
plus-end-directed vesicle transport along microtubule	7		0	0	0.01	1		1	0.0944287	2.2722	1		0	0	0.01	1		0	0	0.01	1		0	0	0.01	1		0	0	0.01	1
modulation by host of viral transcription	1		0	0	0.01	1		1	0.0944287	15.7704	1		0	0	0.01	1		0	0	0.01	1		0	0	0.01	1		0	0	0.01	1
L-methionine salvage from methylthioadenosine	5		1	0.105374	3.54777	1		1	0.0944287	3.17926	1		0	0	0.01	1		0	0	0.01	1		0	0	0.01	1		0	0	0.01	1
positive regulation of vascular endothelial growth factor signaling pathway	5		0	0	0.01	1		1	0.0944287	3.17926	1		0	0	0.01	1		0	0	0.01	1		0	0	0.01	1		0	0	0.01	1
positive regulation of establishment of endothelial barrier	5		1	0.105374	3.54777	1		1	0.0944287	3.17926	1		0	0	0.01	1		0	0	0.01	1		0	0	0.01	1		0	0	0.01	1
regulation of cell communication by electrical coupling	6		1	0.105374	2.95746	1		0	0	0.01	1		0	0	0.01	1		0	0	0.01	1		0	0	0.01	1		0	0	0.01	1
positive regulation of ubiquitin-protein transferase activity	20		1	0.105374	0.888273	1		0	0	0.01	1		1	0.110011	0.92736	1		0	0	0.01	1		1	0.180832	1.52435	1		0	0	0.01	1
neural crest cell development	19		1	0.105374	0.934999	1		0	0	0.01	1		0	0	0.01	1		0	0	0.01	1		0	0	0.01	1		0	0	0.01	1
regulation of osteoblast proliferation	3		0	0	0.01	1		0	0	0.01	1		1	0.110011	6.16494	1		0	0	0.01	1		1	0.180832	10.1336	1		0	0	0.01	1
cellular response to sodium arsenite	4		1	0.105374	4.4325	1		1	0.0944287	3.9721	1		0	0	0.01	1		0	0	0.01	1		0	0	0.01	1		0	0	0.01	1
branching involved in salivary gland morphogenesis	10		0	0	0.01	1		1	0.0944287	1.59122	1		0	0	0.01	1		0	0	0.01	1		0	0	0.01	1		0	0	0.01	1
prepulse inhibition	13		0	0	0.01	1		1	0.0944287	1.2243	1		0	0	0.01	1		0	0	0.01	1		0	0	0.01	1		0	0	0.01	1
ovulation cycle	8		0	0	0.01	1		1	0.0944287	1.98853	1		0	0	0.01	1		0	0	0.01	1		0	0	0.01	1		0	0	0.01	1
regulation of relaxation of muscle	2		1	0.105374	8.84295	1		0	0	0.01	1		0	0	0.01	1		0	0	0.01	1		0	0	0.01	1		0	0	0.01	1
negative regulation of apoptotic signaling pathway	14		0	0	0.01	1		1	0.0944287	1.13691	1		0	0	0.01	1		0	0	0.01	1		0	0	0.01	1		0	0	0.01	1
drug transmembrane transport	13		0	0	0.01	1		1	0.0944287	1.2243	1		0	0	0.01	1		0	0	0.01	1		0	0	0.01	1		0	0	0.01	1
negative regulation of myeloid leukocyte differentiation	2		1	0.105374	8.84295	1		1	0.0944287	7.92443	1		0	0	0.01	1		0	0	0.01	1		0	0	0.01	1		0	0	0.01	1
positive regulation of cholesterol storage	7		0	0	0.01	1		2	0.188857	4.5219	1		2	0.220022	5.26808	1		0	0	0.01	1		0	0	0.01	1		0	0	0.01	1
negative regulation of NF-kappaB import into nucleus	11		0	0	0.01	1		1	0.0944287	1.44669	1		0	0	0.01	1		0	0	0.01	1		0	0	0.01	1		0	0	0.01	1
protein neddylation	13		1	0.105374	1.36621	1		0	0	0.01	1		0	0	0.01	1		0	0	0.01	1		0	0	0.01	1		0	0	0.01	1
regulation of centromeric sister chromatid cohesion	3		0	0	0.01	1		1	0.0944287	5.29173	1		0	0	0.01	1		0	0	0.01	1		0	0	0.01	1		0	0	0.01	1
lipopolysaccharide transport	2		0	0	0.01	1		1	0.0944287	7.92443	1		0	0	0.01	1		0	0	0.01	1		0	0	0.01	1		0	0	0.01	1
cytoplasmic mRNA processing body assembly	13		0	0	0.01	1		1	0.0944287	1.2243	1		0	0	0.01	1		0	0	0.01	1		0	0	0.01	1		0	0	0.01	1
dorsal/ventral axis specification	8		0	0	0.01	1		1	0.0944287	1.98853	1		0	0	0.01	1		0	0	0.01	1		0	0	0.01	1		0	0	0.01	1
N-terminal protein myristoylation	3		0	0	0.01	1		1	0.0944287	5.29173	1		0	0	0.01	1		0	0	0.01	1		0	0	0.01	1		0	0	0.01	1
plus-end-directed organelle transport along microtubule	1		0	0	0.01	1		1	0.0944287	15.7704	1		0	0	0.01	1		0	0	0.01	1		0	0	0.01	1		0	0	0.01	1
negative regulation of neural precursor cell proliferation	11		0	0	0.01	1		1	0.0944287	1.44669	1		0	0	0.01	1		0	0	0.01	1		0	0	0.01	1		0	0	0.01	1
elastic fiber assembly	8		0	0	0.01	1		1	0.0944287	1.98853	1		0	0	0.01	1		0	0	0.01	1		0	0	0.01	1		0	0	0.01	1
negative regulation of chondrocyte differentiation	18		0	0	0.01	1		1	0.0944287	0.884403	1		0	0	0.01	1		0	0	0.01	1		0	0	0.01	1		0	0	0.01	1
negative regulation of heart rate	9		1	0.105374	1.97273	1		0	0	0.01	1		0	0	0.01	1		0	0	0.01	1		0	0	0.01	1		0	0	0.01	1
positive regulation of chemokine production	20		0	0	0.01	1		1	0.0944287	0.796007	1		0	0	0.01	1		0	0	0.01	1		0	0	0.01	1		0	0	0.01	1
cellular response to misfolded protein	5		1	0.105374	3.54777	1		1	0.0944287	3.17926	1		1	0.110011	3.70389	1		1	0.110742	3.7285	1		0	0	0.01	1		0	0	0.01	1
regulation of meiotic cell cycle process involved in oocyte maturation	2		1	0.105374	8.84295	1		1	0.0944287	7.92443	1		1	0.110011	9.23208	1		1	0.110742	9.29342	1		0	0	0.01	1		0	0	0.01	1
regulation of tissue remodeling	4		0	0	0.01	1		0	0	0.01	1		1	0.110011	4.62755	1		0	0	0.01	1		1	0.180832	7.60653	1		0	0	0.01	1
regulation of protein binding	19		0	0	0.01	1		0	0	0.01	1		1	0.110011	0.976143	1		1	0.110742	0.982629	1		0	0	0.01	1		0	0	0.01	1
endothelial cell apoptotic process	8		0	0	0.01	1		1	0.0944287	1.98853	1		0	0	0.01	1		0	0	0.01	1		0	0	0.01	1		0	0	0.01	1
anterior/posterior axis specification	17		0	0	0.01	1		1	0.0944287	0.936396	1		0	0	0.01	1		0	0	0.01	1		0	0	0.01	1		0	0	0.01	1
positive regulation of calcium-mediated signaling	17		1	0.105374	1.04493	1		0	0	0.01	1		1	0.110011	1.09092	1		0	0	0.01	1		1	0.180832	1.79319	1		0	0	0.01	1
regulation of neurogenesis	17		1	0.105374	1.04493	1		1	0.0944287	0.936396	1		0	0	0.01	1		0	0	0.01	1		0	0	0.01	1		0	0	0.01	1
energy reserve metabolic process	15		0	0	0.01	1		1	0.0944287	1.06117	1		1	0.110011	1.23627	1		1	0.110742	1.24449	1		0	0	0.01	1		0	0	0.01	1
positive regulation of phospholipase C-activating G-protein coupled receptor signaling pathway	4		0	0	0.01	1		1	0.0944287	3.9721	1		1	0.110011	4.62755	1		1	0.110742	4.6583	1		0	0	0.01	1		0	0	0.01	1
negative regulation of gene silencing by miRNA	4		1	0.105374	4.4325	1		0	0	0.01	1		0	0	0.01	1		0	0	0.01	1		0	0	0.01	1		0	0	0.01	1
regulation of respiratory burst	4		1	0.105374	4.4325	1		1	0.0944287	3.9721	1		1	0.110011	4.62755	1		0	0	0.01	1		1	0.180832	7.60653	1		0	0	0.01	1
prostate gland growth	8		0	0	0.01	1		0	0	0.01	1		1	0.110011	2.31666	1		1	0.110742	2.33206	1		1	0.180832	3.80801	1		0	0	0.01	1
negative regulation of defense response to virus	8		2	0.210748	4.41607	1		1	0.0944287	1.98853	1		2	0.220022	4.61039	1		1	0.110742	2.33206	1		1	0.180832	3.80801	1		0	0	0.01	1
histone glutamine methylation	2		1	0.105374	8.84295	1		1	0.0944287	7.92443	1		0	0	0.01	1		0	0	0.01	1		0	0	0.01	1		0	0	0.01	1
spermatid nucleus differentiation	9		1	0.105374	1.97273	1		0	0	0.01	1		0	0	0.01	1		0	0	0.01	1		0	0	0.01	1		0	0	0.01	1
regulation of mRNA splicing, via spliceosome	13		1	0.105374	1.36621	1		1	0.0944287	1.2243	1		0	0	0.01	1		0	0	0.01	1		0	0	0.01	1		0	0	0.01	1
regulation of neural precursor cell proliferation	8		0	0	0.01	1		0	0	0.01	1		1	0.110011	2.31666	1		0	0	0.01	1		1	0.180832	3.80801	1		0	0	0.01	1
regulation of actin filament-based process	2		1	0.105374	8.84295	1		0	0	0.01	1		0	0	0.01	1		0	0	0.01	1		0	0	0.01	1		0	0	0.01	1
presynapse to nucleus signaling pathway	2		0	0	0.01	1		1	0.0944287	7.92443	1		0	0	0.01	1		0	0	0.01	1		0	0	0.01	1		0	0	0.01	1
regulation of hydrogen peroxide metabolic process	5		1	0.105374	3.54777	1		1	0.0944287	3.17926	1		1	0.110011	3.70389	1		0	0	0.01	1		1	0.180832	6.08826	1		0	0	0.01	1
neutral amino acid transport	11		0	0	0.01	1		1	0.0944287	1.44669	1		0	0	0.01	1		0	0	0.01	1		0	0	0.01	1		0	0	0.01	1
regulation of actin filament depolymerization	2		1	0.105374	8.84295	1		1	0.0944287	7.92443	1		1	0.110011	9.23208	1		1	0.110742	9.29342	1		0	0	0.01	1		0	0	0.01	1
regulation of norepinephrine secretion	4		1	0.105374	4.4325	1		1	0.0944287	3.9721	1		1	0.110011	4.62755	1		1	0.110742	4.6583	1		0	0	0.01	1		0	0	0.01	1
regulation of epithelial cell proliferation	11		1	0.105374	1.61438	1		0	0	0.01	1		0	0	0.01	1		0	0	0.01	1		0	0	0.01	1		0	0	0.01	1
production of siRNA involved in RNA interference	8		1	0.105374	2.21902	1		0	0	0.01	1		0	0	0.01	1		0	0	0.01	1		0	0	0.01	1		0	0	0.01	1
peptidyl-lysine modification to peptidyl-hypusine	4		1	0.105374	4.4325	1		1	0.0944287	3.9721	1		0	0	0.01	1		0	0	0.01	1		0	0	0.01	1		0	0	0.01	1
positive regulation of voltage-gated calcium channel activity	4		1	0.105374	4.4325	1		1	0.0944287	3.9721	1		0	0	0.01	1		0	0	0.01	1		0	0	0.01	1		0	0	0.01	1
retinal rod cell development	8		0	0	0.01	1		1	0.0944287	1.98853	1		0	0	0.01	1		0	0	0.01	1		0	0	0.01	1		0	0	0.01	1
cotranslational protein targeting to membrane	8		1	0.105374	2.21902	1		0	0	0.01	1		0	0	0.01	1		0	0	0.01	1		1	0.180832	3.80801	1		0	0	0.01	1
chloride ion homeostasis	1		0	0	0.01	1		1	0.0944287	15.7704	1		0	0	0.01	1		0	0	0.01	1		0	0	0.01	1		0	0	0.01	1
lens morphogenesis in camera-type eye	11		0	0	0.01	1		1	0.0944287	1.44669	1		0	0	0.01	1		0	0	0.01	1		0	0	0.01	1		0	0	0.01	1
transmembrane receptor protein tyrosine kinase signaling pathway	84		0	0	0.01	1		1	0.0944287	0.189598	1		0	0	0.01	1		0	0	0.01	1		0	0	0.01	1		0	0	0.01	1
somitogenesis	43		0	0	0.01	1		1	0.0944287	0.370335	1		0	0	0.01	1		0	0	0.01	1		0	0	0.01	1		0	0	0.01	1
cardiac muscle fiber development	8		0	0	0.01	1		1	0.0944287	1.98853	1		0	0	0.01	1		0	0	0.01	1		0	0	0.01	1		0	0	0.01	1
pyroptosis	8		0	0	0.01	1		1	0.0944287	1.98853	1		0	0	0.01	1		0	0	0.01	1		0	0	0.01	1		0	0	0.01	1
bone mineralization	35		1	0.105374	0.507693	1		2	0.188857	0.905413	1		0	0	0.01	1		0	0	0.01	1		0	0	0.01	1		0	0	0.01	1
histidyl-tRNA aminoacylation	2		0	0	0.01	1		1	0.0944287	7.92443	1		0	0	0.01	1		0	0	0.01	1		0	0	0.01	1		0	0	0.01	1
regulation of centriole-centriole cohesion	2		0	0	0.01	1		1	0.0944287	7.92443	1		0	0	0.01	1		0	0	0.01	1		0	0	0.01	1		0	0	0.01	1
tRNA aminoacylation	2		0	0	0.01	1		1	0.0944287	7.92443	1		0	0	0.01	1		0	0	0.01	1		0	0	0.01	1		0	0	0.01	1
activation of store-operated calcium channel activity	6		0	0	0.01	1		0	0	0.01	1		0	0	0.01	1		0	0	0.01	1		1	0.180832	5.07524	1		0	0	0.01	1
snoRNA localization	4		1	0.105374	4.4325	1		1	0.0944287	3.9721	1		0	0	0.01	1		0	0	0.01	1		0	0	0.01	1		0	0	0.01	1
outflow tract morphogenesis	43		0	0	0.01	1		1	0.0944287	0.370335	1		0	0	0.01	1		0	0	0.01	1		0	0	0.01	1		0	0	0.01	1
Golgi ribbon formation	11		0	0	0.01	1		0	0	0.01	1		1	0.110011	1.68542	1		0	0	0.01	1		0	0	0.01	1		0	0	0.01	1
steroid hormone receptor complex assembly	1		0	0	0.01	1		1	0.0944287	15.7704	1		0	0	0.01	1		0	0	0.01	1		0	0	0.01	1		0	0	0.01	1
basic amino acid transport	1		0	0	0.01	1		1	0.0944287	15.7704	1		0	0	0.01	1		0	0	0.01	1		0	0	0.01	1		0	0	0.01	1
establishment of spindle localization	1		0	0	0.01	1		1	0.0944287	15.7704	1		0	0	0.01	1		0	0	0.01	1		0	0	0.01	1		0	0	0.01	1
positive regulation of oxidoreductase activity	6		0	0	0.01	1		1	0.0944287	2.65027	1		0	0	0.01	1		0	0	0.01	1		0	0	0.01	1		0	0	0.01	1
regulation of vesicle size	4		0	0	0.01	1		1	0.0944287	3.9721	1		0	0	0.01	1		0	0	0.01	1		0	0	0.01	1		0	0	0.01	1
positive regulation of epidermal cell differentiation	8		0	0	0.01	1		1	0.0944287	1.98853	1		0	0	0.01	1		0	0	0.01	1		0	0	0.01	1		0	0	0.01	1
omega-hydroxylase P450 pathway	9		0	0	0.01	1		1	0.0944287	1.76782	1		0	0	0.01	1		0	0	0.01	1		0	0	0.01	1		0	0	0.01	1
axonal transport	1		0	0	0.01	1		1	0.0944287	15.7704	1		0	0	0.01	1		0	0	0.01	1		0	0	0.01	1		0	0	0.01	1
positive regulation of diacylglycerol kinase activity	1		0	0	0.01	1		1	0.0944287	15.7704	1		0	0	0.01	1		0	0	0.01	1		0	0	0.01	1		0	0	0.01	1
tonic smooth muscle contraction	1		0	0	0.01	1		1	0.0944287	15.7704	1		0	0	0.01	1		0	0	0.01	1		0	0	0.01	1		0	0	0.01	1
regulation of Rac protein signal transduction	6		1	0.105374	2.95746	1		1	0.0944287	2.65027	1		1	0.110011	3.0876	1		0	0	0.01	1		0	0	0.01	1		0	0	0.01	1
negative regulation of formation of translation preinitiation complex	1		1	0.105374	17.5983	1		0	0	0.01	1		0	0	0.01	1		0	0	0.01	1		1	0.180832	30.2002	1		0	0	0.01	1
negative regulation of oxidative stress-induced neuron death	11		0	0	0.01	1		1	0.0944287	1.44669	1		0	0	0.01	1		0	0	0.01	1		0	0	0.01	1		0	0	0.01	1
intracellular copper ion transport	3		0	0	0.01	1		1	0.0944287	5.29173	1		0	0	0.01	1		0	0	0.01	1		0	0	0.01	1		0	0	0.01	1
mesenchymal cell proliferation involved in lung development	3		0	0	0.01	1		1	0.0944287	5.29173	1		0	0	0.01	1		0	0	0.01	1		0	0	0.01	1		0	0	0.01	1
minus-end-directed vesicle transport along microtubule	1		0	0	0.01	1		1	0.0944287	15.7704	1		0	0	0.01	1		0	0	0.01	1		0	0	0.01	1		0	0	0.01	1
negative regulation of osteoclast development	5		1	0.105374	3.54777	1		1	0.0944287	3.17926	1		1	0.110011	3.70389	1		0	0	0.01	1		0	0	0.01	1		0	0	0.01	1
maturation of 5.8S rRNA	13		1	0.105374	1.36621	1		0	0	0.01	1		0	0	0.01	1		0	0	0.01	1		0	0	0.01	1		0	0	0.01	1
miRNA mediated inhibition of translation	12		1	0.105374	1.47996	1		0	0	0.01	1		0	0	0.01	1		0	0	0.01	1		0	0	0.01	1		0	0	0.01	1
negative regulation of mitotic cell cycle, embryonic	2		0	0	0.01	1		1	0.0944287	7.92443	1		0	0	0.01	1		0	0	0.01	1		0	0	0.01	1		0	0	0.01	1
response to cobalamin	4		0	0	0.01	1		1	0.0944287	3.9721	1		0	0	0.01	1		0	0	0.01	1		0	0	0.01	1		0	0	0.01	1
regulation of mitochondrial membrane permeability involved in programmed necrotic cell death	3		1	0.105374	5.90509	1		0	0	0.01	1		0	0	0.01	1		0	0	0.01	1		0	0	0.01	1		0	0	0.01	1
glial cell fate determination	1		0	0	0.01	1		1	0.0944287	15.7704	1		0	0	0.01	1		0	0	0.01	1		0	0	0.01	1		0	0	0.01	1
vesicle fusion	50		0	0	0.01	1		0	0	0.01	1		0	0	0.01	1		0	0	0.01	1		1	0.180832	0.609922	1		0	0	0.01	1
canonical Wnt signaling pathway involved in positive regulation of cardiac outflow tract cell proliferation	1		0	0	0.01	1		1	0.0944287	15.7704	1		0	0	0.01	1		0	0	0.01	1		0	0	0.01	1		0	0	0.01	1
melanosome organization	20		0	0	0.01	1		1	0.0944287	0.796007	1		0	0	0.01	1		0	0	0.01	1		0	0	0.01	1		0	0	0.01	1
transcription from mitochondrial promoter	9		1	0.105374	1.97273	1		0	0	0.01	1		0	0	0.01	1		0	0	0.01	1		0	0	0.01	1		0	0	0.01	1
protein localization to endoplasmic reticulum	5		1	0.105374	3.54777	1		0	0	0.01	1		0	0	0.01	1		0	0	0.01	1		0	0	0.01	1		0	0	0.01	1
protein insertion into mitochondrial membrane from inner side	1		1	0.105374	17.5983	1		0	0	0.01	1		0	0	0.01	1		0	0	0.01	1		0	0	0.01	1		0	0	0.01	1
negative regulation of oligodendrocyte differentiation	11		0	0	0.01	1		1	0.0944287	1.44669	1		0	0	0.01	1		0	0	0.01	1		0	0	0.01	1		0	0	0.01	1
surfactant homeostasis	8		2	0.210748	4.41607	1		0	0	0.01	1		0	0	0.01	1		0	0	0.01	1		0	0	0.01	1		0	0	0.01	1
membrane protein proteolysis	10		2	0.210748	3.53373	1		0	0	0.01	1		0	0	0.01	1		0	0	0.01	1		0	0	0.01	1		0	0	0.01	1
purine nucleotide metabolic process	2		1	0.105374	8.84295	1		0	0	0.01	1		0	0	0.01	1		0	0	0.01	1		1	0.180832	15.1752	1		0	0	0.01	1
mitochondrial translational termination	88		2	0.210748	0.401917	1		2	0.188857	0.360169	1		0	0	0.01	1		0	0	0.01	1		0	0	0.01	1		0	0	0.01	1
regulation of response to DNA damage stimulus	10		0	0	0.01	1		1	0.0944287	1.59122	1		0	0	0.01	1		0	0	0.01	1		0	0	0.01	1		0	0	0.01	1
antigen processing and presentation of endogenous peptide antigen via MHC class I	7		1	0.105374	2.53557	1		0	0	0.01	1		1	0.110011	2.64714	1		1	0.110742	2.66473	1		1	0.180832	4.35124	1		0	0	0.01	1
post-anal tail morphogenesis	17		0	0	0.01	1		1	0.0944287	0.936396	1		1	0.110011	1.09092	1		0	0	0.01	1		0	0	0.01	1		0	0	0.01	1
regulation of protein transport	5		0	0	0.01	1		0	0	0.01	1		0	0	0.01	1		0	0	0.01	1		1	0.180832	6.08826	1		0	0	0.01	1
UTP metabolic process	1		1	0.105374	17.5983	1		1	0.0944287	15.7704	1		1	0.110011	18.3727	1		1	0.110742	18.4948	1		1	0.180832	30.2002	1		0	0	0.01	1
isoprenoid biosynthetic process	12		0	0	0.01	1		1	0.0944287	1.32624	1		1	0.110011	1.54509	1		0	0	0.01	1		0	0	0.01	1		0	0	0.01	1
viral mRNA export from host cell nucleus	8		2	0.210748	4.41607	1		2	0.188857	3.95737	1		2	0.220022	4.61039	1		1	0.110742	2.33206	1		1	0.180832	3.80801	1		0	0	0.01	1
canonical Wnt signaling pathway involved in negative regulation of apoptotic process	4		0	0	0.01	1		1	0.0944287	3.9721	1		0	0	0.01	1		0	0	0.01	1		0	0	0.01	1		0	0	0.01	1
negative regulation of SMAD protein complex assembly	5		0	0	0.01	1		1	0.0944287	3.17926	1		0	0	0.01	1		0	0	0.01	1		0	0	0.01	1		0	0	0.01	1
branching involved in mammary gland duct morphogenesis	11		1	0.105374	1.61438	1		0	0	0.01	1		0	0	0.01	1		0	0	0.01	1		0	0	0.01	1		0	0	0.01	1
cellular response to interleukin-13	2		0	0	0.01	1		1	0.0944287	7.92443	1		0	0	0.01	1		0	0	0.01	1		0	0	0.01	1		0	0	0.01	1
canonical Wnt signaling pathway involved in midbrain dopaminergic neuron differentiation	4		0	0	0.01	1		1	0.0944287	3.9721	1		0	0	0.01	1		0	0	0.01	1		0	0	0.01	1		0	0	0.01	1
dorsal root ganglion development	2		0	0	0.01	1		1	0.0944287	7.92443	1		0	0	0.01	1		0	0	0.01	1		0	0	0.01	1		0	0	0.01	1
regulation of mitochondrial fission	8		0	0	0.01	1		1	0.0944287	1.98853	1		0	0	0.01	1		0	0	0.01	1		0	0	0.01	1		0	0	0.01	1
cellular lipid catabolic process	3		0	0	0.01	1		1	0.0944287	5.29173	1		0	0	0.01	1		0	0	0.01	1		0	0	0.01	1		0	0	0.01	1
protein K27-linked ubiquitination	5		0	0	0.01	1		1	0.0944287	3.17926	1		0	0	0.01	1		0	0	0.01	1		0	0	0.01	1		0	0	0.01	1
tetrahydrofolate biosynthetic process	5		0	0	0.01	1		1	0.0944287	3.17926	1		0	0	0.01	1		0	0	0.01	1		0	0	0.01	1		0	0	0.01	1
regulation of cell adhesion mediated by integrin	11		1	0.105374	1.61438	1		0	0	0.01	1		0	0	0.01	1		0	0	0.01	1		0	0	0.01	1		0	0	0.01	1
establishment of apical/basal cell polarity	4		0	0	0.01	1		1	0.0944287	3.9721	1		0	0	0.01	1		0	0	0.01	1		0	0	0.01	1		0	0	0.01	1
positive regulation of translational termination	3		1	0.105374	5.90509	1		1	0.0944287	5.29173	1		1	0.110011	6.16494	1		0	0	0.01	1		1	0.180832	10.1336	1		0	0	0.01	1
activation of JUN kinase activity	36		0	0	0.01	1		1	0.0944287	0.442324	1		0	0	0.01	1		0	0	0.01	1		0	0	0.01	1		0	0	0.01	1
response to methylamine	1		0	0	0.01	1		1	0.0944287	15.7704	1		0	0	0.01	1		0	0	0.01	1		0	0	0.01	1		0	0	0.01	1
long-chain fatty acid catabolic process	6		0	0	0.01	1		1	0.0944287	2.65027	1		0	0	0.01	1		0	0	0.01	1		0	0	0.01	1		0	0	0.01	1
9-cis-retinoic acid biosynthetic process	4		0	0	0.01	1		1	0.0944287	3.9721	1		0	0	0.01	1		0	0	0.01	1		0	0	0.01	1		0	0	0.01	1
leukocyte mediated cytotoxicity	1		0	0	0.01	1		1	0.0944287	15.7704	1		0	0	0.01	1		0	0	0.01	1		0	0	0.01	1		0	0	0.01	1
negative regulation of microtubule polymerization or depolymerization	2		0	0	0.01	1		1	0.0944287	7.92443	1		0	0	0.01	1		0	0	0.01	1		0	0	0.01	1		0	0	0.01	1
negative regulation of double-strand break repair	5		0	0	0.01	1		1	0.0944287	3.17926	1		0	0	0.01	1		0	0	0.01	1		0	0	0.01	1		0	0	0.01	1
ribonucleoside monophosphate biosynthetic process	3		0	0	0.01	1		1	0.0944287	5.29173	1		0	0	0.01	1		0	0	0.01	1		0	0	0.01	1		0	0	0.01	1
sodium ion homeostasis	11		0	0	0.01	1		1	0.0944287	1.44669	1		0	0	0.01	1		0	0	0.01	1		0	0	0.01	1		0	0	0.01	1
negative regulation of translational initiation	14		0	0	0.01	1		1	0.0944287	1.13691	1		0	0	0.01	1		0	0	0.01	1		0	0	0.01	1		0	0	0.01	1
hindbrain development	17		0	0	0.01	1		1	0.0944287	0.936396	1		0	0	0.01	1		0	0	0.01	1		0	0	0.01	1		0	0	0.01	1
intrinsic apoptotic signaling pathway in response to oxidative stress	15		1	0.105374	1.18417	1		2	0.188857	2.11183	1		1	0.110011	1.23627	1		0	0	0.01	1		1	0.180832	2.03213	1		0	0	0.01	1
protein K48-linked ubiquitination	47		1	0.105374	0.378097	1		1	0.0944287	0.338824	1		0	0	0.01	1		0	0	0.01	1		0	0	0.01	1		0	0	0.01	1
pyrimidine dimer repair by nucleotide-excision repair	3		1	0.105374	5.90509	1		0	0	0.01	1		0	0	0.01	1		0	0	0.01	1		0	0	0.01	1		0	0	0.01	1
5-phosphoribose 1-diphosphate biosynthetic process	4		0	0	0.01	1		1	0.0944287	3.9721	1		0	0	0.01	1		0	0	0.01	1		0	0	0.01	1		0	0	0.01	1
positive regulation of phospholipase activity	8		1	0.105374	2.21902	1		0	0	0.01	1		1	0.110011	2.31666	1		0	0	0.01	1		0	0	0.01	1		0	0	0.01	1
positive regulation of mononuclear cell migration	3		0	0	0.01	1		0	0	0.01	1		1	0.110011	6.16494	1		0	0	0.01	1		0	0	0.01	1		0	0	0.01	1
regulation of protein exit from endoplasmic reticulum	1		0	0	0.01	1		0	0	0.01	1		1	0.110011	18.3727	1		0	0	0.01	1		0	0	0.01	1		0	0	0.01	1
negative regulation of immunological synapse formation	2		0	0	0.01	1		0	0	0.01	1		1	0.110011	9.23208	1		0	0	0.01	1		0	0	0.01	1		0	0	0.01	1
negative regulation of mitochondrial fission	3		0	0	0.01	1		1	0.0944287	5.29173	1		0	0	0.01	1		0	0	0.01	1		0	0	0.01	1		0	0	0.01	1
regulation of keratinocyte proliferation	7		1	0.105374	2.53557	1		0	0	0.01	1		0	0	0.01	1		0	0	0.01	1		0	0	0.01	1		0	0	0.01	1
calcium-mediated signaling using intracellular calcium source	21		1	0.105374	0.845994	1		1	0.0944287	0.75812	1		1	0.110011	0.883221	1		2	0.221484	1.76938	1		1	0.180832	1.45179	1		0	0	0.01	1
de novo' AMP biosynthetic process	3		0	0	0.01	1		1	0.0944287	5.29173	1		0	0	0.01	1		0	0	0.01	1		0	0	0.01	1		0	0	0.01	1
hypoxanthine biosynthetic process	1		0	0	0.01	1		1	0.0944287	15.7704	1		0	0	0.01	1		0	0	0.01	1		0	0	0.01	1		0	0	0.01	1
response to lipoic acid	1		0	0	0.01	1		1	0.0944287	15.7704	1		0	0	0.01	1		0	0	0.01	1		0	0	0.01	1		0	0	0.01	1
centrosome localization	16		0	0	0.01	1		1	0.0944287	0.994885	1		0	0	0.01	1		0	0	0.01	1		0	0	0.01	1		0	0	0.01	1
regulation of cholesterol esterification	2		1	0.105374	8.84295	1		0	0	0.01	1		0	0	0.01	1		0	0	0.01	1		0	0	0.01	1		0	0	0.01	1
manganese ion transport	10		1	0.105374	1.77566	1		0	0	0.01	1		0	0	0.01	1		0	0	0.01	1		0	0	0.01	1		0	0	0.01	1
apolipoprotein A-I-mediated signaling pathway	4		0	0	0.01	1		0	0	0.01	1		1	0.110011	4.62755	1		0	0	0.01	1		1	0.180832	7.60653	1		0	0	0.01	1
megakaryocyte development	16		0	0	0.01	1		1	0.0944287	0.994885	1		0	0	0.01	1		0	0	0.01	1		0	0	0.01	1		0	0	0.01	1
response to cholesterol	9		1	0.105374	1.97273	1		0	0	0.01	1		0	0	0.01	1		0	0	0.01	1		0	0	0.01	1		0	0	0.01	1
negative regulation of autophagosome assembly	11		0	0	0.01	1		1	0.0944287	1.44669	1		0	0	0.01	1		0	0	0.01	1		0	0	0.01	1		0	0	0.01	1
skeletal muscle myosin thick filament assembly	3		0	0	0.01	1		1	0.0944287	5.29173	1		0	0	0.01	1		0	0	0.01	1		0	0	0.01	1		0	0	0.01	1
endothelial cell differentiation	10		0	0	0.01	1		1	0.0944287	1.59122	1		0	0	0.01	1		0	0	0.01	1		0	0	0.01	1		0	0	0.01	1
macrophage activation involved in immune response	7		0	0	0.01	1		1	0.0944287	2.2722	1		0	0	0.01	1		0	0	0.01	1		0	0	0.01	1		0	0	0.01	1
peptidyl-threonine dephosphorylation	12		0	0	0.01	1		1	0.0944287	1.32624	1		0	0	0.01	1		0	0	0.01	1		0	0	0.01	1		0	0	0.01	1
leukocyte activation	3		0	0	0.01	1		1	0.0944287	5.29173	1		0	0	0.01	1		0	0	0.01	1		0	0	0.01	1		0	0	0.01	1
myelination in peripheral nervous system	15		0	0	0.01	1		1	0.0944287	1.06117	1		0	0	0.01	1		0	0	0.01	1		0	0	0.01	1		0	0	0.01	1
cellular response to dopamine	14		0	0	0.01	1		1	0.0944287	1.13691	1		0	0	0.01	1		0	0	0.01	1		0	0	0.01	1		0	0	0.01	1
brain morphogenesis	18		0	0	0.01	1		1	0.0944287	0.884403	1		0	0	0.01	1		0	0	0.01	1		0	0	0.01	1		0	0	0.01	1
SNARE complex disassembly	3		1	0.105374	5.90509	1		0	0	0.01	1		0	0	0.01	1		0	0	0.01	1		0	0	0.01	1		0	0	0.01	1
negative regulation of cell size	10		1	0.105374	1.77566	1		1	0.0944287	1.59122	1		2	0.220022	3.68923	1		1	0.110742	1.86611	1		1	0.180832	3.04717	1		0	0	0.01	1
negative regulation of cell migration involved in sprouting angiogenesis	12		0	0	0.01	1		0	0	0.01	1		1	0.110011	1.54509	1		0	0	0.01	1		1	0.180832	2.53973	1		0	0	0.01	1
cell morphogenesis involved in neuron differentiation	7		0	0	0.01	1		1	0.0944287	2.2722	1		0	0	0.01	1		0	0	0.01	1		0	0	0.01	1		0	0	0.01	1
positive regulation of cytolysis	8		0	0	0.01	1		1	0.0944287	1.98853	1		0	0	0.01	1		0	0	0.01	1		0	0	0.01	1		0	0	0.01	1
protein complex localization	2		0	0	0.01	1		1	0.0944287	7.92443	1		0	0	0.01	1		0	0	0.01	1		0	0	0.01	1		0	0	0.01	1
cochlea development	27		0	0	0.01	1		1	0.0944287	0.589711	1		0	0	0.01	1		0	0	0.01	1		0	0	0.01	1		0	0	0.01	1
dihydrofolate metabolic process	2		0	0	0.01	1		1	0.0944287	7.92443	1		0	0	0.01	1		0	0	0.01	1		0	0	0.01	1		0	0	0.01	1
positive regulation of sodium:potassium-exchanging ATPase activity	1		0	0	0.01	1		1	0.0944287	15.7704	1		0	0	0.01	1		0	0	0.01	1		0	0	0.01	1		0	0	0.01	1
digestive system development	5		0	0	0.01	1		1	0.0944287	3.17926	1		0	0	0.01	1		0	0	0.01	1		0	0	0.01	1		0	0	0.01	1
positive regulation of histone H3-K4 methylation	15		0	0	0.01	1		1	0.0944287	1.06117	1		0	0	0.01	1		0	0	0.01	1		0	0	0.01	1		0	0	0.01	1
positive regulation of cell-matrix adhesion	22		0	0	0.01	1		1	0.0944287	0.723676	1		0	0	0.01	1		0	0	0.01	1		0	0	0.01	1		0	0	0.01	1
protein K6-linked ubiquitination	8		0	0	0.01	1		1	0.0944287	1.98853	1		0	0	0.01	1		0	0	0.01	1		0	0	0.01	1		0	0	0.01	1
cellular response to cobalt ion	4		0	0	0.01	1		1	0.0944287	3.9721	1		0	0	0.01	1		0	0	0.01	1		0	0	0.01	1		0	0	0.01	1
pyrimidine nucleotide biosynthetic process	2		0	0	0.01	1		1	0.0944287	7.92443	1		0	0	0.01	1		0	0	0.01	1		0	0	0.01	1		0	0	0.01	1
microspike assembly	4		0	0	0.01	1		1	0.0944287	3.9721	1		0	0	0.01	1		0	0	0.01	1		0	0	0.01	1		0	0	0.01	1
intrinsic apoptotic signaling pathway in response to DNA damage	43		1	0.105374	0.41326	1		1	0.0944287	0.370335	1		0	0	0.01	1		0	0	0.01	1		0	0	0.01	1		0	0	0.01	1
regulation of keratinocyte differentiation	16		0	0	0.01	1		0	0	0.01	1		2	0.220022	2.30663	1		0	0	0.01	1		0	0	0.01	1		0	0	0.01	1
positive regulation of spindle assembly	4		0	0	0.01	1		1	0.0944287	3.9721	1		0	0	0.01	1		0	0	0.01	1		0	0	0.01	1		0	0	0.01	1
regulation of mRNA processing	11		0	0	0.01	1		1	0.0944287	1.44669	1		0	0	0.01	1		0	0	0.01	1		0	0	0.01	1		0	0	0.01	1
positive regulation of Wnt signaling pathway	36		0	0	0.01	1		1	0.0944287	0.442324	1		0	0	0.01	1		0	0	0.01	1		0	0	0.01	1		0	0	0.01	1
positive regulation of substrate-dependent cell migration, cell attachment to substrate	2		1	0.105374	8.84295	1		1	0.0944287	7.92443	1		1	0.110011	9.23208	1		0	0	0.01	1		0	0	0.01	1		0	0	0.01	1
sequestering of TGFbeta in extracellular matrix	3		1	0.105374	5.90509	1		1	0.0944287	5.29173	1		1	0.110011	6.16494	1		0	0	0.01	1		0	0	0.01	1		0	0	0.01	1
glycerophospholipid biosynthetic process	8		0	0	0.01	1		2	0.188857	3.95737	1		1	0.110011	2.31666	1		0	0	0.01	1		0	0	0.01	1		0	0	0.01	1
positive regulation of myoblast fusion	18		0	0	0.01	1		1	0.0944287	0.884403	1		1	0.110011	1.03034	1		0	0	0.01	1		0	0	0.01	1		0	0	0.01	1
protein localization to Golgi apparatus	12		1	0.105374	1.47996	1		0	0	0.01	1		1	0.110011	1.54509	1		0	0	0.01	1		0	0	0.01	1		0	0	0.01	1
positive regulation of translational elongation	4		1	0.105374	4.4325	1		1	0.0944287	3.9721	1		1	0.110011	4.62755	1		0	0	0.01	1		1	0.180832	7.60653	1		0	0	0.01	1
neuron projection extension	18		0	0	0.01	1		2	0.188857	1.76005	1		1	0.110011	1.03034	1		0	0	0.01	1		0	0	0.01	1		0	0	0.01	1
epidermal cell division	1		0	0	0.01	1		0	0	0.01	1		1	0.110011	18.3727	1		0	0	0.01	1		0	0	0.01	1		0	0	0.01	1
hydrogen sulfide metabolic process	2		0	0	0.01	1		1	0.0944287	7.92443	1		1	0.110011	9.23208	1		0	0	0.01	1		0	0	0.01	1		0	0	0.01	1
negative regulation of integrin-mediated signaling pathway	2		1	0.105374	8.84295	1		1	0.0944287	7.92443	1		1	0.110011	9.23208	1		0	0	0.01	1		0	0	0.01	1		0	0	0.01	1
sensory perception of taste	20		1	0.105374	0.888273	1		1	0.0944287	0.796007	1		1	0.110011	0.92736	1		0	0	0.01	1		0	0	0.01	1		0	0	0.01	1
establishment of protein localization to mitochondrion	6		0	0	0.01	1		1	0.0944287	2.65027	1		1	0.110011	3.0876	1		0	0	0.01	1		0	0	0.01	1		0	0	0.01	1
protein localization to centrosome	18		0	0	0.01	1		0	0	0.01	1		1	0.110011	1.03034	1		0	0	0.01	1		0	0	0.01	1		0	0	0.01	1
negative regulation of transforming growth factor-beta secretion	3		1	0.105374	5.90509	1		1	0.0944287	5.29173	1		1	0.110011	6.16494	1		0	0	0.01	1		0	0	0.01	1		0	0	0.01	1
embryonic eye morphogenesis	10		1	0.105374	1.77566	1		1	0.0944287	1.59122	1		1	0.110011	1.85379	1		0	0	0.01	1		0	0	0.01	1		0	0	0.01	1
negative regulation of neuroblast proliferation	5		1	0.105374	3.54777	1		1	0.0944287	3.17926	1		1	0.110011	3.70389	1		0	0	0.01	1		0	0	0.01	1		0	0	0.01	1
negative regulation of cell motility	12		1	0.105374	1.47996	1		1	0.0944287	1.32624	1		1	0.110011	1.54509	1		0	0	0.01	1		0	0	0.01	1		0	0	0.01	1
negative regulation of striated muscle contraction	3		0	0	0.01	1		0	0	0.01	1		1	0.110011	6.16494	1		0	0	0.01	1		0	0	0.01	1		0	0	0.01	1
cardiac muscle cell apoptotic process	5		1	0.105374	3.54777	1		1	0.0944287	3.17926	1		1	0.110011	3.70389	1		0	0	0.01	1		0	0	0.01	1		0	0	0.01	1
response to angiotensin	3		0	0	0.01	1		1	0.0944287	5.29173	1		1	0.110011	6.16494	1		0	0	0.01	1		0	0	0.01	1		0	0	0.01	1
positive regulation of endocytic recycling	4		0	0	0.01	1		1	0.0944287	3.9721	1		1	0.110011	4.62755	1		0	0	0.01	1		0	0	0.01	1		0	0	0.01	1
macrophage chemotaxis	13		0	0	0.01	1		0	0	0.01	1		1	0.110011	1.42632	1		0	0	0.01	1		0	0	0.01	1		0	0	0.01	1
positive regulation of fibroblast apoptotic process	7		0	0	0.01	1		0	0	0.01	1		1	0.110011	2.64714	1		0	0	0.01	1		0	0	0.01	1		0	0	0.01	1
branched-chain amino acid biosynthetic process	2		0	0	0.01	1		0	0	0.01	1		1	0.110011	9.23208	1		0	0	0.01	1		0	0	0.01	1		0	0	0.01	1
negative regulation of nitric oxide biosynthetic process	14		0	0	0.01	1		1	0.0944287	1.13691	1		1	0.110011	1.32452	1		0	0	0.01	1		0	0	0.01	1		0	0	0.01	1
nail development	7		0	0	0.01	1		0	0	0.01	1		1	0.110011	2.64714	1		0	0	0.01	1		0	0	0.01	1		0	0	0.01	1
myoblast proliferation	4		1	0.105374	4.4325	1		0	0	0.01	1		1	0.110011	4.62755	1		0	0	0.01	1		1	0.180832	7.60653	1		0	0	0.01	1
sterol metabolic process	22		0	0	0.01	1		1	0.0944287	0.723676	1		1	0.110011	0.843093	1		0	0	0.01	1		0	0	0.01	1		0	0	0.01	1
hair follicle development	37		0	0	0.01	1		1	0.0944287	0.430373	1		1	0.110011	0.501391	1		0	0	0.01	1		0	0	0.01	1		0	0	0.01	1
post-embryonic eye morphogenesis	3		1	0.105374	5.90509	1		1	0.0944287	5.29173	1		1	0.110011	6.16494	1		0	0	0.01	1		0	0	0.01	1		0	0	0.01	1
positive regulation of ubiquitin protein ligase activity	13		1	0.105374	1.36621	1		1	0.0944287	1.2243	1		1	0.110011	1.42632	1		1	0.110742	1.4358	1		1	0.180832	2.34452	1		0	0	0.01	1
positive regulation of mitophagy in response to mitochondrial depolarization	4		0	0	0.01	1		0	0	0.01	1		1	0.110011	4.62755	1		0	0	0.01	1		0	0	0.01	1		0	0	0.01	1
rhodopsin mediated signaling pathway	12		1	0.105374	1.47996	1		1	0.0944287	1.32624	1		1	0.110011	1.54509	1		0	0	0.01	1		0	0	0.01	1		0	0	0.01	1
endoderm development	22		0	0	0.01	1		1	0.0944287	0.723676	1		0	0	0.01	1		0	0	0.01	1		0	0	0.01	1		0	0	0.01	1
endothelial tube lumen extension	2		0	0	0.01	1		0	0	0.01	1		1	0.110011	9.23208	1		0	0	0.01	1		1	0.180832	15.1752	1		0	0	0.01	1
negative regulation of calcium ion transmembrane transport	2		0	0	0.01	1		0	0	0.01	1		1	0.110011	9.23208	1		0	0	0.01	1		0	0	0.01	1		0	0	0.01	1
nucleotide metabolic process	10		2	0.210748	3.53373	1		0	0	0.01	1		0	0	0.01	1		0	0	0.01	1		1	0.180832	3.04717	1		0	0	0.01	1
regulation of cellular response to growth factor stimulus	4		1	0.105374	4.4325	1		1	0.0944287	3.9721	1		1	0.110011	4.62755	1		0	0	0.01	1		0	0	0.01	1		0	0	0.01	1
axon regeneration	13		1	0.105374	1.36621	1		1	0.0944287	1.2243	1		1	0.110011	1.42632	1		0	0	0.01	1		0	0	0.01	1		0	0	0.01	1
negative regulation of skeletal muscle satellite cell proliferation	3		0	0	0.01	1		0	0	0.01	1		0	0	0.01	1		0	0	0.01	1		1	0.180832	10.1336	1		0	0	0.01	1
receptor catabolic process	12		0	0	0.01	1		1	0.0944287	1.32624	1		1	0.110011	1.54509	1		0	0	0.01	1		0	0	0.01	1		0	0	0.01	1
lung induction	3		0	0	0.01	1		1	0.0944287	5.29173	1		0	0	0.01	1		0	0	0.01	1		0	0	0.01	1		0	0	0.01	1
protein sumoylation	70		2	0.210748	0.505252	1		1	0.0944287	0.227512	1		1	0.110011	0.265055	1		0	0	0.01	1		1	0.180832	0.435683	1		0	0	0.01	1
positive regulation of interferon-beta secretion	4		0	0	0.01	1		1	0.0944287	3.9721	1		0	0	0.01	1		0	0	0.01	1		0	0	0.01	1		0	0	0.01	1
locomotor rhythm	10		0	0	0.01	1		1	0.0944287	1.59122	1		0	0	0.01	1		0	0	0.01	1		0	0	0.01	1		0	0	0.01	1
intraciliary transport involved in cilium assembly	40		1	0.105374	0.444247	1		0	0	0.01	1		0	0	0.01	1		0	0	0.01	1		1	0.180832	0.762364	1		0	0	0.01	1
posttranscriptional regulation of gene expression	22		0	0	0.01	1		1	0.0944287	0.723676	1		1	0.110011	0.843093	1		0	0	0.01	1		0	0	0.01	1		0	0	0.01	1
smooth muscle cell differentiation	13		0	0	0.01	1		1	0.0944287	1.2243	1		0	0	0.01	1		0	0	0.01	1		0	0	0.01	1		0	0	0.01	1
lung cell differentiation	1		0	0	0.01	1		1	0.0944287	15.7704	1		0	0	0.01	1		0	0	0.01	1		0	0	0.01	1		0	0	0.01	1
protein-DNA complex disassembly	2		1	0.105374	8.84295	1		0	0	0.01	1		1	0.110011	9.23208	1		0	0	0.01	1		1	0.180832	15.1752	1		0	0	0.01	1
positive regulation of dendrite development	14		0	0	0.01	1		1	0.0944287	1.13691	1		1	0.110011	1.32452	1		0	0	0.01	1		0	0	0.01	1		0	0	0.01	1
protein depalmitoylation	9		2	0.210748	3.92594	1		0	0	0.01	1		1	0.110011	2.05954	1		0	0	0.01	1		0	0	0.01	1		0	0	0.01	1
regulation of striated muscle contraction	9		1	0.105374	1.97273	1		0	0	0.01	1		1	0.110011	2.05954	1		0	0	0.01	1		0	0	0.01	1		0	0	0.01	1
maintenance of protein location in mitochondrion	6		0	0	0.01	1		1	0.0944287	2.65027	1		1	0.110011	3.0876	1		0	0	0.01	1		0	0	0.01	1		0	0	0.01	1
mitotic cleavage furrow formation	1		0	0	0.01	1		0	0	0.01	1		1	0.110011	18.3727	1		0	0	0.01	1		1	0.180832	30.2002	1		0	0	0.01	1
gap junction assembly	8		1	0.105374	2.21902	1		1	0.0944287	1.98853	1		1	0.110011	2.31666	1		0	0	0.01	1		0	0	0.01	1		0	0	0.01	1
negative regulation of mesoderm development	3		0	0	0.01	1		0	0	0.01	1		1	0.110011	6.16494	1		0	0	0.01	1		0	0	0.01	1		0	0	0.01	1
metanephros development	27		2	0.210748	1.30961	1		1	0.0944287	0.589711	1		1	0.110011	0.687022	1		0	0	0.01	1		0	0	0.01	1		0	0	0.01	1
cellular response to catecholamine stimulus	7		1	0.105374	2.53557	1		1	0.0944287	2.2722	1		1	0.110011	2.64714	1		0	0	0.01	1		0	0	0.01	1		0	0	0.01	1
trabecula morphogenesis	1		0	0	0.01	1		0	0	0.01	1		1	0.110011	18.3727	1		0	0	0.01	1		1	0.180832	30.2002	1		0	0	0.01	1
negative regulation of microtubule depolymerization	21		0	0	0.01	1		1	0.0944287	0.75812	1		0	0	0.01	1		3	0.332226	2.64966	1		0	0	0.01	1		0	0	0.01	1
regulation of cell growth	76		4	0.421496	0.928422	1		2	0.188857	0.417031	1		2	0.220022	0.485847	1		3	0.332226	0.732396	1		0	0	0.01	1		0	0	0.01	1
late endosome to Golgi transport	3		0	0	0.01	1		0	0	0.01	1		1	0.110011	6.16494	1		0	0	0.01	1		0	0	0.01	1		0	0	0.01	1
sequestering of BMP in extracellular matrix	4		1	0.105374	4.4325	1		1	0.0944287	3.9721	1		1	0.110011	4.62755	1		0	0	0.01	1		0	0	0.01	1		0	0	0.01	1
mesenchymal-epithelial cell signaling involved in prostate gland development	1		0	0	0.01	1		1	0.0944287	15.7704	1		1	0.110011	18.3727	1		0	0	0.01	1		0	0	0.01	1		0	0	0.01	1
small molecule metabolic process	9		0	0	0.01	1		1	0.0944287	1.76782	1		1	0.110011	2.05954	1		0	0	0.01	1		0	0	0.01	1		0	0	0.01	1
interaction with other organism via secreted substance involved in symbiotic interaction	1		1	0.105374	17.5983	1		1	0.0944287	15.7704	1		1	0.110011	18.3727	1		0	0	0.01	1		0	0	0.01	1		0	0	0.01	1
protein localization to cytoplasmic stress granule	7		1	0.105374	2.53557	1		3	0.283286	6.7716	1		2	0.220022	5.26808	1		3	0.332226	7.94143	1		0	0	0.01	1		0	0	0.01	1
mitochondrial translational elongation	86		3	0.316122	0.615871	1		3	0.283286	0.5519	1		1	0.110011	0.215748	1		0	0	0.01	1		0	0	0.01	1		0	0	0.01	1
SRP-dependent cotranslational protein targeting to membrane, translocation	6		1	0.105374	2.95746	1		0	0	0.01	1		0	0	0.01	1		0	0	0.01	1		1	0.180832	5.07524	1		0	0	0.01	1
negative regulation of dendrite development	6		1	0.105374	2.95746	1		0	0	0.01	1		1	0.110011	3.0876	1		0	0	0.01	1		0	0	0.01	1		0	0	0.01	1
cellular response to prostaglandin E stimulus	18		1	0.105374	0.986915	1		1	0.0944287	0.884403	1		1	0.110011	1.03034	1		0	0	0.01	1		0	0	0.01	1		0	0	0.01	1
cellular response to insulin-like growth factor stimulus	8		1	0.105374	2.21902	1		1	0.0944287	1.98853	1		1	0.110011	2.31666	1		0	0	0.01	1		0	0	0.01	1		0	0	0.01	1
developmental process	19		0	0	0.01	1		1	0.0944287	0.83788	1		1	0.110011	0.976143	1		0	0	0.01	1		0	0	0.01	1		0	0	0.01	1
positive regulation of cellular protein localization	4		0	0	0.01	1		2	0.188857	7.90486	1		1	0.110011	4.62755	1		0	0	0.01	1		0	0	0.01	1		0	0	0.01	1
peptidyl-tyrosine phosphorylation	49		0	0	0.01	1		2	0.188857	0.646776	1		1	0.110011	0.378626	1		0	0	0.01	1		0	0	0.01	1		0	0	0.01	1
regulation of organelle organization	2		0	0	0.01	1		0	0	0.01	1		0	0	0.01	1		0	0	0.01	1		1	0.180832	15.1752	1		0	0	0.01	1
ATP hydrolysis coupled transmembrane transport	1		1	0.105374	17.5983	1		0	0	0.01	1		1	0.110011	18.3727	1		0	0	0.01	1		0	0	0.01	1		0	0	0.01	1
cellular response to indole-3-methanol	5		1	0.105374	3.54777	1		2	0.188857	6.32705	1		1	0.110011	3.70389	1		0	0	0.01	1		0	0	0.01	1		0	0	0.01	1
positive regulation of keratinocyte proliferation	9		0	0	0.01	1		0	0	0.01	1		1	0.110011	2.05954	1		0	0	0.01	1		0	0	0.01	1		0	0	0.01	1
response to pain	16		0	0	0.01	1		0	0	0.01	1		1	0.110011	1.15906	1		0	0	0.01	1		0	0	0.01	1		0	0	0.01	1
negative regulation by host of viral genome replication	6		1	0.105374	2.95746	1		0	0	0.01	1		1	0.110011	3.0876	1		0	0	0.01	1		0	0	0.01	1		0	0	0.01	1
negative regulation of secretion by cell	2		0	0	0.01	1		0	0	0.01	1		0	0	0.01	1		0	0	0.01	1		1	0.180832	15.1752	1		0	0	0.01	1
negative regulation of ER-associated ubiquitin-dependent protein catabolic process	3		0	0	0.01	1		0	0	0.01	1		1	0.110011	6.16494	1		0	0	0.01	1		0	0	0.01	1		0	0	0.01	1
negative regulation of osteoclast differentiation	23		1	0.105374	0.772461	1		2	0.188857	1.3776	1		1	0.110011	0.806453	1		0	0	0.01	1		0	0	0.01	1		0	0	0.01	1
regulation of T cell proliferation	7		0	0	0.01	1		1	0.0944287	2.2722	1		1	0.110011	2.64714	1		0	0	0.01	1		0	0	0.01	1		0	0	0.01	1
positive regulation of axon extension	31		1	0.105374	0.573181	1		3	0.283286	1.53076	1		1	0.110011	0.598403	1		0	0	0.01	1		0	0	0.01	1		0	0	0.01	1
synapse organization	35		0	0	0.01	1		3	0.283286	1.35587	1		1	0.110011	0.530034	1		0	0	0.01	1		0	0	0.01	1		0	0	0.01	1
positive regulation of smoothened signaling pathway	26		1	0.105374	0.683365	1		1	0.0944287	0.612384	1		1	0.110011	0.713436	1		0	0	0.01	1		0	0	0.01	1		0	0	0.01	1
negative regulation by virus of viral protein levels in host cell	2		0	0	0.01	1		0	0	0.01	1		1	0.110011	9.23208	1		0	0	0.01	1		0	0	0.01	1		0	0	0.01	1
cell chemotaxis	49		2	0.210748	0.721744	1		0	0	0.01	1		0	0	0.01	1		0	0	0.01	1		1	0.180832	0.622367	1		0	0	0.01	1
negative regulation of keratinocyte differentiation	8		1	0.105374	2.21902	1		0	0	0.01	1		1	0.110011	2.31666	1		0	0	0.01	1		0	0	0.01	1		0	0	0.01	1
positive regulation of astrocyte activation	3		0	0	0.01	1		1	0.0944287	5.29173	1		1	0.110011	6.16494	1		0	0	0.01	1		0	0	0.01	1		0	0	0.01	1
skeletal muscle satellite cell migration	2		1	0.105374	8.84295	1		1	0.0944287	7.92443	1		1	0.110011	9.23208	1		0	0	0.01	1		1	0.180832	15.1752	1		0	0	0.01	1
regulation of dendritic spine development	6		1	0.105374	2.95746	1		0	0	0.01	1		1	0.110011	3.0876	1		0	0	0.01	1		0	0	0.01	1		0	0	0.01	1
transport along microtubule	4		1	0.105374	4.4325	1		0	0	0.01	1		0	0	0.01	1		0	0	0.01	1		1	0.180832	7.60653	1		0	0	0.01	1
arginyl-tRNA aminoacylation	4		0	0	0.01	1		2	0.188857	7.90486	1		1	0.110011	4.62755	1		0	0	0.01	1		0	0	0.01	1		0	0	0.01	1
regulation of sensory perception of pain	29		0	0	0.01	1		0	0	0.01	1		1	0.110011	0.639658	1		0	0	0.01	1		0	0	0.01	1		0	0	0.01	1
sulfation	9		1	0.105374	1.97273	1		0	0	0.01	1		1	0.110011	2.05954	1		0	0	0.01	1		1	0.180832	3.38537	1		0	0	0.01	1
regulation of membrane permeability	5		0	0	0.01	1		1	0.0944287	3.17926	1		1	0.110011	3.70389	1		0	0	0.01	1		0	0	0.01	1		0	0	0.01	1
positive regulation of fibrinolysis	4		0	0	0.01	1		1	0.0944287	3.9721	1		1	0.110011	4.62755	1		1	0.110742	4.6583	1		1	0.180832	7.60653	1		0	0	0.01	1
ectoderm and mesoderm interaction	1		0	0	0.01	1		0	0	0.01	1		1	0.110011	18.3727	1		0	0	0.01	1		0	0	0.01	1		0	0	0.01	1
valine biosynthetic process	2		0	0	0.01	1		0	0	0.01	1		1	0.110011	9.23208	1		0	0	0.01	1		0	0	0.01	1		0	0	0.01	1
negative regulation of oxidative phosphorylation	5		1	0.105374	3.54777	1		0	0	0.01	1		1	0.110011	3.70389	1		0	0	0.01	1		1	0.180832	6.08826	1		0	0	0.01	1
positive regulation of Notch signaling pathway	34		0	0	0.01	1		0	0	0.01	1		1	0.110011	0.545618	1		0	0	0.01	1		0	0	0.01	1		0	0	0.01	1
cytoplasmic sequestering of transcription factor	13		1	0.105374	1.36621	1		0	0	0.01	1		0	0	0.01	1		0	0	0.01	1		0	0	0.01	1		0	0	0.01	1
positive regulation of mesenchymal cell proliferation	26		0	0	0.01	1		1	0.0944287	0.612384	1		1	0.110011	0.713436	1		0	0	0.01	1		0	0	0.01	1		0	0	0.01	1
regulation of cholesterol homeostasis	9		0	0	0.01	1		0	0	0.01	1		1	0.110011	2.05954	1		0	0	0.01	1		0	0	0.01	1		0	0	0.01	1
positive regulation of SNARE complex assembly	1		0	0	0.01	1		0	0	0.01	1		1	0.110011	18.3727	1		0	0	0.01	1		0	0	0.01	1		0	0	0.01	1
positive regulation of vascular smooth muscle contraction	1		0	0	0.01	1		0	0	0.01	1		1	0.110011	18.3727	1		0	0	0.01	1		1	0.180832	30.2002	1		0	0	0.01	1
putrescine catabolic process	3		1	0.105374	5.90509	1		1	0.0944287	5.29173	1		1	0.110011	6.16494	1		0	0	0.01	1		1	0.180832	10.1336	1		0	0	0.01	1
negative regulation of complement activation, classical pathway	4		0	0	0.01	1		1	0.0944287	3.9721	1		1	0.110011	4.62755	1		0	0	0.01	1		0	0	0.01	1		0	0	0.01	1
positive regulation of cytokine secretion involved in immune response	8		0	0	0.01	1		1	0.0944287	1.98853	1		1	0.110011	2.31666	1		0	0	0.01	1		0	0	0.01	1		0	0	0.01	1
regulation of DNA recombination	6		1	0.105374	2.95746	1		1	0.0944287	2.65027	1		1	0.110011	3.0876	1		0	0	0.01	1		1	0.180832	5.07524	1		0	0	0.01	1
embryonic camera-type eye development	13		0	0	0.01	1		1	0.0944287	1.2243	1		0	0	0.01	1		0	0	0.01	1		1	0.180832	2.34452	1		0	0	0.01	1
membrane depolarization during cardiac muscle cell action potential	12		0	0	0.01	1		0	0	0.01	1		1	0.110011	1.54509	1		0	0	0.01	1		0	0	0.01	1		0	0	0.01	1
embryonic forelimb morphogenesis	33		0	0	0.01	1		1	0.0944287	0.482524	1		1	0.110011	0.562147	1		0	0	0.01	1		0	0	0.01	1		0	0	0.01	1
embryo development ending in birth or egg hatching	3		0	0	0.01	1		0	0	0.01	1		0	0	0.01	1		0	0	0.01	1		1	0.180832	10.1336	1		0	0	0.01	1
negative regulation of calcium ion transport	13		1	0.105374	1.36621	1		0	0	0.01	1		1	0.110011	1.42632	1		0	0	0.01	1		0	0	0.01	1		0	0	0.01	1
positive regulation of somatic stem cell population maintenance	2		0	0	0.01	1		0	0	0.01	1		1	0.110011	9.23208	1		0	0	0.01	1		0	0	0.01	1		0	0	0.01	1
leucine biosynthetic process	2		0	0	0.01	1		0	0	0.01	1		1	0.110011	9.23208	1		0	0	0.01	1		0	0	0.01	1		0	0	0.01	1
response to fibroblast growth factor	7		0	0	0.01	1		1	0.0944287	2.2722	1		1	0.110011	2.64714	1		0	0	0.01	1		0	0	0.01	1		0	0	0.01	1
regulation of synaptic transmission, glutamatergic	24		0	0	0.01	1		0	0	0.01	1		1	0.110011	0.772864	1		0	0	0.01	1		0	0	0.01	1		0	0	0.01	1
clustering of voltage-gated sodium channels	7		0	0	0.01	1		1	0.0944287	2.2722	1		1	0.110011	2.64714	1		0	0	0.01	1		0	0	0.01	1		0	0	0.01	1
positive regulation of cyclin-dependent protein kinase activity	3		0	0	0.01	1		1	0.0944287	5.29173	1		1	0.110011	6.16494	1		0	0	0.01	1		0	0	0.01	1		0	0	0.01	1
regulation of cysteine-type endopeptidase activity involved in apoptotic process	9		0	0	0.01	1		0	0	0.01	1		1	0.110011	2.05954	1		0	0	0.01	1		0	0	0.01	1		0	0	0.01	1
cellular response to phosphate starvation	1		0	0	0.01	1		0	0	0.01	1		1	0.110011	18.3727	1		0	0	0.01	1		0	0	0.01	1		0	0	0.01	1
regulation of cytokine production	14		0	0	0.01	1		2	0.188857	2.26256	1		1	0.110011	1.32452	1		0	0	0.01	1		0	0	0.01	1		0	0	0.01	1
squamous basal epithelial stem cell differentiation involved in prostate gland acinus development	2		0	0	0.01	1		0	0	0.01	1		1	0.110011	9.23208	1		0	0	0.01	1		0	0	0.01	1		0	0	0.01	1
aspartyl-tRNA aminoacylation	1		0	0	0.01	1		1	0.0944287	15.7704	1		1	0.110011	18.3727	1		0	0	0.01	1		0	0	0.01	1		0	0	0.01	1
regulation of opsonization	2		0	0	0.01	1		1	0.0944287	7.92443	1		1	0.110011	9.23208	1		0	0	0.01	1		0	0	0.01	1		0	0	0.01	1
negative regulation of calcium:sodium antiporter activity	1		0	0	0.01	1		0	0	0.01	1		1	0.110011	18.3727	1		0	0	0.01	1		0	0	0.01	1		0	0	0.01	1
positive regulation of microglial cell activation	6		0	0	0.01	1		1	0.0944287	2.65027	1		1	0.110011	3.0876	1		0	0	0.01	1		0	0	0.01	1		0	0	0.01	1
protein targeting to ER	10		1	0.105374	1.77566	1		0	0	0.01	1		0	0	0.01	1		0	0	0.01	1		1	0.180832	3.04717	1		0	0	0.01	1
positive regulation of respiratory burst involved in inflammatory response	2		1	0.105374	8.84295	1		1	0.0944287	7.92443	1		1	0.110011	9.23208	1		1	0.110742	9.29342	1		1	0.180832	15.1752	1		0	0	0.01	1
blastocyst formation	8		0	0	0.01	1		0	0	0.01	1		0	0	0.01	1		0	0	0.01	1		1	0.180832	3.80801	1		0	0	0.01	1
microtubule sliding	2		0	0	0.01	1		0	0	0.01	1		1	0.110011	9.23208	1		0	0	0.01	1		0	0	0.01	1		0	0	0.01	1
prostatic bud formation	4		0	0	0.01	1		0	0	0.01	1		1	0.110011	4.62755	1		0	0	0.01	1		0	0	0.01	1		0	0	0.01	1
regulation of chemotaxis	5		0	0	0.01	1		0	0	0.01	1		1	0.110011	3.70389	1		0	0	0.01	1		0	0	0.01	1		0	0	0.01	1
spermidine acetylation	3		1	0.105374	5.90509	1		1	0.0944287	5.29173	1		1	0.110011	6.16494	1		0	0	0.01	1		1	0.180832	10.1336	1		0	0	0.01	1
epithelial to mesenchymal transition	37		1	0.105374	0.480258	1		2	0.188857	0.856485	1		1	0.110011	0.501391	1		0	0	0.01	1		0	0	0.01	1		0	0	0.01	1
positive regulation of cysteine-type endopeptidase activity	6		0	0	0.01	1		1	0.0944287	2.65027	1		1	0.110011	3.0876	1		0	0	0.01	1		0	0	0.01	1		0	0	0.01	1
establishment of planar polarity	12		0	0	0.01	1		0	0	0.01	1		1	0.110011	1.54509	1		0	0	0.01	1		0	0	0.01	1		0	0	0.01	1
COPII-coated vesicle budding	3		1	0.105374	5.90509	1		0	0	0.01	1		1	0.110011	6.16494	1		0	0	0.01	1		0	0	0.01	1		0	0	0.01	1
RNA splicing, via transesterification reactions	25		1	0.105374	0.710689	1		2	0.188857	1.26743	1		1	0.110011	0.741962	1		0	0	0.01	1		0	0	0.01	1		0	0	0.01	1
negative regulation by host of viral release from host cell	1		0	0	0.01	1		0	0	0.01	1		1	0.110011	18.3727	1		0	0	0.01	1		0	0	0.01	1		0	0	0.01	1
calcium ion transmembrane transport	55		1	0.105374	0.323111	1		0	0	0.01	1		0	0	0.01	1		0	0	0.01	1		0	0	0.01	1		0	0	0.01	1
propionate biosynthetic process	2		0	0	0.01	1		0	0	0.01	1		1	0.110011	9.23208	1		0	0	0.01	1		0	0	0.01	1		0	0	0.01	1
neuron projection morphogenesis	54		1	0.105374	0.329093	1		4	0.377715	1.17088	1		1	0.110011	0.343575	1		2	0.221484	0.688291	1		1	0.180832	0.564751	1		0	0	0.01	1
regulation of T cell apoptotic process	3		0	0	0.01	1		0	0	0.01	1		1	0.110011	6.16494	1		0	0	0.01	1		0	0	0.01	1		0	0	0.01	1
negative regulation of protein processing	13		1	0.105374	1.36621	1		0	0	0.01	1		0	0	0.01	1		0	0	0.01	1		0	0	0.01	1		0	0	0.01	1
positive regulation of calcium ion import	15		0	0	0.01	1		0	0	0.01	1		1	0.110011	1.23627	1		0	0	0.01	1		0	0	0.01	1		0	0	0.01	1
cellular response to vitamin D	11		0	0	0.01	1		1	0.0944287	1.44669	1		1	0.110011	1.68542	1		0	0	0.01	1		0	0	0.01	1		0	0	0.01	1
positive regulation of ATP-dependent microtubule motor activity, plus-end-directed	5		1	0.105374	3.54777	1		0	0	0.01	1		0	0	0.01	1		0	0	0.01	1		1	0.180832	6.08826	1		0	0	0.01	1
cytokinesis	33		0	0	0.01	1		0	0	0.01	1		1	0.110011	0.562147	1		0	0	0.01	1		0	0	0.01	1		0	0	0.01	1
positive regulation of homocysteine metabolic process	1		0	0	0.01	1		0	0	0.01	1		1	0.110011	18.3727	1		0	0	0.01	1		0	0	0.01	1		0	0	0.01	1
protein glycosylation	82		0	0	0.01	1		1	0.0944287	0.194221	1		1	0.110011	0.226271	1		0	0	0.01	1		0	0	0.01	1		0	0	0.01	1
negative regulation of dopamine metabolic process	3		0	0	0.01	1		0	0	0.01	1		1	0.110011	6.16494	1		0	0	0.01	1		0	0	0.01	1		0	0	0.01	1
eosinophil chemotaxis	9		0	0	0.01	1		0	0	0.01	1		1	0.110011	2.05954	1		0	0	0.01	1		0	0	0.01	1		0	0	0.01	1
negative regulation of interleukin-12 production	12		2	0.210748	2.94527	1		2	0.188857	2.63934	1		1	0.110011	1.54509	1		2	0.221484	3.0953	1		1	0.180832	2.53973	1		0	0	0.01	1
regulation of extrinsic apoptotic signaling pathway via death domain receptors	17		0	0	0.01	1		0	0	0.01	1		1	0.110011	1.09092	1		0	0	0.01	1		0	0	0.01	1		0	0	0.01	1
negative regulation of nuclear-transcribed mRNA catabolic process, nonsense-mediated decay	4		0	0	0.01	1		0	0	0.01	1		1	0.110011	4.62755	1		0	0	0.01	1		0	0	0.01	1		0	0	0.01	1
regulation of hormone levels	3		0	0	0.01	1		0	0	0.01	1		1	0.110011	6.16494	1		0	0	0.01	1		0	0	0.01	1		0	0	0.01	1
box C/D snoRNA 3'-end processing	2		1	0.105374	8.84295	1		1	0.0944287	7.92443	1		0	0	0.01	1		0	0	0.01	1		0	0	0.01	1		0	0	0.01	1
Golgi vesicle transport	11		1	0.105374	1.61438	1		0	0	0.01	1		0	0	0.01	1		0	0	0.01	1		0	0	0.01	1		0	0	0.01	1
norepinephrine transport	3		0	0	0.01	1		1	0.0944287	5.29173	1		0	0	0.01	1		0	0	0.01	1		0	0	0.01	1		0	0	0.01	1
necroptotic process	17		1	0.105374	1.04493	1		0	0	0.01	1		0	0	0.01	1		0	0	0.01	1		0	0	0.01	1		0	0	0.01	1
RNA secondary structure unwinding	46		3	0.316122	1.15129	1		8	0.75543	2.74551	1		5	0.550055	2.0006	1		3	0.332226	1.20994	1		0	0	0.01	1		0	0	0.01	1
L-cystine transport	4		0	0	0.01	1		1	0.0944287	3.9721	1		0	0	0.01	1		0	0	0.01	1		0	0	0.01	1		0	0	0.01	1
stem cell population maintenance	49		0	0	0.01	1		1	0.0944287	0.324997	1		0	0	0.01	1		0	0	0.01	1		0	0	0.01	1		0	0	0.01	1
recycling endosome to Golgi transport	2		0	0	0.01	1		0	0	0.01	1		1	0.110011	9.23208	1		0	0	0.01	1		0	0	0.01	1		0	0	0.01	1
negative regulation of viral genome replication	41		0	0	0.01	1		1	0.0944287	0.388396	1		0	0	0.01	1		0	0	0.01	1		0	0	0.01	1		0	0	0.01	1
cellular hypotonic response	8		0	0	0.01	1		1	0.0944287	1.98853	1		0	0	0.01	1		0	0	0.01	1		0	0	0.01	1		0	0	0.01	1
cellular response to L-glutamate	4		0	0	0.01	1		1	0.0944287	3.9721	1		0	0	0.01	1		0	0	0.01	1		0	0	0.01	1		0	0	0.01	1
lens fiber cell morphogenesis	5		1	0.105374	3.54777	1		0	0	0.01	1		0	0	0.01	1		0	0	0.01	1		0	0	0.01	1		0	0	0.01	1
regulation of isoprenoid metabolic process	1		1	0.105374	17.5983	1		1	0.0944287	15.7704	1		1	0.110011	18.3727	1		1	0.110742	18.4948	1		1	0.180832	30.2002	1		0	0	0.01	1
male sex differentiation	4		0	0	0.01	1		1	0.0944287	3.9721	1		0	0	0.01	1		0	0	0.01	1		0	0	0.01	1		0	0	0.01	1
male germ cell proliferation	2		0	0	0.01	1		1	0.0944287	7.92443	1		0	0	0.01	1		0	0	0.01	1		0	0	0.01	1		0	0	0.01	1
ribonucleoside diphosphate catabolic process	1		1	0.105374	17.5983	1		0	0	0.01	1		0	0	0.01	1		0	0	0.01	1		0	0	0.01	1		0	0	0.01	1
adenylate cyclase-modulating G-protein coupled receptor signaling pathway	43		2	0.210748	0.822429	1		0	0	0.01	1		1	0.110011	0.431446	1		0	0	0.01	1		0	0	0.01	1		0	0	0.01	1
viral budding	6		0	0	0.01	1		1	0.0944287	2.65027	1		1	0.110011	3.0876	1		0	0	0.01	1		0	0	0.01	1		0	0	0.01	1
positive regulation of JUN kinase activity	34		1	0.105374	0.522621	1		1	0.0944287	0.468336	1		1	0.110011	0.545618	1		1	0.110742	0.549243	1		1	0.180832	0.89686	1		0	0	0.01	1
co-translational protein modification	3		0	0	0.01	1		1	0.0944287	5.29173	1		0	0	0.01	1		0	0	0.01	1		0	0	0.01	1		0	0	0.01	1
ubiquitin-independent protein catabolic process via the multivesicular body sorting pathway	5		0	0	0.01	1		1	0.0944287	3.17926	1		1	0.110011	3.70389	1		0	0	0.01	1		0	0	0.01	1		0	0	0.01	1
microtubule organizing center organization	6		0	0	0.01	1		0	0	0.01	1		1	0.110011	3.0876	1		0	0	0.01	1		0	0	0.01	1		0	0	0.01	1
mononuclear cell migration	2		0	0	0.01	1		0	0	0.01	1		1	0.110011	9.23208	1		0	0	0.01	1		0	0	0.01	1		0	0	0.01	1
dopamine receptor signaling pathway	14		1	0.105374	1.26869	1		0	0	0.01	1		1	0.110011	1.32452	1		0	0	0.01	1		0	0	0.01	1		0	0	0.01	1
asparagine catabolic process via L-aspartate	1		1	0.105374	17.5983	1		0	0	0.01	1		0	0	0.01	1		0	0	0.01	1		0	0	0.01	1		0	0	0.01	1
isopentenyl diphosphate biosynthetic process, mevalonate pathway	3		1	0.105374	5.90509	1		0	0	0.01	1		0	0	0.01	1		0	0	0.01	1		0	0	0.01	1		0	0	0.01	1
memory	67		0	0	0.01	1		1	0.0944287	0.237697	1		0	0	0.01	1		0	0	0.01	1		0	0	0.01	1		0	0	0.01	1
mammary gland epithelial cell proliferation	8		1	0.105374	2.21902	1		0	0	0.01	1		0	0	0.01	1		0	0	0.01	1		0	0	0.01	1		0	0	0.01	1
self proteolysis	7		0	0	0.01	1		1	0.0944287	2.2722	1		1	0.110011	2.64714	1		0	0	0.01	1		0	0	0.01	1		0	0	0.01	1
modulation by virus of host morphology or physiology	7		0	0	0.01	1		0	0	0.01	1		1	0.110011	2.64714	1		0	0	0.01	1		0	0	0.01	1		0	0	0.01	1
chondrocyte development involved in endochondral bone morphogenesis	1		0	0	0.01	1		1	0.0944287	15.7704	1		0	0	0.01	1		0	0	0.01	1		0	0	0.01	1		0	0	0.01	1
G-protein coupled receptor internalization	12		0	0	0.01	1		1	0.0944287	1.32624	1		0	0	0.01	1		0	0	0.01	1		0	0	0.01	1		0	0	0.01	1
post-embryonic camera-type eye morphogenesis	3		1	0.105374	5.90509	1		0	0	0.01	1		0	0	0.01	1		0	0	0.01	1		0	0	0.01	1		0	0	0.01	1
catecholamine metabolic process	6		1	0.105374	2.95746	1		0	0	0.01	1		0	0	0.01	1		0	0	0.01	1		0	0	0.01	1		0	0	0.01	1
pyridoxal phosphate biosynthetic process	2		2	0.210748	17.5983	1		2	0.188857	15.7704	1		2	0.220022	18.3727	1		2	0.221484	18.4948	1		1	0.180832	15.1752	1		0	0	0.01	1
positive regulation of fibroblast growth factor receptor signaling pathway	7		0	0	0.01	1		1	0.0944287	2.2722	1		0	0	0.01	1		0	0	0.01	1		0	0	0.01	1		0	0	0.01	1
lung-associated mesenchyme development	8		0	0	0.01	1		1	0.0944287	1.98853	1		0	0	0.01	1		0	0	0.01	1		0	0	0.01	1		0	0	0.01	1
nor-spermidine metabolic process	1		1	0.105374	17.5983	1		1	0.0944287	15.7704	1		1	0.110011	18.3727	1		0	0	0.01	1		1	0.180832	30.2002	1		0	0	0.01	1
central nervous system vasculogenesis	4		0	0	0.01	1		1	0.0944287	3.9721	1		0	0	0.01	1		0	0	0.01	1		0	0	0.01	1		0	0	0.01	1
genitalia morphogenesis	4		0	0	0.01	1		1	0.0944287	3.9721	1		0	0	0.01	1		0	0	0.01	1		0	0	0.01	1		0	0	0.01	1
male genitalia development	18		0	0	0.01	1		1	0.0944287	0.884403	1		0	0	0.01	1		0	0	0.01	1		0	0	0.01	1		0	0	0.01	1
lymphocyte proliferation	5		1	0.105374	3.54777	1		0	0	0.01	1		0	0	0.01	1		0	0	0.01	1		0	0	0.01	1		0	0	0.01	1
regulation of TOR signaling	14		1	0.105374	1.26869	1		0	0	0.01	1		0	0	0.01	1		0	0	0.01	1		0	0	0.01	1		0	0	0.01	1
response to amine	10		1	0.105374	1.77566	1		1	0.0944287	1.59122	1		0	0	0.01	1		0	0	0.01	1		0	0	0.01	1		0	0	0.01	1
positive regulation of core promoter binding	6		0	0	0.01	1		1	0.0944287	2.65027	1		0	0	0.01	1		0	0	0.01	1		0	0	0.01	1		0	0	0.01	1
negative regulation of interleukin-23 production	2		1	0.105374	8.84295	1		1	0.0944287	7.92443	1		1	0.110011	9.23208	1		0	0	0.01	1		1	0.180832	15.1752	1		0	0	0.01	1
regulation of catalytic activity	13		1	0.105374	1.36621	1		2	0.188857	2.43647	1		2	0.220022	2.83853	1		1	0.110742	1.4358	1		1	0.180832	2.34452	1		0	0	0.01	1
cellular response to selenite ion	1		0	0	0.01	1		1	0.0944287	15.7704	1		0	0	0.01	1		0	0	0.01	1		0	0	0.01	1		0	0	0.01	1
establishment of epithelial cell polarity	13		1	0.105374	1.36621	1		0	0	0.01	1		1	0.110011	1.42632	1		0	0	0.01	1		0	0	0.01	1		0	0	0.01	1
positive regulation of nuclear-transcribed mRNA poly(A) tail shortening	11		0	0	0.01	1		0	0	0.01	1		1	0.110011	1.68542	1		0	0	0.01	1		0	0	0.01	1		0	0	0.01	1
negative regulation of non-motile cilium assembly	2		0	0	0.01	1		1	0.0944287	7.92443	1		1	0.110011	9.23208	1		0	0	0.01	1		0	0	0.01	1		0	0	0.01	1
myeloid cell apoptotic process	1		1	0.105374	17.5983	1		0	0	0.01	1		1	0.110011	18.3727	1		0	0	0.01	1		0	0	0.01	1		0	0	0.01	1
sodium ion transport	59		2	0.210748	0.599435	1		5	0.472144	1.33892	1		5	0.550055	1.55986	1		4	0.442968	1.25681	1		0	0	0.01	1		0	0	0.01	1
positive regulation of T cell cytokine production	10		1	0.105374	1.77566	1		0	0	0.01	1		1	0.110011	1.85379	1		1	0.110742	1.86611	1		1	0.180832	3.04717	1		0	0	0.01	1
maintenance of translational fidelity	2		1	0.105374	8.84295	1		0	0	0.01	1		0	0	0.01	1		0	0	0.01	1		1	0.180832	15.1752	1		0	0	0.01	1
regulation of skeletal muscle cell differentiation	6		0	0	0.01	1		1	0.0944287	2.65027	1		1	0.110011	3.0876	1		0	0	0.01	1		0	0	0.01	1		0	0	0.01	1
smooth muscle tissue development	11		0	0	0.01	1		0	0	0.01	1		1	0.110011	1.68542	1		0	0	0.01	1		0	0	0.01	1		0	0	0.01	1
triglyceride mobilization	4		0	0	0.01	1		1	0.0944287	3.9721	1		1	0.110011	4.62755	1		0	0	0.01	1		0	0	0.01	1		0	0	0.01	1
regulation of chaperone-mediated autophagy	5		1	0.105374	3.54777	1		2	0.188857	6.32705	1		1	0.110011	3.70389	1		0	0	0.01	1		0	0	0.01	1		0	0	0.01	1
proximal/distal pattern formation	24		0	0	0.01	1		1	0.0944287	0.663395	1		1	0.110011	0.772864	1		0	0	0.01	1		0	0	0.01	1		0	0	0.01	1
positive regulation of protein polymerization	2		0	0	0.01	1		1	0.0944287	7.92443	1		1	0.110011	9.23208	1		0	0	0.01	1		0	0	0.01	1		0	0	0.01	1
bud outgrowth involved in lung branching	3		0	0	0.01	1		1	0.0944287	5.29173	1		1	0.110011	6.16494	1		0	0	0.01	1		0	0	0.01	1		0	0	0.01	1
dendritic spine development	13		1	0.105374	1.36621	1		0	0	0.01	1		0	0	0.01	1		0	0	0.01	1		1	0.180832	2.34452	1		0	0	0.01	1
regulation of extracellular exosome assembly	3		0	0	0.01	1		1	0.0944287	5.29173	1		1	0.110011	6.16494	1		0	0	0.01	1		0	0	0.01	1		0	0	0.01	1
regulation of neuron migration	10		0	0	0.01	1		1	0.0944287	1.59122	1		0	0	0.01	1		0	0	0.01	1		0	0	0.01	1		0	0	0.01	1
mRNA metabolic process	5		1	0.105374	3.54777	1		0	0	0.01	1		1	0.110011	3.70389	1		0	0	0.01	1		0	0	0.01	1		0	0	0.01	1
positive regulation of synaptic growth at neuromuscular junction	1		0	0	0.01	1		1	0.0944287	15.7704	1		1	0.110011	18.3727	1		0	0	0.01	1		0	0	0.01	1		0	0	0.01	1
leukocyte differentiation	1		1	0.105374	17.5983	1		0	0	0.01	1		0	0	0.01	1		0	0	0.01	1		0	0	0.01	1		0	0	0.01	1
multicellular organismal reproductive process	4		0	0	0.01	1		0	0	0.01	1		1	0.110011	4.62755	1		0	0	0.01	1		0	0	0.01	1		0	0	0.01	1
regulation of myeloid cell differentiation	10		0	0	0.01	1		0	0	0.01	1		1	0.110011	1.85379	1		0	0	0.01	1		0	0	0.01	1		0	0	0.01	1
negative regulation of T cell activation via T cell receptor contact with antigen bound to MHC molecule on antigen presenting cell	3		0	0	0.01	1		0	0	0.01	1		1	0.110011	6.16494	1		0	0	0.01	1		0	0	0.01	1		0	0	0.01	1
positive regulation of nuclear-transcribed mRNA catabolic process, deadenylation-dependent decay	14		0	0	0.01	1		0	0	0.01	1		1	0.110011	1.32452	1		0	0	0.01	1		0	0	0.01	1		0	0	0.01	1
acetyl-CoA biosynthetic process from acetate	2		0	0	0.01	1		0	0	0.01	1		1	0.110011	9.23208	1		0	0	0.01	1		0	0	0.01	1		0	0	0.01	1
store-operated calcium entry	7		0	0	0.01	1		0	0	0.01	1		0	0	0.01	1		0	0	0.01	1		1	0.180832	4.35124	1		0	0	0.01	1
acetate biosynthetic process	2		0	0	0.01	1		0	0	0.01	1		1	0.110011	9.23208	1		0	0	0.01	1		0	0	0.01	1		0	0	0.01	1
regulation of cyclin-dependent protein serine/threonine kinase activity	35		0	0	0.01	1		1	0.0944287	0.454959	1		1	0.110011	0.530034	1		0	0	0.01	1		0	0	0.01	1		0	0	0.01	1
transcription initiation from mitochondrial promoter	3		1	0.105374	5.90509	1		0	0	0.01	1		0	0	0.01	1		0	0	0.01	1		0	0	0.01	1		0	0	0.01	1
negative regulation of collagen catabolic process	1		0	0	0.01	1		0	0	0.01	1		1	0.110011	18.3727	1		0	0	0.01	1		1	0.180832	30.2002	1		0	0	0.01	1
regulation of stem cell proliferation	8		1	0.105374	2.21902	1		0	0	0.01	1		0	0	0.01	1		0	0	0.01	1		0	0	0.01	1		0	0	0.01	1
cranial skeletal system development	7		0	0	0.01	1		1	0.0944287	2.2722	1		1	0.110011	2.64714	1		0	0	0.01	1		0	0	0.01	1		0	0	0.01	1
positive regulation of lipase activity	3		1	0.105374	5.90509	1		1	0.0944287	5.29173	1		1	0.110011	6.16494	1		0	0	0.01	1		1	0.180832	10.1336	1		0	0	0.01	1
regulation of mast cell degranulation	10		0	0	0.01	1		1	0.0944287	1.59122	1		0	0	0.01	1		0	0	0.01	1		0	0	0.01	1		0	0	0.01	1
protein lipoylation	8		0	0	0.01	1		1	0.0944287	1.98853	1		0	0	0.01	1		0	0	0.01	1		0	0	0.01	1		0	0	0.01	1
pressure natriuresis	3		0	0	0.01	1		1	0.0944287	5.29173	1		0	0	0.01	1		0	0	0.01	1		0	0	0.01	1		0	0	0.01	1
negative regulation of type B pancreatic cell apoptotic process	6		1	0.105374	2.95746	1		0	0	0.01	1		0	0	0.01	1		0	0	0.01	1		0	0	0.01	1		0	0	0.01	1
DNA-templated transcription, termination	9		0	0	0.01	1		1	0.0944287	1.76782	1		0	0	0.01	1		0	0	0.01	1		0	0	0.01	1		0	0	0.01	1
intra-Golgi vesicle-mediated transport	26		2	0.210748	1.35996	1		2	0.188857	1.2187	1		0	0	0.01	1		0	0	0.01	1		0	0	0.01	1		0	0	0.01	1
positive regulation of clathrin coat assembly	1		0	0	0.01	1		1	0.0944287	15.7704	1		0	0	0.01	1		0	0	0.01	1		0	0	0.01	1		0	0	0.01	1
positive regulation of determination of dorsal identity	2		0	0	0.01	1		1	0.0944287	7.92443	1		0	0	0.01	1		0	0	0.01	1		0	0	0.01	1		0	0	0.01	1
modulation by host of viral RNA genome replication	3		0	0	0.01	1		0	0	0.01	1		1	0.110011	6.16494	1		0	0	0.01	1		0	0	0.01	1		0	0	0.01	1
cellular response to forskolin	10		0	0	0.01	1		0	0	0.01	1		1	0.110011	1.85379	1		0	0	0.01	1		0	0	0.01	1		0	0	0.01	1
actomyosin contractile ring assembly	3		0	0	0.01	1		1	0.0944287	5.29173	1		1	0.110011	6.16494	1		0	0	0.01	1		0	0	0.01	1		0	0	0.01	1
cargo loading into COPII-coated vesicle	11		2	0.210748	3.21278	1		3	0.283286	4.31144	1		1	0.110011	1.68542	1		2	0.221484	3.37644	1		1	0.180832	2.77041	1		0	0	0.01	1
regulation of protein kinase B signaling	8		1	0.105374	2.21902	1		0	0	0.01	1		0	0	0.01	1		0	0	0.01	1		0	0	0.01	1		0	0	0.01	1
labyrinthine layer blood vessel development	20		0	0	0.01	1		1	0.0944287	0.796007	1		0	0	0.01	1		0	0	0.01	1		0	0	0.01	1		0	0	0.01	1
phosphatidylethanolamine biosynthetic process	14		0	0	0.01	1		2	0.188857	2.26256	1		0	0	0.01	1		0	0	0.01	1		0	0	0.01	1		0	0	0.01	1
positive regulation of erythrocyte differentiation	25		1	0.105374	0.710689	1		0	0	0.01	1		0	0	0.01	1		0	0	0.01	1		0	0	0.01	1		0	0	0.01	1
regulation of fatty acid biosynthetic process	9		1	0.105374	1.97273	1		0	0	0.01	1		0	0	0.01	1		0	0	0.01	1		0	0	0.01	1		0	0	0.01	1
renal outer medulla development	2		0	0	0.01	1		1	0.0944287	7.92443	1		0	0	0.01	1		0	0	0.01	1		0	0	0.01	1		0	0	0.01	1
receptor biosynthetic process	3		0	0	0.01	1		1	0.0944287	5.29173	1		0	0	0.01	1		0	0	0.01	1		0	0	0.01	1		0	0	0.01	1
midbrain development	31		1	0.105374	0.573181	1		1	0.0944287	0.513644	1		1	0.110011	0.598403	1		1	0.110742	0.602379	1		1	0.180832	0.983625	1		0	0	0.01	1
positive regulation of release of cytochrome c from mitochondria	30		1	0.105374	0.59228	1		0	0	0.01	1		0	0	0.01	1		0	0	0.01	1		0	0	0.01	1		0	0	0.01	1
brainstem development	7		0	0	0.01	1		1	0.0944287	2.2722	1		0	0	0.01	1		0	0	0.01	1		0	0	0.01	1		0	0	0.01	1
positive regulation of intracellular transport	6		0	0	0.01	1		1	0.0944287	2.65027	1		0	0	0.01	1		0	0	0.01	1		0	0	0.01	1		0	0	0.01	1
abscission	6		1	0.105374	2.95746	1		0	0	0.01	1		0	0	0.01	1		0	0	0.01	1		0	0	0.01	1		0	0	0.01	1
cerebral cortex regionalization	7		1	0.105374	2.53557	1		0	0	0.01	1		0	0	0.01	1		0	0	0.01	1		0	0	0.01	1		0	0	0.01	1
spermine acetylation	1		1	0.105374	17.5983	1		1	0.0944287	15.7704	1		1	0.110011	18.3727	1		0	0	0.01	1		1	0.180832	30.2002	1		0	0	0.01	1
negative regulation of cytokine-mediated signaling pathway	7		0	0	0.01	1		1	0.0944287	2.2722	1		0	0	0.01	1		0	0	0.01	1		0	0	0.01	1		0	0	0.01	1
positive regulation by virus of viral protein levels in host cell	4		0	0	0.01	1		1	0.0944287	3.9721	1		0	0	0.01	1		0	0	0.01	1		0	0	0.01	1		0	0	0.01	1
lactate oxidation	2		0	0	0.01	1		1	0.0944287	7.92443	1		0	0	0.01	1		0	0	0.01	1		0	0	0.01	1		0	0	0.01	1
renal inner medulla development	2		0	0	0.01	1		1	0.0944287	7.92443	1		0	0	0.01	1		0	0	0.01	1		0	0	0.01	1		0	0	0.01	1
gene silencing by miRNA	11		1	0.105374	1.61438	1		0	0	0.01	1		0	0	0.01	1		0	0	0.01	1		0	0	0.01	1		0	0	0.01	1
positive regulation of voltage-gated sodium channel activity	1		0	0	0.01	1		1	0.0944287	15.7704	1		0	0	0.01	1		0	0	0.01	1		0	0	0.01	1		0	0	0.01	1
regulation of glucose metabolic process	19		0	0	0.01	1		1	0.0944287	0.83788	1		0	0	0.01	1		0	0	0.01	1		0	0	0.01	1		0	0	0.01	1
positive regulation of viral translation	1		0	0	0.01	1		1	0.0944287	15.7704	1		0	0	0.01	1		0	0	0.01	1		0	0	0.01	1		0	0	0.01	1
cell recognition	23		0	0	0.01	1		1	0.0944287	0.692225	1		0	0	0.01	1		0	0	0.01	1		0	0	0.01	1		0	0	0.01	1
protein ADP-ribosylation	21		1	0.105374	0.845994	1		0	0	0.01	1		0	0	0.01	1		0	0	0.01	1		1	0.180832	1.45179	1		0	0	0.01	1
positive regulation of calcium ion transport	25		1	0.105374	0.710689	1		1	0.0944287	0.636869	1		0	0	0.01	1		0	0	0.01	1		1	0.180832	1.2196	1		0	0	0.01	1
negative regulation of adaptive immune response	3		0	0	0.01	1		1	0.0944287	5.29173	1		0	0	0.01	1		0	0	0.01	1		0	0	0.01	1		0	0	0.01	1
regulation of peroxisome proliferator activated receptor signaling pathway	2		0	0	0.01	1		1	0.0944287	7.92443	1		0	0	0.01	1		0	0	0.01	1		0	0	0.01	1		0	0	0.01	1
IMP salvage	4		1	0.105374	4.4325	1		0	0	0.01	1		0	0	0.01	1		0	0	0.01	1		0	0	0.01	1		0	0	0.01	1
regulation of cytoplasmic translation	2		0	0	0.01	1		1	0.0944287	7.92443	1		0	0	0.01	1		0	0	0.01	1		0	0	0.01	1		0	0	0.01	1
negative regulation of excitatory postsynaptic potential	10		0	0	0.01	1		1	0.0944287	1.59122	1		0	0	0.01	1		0	0	0.01	1		0	0	0.01	1		0	0	0.01	1
radial glia guided migration of Purkinje cell	5		0	0	0.01	1		1	0.0944287	3.17926	1		0	0	0.01	1		0	0	0.01	1		0	0	0.01	1		0	0	0.01	1
oviduct development	3		0	0	0.01	1		1	0.0944287	5.29173	1		0	0	0.01	1		0	0	0.01	1		0	0	0.01	1		0	0	0.01	1
extrinsic apoptotic signaling pathway via death domain receptors	31		0	0	0.01	1		1	0.0944287	0.513644	1		0	0	0.01	1		0	0	0.01	1		0	0	0.01	1		0	0	0.01	1
negative regulation of mesenchymal to epithelial transition involved in metanephros morphogenesis	3		0	0	0.01	1		1	0.0944287	5.29173	1		0	0	0.01	1		0	0	0.01	1		0	0	0.01	1		0	0	0.01	1
positive regulation of skeletal muscle tissue development	9		0	0	0.01	1		1	0.0944287	1.76782	1		0	0	0.01	1		0	0	0.01	1		0	0	0.01	1		0	0	0.01	1
regulation of euchromatin binding	1		0	0	0.01	1		1	0.0944287	15.7704	1		0	0	0.01	1		0	0	0.01	1		0	0	0.01	1		0	0	0.01	1
negative regulation of oxidative phosphorylation uncoupler activity	2		1	0.105374	8.84295	1		0	0	0.01	1		0	0	0.01	1		0	0	0.01	1		0	0	0.01	1		0	0	0.01	1
endodermal cell fate commitment	6		0	0	0.01	1		1	0.0944287	2.65027	1		0	0	0.01	1		0	0	0.01	1		0	0	0.01	1		0	0	0.01	1
cellular response to exogenous dsRNA	15		0	0	0.01	1		1	0.0944287	1.06117	1		0	0	0.01	1		0	0	0.01	1		0	0	0.01	1		0	0	0.01	1
ribosomal subunit export from nucleus	3		1	0.105374	5.90509	1		0	0	0.01	1		0	0	0.01	1		0	0	0.01	1		0	0	0.01	1		0	0	0.01	1
cAMP metabolic process	3		1	0.105374	5.90509	1		0	0	0.01	1		0	0	0.01	1		0	0	0.01	1		0	0	0.01	1		0	0	0.01	1
cerebral cortex neuron differentiation	10		1	0.105374	1.77566	1		0	0	0.01	1		0	0	0.01	1		0	0	0.01	1		0	0	0.01	1		0	0	0.01	1
response to bacterium	23		1	0.105374	0.772461	1		2	0.188857	1.3776	1		2	0.220022	1.60492	1		2	0.221484	1.61558	1		1	0.180832	1.32561	1		0	0	0.01	1
positive regulation of interferon-alpha secretion	7		0	0	0.01	1		1	0.0944287	2.2722	1		0	0	0.01	1		0	0	0.01	1		0	0	0.01	1		0	0	0.01	1
cerebral cortex cell migration	9		0	0	0.01	1		0	0	0.01	1		1	0.110011	2.05954	1		0	0	0.01	1		1	0.180832	3.38537	1		0	0	0.01	1
negative regulation of cytokinesis	7		1	0.105374	2.53557	1		0	0	0.01	1		0	0	0.01	1		0	0	0.01	1		0	0	0.01	1		0	0	0.01	1
negative regulation of TOR signaling	29		1	0.105374	0.612697	1		0	0	0.01	1		0	0	0.01	1		0	0	0.01	1		0	0	0.01	1		0	0	0.01	1
regulation of ventricular cardiac muscle cell membrane depolarization	7		0	0	0.01	1		1	0.0944287	2.2722	1		0	0	0.01	1		0	0	0.01	1		0	0	0.01	1		0	0	0.01	1
hemopoiesis	54		0	0	0.01	1		1	0.0944287	0.29491	1		0	0	0.01	1		0	0	0.01	1		0	0	0.01	1		0	0	0.01	1
negative regulation of membrane tubulation	2		0	0	0.01	1		1	0.0944287	7.92443	1		0	0	0.01	1		0	0	0.01	1		0	0	0.01	1		0	0	0.01	1
cell maturation	38		0	0	0.01	1		1	0.0944287	0.41905	1		0	0	0.01	1		0	0	0.01	1		0	0	0.01	1		0	0	0.01	1
chromatin-mediated maintenance of transcription	9		0	0	0.01	1		1	0.0944287	1.76782	1		0	0	0.01	1		0	0	0.01	1		0	0	0.01	1		0	0	0.01	1
cellular response to electrical stimulus	12		0	0	0.01	1		1	0.0944287	1.32624	1		0	0	0.01	1		0	0	0.01	1		0	0	0.01	1		0	0	0.01	1
protein localization to synapse	14		0	0	0.01	1		1	0.0944287	1.13691	1		0	0	0.01	1		0	0	0.01	1		0	0	0.01	1		0	0	0.01	1
mitochondrial outer membrane permeabilization involved in programmed cell death	2		1	0.105374	8.84295	1		0	0	0.01	1		0	0	0.01	1		0	0	0.01	1		0	0	0.01	1		0	0	0.01	1
regulation of proton-transporting ATPase activity, rotational mechanism	1		1	0.105374	17.5983	1		0	0	0.01	1		0	0	0.01	1		0	0	0.01	1		0	0	0.01	1		0	0	0.01	1
regulation of fibroblast migration	9		1	0.105374	1.97273	1		0	0	0.01	1		0	0	0.01	1		0	0	0.01	1		0	0	0.01	1		0	0	0.01	1
heart looping	58		0	0	0.01	1		1	0.0944287	0.274575	1		0	0	0.01	1		0	0	0.01	1		0	0	0.01	1		0	0	0.01	1
morphogenesis of a polarized epithelium	3		0	0	0.01	1		1	0.0944287	5.29173	1		0	0	0.01	1		0	0	0.01	1		0	0	0.01	1		0	0	0.01	1
DNA-dependent DNA replication	16		1	0.105374	1.1102	1		0	0	0.01	1		0	0	0.01	1		0	0	0.01	1		0	0	0.01	1		0	0	0.01	1
GMP metabolic process	3		0	0	0.01	1		1	0.0944287	5.29173	1		0	0	0.01	1		0	0	0.01	1		0	0	0.01	1		0	0	0.01	1
negative regulation of microtubule polymerization	10		0	0	0.01	1		2	0.188857	3.16668	1		0	0	0.01	1		0	0	0.01	1		0	0	0.01	1		0	0	0.01	1
purine ribonucleotide catabolic process	1		1	0.105374	17.5983	1		0	0	0.01	1		1	0.110011	18.3727	1		0	0	0.01	1		1	0.180832	30.2002	1		0	0	0.01	1
positive regulation of extrinsic apoptotic signaling pathway in absence of ligand	12		3	0.316122	4.41058	1		3	0.283286	3.95245	1		2	0.220022	3.07487	1		2	0.221484	3.0953	1		0	0	0.01	1		0	0	0.01	1
cell communication	29		0	0	0.01	1		1	0.0944287	0.549056	1		0	0	0.01	1		0	0	0.01	1		0	0	0.01	1		0	0	0.01	1
positive regulation of DNA metabolic process	1		1	0.105374	17.5983	1		0	0	0.01	1		0	0	0.01	1		0	0	0.01	1		0	0	0.01	1		0	0	0.01	1
positive regulation of heparan sulfate proteoglycan biosynthetic process	3		0	0	0.01	1		1	0.0944287	5.29173	1		0	0	0.01	1		0	0	0.01	1		0	0	0.01	1		0	0	0.01	1
malonate catabolic process	1		0	0	0.01	1		1	0.0944287	15.7704	1		0	0	0.01	1		0	0	0.01	1		0	0	0.01	1		0	0	0.01	1
Rac protein signal transduction	20		1	0.105374	0.888273	1		2	0.188857	1.58413	1		1	0.110011	0.92736	1		0	0	0.01	1		1	0.180832	1.52435	1		0	0	0.01	1
positive regulation of cellular response to insulin stimulus	2		0	0	0.01	1		1	0.0944287	7.92443	1		0	0	0.01	1		0	0	0.01	1		0	0	0.01	1		0	0	0.01	1
positive regulation of polysome binding	1		0	0	0.01	1		1	0.0944287	15.7704	1		0	0	0.01	1		0	0	0.01	1		0	0	0.01	1		0	0	0.01	1
regulation of vasoconstriction	17		1	0.105374	1.04493	1		3	0.283286	2.79065	1		2	0.220022	2.17103	1		2	0.221484	2.18546	1		0	0	0.01	1		0	0	0.01	1
glycine decarboxylation via glycine cleavage system	3		0	0	0.01	1		2	0.188857	10.5311	1		0	0	0.01	1		0	0	0.01	1		0	0	0.01	1		0	0	0.01	1
DNA-templated viral transcription	1		0	0	0.01	1		1	0.0944287	15.7704	1		0	0	0.01	1		0	0	0.01	1		0	0	0.01	1		0	0	0.01	1
positive regulation of dendrite morphogenesis	20		1	0.105374	0.888273	1		2	0.188857	1.58413	1		0	0	0.01	1		0	0	0.01	1		0	0	0.01	1		0	0	0.01	1
stress fiber assembly	12		0	0	0.01	1		0	0	0.01	1		1	0.110011	1.54509	1		0	0	0.01	1		1	0.180832	2.53973	1		0	0	0.01	1
negative regulation of chaperone-mediated autophagy	3		1	0.105374	5.90509	1		1	0.0944287	5.29173	1		1	0.110011	6.16494	1		0	0	0.01	1		0	0	0.01	1		0	0	0.01	1
very long-chain fatty acid biosynthetic process	13		0	0	0.01	1		2	0.188857	2.43647	1		0	0	0.01	1		0	0	0.01	1		0	0	0.01	1		0	0	0.01	1
post-chaperonin tubulin folding pathway	4		0	0	0.01	1		2	0.188857	7.90486	1		0	0	0.01	1		0	0	0.01	1		0	0	0.01	1		0	0	0.01	1
inner ear receptor cell development	7		0	0	0.01	1		1	0.0944287	2.2722	1		0	0	0.01	1		0	0	0.01	1		0	0	0.01	1		0	0	0.01	1
negative regulation of dephosphorylation	3		0	0	0.01	1		1	0.0944287	5.29173	1		1	0.110011	6.16494	1		0	0	0.01	1		0	0	0.01	1		0	0	0.01	1
actin filament branching	3		1	0.105374	5.90509	1		2	0.188857	10.5311	1		0	0	0.01	1		2	0.221484	12.3504	1		1	0.180832	10.1336	1		0	0	0.01	1
vesicle fusion with Golgi apparatus	10		0	0	0.01	1		2	0.188857	3.16668	1		0	0	0.01	1		0	0	0.01	1		0	0	0.01	1		0	0	0.01	1
positive regulation of T cell chemotaxis	10		1	0.105374	1.77566	1		0	0	0.01	1		1	0.110011	1.85379	1		1	0.110742	1.86611	1		1	0.180832	3.04717	1		0	0	0.01	1
lipopolysaccharide-mediated signaling pathway	27		0	0	0.01	1		2	0.188857	1.17358	1		0	0	0.01	1		0	0	0.01	1		0	0	0.01	1		0	0	0.01	1
positive regulation of cholesterol homeostasis	5		0	0	0.01	1		1	0.0944287	3.17926	1		0	0	0.01	1		0	0	0.01	1		0	0	0.01	1		0	0	0.01	1
regulation of blood vessel endothelial cell migration	6		1	0.105374	2.95746	1		0	0	0.01	1		0	0	0.01	1		0	0	0.01	1		0	0	0.01	1		0	0	0.01	1
regulation of clathrin-dependent endocytosis	8		0	0	0.01	1		2	0.188857	3.95737	1		0	0	0.01	1		0	0	0.01	1		0	0	0.01	1		0	0	0.01	1
regulation of gastric acid secretion	3		0	0	0.01	1		1	0.0944287	5.29173	1		0	0	0.01	1		0	0	0.01	1		0	0	0.01	1		0	0	0.01	1
regulation of high voltage-gated calcium channel activity	4		1	0.105374	4.4325	1		0	0	0.01	1		0	0	0.01	1		0	0	0.01	1		0	0	0.01	1		0	0	0.01	1
canonical Wnt signaling pathway involved in positive regulation of epithelial to mesenchymal transition	2		0	0	0.01	1		1	0.0944287	7.92443	1		0	0	0.01	1		0	0	0.01	1		0	0	0.01	1		0	0	0.01	1
negative regulation of selenocysteine incorporation	1		0	0	0.01	1		1	0.0944287	15.7704	1		0	0	0.01	1		0	0	0.01	1		0	0	0.01	1		0	0	0.01	1
negative regulation of cardiac muscle contraction	5		1	0.105374	3.54777	1		0	0	0.01	1		0	0	0.01	1		0	0	0.01	1		0	0	0.01	1		0	0	0.01	1
D-serine catabolic process	1		1	0.105374	17.5983	1		1	0.0944287	15.7704	1		1	0.110011	18.3727	1		1	0.110742	18.4948	1		1	0.180832	30.2002	1		0	0	0.01	1
positive chemotaxis	17		0	0	0.01	1		0	0	0.01	1		1	0.110011	1.09092	1		0	0	0.01	1		0	0	0.01	1		0	0	0.01	1
neurotransmitter uptake	5		0	0	0.01	1		0	0	0.01	1		1	0.110011	3.70389	1		0	0	0.01	1		0	0	0.01	1		0	0	0.01	1
regulation of epidermal cell division	3		0	0	0.01	1		1	0.0944287	5.29173	1		1	0.110011	6.16494	1		0	0	0.01	1		0	0	0.01	1		0	0	0.01	1
sympathetic nervous system development	15		0	0	0.01	1		0	0	0.01	1		1	0.110011	1.23627	1		0	0	0.01	1		0	0	0.01	1		0	0	0.01	1
regulation of programmed cell death	1		0	0	0.01	1		0	0	0.01	1		1	0.110011	18.3727	1		0	0	0.01	1		1	0.180832	30.2002	1		0	0	0.01	1
synaptic vesicle transport	9		0	0	0.01	1		2	0.188857	3.51815	1		0	0	0.01	1		0	0	0.01	1		0	0	0.01	1		0	0	0.01	1
negative regulation of primary amine oxidase activity	2		0	0	0.01	1		1	0.0944287	7.92443	1		1	0.110011	9.23208	1		0	0	0.01	1		0	0	0.01	1		0	0	0.01	1
protein K48-linked deubiquitination	21		0	0	0.01	1		2	0.188857	1.50873	1		0	0	0.01	1		0	0	0.01	1		0	0	0.01	1		0	0	0.01	1
positive regulation of mitochondrial fusion	3		0	0	0.01	1		1	0.0944287	5.29173	1		0	0	0.01	1		0	0	0.01	1		0	0	0.01	1		0	0	0.01	1
phospholipid biosynthetic process	24		0	0	0.01	1		1	0.0944287	0.663395	1		0	0	0.01	1		0	0	0.01	1		0	0	0.01	1		0	0	0.01	1
metal ion homeostasis	3		0	0	0.01	1		1	0.0944287	5.29173	1		0	0	0.01	1		0	0	0.01	1		0	0	0.01	1		0	0	0.01	1
embryonic axis specification	7		0	0	0.01	1		1	0.0944287	2.2722	1		0	0	0.01	1		0	0	0.01	1		0	0	0.01	1		0	0	0.01	1
negative regulation of respiratory burst involved in inflammatory response	3		1	0.105374	5.90509	1		0	0	0.01	1		1	0.110011	6.16494	1		1	0.110742	6.2059	1		1	0.180832	10.1336	1		0	0	0.01	1
embryonic heart tube development	16		0	0	0.01	1		1	0.0944287	0.994885	1		0	0	0.01	1		0	0	0.01	1		0	0	0.01	1		0	0	0.01	1
oocyte development	13		0	0	0.01	1		1	0.0944287	1.2243	1		0	0	0.01	1		0	0	0.01	1		0	0	0.01	1		0	0	0.01	1
90S preribosome assembly	1		1	0.105374	17.5983	1		0	0	0.01	1		0	0	0.01	1		0	0	0.01	1		1	0.180832	30.2002	1		0	0	0.01	1
action potential	17		1	0.105374	1.04493	1		0	0	0.01	1		0	0	0.01	1		0	0	0.01	1		0	0	0.01	1		0	0	0.01	1
regulation of acid-sensing ion channel activity	1		1	0.105374	17.5983	1		1	0.0944287	15.7704	1		0	0	0.01	1		0	0	0.01	1		0	0	0.01	1		0	0	0.01	1
sequestering of metal ion	1		1	0.105374	17.5983	1		0	0	0.01	1		1	0.110011	18.3727	1		1	0.110742	18.4948	1		1	0.180832	30.2002	1		0	0	0.01	1
hypoxanthine salvage	3		1	0.105374	5.90509	1		0	0	0.01	1		0	0	0.01	1		0	0	0.01	1		0	0	0.01	1		0	0	0.01	1
G-protein coupled acetylcholine receptor signaling pathway	15		1	0.105374	1.18417	1		2	0.188857	2.11183	1		2	0.220022	2.46031	1		0	0	0.01	1		0	0	0.01	1		0	0	0.01	1
regulation of DNA-templated transcription, elongation	10		1	0.105374	1.77566	1		1	0.0944287	1.59122	1		0	0	0.01	1		0	0	0.01	1		0	0	0.01	1		0	0	0.01	1
embryonic brain development	11		2	0.210748	3.21278	1		1	0.0944287	1.44669	1		0	0	0.01	1		0	0	0.01	1		0	0	0.01	1		0	0	0.01	1
citrate transport	2		1	0.105374	8.84295	1		0	0	0.01	1		0	0	0.01	1		0	0	0.01	1		0	0	0.01	1		0	0	0.01	1
positive regulation of NAD+ ADP-ribosyltransferase activity	3		1	0.105374	5.90509	1		0	0	0.01	1		0	0	0.01	1		0	0	0.01	1		0	0	0.01	1		0	0	0.01	1
regulation of engulfment of apoptotic cell	1		0	0	0.01	1		1	0.0944287	15.7704	1		0	0	0.01	1		0	0	0.01	1		0	0	0.01	1		0	0	0.01	1
protein transport along microtubule	2		0	0	0.01	1		0	0	0.01	1		0	0	0.01	1		0	0	0.01	1		1	0.180832	15.1752	1		0	0	0.01	1
negative regulation of vascular endothelial growth factor receptor signaling pathway	7		1	0.105374	2.53557	1		0	0	0.01	1		0	0	0.01	1		0	0	0.01	1		0	0	0.01	1		0	0	0.01	1
positive regulation of mRNA binding	5		0	0	0.01	1		2	0.188857	6.32705	1		0	0	0.01	1		0	0	0.01	1		0	0	0.01	1		0	0	0.01	1
glycine catabolic process	3		0	0	0.01	1		2	0.188857	10.5311	1		0	0	0.01	1		0	0	0.01	1		0	0	0.01	1		0	0	0.01	1
cellular response to redox state	2		1	0.105374	8.84295	1		0	0	0.01	1		0	0	0.01	1		0	0	0.01	1		0	0	0.01	1		0	0	0.01	1
positive regulation of BMP signaling pathway	32		0	0	0.01	1		1	0.0944287	0.497598	1		0	0	0.01	1		0	0	0.01	1		0	0	0.01	1		0	0	0.01	1
coronary vasculature development	24		0	0	0.01	1		1	0.0944287	0.663395	1		0	0	0.01	1		0	0	0.01	1		0	0	0.01	1		0	0	0.01	1
positive regulation of protein localization to synapse	5		0	0	0.01	1		1	0.0944287	3.17926	1		0	0	0.01	1		0	0	0.01	1		0	0	0.01	1		0	0	0.01	1
cytoplasm organization	4		0	0	0.01	1		1	0.0944287	3.9721	1		0	0	0.01	1		0	0	0.01	1		0	0	0.01	1		0	0	0.01	1
cargo loading into vesicle	6		0	0	0.01	1		1	0.0944287	2.65027	1		0	0	0.01	1		0	0	0.01	1		0	0	0.01	1		0	0	0.01	1
putrescine acetylation	1		1	0.105374	17.5983	1		1	0.0944287	15.7704	1		1	0.110011	18.3727	1		0	0	0.01	1		1	0.180832	30.2002	1		0	0	0.01	1
neural crest formation	7		1	0.105374	2.53557	1		0	0	0.01	1		0	0	0.01	1		0	0	0.01	1		0	0	0.01	1		0	0	0.01	1
negative regulation of translational elongation	1		1	0.105374	17.5983	1		0	0	0.01	1		0	0	0.01	1		0	0	0.01	1		1	0.180832	30.2002	1		0	0	0.01	1
positive regulation of interferon-beta production	26		1	0.105374	0.683365	1		0	0	0.01	1		0	0	0.01	1		0	0	0.01	1		0	0	0.01	1		0	0	0.01	1
early endosome to late endosome transport	22		1	0.105374	0.807557	1		1	0.0944287	0.723676	1		1	0.110011	0.843093	1		1	0.110742	0.848695	1		1	0.180832	1.38583	1		0	0	0.01	1
regulation of DNA repair	6		2	0.210748	5.88564	1		0	0	0.01	1		2	0.220022	6.14463	1		1	0.110742	3.10811	1		2	0.361664	10.1002	1		0	0	0.01	1
glycoside catabolic process	6		1	0.105374	2.95746	1		1	0.0944287	2.65027	1		1	0.110011	3.0876	1		1	0.110742	3.10811	1		0	0	0.01	1		0	0	0.01	1
purine ribonucleoside monophosphate biosynthetic process	13		0	0	0.01	1		4	0.377715	4.86082	1		1	0.110011	1.42632	1		2	0.221484	2.85739	1		0	0	0.01	1		0	0	0.01	1
negative regulation of histone phosphorylation	3		1	0.105374	5.90509	1		1	0.0944287	5.29173	1		1	0.110011	6.16494	1		1	0.110742	6.2059	1		0	0	0.01	1		0	0	0.01	1
negative regulation of cell-cell adhesion mediated by cadherin	5		0	0	0.01	1		1	0.0944287	3.17926	1		1	0.110011	3.70389	1		1	0.110742	3.7285	1		1	0.180832	6.08826	1		0	0	0.01	1
CTP biosynthetic process	11		2	0.210748	3.21278	1		2	0.188857	2.87906	1		2	0.220022	3.35415	1		1	0.110742	1.69662	1		2	0.361664	5.51339	1		0	0	0.01	1
melanin biosynthetic process	12		1	0.105374	1.47996	1		1	0.0944287	1.32624	1		1	0.110011	1.54509	1		1	0.110742	1.55535	1		1	0.180832	2.53973	1		0	0	0.01	1
leading edge cell differentiation	2		1	0.105374	8.84295	1		1	0.0944287	7.92443	1		1	0.110011	9.23208	1		1	0.110742	9.29342	1		0	0	0.01	1		0	0	0.01	1
ubiquinone biosynthetic process	15		1	0.105374	1.18417	1		1	0.0944287	1.06117	1		1	0.110011	1.23627	1		1	0.110742	1.24449	1		0	0	0.01	1		0	0	0.01	1
mitotic metaphase plate congression	36		0	0	0.01	1		1	0.0944287	0.442324	1		0	0	0.01	1		2	0.221484	1.03234	1		0	0	0.01	1		0	0	0.01	1
focal adhesion assembly	24		0	0	0.01	1		4	0.377715	2.63387	1		1	0.110011	0.772864	1		2	0.221484	1.5483	1		0	0	0.01	1		0	0	0.01	1
entrainment of circadian clock by photoperiod	19		1	0.105374	0.934999	1		1	0.0944287	0.83788	1		1	0.110011	0.976143	1		2	0.221484	1.95553	1		0	0	0.01	1		0	0	0.01	1
regulation of ruffle assembly	9		1	0.105374	1.97273	1		1	0.0944287	1.76782	1		1	0.110011	2.05954	1		1	0.110742	2.07323	1		0	0	0.01	1		0	0	0.01	1
positive regulation of maintenance of mitotic sister chromatid cohesion	5		1	0.105374	3.54777	1		1	0.0944287	3.17926	1		1	0.110011	3.70389	1		1	0.110742	3.7285	1		0	0	0.01	1		0	0	0.01	1
vesicle docking involved in exocytosis	29		1	0.105374	0.612697	1		2	0.188857	1.09267	1		1	0.110011	0.639658	1		1	0.110742	0.643908	1		2	0.361664	2.09246	1		0	0	0.01	1
calcium ion regulated exocytosis	11		1	0.105374	1.61438	1		1	0.0944287	1.44669	1		0	0	0.01	1		0	0	0.01	1		2	0.361664	5.51339	1		0	0	0.01	1
positive regulation of membrane hyperpolarization	1		1	0.105374	17.5983	1		1	0.0944287	15.7704	1		1	0.110011	18.3727	1		1	0.110742	18.4948	1		0	0	0.01	1		0	0	0.01	1
nucleic acid phosphodiester bond hydrolysis	13		1	0.105374	1.36621	1		1	0.0944287	1.2243	1		1	0.110011	1.42632	1		1	0.110742	1.4358	1		0	0	0.01	1		0	0	0.01	1
intrinsic apoptotic signaling pathway by p53 class mediator	31		2	0.210748	1.14069	1		0	0	0.01	1		1	0.110011	0.598403	1		0	0	0.01	1		2	0.361664	1.95751	1		0	0	0.01	1
meiotic cytokinesis	2		0	0	0.01	1		2	0.188857	15.7704	1		2	0.220022	18.3727	1		2	0.221484	18.4948	1		0	0	0.01	1		0	0	0.01	1
activation-induced cell death of T cells	5		1	0.105374	3.54777	1		1	0.0944287	3.17926	1		1	0.110011	3.70389	1		1	0.110742	3.7285	1		0	0	0.01	1		0	0	0.01	1
regulation of molecular function	10		1	0.105374	1.77566	1		1	0.0944287	1.59122	1		1	0.110011	1.85379	1		1	0.110742	1.86611	1		0	0	0.01	1		0	0	0.01	1
negative regulation of protein complex assembly	15		1	0.105374	1.18417	1		1	0.0944287	1.06117	1		0	0	0.01	1		1	0.110742	1.24449	1		1	0.180832	2.03213	1		0	0	0.01	1
regulation of long-term neuronal synaptic plasticity	20		1	0.105374	0.888273	1		1	0.0944287	0.796007	1		1	0.110011	0.92736	1		1	0.110742	0.933522	1		1	0.180832	1.52435	1		0	0	0.01	1
positive regulation of receptor binding	7		1	0.105374	2.53557	1		0	0	0.01	1		1	0.110011	2.64714	1		1	0.110742	2.66473	1		1	0.180832	4.35124	1		0	0	0.01	1
negative regulation of protein tyrosine kinase activity	10		0	0	0.01	1		2	0.188857	3.16668	1		2	0.220022	3.68923	1		2	0.221484	3.71375	1		0	0	0.01	1		0	0	0.01	1
meiotic chromosome movement towards spindle pole	2		0	0	0.01	1		2	0.188857	15.7704	1		2	0.220022	18.3727	1		2	0.221484	18.4948	1		0	0	0.01	1		0	0	0.01	1
negative regulation of homotypic cell-cell adhesion	3		1	0.105374	5.90509	1		1	0.0944287	5.29173	1		1	0.110011	6.16494	1		1	0.110742	6.2059	1		0	0	0.01	1		0	0	0.01	1
regulation of microtubule cytoskeleton organization	23		0	0	0.01	1		1	0.0944287	0.692225	1		1	0.110011	0.806453	1		0	0	0.01	1		2	0.361664	2.63809	1		0	0	0.01	1
regulation of response to oxidative stress	2		1	0.105374	8.84295	1		1	0.0944287	7.92443	1		1	0.110011	9.23208	1		1	0.110742	9.29342	1		0	0	0.01	1		0	0	0.01	1
cellular response to platelet-derived growth factor stimulus	18		1	0.105374	0.986915	1		3	0.283286	2.6357	1		2	0.220022	2.05048	1		2	0.221484	2.06411	1		0	0	0.01	1		0	0	0.01	1
regulation of DNA replication	16		2	0.210748	2.20941	1		1	0.0944287	0.994885	1		2	0.220022	2.30663	1		2	0.221484	2.32196	1		0	0	0.01	1		0	0	0.01	1
mitochondrial respiratory chain complex III assembly	9		2	0.210748	3.92594	1		1	0.0944287	1.76782	1		2	0.220022	4.09869	1		1	0.110742	2.07323	1		2	0.361664	6.73722	1		0	0	0.01	1
cerebral cortex radial glia guided migration	2		1	0.105374	8.84295	1		1	0.0944287	7.92443	1		1	0.110011	9.23208	1		1	0.110742	9.29342	1		0	0	0.01	1		0	0	0.01	1
protein quality control for misfolded or incompletely synthesized proteins	9		1	0.105374	1.97273	1		2	0.188857	3.51815	1		1	0.110011	2.05954	1		2	0.221484	4.12593	1		0	0	0.01	1		0	0	0.01	1
UTP biosynthetic process	11		2	0.210748	3.21278	1		2	0.188857	2.87906	1		2	0.220022	3.35415	1		1	0.110742	1.69662	1		2	0.361664	5.51339	1		0	0	0.01	1
adherens junction organization	37		3	0.316122	1.43126	1		3	0.283286	1.2826	1		1	0.110011	0.501391	1		1	0.110742	0.504722	1		1	0.180832	0.824161	1		0	0	0.01	1
cognition	44		1	0.105374	0.40387	1		1	0.0944287	0.36192	1		2	0.220022	0.83911	1		2	0.221484	0.844685	1		0	0	0.01	1		0	0	0.01	1
protein localization to cilium	19		2	0.210748	1.86074	1		2	0.188857	1.66746	1		2	0.220022	1.94262	1		1	0.110742	0.982629	1		2	0.361664	3.19318	1		0	0	0.01	1
positive regulation of cardiac muscle hypertrophy	17		1	0.105374	1.04493	1		1	0.0944287	0.936396	1		1	0.110011	1.09092	1		1	0.110742	1.09816	1		0	0	0.01	1		0	0	0.01	1
mRNA destabilization	9		0	0	0.01	1		0	0	0.01	1		0	0	0.01	1		1	0.110742	2.07323	1		0	0	0.01	1		0	0	0.01	1
fatty acid oxidation	14		1	0.105374	1.26869	1		2	0.188857	2.26256	1		0	0	0.01	1		1	0.110742	1.33332	1		0	0	0.01	1		0	0	0.01	1
early endosome to Golgi transport	8		1	0.105374	2.21902	1		1	0.0944287	1.98853	1		0	0	0.01	1		1	0.110742	2.33206	1		0	0	0.01	1		0	0	0.01	1
negative regulation of endocytic recycling	1		0	0	0.01	1		0	0	0.01	1		0	0	0.01	1		1	0.110742	18.4948	1		0	0	0.01	1		0	0	0.01	1
germ cell migration	9		0	0	0.01	1		0	0	0.01	1		0	0	0.01	1		1	0.110742	2.07323	1		0	0	0.01	1		0	0	0.01	1
developmental growth	26		1	0.105374	0.683365	1		2	0.188857	1.2187	1		1	0.110011	0.713436	1		2	0.221484	1.42924	1		0	0	0.01	1		0	0	0.01	1
regulation of cGMP metabolic process	5		1	0.105374	3.54777	1		1	0.0944287	3.17926	1		0	0	0.01	1		1	0.110742	3.7285	1		0	0	0.01	1		0	0	0.01	1
alpha-ketoglutarate transport	1		1	0.105374	17.5983	1		0	0	0.01	1		0	0	0.01	1		1	0.110742	18.4948	1		0	0	0.01	1		0	0	0.01	1
regulation of stress fiber assembly	15		2	0.210748	2.35661	1		2	0.188857	2.11183	1		1	0.110011	1.23627	1		1	0.110742	1.24449	1		2	0.361664	4.04413	1		0	0	0.01	1
negative regulation of response to oxidative stress	3		1	0.105374	5.90509	1		1	0.0944287	5.29173	1		1	0.110011	6.16494	1		1	0.110742	6.2059	1		0	0	0.01	1		0	0	0.01	1
AMP salvage	2		1	0.105374	8.84295	1		1	0.0944287	7.92443	1		1	0.110011	9.23208	1		1	0.110742	9.29342	1		1	0.180832	15.1752	1		0	0	0.01	1
cortical cytoskeleton organization	3		2	0.210748	11.7517	1		2	0.188857	10.5311	1		1	0.110011	6.16494	1		2	0.221484	12.3504	1		0	0	0.01	1		0	0	0.01	1
oxaloacetate transport	1		1	0.105374	17.5983	1		1	0.0944287	15.7704	1		1	0.110011	18.3727	1		1	0.110742	18.4948	1		1	0.180832	30.2002	1		0	0	0.01	1
protein import into mitochondrial matrix	17		0	0	0.01	1		1	0.0944287	0.936396	1		0	0	0.01	1		2	0.221484	2.18546	1		0	0	0.01	1		0	0	0.01	1
lysosome organization	33		2	0.210748	1.07157	1		3	0.283286	1.43802	1		2	0.220022	1.11873	1		2	0.221484	1.12616	1		0	0	0.01	1		0	0	0.01	1
heterotypic cell-cell adhesion	19		0	0	0.01	1		1	0.0944287	0.83788	1		0	0	0.01	1		2	0.221484	1.95553	1		0	0	0.01	1		0	0	0.01	1
positive regulation of clathrin-dependent endocytosis	4		1	0.105374	4.4325	1		1	0.0944287	3.9721	1		1	0.110011	4.62755	1		1	0.110742	4.6583	1		0	0	0.01	1		0	0	0.01	1
mRNA splice site selection	17		3	0.316122	3.11411	1		2	0.188857	1.86352	1		1	0.110011	1.09092	1		2	0.221484	2.18546	1		0	0	0.01	1		0	0	0.01	1
positive regulation of glucose import	30		1	0.105374	0.59228	1		1	0.0944287	0.53076	1		1	0.110011	0.618343	1		1	0.110742	0.622452	1		0	0	0.01	1		0	0	0.01	1
negative regulation of lipoprotein lipase activity	5		2	0.210748	7.06042	1		1	0.0944287	3.17926	1		2	0.220022	7.3711	1		1	0.110742	3.7285	1		2	0.361664	12.1162	1		0	0	0.01	1
mitochondrial DNA metabolic process	4		1	0.105374	4.4325	1		1	0.0944287	3.9721	1		1	0.110011	4.62755	1		1	0.110742	4.6583	1		0	0	0.01	1		0	0	0.01	1
hexose transport	13		1	0.105374	1.36621	1		2	0.188857	2.43647	1		1	0.110011	1.42632	1		2	0.221484	2.85739	1		0	0	0.01	1		0	0	0.01	1
negative regulation of neurotrophin TRK receptor signaling pathway	4		1	0.105374	4.4325	1		1	0.0944287	3.9721	1		1	0.110011	4.62755	1		1	0.110742	4.6583	1		0	0	0.01	1		0	0	0.01	1
glycolytic process from galactose	1		1	0.105374	17.5983	1		1	0.0944287	15.7704	1		1	0.110011	18.3727	1		1	0.110742	18.4948	1		0	0	0.01	1		0	0	0.01	1
macropinocytosis	7		0	0	0.01	1		1	0.0944287	2.2722	1		0	0	0.01	1		0	0	0.01	1		0	0	0.01	1		0	0	0.01	1
mitochondrial pyruvate transmembrane transport	3		2	0.210748	11.7517	1		0	0	0.01	1		0	0	0.01	1		0	0	0.01	1		0	0	0.01	1		0	0	0.01	1
regulation of cellular protein metabolic process	5		0	0	0.01	1		1	0.0944287	3.17926	1		1	0.110011	3.70389	1		1	0.110742	3.7285	1		0	0	0.01	1		0	0	0.01	1
regulation of calcium ion import	7		0	0	0.01	1		1	0.0944287	2.2722	1		0	0	0.01	1		0	0	0.01	1		0	0	0.01	1		0	0	0.01	1
guanine salvage	1		1	0.105374	17.5983	1		0	0	0.01	1		0	0	0.01	1		0	0	0.01	1		0	0	0.01	1		0	0	0.01	1
GMP catabolic process	1		1	0.105374	17.5983	1		0	0	0.01	1		0	0	0.01	1		0	0	0.01	1		0	0	0.01	1		0	0	0.01	1
hyperosmotic salinity response	5		0	0	0.01	1		1	0.0944287	3.17926	1		0	0	0.01	1		0	0	0.01	1		0	0	0.01	1		0	0	0.01	1
cellular response to lipoteichoic acid	12		0	0	0.01	1		1	0.0944287	1.32624	1		0	0	0.01	1		0	0	0.01	1		0	0	0.01	1		0	0	0.01	1
UDP-glucuronate biosynthetic process	3		1	0.105374	5.90509	1		2	0.188857	10.5311	1		2	0.220022	12.2688	1		2	0.221484	12.3504	1		0	0	0.01	1		0	0	0.01	1
positive regulation of cardiac muscle cell apoptotic process	10		1	0.105374	1.77566	1		1	0.0944287	1.59122	1		1	0.110011	1.85379	1		1	0.110742	1.86611	1		0	0	0.01	1		0	0	0.01	1
regulation of focal adhesion assembly	18		0	0	0.01	1		0	0	0.01	1		1	0.110011	1.03034	1		0	0	0.01	1		2	0.361664	3.37048	1		0	0	0.01	1
spliceosomal snRNP assembly	28		2	0.210748	1.26286	1		3	0.283286	1.69471	1		1	0.110011	0.662495	1		0	0	0.01	1		2	0.361664	2.16717	1		0	0	0.01	1
negative regulation of intralumenal vesicle formation	2		1	0.105374	8.84295	1		1	0.0944287	7.92443	1		1	0.110011	9.23208	1		1	0.110742	9.29342	1		1	0.180832	15.1752	1		0	0	0.01	1
copper ion transport	14		1	0.105374	1.26869	1		2	0.188857	2.26256	1		2	0.220022	2.63592	1		2	0.221484	2.65343	1		0	0	0.01	1		0	0	0.01	1
pH reduction	2		0	0	0.01	1		1	0.0944287	7.92443	1		0	0	0.01	1		2	0.221484	18.4948	1		0	0	0.01	1		0	0	0.01	1
termination of RNA polymerase II transcription	69		7	0.737619	1.78763	1		7	0.661001	1.60195	1		2	0.220022	0.535129	1		4	0.442968	1.07469	1		2	0.361664	0.879617	1		0	0	0.01	1
positive regulation of PERK-mediated unfolded protein response	4		0	0	0.01	1		1	0.0944287	3.9721	1		0	0	0.01	1		0	0	0.01	1		0	0	0.01	1		0	0	0.01	1
cell death	34		1	0.105374	0.522621	1		0	0	0.01	1		0	0	0.01	1		0	0	0.01	1		0	0	0.01	1		0	0	0.01	1
cell morphogenesis involved in differentiation	4		0	0	0.01	1		1	0.0944287	3.9721	1		0	0	0.01	1		0	0	0.01	1		0	0	0.01	1		0	0	0.01	1
nucleobase-containing small molecule catabolic process	15		1	0.105374	1.18417	1		0	0	0.01	1		0	0	0.01	1		0	0	0.01	1		0	0	0.01	1		0	0	0.01	1
positive regulation of platelet-derived growth factor receptor-beta signaling pathway	2		0	0	0.01	1		1	0.0944287	7.92443	1		0	0	0.01	1		0	0	0.01	1		0	0	0.01	1		0	0	0.01	1
regulation of protein deacetylation	3		0	0	0.01	1		1	0.0944287	5.29173	1		0	0	0.01	1		0	0	0.01	1		0	0	0.01	1		0	0	0.01	1
positive regulation of extracellular matrix disassembly	7		0	0	0.01	1		1	0.0944287	2.2722	1		0	0	0.01	1		0	0	0.01	1		0	0	0.01	1		0	0	0.01	1
positive regulation of nuclease activity	1		1	0.105374	17.5983	1		0	0	0.01	1		0	0	0.01	1		0	0	0.01	1		0	0	0.01	1		0	0	0.01	1
regulation of microtubule polymerization or depolymerization	9		0	0	0.01	1		1	0.0944287	1.76782	1		0	0	0.01	1		0	0	0.01	1		0	0	0.01	1		0	0	0.01	1
embryonic skeletal limb joint morphogenesis	3		0	0	0.01	1		1	0.0944287	5.29173	1		0	0	0.01	1		0	0	0.01	1		0	0	0.01	1		0	0	0.01	1
hair cell differentiation	6		0	0	0.01	1		1	0.0944287	2.65027	1		0	0	0.01	1		0	0	0.01	1		0	0	0.01	1		0	0	0.01	1
regulation of necrotic cell death	1		1	0.105374	17.5983	1		0	0	0.01	1		0	0	0.01	1		0	0	0.01	1		0	0	0.01	1		0	0	0.01	1
response to UV-B	10		1	0.105374	1.77566	1		0	0	0.01	1		0	0	0.01	1		0	0	0.01	1		0	0	0.01	1		0	0	0.01	1
mitochondrial respiratory chain complex IV biogenesis	1		1	0.105374	17.5983	1		0	0	0.01	1		0	0	0.01	1		0	0	0.01	1		0	0	0.01	1		0	0	0.01	1
regulation of transcription from RNA polymerase I promoter	6		1	0.105374	2.95746	1		0	0	0.01	1		0	0	0.01	1		0	0	0.01	1		0	0	0.01	1		0	0	0.01	1
targeting of mRNA for destruction involved in RNA interference	4		0	0	0.01	1		1	0.0944287	3.9721	1		0	0	0.01	1		0	0	0.01	1		0	0	0.01	1		0	0	0.01	1
L-alanine catabolic process	3		1	0.105374	5.90509	1		1	0.0944287	5.29173	1		1	0.110011	6.16494	1		1	0.110742	6.2059	1		0	0	0.01	1		0	0	0.01	1
positive regulation of smooth muscle cell proliferation	55		2	0.210748	0.643023	1		2	0.188857	0.576232	1		2	0.220022	0.671318	1		3	0.332226	1.01199	1		1	0.180832	0.554485	1		0	0	0.01	1
cytokine secretion	8		1	0.105374	2.21902	1		1	0.0944287	1.98853	1		1	0.110011	2.31666	1		1	0.110742	2.33206	1		0	0	0.01	1		0	0	0.01	1
establishment of protein localization to chromatin	7		2	0.210748	5.04603	1		1	0.0944287	2.2722	1		1	0.110011	2.64714	1		2	0.221484	5.30308	1		0	0	0.01	1		0	0	0.01	1
myelination	45		0	0	0.01	1		1	0.0944287	0.353879	1		1	0.110011	0.412274	1		2	0.221484	0.825919	1		0	0	0.01	1		0	0	0.01	1
cellular metal ion homeostasis	7		0	0	0.01	1		0	0	0.01	1		0	0	0.01	1		1	0.110742	2.66473	1		0	0	0.01	1		0	0	0.01	1
positive regulation of JAK-STAT cascade	16		1	0.105374	1.1102	1		1	0.0944287	0.994885	1		1	0.110011	1.15906	1		1	0.110742	1.16676	1		1	0.180832	1.9052	1		0	0	0.01	1
positive regulation of insulin secretion involved in cellular response to glucose stimulus	34		4	0.421496	2.07496	1		2	0.188857	0.932035	1		2	0.220022	1.08583	1		2	0.221484	1.09305	1		0	0	0.01	1		0	0	0.01	1
cellular response to erythropoietin	4		1	0.105374	4.4325	1		1	0.0944287	3.9721	1		1	0.110011	4.62755	1		1	0.110742	4.6583	1		0	0	0.01	1		0	0	0.01	1
maturation of LSU-rRNA	14		3	0.316122	3.78094	1		0	0	0.01	1		0	0	0.01	1		1	0.110742	1.33332	1		2	0.361664	4.33279	1		0	0	0.01	1
activation of protein kinase A activity	18		2	0.210748	1.96406	1		2	0.188857	1.76005	1		3	0.330033	3.07063	1		2	0.221484	2.06411	1		0	0	0.01	1		0	0	0.01	1
positive regulation of activation of Janus kinase activity	7		1	0.105374	2.53557	1		1	0.0944287	2.2722	1		1	0.110011	2.64714	1		1	0.110742	2.66473	1		0	0	0.01	1		0	0	0.01	1
negative regulation of axonogenesis	21		2	0.210748	1.68361	1		3	0.283286	2.25935	1		4	0.440044	3.50665	1		3	0.332226	2.64966	1		2	0.361664	2.88921	1		0	0	0.01	1
regulation of cell adhesion	40		1	0.105374	0.444247	1		2	0.188857	0.792264	1		2	0.220022	0.923	1		2	0.221484	0.929133	1		0	0	0.01	1		0	0	0.01	1
regulation of exocytosis	26		2	0.210748	1.35996	1		2	0.188857	1.2187	1		1	0.110011	0.713436	1		1	0.110742	0.718177	1		1	0.180832	1.17271	1		0	0	0.01	1
positive regulation of DNA N-glycosylase activity	1		1	0.105374	17.5983	1		1	0.0944287	15.7704	1		1	0.110011	18.3727	1		1	0.110742	18.4948	1		1	0.180832	30.2002	1		0	0	0.01	1
ribosomal protein import into nucleus	8		1	0.105374	2.21902	1		0	0	0.01	1		1	0.110011	2.31666	1		1	0.110742	2.33206	1		1	0.180832	3.80801	1		0	0	0.01	1
positive regulation of L-lysine import across plasma membrane	1		1	0.105374	17.5983	1		1	0.0944287	15.7704	1		1	0.110011	18.3727	1		1	0.110742	18.4948	1		0	0	0.01	1		0	0	0.01	1
positive regulation of high voltage-gated calcium channel activity	4		1	0.105374	4.4325	1		1	0.0944287	3.9721	1		1	0.110011	4.62755	1		1	0.110742	4.6583	1		1	0.180832	7.60653	1		0	0	0.01	1
cell motility	24		2	0.210748	1.47325	1		3	0.283286	1.97705	1		1	0.110011	0.772864	1		1	0.110742	0.778	1		1	0.180832	1.2704	1		0	0	0.01	1
negative regulation of tissue remodeling	1		1	0.105374	17.5983	1		1	0.0944287	15.7704	1		1	0.110011	18.3727	1		1	0.110742	18.4948	1		0	0	0.01	1		0	0	0.01	1
regulation of extracellular matrix assembly	3		1	0.105374	5.90509	1		1	0.0944287	5.29173	1		1	0.110011	6.16494	1		1	0.110742	6.2059	1		0	0	0.01	1		0	0	0.01	1
cellular response to angiotensin	9		1	0.105374	1.97273	1		1	0.0944287	1.76782	1		1	0.110011	2.05954	1		1	0.110742	2.07323	1		0	0	0.01	1		0	0	0.01	1
nuclear import	21		3	0.316122	2.52123	1		4	0.377715	3.00996	1		1	0.110011	0.883221	1		0	0	0.01	1		2	0.361664	2.88921	1		0	0	0.01	1
phosphatidylinositol 3-kinase signaling	32		1	0.105374	0.555274	1		1	0.0944287	0.497598	1		1	0.110011	0.579709	1		1	0.110742	0.58356	1		1	0.180832	0.952896	1		0	0	0.01	1
cellular response to peptide	11		2	0.210748	3.21278	1		2	0.188857	2.87906	1		1	0.110011	1.68542	1		1	0.110742	1.69662	1		2	0.361664	5.51339	1		0	0	0.01	1
phosphate ion transmembrane transport	5		1	0.105374	3.54777	1		1	0.0944287	3.17926	1		1	0.110011	3.70389	1		1	0.110742	3.7285	1		1	0.180832	6.08826	1		0	0	0.01	1
succinate transmembrane transport	1		1	0.105374	17.5983	1		1	0.0944287	15.7704	1		1	0.110011	18.3727	1		1	0.110742	18.4948	1		1	0.180832	30.2002	1		0	0	0.01	1
positive regulation of vascular smooth muscle cell proliferation	17		2	0.210748	2.07952	1		2	0.188857	1.86352	1		2	0.220022	2.17103	1		2	0.221484	2.18546	1		0	0	0.01	1		0	0	0.01	1
positive regulation of mitochondrial translation	11		2	0.210748	3.21278	1		2	0.188857	2.87906	1		1	0.110011	1.68542	1		1	0.110742	1.69662	1		2	0.361664	5.51339	1		0	0	0.01	1
positive regulation of cytokinesis	35		1	0.105374	0.507693	1		1	0.0944287	0.454959	1		1	0.110011	0.530034	1		1	0.110742	0.533555	1		2	0.361664	1.73386	1		0	0	0.01	1
positive regulation of release of sequestered calcium ion into cytosol	29		1	0.105374	0.612697	1		2	0.188857	1.09267	1		2	0.220022	1.27298	1		2	0.221484	1.28144	1		0	0	0.01	1		0	0	0.01	1
negative regulation of inflammatory response to antigenic stimulus	6		2	0.210748	5.88564	1		0	0	0.01	1		1	0.110011	3.0876	1		0	0	0.01	1		2	0.361664	10.1002	1		0	0	0.01	1
fungiform papilla formation	3		0	0	0.01	1		1	0.0944287	5.29173	1		0	0	0.01	1		0	0	0.01	1		0	0	0.01	1		0	0	0.01	1
intracellular cholesterol transport	7		1	0.105374	2.53557	1		1	0.0944287	2.2722	1		1	0.110011	2.64714	1		1	0.110742	2.66473	1		1	0.180832	4.35124	1		0	0	0.01	1
myoblast differentiation	18		1	0.105374	0.986915	1		1	0.0944287	0.884403	1		2	0.220022	2.05048	1		0	0	0.01	1		1	0.180832	1.69363	1		0	0	0.01	1
positive regulation of erythrocyte aggregation	1		1	0.105374	17.5983	1		0	0	0.01	1		1	0.110011	18.3727	1		0	0	0.01	1		1	0.180832	30.2002	1		0	0	0.01	1
smooth muscle cell migration	8		1	0.105374	2.21902	1		0	0	0.01	1		1	0.110011	2.31666	1		0	0	0.01	1		1	0.180832	3.80801	1		0	0	0.01	1
eating behavior	26		1	0.105374	0.683365	1		1	0.0944287	0.612384	1		1	0.110011	0.713436	1		1	0.110742	0.718177	1		1	0.180832	1.17271	1		0	0	0.01	1
regulation of translation involved in cellular response to UV	1		0	0	0.01	1		1	0.0944287	15.7704	1		0	0	0.01	1		0	0	0.01	1		1	0.180832	30.2002	1		0	0	0.01	1
positive regulation of intrinsic apoptotic signaling pathway in response to DNA damage by p53 class mediator	1		0	0	0.01	1		1	0.0944287	15.7704	1		0	0	0.01	1		0	0	0.01	1		1	0.180832	30.2002	1		0	0	0.01	1
response to hypobaric hypoxia	3		1	0.105374	5.90509	1		1	0.0944287	5.29173	1		0	0	0.01	1		0	0	0.01	1		1	0.180832	10.1336	1		0	0	0.01	1
mitochondrial fission	21		1	0.105374	0.845994	1		3	0.283286	2.25935	1		0	0	0.01	1		0	0	0.01	1		1	0.180832	1.45179	1		0	0	0.01	1
organelle transport along microtubule	6		2	0.210748	5.88564	1		1	0.0944287	2.65027	1		0	0	0.01	1		2	0.221484	6.18546	1		1	0.180832	5.07524	1		0	0	0.01	1
autophagy of mitochondrion	40		1	0.105374	0.444247	1		2	0.188857	0.792264	1		0	0	0.01	1		0	0	0.01	1		1	0.180832	0.762364	1		0	0	0.01	1
cytoplasmic microtubule organization	33		1	0.105374	0.538453	1		3	0.283286	1.43802	1		0	0	0.01	1		0	0	0.01	1		1	0.180832	0.924029	1		0	0	0.01	1
positive regulation of protein glycosylation	5		1	0.105374	3.54777	1		1	0.0944287	3.17926	1		0	0	0.01	1		0	0	0.01	1		1	0.180832	6.08826	1		0	0	0.01	1
seminal vesicle development	1		0	0	0.01	1		0	0	0.01	1		1	0.110011	18.3727	1		0	0	0.01	1		1	0.180832	30.2002	1		0	0	0.01	1
pyrimidine ribonucleotide biosynthetic process	2		0	0	0.01	1		0	0	0.01	1		0	0	0.01	1		1	0.110742	9.29342	1		1	0.180832	15.1752	1		0	0	0.01	1
response to flavonoid	2		1	0.105374	8.84295	1		1	0.0944287	7.92443	1		0	0	0.01	1		0	0	0.01	1		1	0.180832	15.1752	1		0	0	0.01	1
pigmentation	25		1	0.105374	0.710689	1		1	0.0944287	0.636869	1		1	0.110011	0.741962	1		1	0.110742	0.746892	1		1	0.180832	1.2196	1		0	0	0.01	1
ion transport	99		2	0.210748	0.357264	1		4	0.377715	0.638716	1		2	0.220022	0.372985	1		4	0.442968	0.749058	1		1	0.180832	0.308072	1		0	0	0.01	1
regulation of microtubule polymerization	9		0	0	0.01	1		1	0.0944287	1.76782	1		0	0	0.01	1		0	0	0.01	1		1	0.180832	3.38537	1		0	0	0.01	1
positive regulation of neuron differentiation	78		1	0.105374	0.227847	1		0	0	0.01	1		1	0.110011	0.237873	1		0	0	0.01	1		1	0.180832	0.391004	1		0	0	0.01	1
microtubule organizing center localization	1		1	0.105374	17.5983	1		0	0	0.01	1		1	0.110011	18.3727	1		0	0	0.01	1		1	0.180832	30.2002	1		0	0	0.01	1
hepatocyte growth factor receptor signaling pathway	11		1	0.105374	1.61438	1		1	0.0944287	1.44669	1		1	0.110011	1.68542	1		0	0	0.01	1		1	0.180832	2.77041	1		0	0	0.01	1
orbitofrontal cortex development	3		1	0.105374	5.90509	1		0	0	0.01	1		1	0.110011	6.16494	1		0	0	0.01	1		1	0.180832	10.1336	1		0	0	0.01	1
neuromuscular process	14		1	0.105374	1.26869	1		1	0.0944287	1.13691	1		1	0.110011	1.32452	1		1	0.110742	1.33332	1		1	0.180832	2.17717	1		0	0	0.01	1
angiogenesis involved in wound healing	11		1	0.105374	1.61438	1		0	0	0.01	1		1	0.110011	1.68542	1		0	0	0.01	1		1	0.180832	2.77041	1		0	0	0.01	1
sulfide oxidation, using sulfide:quinone oxidoreductase	5		1	0.105374	3.54777	1		4	0.377715	12.6226	0.8947		3	0.330033	11.0383	1		2	0.221484	7.42008	1		1	0.180832	6.08826	1		0	0	0.01	1
response to gamma radiation	28		1	0.105374	0.634571	1		0	0	0.01	1		2	0.220022	1.31843	1		0	0	0.01	1		1	0.180832	1.08898	1		0	0	0.01	1
T cell differentiation in thymus	26		2	0.210748	1.35996	1		2	0.188857	1.2187	1		2	0.220022	1.41981	1		2	0.221484	1.42924	1		1	0.180832	1.17271	1		0	0	0.01	1
maintenance of cell polarity	6		1	0.105374	2.95746	1		0	0	0.01	1		1	0.110011	3.0876	1		0	0	0.01	1		1	0.180832	5.07524	1		0	0	0.01	1
regulation of epidermis development	3		1	0.105374	5.90509	1		1	0.0944287	5.29173	1		1	0.110011	6.16494	1		1	0.110742	6.2059	1		1	0.180832	10.1336	1		0	0	0.01	1
regulation of modification of synaptic structure	4		0	0	0.01	1		0	0	0.01	1		1	0.110011	4.62755	1		0	0	0.01	1		1	0.180832	7.60653	1		0	0	0.01	1
response to hydroperoxide	8		1	0.105374	2.21902	1		0	0	0.01	1		1	0.110011	2.31666	1		0	0	0.01	1		1	0.180832	3.80801	1		0	0	0.01	1
cellular response to toxic substance	7		1	0.105374	2.53557	1		1	0.0944287	2.2722	1		0	0	0.01	1		0	0	0.01	1		1	0.180832	4.35124	1		0	0	0.01	1
membrane docking	1		1	0.105374	17.5983	1		1	0.0944287	15.7704	1		0	0	0.01	1		0	0	0.01	1		1	0.180832	30.2002	1		0	0	0.01	1
stem cell proliferation	9		0	0	0.01	1		1	0.0944287	1.76782	1		0	0	0.01	1		0	0	0.01	1		1	0.180832	3.38537	1		0	0	0.01	1
Leydig cell differentiation	10		1	0.105374	1.77566	1		1	0.0944287	1.59122	1		0	0	0.01	1		0	0	0.01	1		1	0.180832	3.04717	1		0	0	0.01	1
negative regulation of protein neddylation	4		1	0.105374	4.4325	1		2	0.188857	7.90486	1		2	0.220022	9.20928	1		0	0	0.01	1		1	0.180832	7.60653	1		0	0	0.01	1
establishment or maintenance of epithelial cell apical/basal polarity	13		1	0.105374	1.36621	1		1	0.0944287	1.2243	1		0	0	0.01	1		0	0	0.01	1		1	0.180832	2.34452	1		0	0	0.01	1
positive regulation of DNA damage response, signal transduction by p53 class mediator resulting in transcription of p21 class mediator	3		0	0	0.01	1		1	0.0944287	5.29173	1		0	0	0.01	1		0	0	0.01	1		1	0.180832	10.1336	1		0	0	0.01	1
cellular response to thapsigargin	2		1	0.105374	8.84295	1		1	0.0944287	7.92443	1		0	0	0.01	1		0	0	0.01	1		1	0.180832	15.1752	1		0	0	0.01	1
ectoderm development	13		0	0	0.01	1		1	0.0944287	1.2243	1		0	0	0.01	1		0	0	0.01	1		1	0.180832	2.34452	1		0	0	0.01	1
hyaluronan catabolic process	16		3	0.316122	3.30862	1		3	0.283286	2.96495	1		1	0.110011	1.15906	1		2	0.221484	2.32196	1		1	0.180832	1.9052	1		0	0	0.01	1
glomerular mesangial cell development	4		1	0.105374	4.4325	1		1	0.0944287	3.9721	1		1	0.110011	4.62755	1		1	0.110742	4.6583	1		1	0.180832	7.60653	1		0	0	0.01	1
negative regulation of peptidyl-serine phosphorylation	24		1	0.105374	0.740289	1		2	0.188857	1.32022	1		1	0.110011	0.772864	1		1	0.110742	0.778	1		1	0.180832	1.2704	1		0	0	0.01	1
endocytic recycling	24		2	0.210748	1.47325	1		4	0.377715	2.63387	1		1	0.110011	0.772864	1		2	0.221484	1.5483	1		1	0.180832	1.2704	1		0	0	0.01	1
positive regulation of transferase activity	1		1	0.105374	17.5983	1		1	0.0944287	15.7704	1		1	0.110011	18.3727	1		1	0.110742	18.4948	1		1	0.180832	30.2002	1		0	0	0.01	1
viral entry into host cell	23		1	0.105374	0.772461	1		2	0.188857	1.3776	1		1	0.110011	0.806453	1		1	0.110742	0.811811	1		1	0.180832	1.32561	1		0	0	0.01	1
hair follicle placode formation	8		1	0.105374	2.21902	1		3	0.283286	5.9262	1		1	0.110011	2.31666	1		2	0.221484	4.64102	1		1	0.180832	3.80801	1		0	0	0.01	1
subthalamus development	1		1	0.105374	17.5983	1		1	0.0944287	15.7704	1		1	0.110011	18.3727	1		1	0.110742	18.4948	1		1	0.180832	30.2002	1		0	0	0.01	1
regulation of Golgi organization	11		1	0.105374	1.61438	1		2	0.188857	2.87906	1		0	0	0.01	1		0	0	0.01	1		1	0.180832	2.77041	1		0	0	0.01	1
cellular response to lipid hydroperoxide	1		1	0.105374	17.5983	1		1	0.0944287	15.7704	1		0	0	0.01	1		0	0	0.01	1		1	0.180832	30.2002	1		0	0	0.01	1
peroxisome fission	10		1	0.105374	1.77566	1		2	0.188857	3.16668	1		0	0	0.01	1		0	0	0.01	1		1	0.180832	3.04717	1		0	0	0.01	1
negative regulation of calcineurin-NFAT signaling cascade	4		1	0.105374	4.4325	1		1	0.0944287	3.9721	1		0	0	0.01	1		0	0	0.01	1		1	0.180832	7.60653	1		0	0	0.01	1
regulation of reactive oxygen species metabolic process	18		2	0.210748	1.96406	1		1	0.0944287	0.884403	1		0	0	0.01	1		0	0	0.01	1		1	0.180832	1.69363	1		0	0	0.01	1
DNA damage response, signal transduction by p53 class mediator resulting in transcription of p21 class mediator	17		1	0.105374	1.04493	1		0	0	0.01	1		2	0.220022	2.17103	1		0	0	0.01	1		1	0.180832	1.79319	1		0	0	0.01	1
positive regulation of protein transport	4		1	0.105374	4.4325	1		1	0.0944287	3.9721	1		0	0	0.01	1		0	0	0.01	1		1	0.180832	7.60653	1		0	0	0.01	1
regulation of cellular respiration	7		1	0.105374	2.53557	1		1	0.0944287	2.2722	1		0	0	0.01	1		0	0	0.01	1		1	0.180832	4.35124	1		0	0	0.01	1
phosphatidylcholine acyl-chain remodeling	27		0	0	0.01	1		1	0.0944287	0.589711	1		0	0	0.01	1		0	0	0.01	1		1	0.180832	1.12929	1		0	0	0.01	1
activation of phospholipase D activity	6		2	0.210748	5.88564	1		1	0.0944287	2.65027	1		0	0	0.01	1		0	0	0.01	1		1	0.180832	5.07524	1		0	0	0.01	1
middle ear morphogenesis	19		1	0.105374	0.934999	1		1	0.0944287	0.83788	1		0	0	0.01	1		0	0	0.01	1		1	0.180832	1.60453	1		0	0	0.01	1
response to UV	42		1	0.105374	0.423098	1		2	0.188857	0.754547	1		0	0	0.01	1		0	0	0.01	1		1	0.180832	0.72607	1		0	0	0.01	1
regulation of Rho protein signal transduction	77		3	0.316122	0.687846	1		3	0.283286	0.616399	1		2	0.220022	0.479538	1		2	0.221484	0.482724	1		1	0.180832	0.396081	1		0	0	0.01	1
response to muscle activity	18		1	0.105374	0.986915	1		3	0.283286	2.6357	1		0	0	0.01	1		0	0	0.01	1		1	0.180832	1.69363	1		0	0	0.01	1
mitotic G1 DNA damage checkpoint	11		1	0.105374	1.61438	1		0	0	0.01	1		2	0.220022	3.35415	1		0	0	0.01	1		1	0.180832	2.77041	1		0	0	0.01	1
regulation of intracellular transport	4		0	0	0.01	1		1	0.0944287	3.9721	1		0	0	0.01	1		0	0	0.01	1		1	0.180832	7.60653	1		0	0	0.01	1
positive regulation of protein monoubiquitination	4		1	0.105374	4.4325	1		0	0	0.01	1		0	0	0.01	1		0	0	0.01	1		0	0	0.01	1		0	0	0.01	1
regulation of cholesterol import	1		1	0.105374	17.5983	1		0	0	0.01	1		0	0	0.01	1		0	0	0.01	1		0	0	0.01	1		0	0	0.01	1
receptor-mediated virion attachment to host cell	5		0	0	0.01	1		1	0.0944287	3.17926	1		0	0	0.01	1		0	0	0.01	1		0	0	0.01	1		0	0	0.01	1
toll-like receptor 4 signaling pathway	16		0	0	0.01	1		1	0.0944287	0.994885	1		0	0	0.01	1		0	0	0.01	1		0	0	0.01	1		0	0	0.01	1
regulation of nephron tubule epithelial cell differentiation	2		0	0	0.01	1		1	0.0944287	7.92443	1		0	0	0.01	1		0	0	0.01	1		0	0	0.01	1		0	0	0.01	1
positive regulation of chromatin-mediated maintenance of transcription	1		0	0	0.01	1		1	0.0944287	15.7704	1		0	0	0.01	1		0	0	0.01	1		0	0	0.01	1		0	0	0.01	1
negative regulation of L-glutamate transport	1		0	0	0.01	1		1	0.0944287	15.7704	1		0	0	0.01	1		0	0	0.01	1		0	0	0.01	1		0	0	0.01	1
response to manganese ion	8		0	0	0.01	1		1	0.0944287	1.98853	1		0	0	0.01	1		0	0	0.01	1		0	0	0.01	1		0	0	0.01	1
regulation of secondary heart field cardioblast proliferation	4		0	0	0.01	1		1	0.0944287	3.9721	1		0	0	0.01	1		0	0	0.01	1		0	0	0.01	1		0	0	0.01	1
rRNA methylation	10		1	0.105374	1.77566	1		1	0.0944287	1.59122	1		0	0	0.01	1		0	0	0.01	1		0	0	0.01	1		0	0	0.01	1
carnitine catabolic process	1		0	0	0.01	1		1	0.0944287	15.7704	1		0	0	0.01	1		0	0	0.01	1		0	0	0.01	1		0	0	0.01	1
protein monoubiquitination	32		1	0.105374	0.555274	1		0	0	0.01	1		0	0	0.01	1		0	0	0.01	1		0	0	0.01	1		0	0	0.01	1
positive regulation of cardiac muscle contraction	8		0	0	0.01	1		1	0.0944287	1.98853	1		0	0	0.01	1		0	0	0.01	1		0	0	0.01	1		0	0	0.01	1
response to UV-C	10		1	0.105374	1.77566	1		0	0	0.01	1		0	0	0.01	1		0	0	0.01	1		0	0	0.01	1		0	0	0.01	1
myelin assembly	6		0	0	0.01	1		1	0.0944287	2.65027	1		0	0	0.01	1		0	0	0.01	1		0	0	0.01	1		0	0	0.01	1
SNARE complex assembly	7		0	0	0.01	1		0	0	0.01	1		0	0	0.01	1		0	0	0.01	1		1	0.180832	4.35124	1		0	0	0.01	1
negative regulation of endoplasmic reticulum stress-induced neuron intrinsic apoptotic signaling pathway	2		1	0.105374	8.84295	1		1	0.0944287	7.92443	1		0	0	0.01	1		0	0	0.01	1		0	0	0.01	1		0	0	0.01	1
positive regulation of toll-like receptor 4 signaling pathway	9		0	0	0.01	1		1	0.0944287	1.76782	1		0	0	0.01	1		0	0	0.01	1		0	0	0.01	1		0	0	0.01	1
protein insertion into mitochondrial membrane	2		1	0.105374	8.84295	1		0	0	0.01	1		0	0	0.01	1		0	0	0.01	1		0	0	0.01	1		0	0	0.01	1
small RNA loading onto RISC	1		0	0	0.01	1		1	0.0944287	15.7704	1		0	0	0.01	1		0	0	0.01	1		0	0	0.01	1		0	0	0.01	1
negative regulation of protein kinase C signaling	2		0	0	0.01	1		1	0.0944287	7.92443	1		0	0	0.01	1		0	0	0.01	1		0	0	0.01	1		0	0	0.01	1
Golgi vesicle fusion to target membrane	2		0	0	0.01	1		0	0	0.01	1		0	0	0.01	1		0	0	0.01	1		1	0.180832	15.1752	1		0	0	0.01	1
stress granule disassembly	3		0	0	0.01	1		1	0.0944287	5.29173	1		0	0	0.01	1		0	0	0.01	1		0	0	0.01	1		0	0	0.01	1
midbrain dopaminergic neuron differentiation	7		0	0	0.01	1		1	0.0944287	2.2722	1		0	0	0.01	1		0	0	0.01	1		0	0	0.01	1		0	0	0.01	1
nephron tubule formation	2		0	0	0.01	1		1	0.0944287	7.92443	1		0	0	0.01	1		0	0	0.01	1		0	0	0.01	1		0	0	0.01	1
Golgi vesicle docking	1		0	0	0.01	1		1	0.0944287	15.7704	1		0	0	0.01	1		0	0	0.01	1		0	0	0.01	1		0	0	0.01	1
neural plate development	1		0	0	0.01	1		1	0.0944287	15.7704	1		0	0	0.01	1		0	0	0.01	1		0	0	0.01	1		0	0	0.01	1
response to cisplatin	3		0	0	0.01	1		1	0.0944287	5.29173	1		0	0	0.01	1		0	0	0.01	1		0	0	0.01	1		0	0	0.01	1
regulation of timing of anagen	1		0	0	0.01	1		1	0.0944287	15.7704	1		0	0	0.01	1		0	0	0.01	1		0	0	0.01	1		0	0	0.01	1
mitochondrial respiratory chain complex assembly	5		2	0.210748	7.06042	1		1	0.0944287	3.17926	1		0	0	0.01	1		0	0	0.01	1		0	0	0.01	1		0	0	0.01	1
membrane tubulation	1		0	0	0.01	1		1	0.0944287	15.7704	1		0	0	0.01	1		0	0	0.01	1		0	0	0.01	1		0	0	0.01	1
RNA phosphodiester bond hydrolysis	4		1	0.105374	4.4325	1		1	0.0944287	3.9721	1		0	0	0.01	1		0	0	0.01	1		0	0	0.01	1		0	0	0.01	1
regulation of endoplasmic reticulum tubular network organization	1		0	0	0.01	1		1	0.0944287	15.7704	1		0	0	0.01	1		0	0	0.01	1		0	0	0.01	1		0	0	0.01	1
regulation of stem cell population maintenance	11		1	0.105374	1.61438	1		0	0	0.01	1		0	0	0.01	1		0	0	0.01	1		0	0	0.01	1		0	0	0.01	1
negative regulation of histone H2A K63-linked ubiquitination	3		0	0	0.01	1		1	0.0944287	5.29173	1		0	0	0.01	1		0	0	0.01	1		0	0	0.01	1		0	0	0.01	1
regulation of glutamate uptake involved in transmission of nerve impulse	2		0	0	0.01	1		0	0	0.01	1		1	0.110011	9.23208	1		0	0	0.01	1		0	0	0.01	1		0	0	0.01	1
regulation of defense response to virus by host	8		0	0	0.01	1		1	0.0944287	1.98853	1		0	0	0.01	1		0	0	0.01	1		0	0	0.01	1		0	0	0.01	1
renal vesicle formation	2		0	0	0.01	1		1	0.0944287	7.92443	1		0	0	0.01	1		0	0	0.01	1		0	0	0.01	1		0	0	0.01	1
cellular response to carbon monoxide	1		0	0	0.01	1		1	0.0944287	15.7704	1		0	0	0.01	1		0	0	0.01	1		0	0	0.01	1		0	0	0.01	1
negative regulation of keratinocyte proliferation	14		0	0	0.01	1		1	0.0944287	1.13691	1		0	0	0.01	1		0	0	0.01	1		0	0	0.01	1		0	0	0.01	1
negative regulation of selenocysteine insertion sequence binding	1		0	0	0.01	1		1	0.0944287	15.7704	1		0	0	0.01	1		0	0	0.01	1		0	0	0.01	1		0	0	0.01	1
protein K29-linked ubiquitination	5		0	0	0.01	1		1	0.0944287	3.17926	1		0	0	0.01	1		0	0	0.01	1		0	0	0.01	1		0	0	0.01	1
valyl-tRNA aminoacylation	3		0	0	0.01	1		1	0.0944287	5.29173	1		0	0	0.01	1		0	0	0.01	1		0	0	0.01	1		0	0	0.01	1
forebrain radial glial cell differentiation	7		0	0	0.01	1		0	0	0.01	1		1	0.110011	2.64714	1		0	0	0.01	1		1	0.180832	4.35124	1		0	0	0.01	1
positive regulation of granulocyte chemotaxis	2		1	0.105374	8.84295	1		0	0	0.01	1		1	0.110011	9.23208	1		1	0.110742	9.29342	1		1	0.180832	15.1752	1		0	0	0.01	1
chondrocyte differentiation	37		1	0.105374	0.480258	1		1	0.0944287	0.430373	1		1	0.110011	0.501391	1		0	0	0.01	1		0	0	0.01	1		0	0	0.01	1
ventricular cardiac muscle cell action potential	15		0	0	0.01	1		1	0.0944287	1.06117	1		0	0	0.01	1		0	0	0.01	1		0	0	0.01	1		0	0	0.01	1
negative regulation of epithelial cell proliferation involved in prostate gland development	6		0	0	0.01	1		1	0.0944287	2.65027	1		0	0	0.01	1		0	0	0.01	1		0	0	0.01	1		0	0	0.01	1
bone remodeling	13		1	0.105374	1.36621	1		0	0	0.01	1		0	0	0.01	1		0	0	0.01	1		0	0	0.01	1		0	0	0.01	1
positive regulation of DNA-templated transcription, initiation	8		0	0	0.01	1		1	0.0944287	1.98853	1		0	0	0.01	1		0	0	0.01	1		0	0	0.01	1		0	0	0.01	1
positive regulation of neuroblast proliferation	20		0	0	0.01	1		1	0.0944287	0.796007	1		0	0	0.01	1		0	0	0.01	1		0	0	0.01	1		0	0	0.01	1
neurofibrillary tangle assembly	1		0	0	0.01	1		1	0.0944287	15.7704	1		0	0	0.01	1		0	0	0.01	1		0	0	0.01	1		0	0	0.01	1
metanephros morphogenesis	4		0	0	0.01	1		1	0.0944287	3.9721	1		0	0	0.01	1		0	0	0.01	1		0	0	0.01	1		0	0	0.01	1
mitochondrial asparaginyl-tRNA aminoacylation	1		0	0	0.01	1		1	0.0944287	15.7704	1		0	0	0.01	1		0	0	0.01	1		0	0	0.01	1		0	0	0.01	1
hepoxilin biosynthetic process	5		0	0	0.01	1		1	0.0944287	3.17926	1		0	0	0.01	1		0	0	0.01	1		0	0	0.01	1		0	0	0.01	1
hypoxia-inducible factor-1alpha signaling pathway	4		0	0	0.01	1		1	0.0944287	3.9721	1		0	0	0.01	1		0	0	0.01	1		0	0	0.01	1		0	0	0.01	1
cation transport	23		1	0.105374	0.772461	1		0	0	0.01	1		0	0	0.01	1		0	0	0.01	1		0	0	0.01	1		0	0	0.01	1
coenzyme biosynthetic process	7		0	0	0.01	1		1	0.0944287	2.2722	1		0	0	0.01	1		0	0	0.01	1		0	0	0.01	1		0	0	0.01	1
negative regulation of type B pancreatic cell proliferation	1		0	0	0.01	1		1	0.0944287	15.7704	1		0	0	0.01	1		0	0	0.01	1		0	0	0.01	1		0	0	0.01	1
regulation of embryonic cell shape	3		0	0	0.01	1		0	0	0.01	1		1	0.110011	6.16494	1		0	0	0.01	1		0	0	0.01	1		0	0	0.01	1
RNA phosphodiester bond hydrolysis, endonucleolytic	9		1	0.105374	1.97273	1		1	0.0944287	1.76782	1		0	0	0.01	1		0	0	0.01	1		0	0	0.01	1		0	0	0.01	1
lipoxin A4 biosynthetic process	2		0	0	0.01	1		1	0.0944287	7.92443	1		0	0	0.01	1		0	0	0.01	1		0	0	0.01	1		0	0	0.01	1
positive regulation of neuron maturation	4		0	0	0.01	1		1	0.0944287	3.9721	1		0	0	0.01	1		0	0	0.01	1		0	0	0.01	1		0	0	0.01	1
generation of neurons	7		0	0	0.01	1		1	0.0944287	2.2722	1		0	0	0.01	1		0	0	0.01	1		0	0	0.01	1		0	0	0.01	1
dopamine metabolic process	11		1	0.105374	1.61438	1		0	0	0.01	1		0	0	0.01	1		0	0	0.01	1		0	0	0.01	1		0	0	0.01	1
immune response-regulating signaling pathway	1		1	0.105374	17.5983	1		0	0	0.01	1		0	0	0.01	1		0	0	0.01	1		0	0	0.01	1		0	0	0.01	1
translational frameshifting	3		1	0.105374	5.90509	1		1	0.0944287	5.29173	1		1	0.110011	6.16494	1		0	0	0.01	1		1	0.180832	10.1336	1		0	0	0.01	1
regulation of heart contraction	32		3	0.316122	1.65483	1		1	0.0944287	0.497598	1		2	0.220022	1.15368	1		2	0.221484	1.16134	1		0	0	0.01	1		0	0	0.01	1
neuron development	50		0	0	0.01	1		1	0.0944287	0.318498	1		0	0	0.01	1		0	0	0.01	1		0	0	0.01	1		0	0	0.01	1
regulation of development, heterochronic	1		1	0.105374	17.5983	1		0	0	0.01	1		0	0	0.01	1		0	0	0.01	1		0	0	0.01	1		0	0	0.01	1
dendritic spine morphogenesis	17		1	0.105374	1.04493	1		2	0.188857	1.86352	1		0	0	0.01	1		2	0.221484	2.18546	1		1	0.180832	1.79319	1		0	0	0.01	1
regulation of blood vessel diameter by renin-angiotensin	3		1	0.105374	5.90509	1		1	0.0944287	5.29173	1		2	0.220022	12.2688	1		2	0.221484	12.3504	1		0	0	0.01	1		0	0	0.01	1
synaptic transmission, glutamatergic	20		1	0.105374	0.888273	1		0	0	0.01	1		0	0	0.01	1		0	0	0.01	1		0	0	0.01	1		0	0	0.01	1
zonula adherens maintenance	3		0	0	0.01	1		0	0	0.01	1		0	0	0.01	1		0	0	0.01	1		1	0.180832	10.1336	1		0	0	0.01	1
positive regulation of sodium ion transport	15		0	0	0.01	1		3	0.283286	3.16249	1		0	0	0.01	1		2	0.221484	2.47666	1		0	0	0.01	1		0	0	0.01	1
protein N-linked glycosylation	35		1	0.105374	0.507693	1		3	0.283286	1.35587	1		2	0.220022	1.05482	1		2	0.221484	1.06183	1		0	0	0.01	1		0	0	0.01	1
negative regulation of establishment of protein localization to mitochondrion	3		0	0	0.01	1		1	0.0944287	5.29173	1		0	0	0.01	1		0	0	0.01	1		0	0	0.01	1		0	0	0.01	1
dynamin family protein polymerization involved in mitochondrial fission	9		0	0	0.01	1		2	0.188857	3.51815	1		0	0	0.01	1		0	0	0.01	1		0	0	0.01	1		0	0	0.01	1
negative regulation of hydrolase activity	6		1	0.105374	2.95746	1		1	0.0944287	2.65027	1		2	0.220022	6.14463	1		1	0.110742	3.10811	1		1	0.180832	5.07524	1		0	0	0.01	1
positive regulation of T cell mediated cytotoxicity	16		1	0.105374	1.1102	1		0	0	0.01	1		1	0.110011	1.15906	1		1	0.110742	1.16676	1		1	0.180832	1.9052	1		0	0	0.01	1
synapse assembly	64		1	0.105374	0.277681	1		3	0.283286	0.741586	1		0	0	0.01	1		0	0	0.01	1		0	0	0.01	1		0	0	0.01	1
positive regulation of protein sumoylation	11		0	0	0.01	1		1	0.0944287	1.44669	1		0	0	0.01	1		0	0	0.01	1		0	0	0.01	1		0	0	0.01	1
regulation of mRNA polyadenylation	1		1	0.105374	17.5983	1		0	0	0.01	1		1	0.110011	18.3727	1		0	0	0.01	1		0	0	0.01	1		0	0	0.01	1
positive regulation of epithelial cell proliferation involved in prostate gland development	3		0	0	0.01	1		1	0.0944287	5.29173	1		0	0	0.01	1		0	0	0.01	1		0	0	0.01	1		0	0	0.01	1
chromatin remodeling	86		1	0.105374	0.206654	1		0	0	0.01	1		2	0.220022	0.42936	1		0	0	0.01	1		0	0	0.01	1		0	0	0.01	1
positive regulation of mRNA catabolic process	11		0	0	0.01	1		1	0.0944287	1.44669	1		1	0.110011	1.68542	1		0	0	0.01	1		0	0	0.01	1		0	0	0.01	1
smooth muscle contraction	17		0	0	0.01	1		2	0.188857	1.86352	1		0	0	0.01	1		0	0	0.01	1		0	0	0.01	1		0	0	0.01	1
BMP signaling pathway	86		1	0.105374	0.206654	1		0	0	0.01	1		0	0	0.01	1		0	0	0.01	1		0	0	0.01	1		0	0	0.01	1
establishment of spindle orientation	4		0	0	0.01	1		0	0	0.01	1		1	0.110011	4.62755	1		0	0	0.01	1		0	0	0.01	1		0	0	0.01	1
adult walking behavior	27		1	0.105374	0.658065	1		1	0.0944287	0.589711	1		1	0.110011	0.687022	1		1	0.110742	0.691587	1		1	0.180832	1.12929	1		0	0	0.01	1
reproductive system development	4		1	0.105374	4.4325	1		0	0	0.01	1		0	0	0.01	1		0	0	0.01	1		0	0	0.01	1		0	0	0.01	1
galactitol metabolic process	1		1	0.105374	17.5983	1		1	0.0944287	15.7704	1		1	0.110011	18.3727	1		1	0.110742	18.4948	1		0	0	0.01	1		0	0	0.01	1
positive regulation of stress-activated MAPK cascade	16		0	0	0.01	1		1	0.0944287	0.994885	1		0	0	0.01	1		0	0	0.01	1		0	0	0.01	1		0	0	0.01	1
alpha-beta T cell lineage commitment	1		0	0	0.01	1		0	0	0.01	1		1	0.110011	18.3727	1		0	0	0.01	1		1	0.180832	30.2002	1		0	0	0.01	1
negative regulation of low-density lipoprotein particle clearance	5		1	0.105374	3.54777	1		1	0.0944287	3.17926	1		1	0.110011	3.70389	1		1	0.110742	3.7285	1		1	0.180832	6.08826	1		0	0	0.01	1
purine nucleobase metabolic process	5		0	0	0.01	1		2	0.188857	6.32705	1		0	0	0.01	1		0	0	0.01	1		0	0	0.01	1		0	0	0.01	1
mitochondrial respiratory chain complex III biogenesis	2		1	0.105374	8.84295	1		0	0	0.01	1		0	0	0.01	1		0	0	0.01	1		0	0	0.01	1		0	0	0.01	1
unsaturated fatty acid biosynthetic process	11		1	0.105374	1.61438	1		0	0	0.01	1		0	0	0.01	1		0	0	0.01	1		0	0	0.01	1		0	0	0.01	1
endothelial tube morphogenesis	6		0	0	0.01	1		1	0.0944287	2.65027	1		0	0	0.01	1		0	0	0.01	1		0	0	0.01	1		0	0	0.01	1
[truncated: 2,181 more rows]

## Sheet: Chart Cellular component
Cellular component	TRIS SDS LB	SDS LB	TRIS SDS DTT GLY LB	CITRATES SDS LB	UREA LB	RIPA LB
extracellular exosome	72.5691	68.8312	73.3046	73.6957	78.836	79.4444
node of Ranvier	0	0.0927644	0	0.108696	0	0
integrin alpha2-beta1 complex	0	0	0	0.108696	0	0
integrin alpha11-beta1 complex	0	0	0	0.108696	0	0
integrin alpha3-beta1 complex	0	0	0	0.108696	0	0
m-AAA complex	0	0.0927644	0.107643	0.108696	0	0
integrin alpha8-beta1 complex	0	0	0	0.108696	0	0
intracellular organelle	0	0.185529	0.107643	0.108696	0	0
oligosaccharyltransferase complex	0.102354	0.371058	0.322928	0.217391	0	0
filopodium tip	0	0.185529	0.107643	0.108696	0	0
spanning component of plasma membrane	0	0	0	0.108696	0	0
integrin complex	0	0	0	0.108696	0	0
synaptic vesicle membrane	0.102354	0	0.107643	0.108696	0	0
meiotic spindle	0.102354	0	0.107643	0.108696	0	0
intercellular bridge	0	0	0.107643	0.108696	0	0
pericentriolar material	0.102354	0.0927644	0.107643	0.108696	0	0
laminin-2 complex	0	0.0927644	0	0	0	0
axon initial segment	0	0.0927644	0	0.108696	0	0
COPII vesicle coat	0.204708	0.185529	0	0.108696	0	0
spindle midzone	0.102354	0.0927644	0	0.108696	0.176367	0
COPI vesicle coat	0.102354	0.185529	0	0.108696	0	0
DNA-directed RNA polymerase II, holoenzyme	0	0.0927644	0	0.108696	0	0
paranode region of axon	0.102354	0.0927644	0	0.108696	0	0
nuclear outer membrane-endoplasmic reticulum membrane network	0.102354	0.0927644	0	0.108696	0.176367	0
SMN-Sm protein complex	0.204708	0.278293	0.107643	0	0.352734	0
extrinsic component of synaptic vesicle membrane	0	0.0927644	0	0.108696	0	0
proteasome regulatory particle	0	0.278293	0.107643	0.108696	0	0
exocytic vesicle	0.102354	0.278293	0.107643	0.108696	0	0
proteasome regulatory particle, lid subcomplex	0	0.0927644	0.107643	0.108696	0	0
pericentric heterochromatin	0.102354	0.0927644	0.107643	0.108696	0	0
vesicle coat	0	0.0927644	0	0.108696	0	0
ooplasm	0.102354	0.0927644	0.107643	0.108696	0.176367	0.185185
sperm head plasma membrane	0.102354	0.0927644	0.107643	0.108696	0.176367	0.185185
symbiont-containing vacuole	0.102354	0.0927644	0.107643	0.108696	0.176367	0.185185
Golgi stack	0.204708	0.185529	0	0.108696	0.176367	0
proton-transporting ATP synthase complex, catalytic core F(1)	0.102354	0.0927644	0.107643	0.108696	0.176367	0.185185
voltage-gated potassium channel complex	0	0.0927644	0	0.108696	0	0
transcription export complex	0.204708	0.185529	0.215285	0.108696	0.176367	0
mitochondrial electron transfer flavoprotein complex	0	0.0927644	0.107643	0.108696	0	0
presynaptic active zone	0	0.0927644	0	0.108696	0	0
nuclear inclusion body	0	0.0927644	0	0.108696	0	0
clathrin vesicle coat	0.102354	0	0.107643	0.108696	0	0
protein phosphatase type 1 complex	0.102354	0.0927644	0	0.108696	0	0
proteasome regulatory particle, base subcomplex	0	0.371058	0	0.108696	0	0
proteasome storage granule	0	0.185529	0	0.108696	0	0
vacuolar proton-transporting V-type ATPase, V0 domain	0	0.0927644	0	0.108696	0	0
dendrite membrane	0	0.0927644	0.107643	0.108696	0	0
synaptonemal complex	0.102354	0	0.107643	0.108696	0	0
heterotrimeric G-protein complex	0.307062	0.278293	0.322928	0.108696	0	0
methionine adenosyltransferase complex	0	0.185529	0.215285	0.108696	0	0
neuronal cell body membrane	0	0.0927644	0.107643	0.108696	0	0
signal recognition particle, endoplasmic reticulum targeting	0.204708	0	0	0	0.352734	0
growth cone	0.307062	0.834879	0.538213	0.326087	0.352734	0
mitochondrion-derived vesicle	0	0.0927644	0.107643	0.108696	0	0
RISC complex	0	0.0927644	0.107643	0.108696	0	0
insulin-responsive compartment	0.102354	0.0927644	0.107643	0.108696	0	0
angiogenin-PRI complex	0.102354	0.0927644	0.107643	0.108696	0	0
pICln-Sm protein complex	0.204708	0.278293	0.107643	0	0.352734	0
spliceosomal tri-snRNP complex	0.204708	0.185529	0.107643	0	0.352734	0
podosome core	0	0.0927644	0.107643	0.108696	0	0
compact myelin	0	0	0	0.108696	0	0
interchromatin granule	0	0	0	0.108696	0	0
XPC complex	0	0	0	0.108696	0	0
paranodal junction	0.102354	0.0927644	0.107643	0.108696	0.176367	0
commitment complex	0.204708	0.185529	0.107643	0	0.352734	0
gamma-secretase complex	0	0	0	0.108696	0	0
methylcrotonoyl-CoA carboxylase complex	0.204708	0.185529	0.215285	0.217391	0	0
vacuolar proton-transporting V-type ATPase complex	0	0.463822	0.107643	0.326087	0.352734	0
actomyosin, actin portion	0.102354	0.0927644	0.107643	0.108696	0	0
glucosidase II complex	0.102354	0.0927644	0.107643	0.108696	0	0
retromer, cargo-selective complex	0	0.0927644	0.107643	0.108696	0	0
endoplasmic reticulum tubular network membrane	0.102354	0.0927644	0.107643	0.108696	0	0
matrix side of mitochondrial inner membrane	0.102354	0	0.107643	0.108696	0	0
host cell mitochondrial intermembrane space	0	0	0.107643	0.108696	0	0
3-methylcrotonyl-CoA carboxylase complex, mitochondrial	0.204708	0.185529	0.215285	0.217391	0	0
trans-Golgi network transport vesicle	0.102354	0.0927644	0	0.108696	0.352734	0
endoplasmic reticulum exit site	0.102354	0.278293	0.322928	0.217391	0	0
integrin alpha10-beta1 complex	0	0	0	0.108696	0	0
extrinsic component of lysosome membrane	0.102354	0.0927644	0.107643	0.108696	0.176367	0
LINC complex	0	0	0	0.108696	0	0
integrin alpha1-beta1 complex	0	0	0	0.108696	0	0
CatSper complex	0.102354	0	0.107643	0.108696	0	0
glycogen granule	0.102354	0.0927644	0	0.108696	0	0
presynaptic membrane	0.102354	0	0	0.217391	0	0
proteasome accessory complex	0	0.556586	0.107643	0.217391	0	0
cAMP-dependent protein kinase complex	0.102354	0.0927644	0.215285	0.217391	0	0
mitochondrial outer membrane translocase complex	0.102354	0.0927644	0.107643	0.217391	0	0
tRNA-splicing ligase complex	0.204708	0.0927644	0.107643	0.108696	0	0
eukaryotic translation initiation factor 4F complex	0.204708	0.278293	0.215285	0.217391	0	0
histone pre-mRNA 3'end processing complex	0.102354	0.0927644	0.107643	0.217391	0	0
prespliceosome	0.204708	0.185529	0.107643	0	0.352734	0
bleb	0.102354	0.0927644	0.107643	0.108696	0	0
tubular endosome	0	0.0927644	0.107643	0.108696	0	0
cleavage body	0.102354	0.0927644	0.107643	0.108696	0	0
Barr body	0.204708	0.0927644	0.107643	0.217391	0	0
Schmidt-Lanterman incisure	0.204708	0.185529	0.215285	0.217391	0.352734	0.185185
GAIT complex	0.307062	0.185529	0.215285	0.217391	0.352734	0.185185
nuclear pore	0.204708	0.463822	0.322928	0.326087	0.352734	0.185185
catalytic complex	0.102354	0.0927644	0.107643	0.108696	0.176367	0.185185
cell cortex region	0.204708	0.185529	0.215285	0.217391	0.352734	0.185185
Schwann cell microvillus	0.204708	0.185529	0.215285	0.217391	0.352734	0.185185
pentameric IgM immunoglobulin complex	0.204708	0.185529	0.215285	0.108696	0.176367	0.185185
phosphopyruvate hydratase complex	0.102354	0.0927644	0.107643	0.108696	0.176367	0.185185
apical junction complex	0.102354	0.0927644	0.215285	0.108696	0.352734	0.185185
endocytic vesicle membrane	0.511771	0.649351	0.215285	0.326087	0.352734	0.185185
PML body	0.204708	0.185529	0.107643	0.108696	0.352734	0.185185
WASH complex	0.102354	0.0927644	0.107643	0.108696	0.176367	0.185185
pyruvate kinase complex	0.102354	0.0927644	0.107643	0.108696	0.176367	0.185185
MHC class I peptide loading complex	0.102354	0.0927644	0.107643	0.108696	0.176367	0.185185
alphav-beta3 integrin-vitronectin complex	0.102354	0.0927644	0.107643	0.108696	0.176367	0.185185
chromaffin granule	0.102354	0.0927644	0.107643	0.108696	0.176367	0.185185
sperm mitochondrial sheath	0.102354	0.0927644	0.107643	0.108696	0.176367	0.185185
cytoplasmic side of apical plasma membrane	0.102354	0.0927644	0.107643	0.108696	0.176367	0.185185
astrocyte projection	0.102354	0.0927644	0.107643	0.108696	0.176367	0.185185
cuticular plate	0.102354	0.0927644	0.107643	0.108696	0.176367	0.185185
non-motile cilium	0.102354	0.0927644	0.215285	0	0.176367	0.185185
clathrin-sculpted gamma-aminobutyric acid transport vesicle membrane	0.102354	0.0927644	0.107643	0.108696	0.176367	0.185185
vesicle membrane	0.204708	0.185529	0.107643	0.108696	0.176367	0.185185
COPI-coated vesicle	0.102354	0.0927644	0.107643	0	0.176367	0.185185
collagen type III trimer	0.102354	0.0927644	0.107643	0.108696	0	0.185185
synaptic cleft	0	0.185529	0	0.108696	0	0.185185
Prp19 complex	0.102354	0.0927644	0.107643	0.108696	0.176367	0.185185
macropinosome	0.102354	0.0927644	0.107643	0.108696	0.176367	0.185185
PCSK9-AnxA2 complex	0.102354	0.0927644	0.107643	0.108696	0.176367	0.185185
6-phosphofructokinase complex	0.102354	0.185529	0.107643	0.108696	0	0.185185
chaperone-mediated autophagy translocation complex	0	0.0927644	0.107643	0.108696	0	0.185185
lamin filament	0.102354	0.185529	0.107643	0.108696	0	0.185185
dendritic shaft	0	0.185529	0.107643	0.108696	0	0.185185
chromosome, centromeric region	0.102354	0.0927644	0.107643	0.108696	0	0.185185
cytolytic granule	0.102354	0.185529	0.107643	0.108696	0	0.185185
lipopolysaccharide receptor complex	0.102354	0.0927644	0.107643	0.108696	0.176367	0.185185
proton-transporting ATP synthase complex, coupling factor F(o)	0.102354	0.0927644	0	0.108696	0.176367	0.185185
microspike	0.102354	0.185529	0.107643	0.108696	0.176367	0.185185
U4/U6 x U5 tri-snRNP complex	0.204708	0.185529	0	0.108696	0.176367	0.185185
clathrin-coated vesicle	0.307062	0.556586	0.322928	0.434783	0.352734	0.185185
cytoplasmic side of plasma membrane	0.307062	0.371058	0.215285	0.108696	0.352734	0.185185
zonula adherens	0.307062	0.278293	0.215285	0.108696	0.176367	0.185185
ribonucleoprotein complex	0.204708	0.185529	0.107643	0.108696	0.176367	0.185185
lipoprotein particle	0.102354	0.0927644	0.107643	0.108696	0.176367	0.185185
mast cell granule	0.102354	0.0927644	0.107643	0.108696	0.176367	0.185185
I band	0.102354	0.0927644	0.107643	0.108696	0.176367	0.185185
kinesin complex	0.102354	0.185529	0.107643	0.108696	0.176367	0.185185
trans-Golgi network membrane	0.614125	0.556586	0.430571	0.543478	0.352734	0.185185
mitochondrial inner membrane presequence translocase complex	0.102354	0.0927644	0.107643	0.108696	0.176367	0.185185
lumenal side of lysosomal membrane	0.102354	0.0927644	0.107643	0.108696	0.176367	0.185185
TRAF2-GSTP1 complex	0.102354	0.0927644	0.107643	0.108696	0.176367	0.185185
chromosome, telomeric region	0.102354	0.185529	0.107643	0.217391	0.176367	0.185185
coated vesicle	0.102354	0.0927644	0.107643	0.108696	0.176367	0.185185
mitochondrial permeability transition pore complex	0.204708	0.0927644	0.107643	0.108696	0.176367	0.185185
plasma membrane protein complex	0.102354	0.0927644	0.107643	0.108696	0.176367	0.185185
phagocytic cup	0.102354	0.185529	0.107643	0.108696	0.176367	0.185185
90S preribosome	0.204708	0.0927644	0.215285	0.217391	0.352734	0.185185
RNA nuclear export complex	0.102354	0.0927644	0.107643	0.108696	0.176367	0.185185
respiratory chain complex IV	0.102354	0.0927644	0.107643	0.108696	0.176367	0.185185
endothelial microparticle	0.102354	0.0927644	0.107643	0.108696	0.176367	0.185185
integral component of mitochondrial membrane	0.102354	0.0927644	0.107643	0.108696	0.176367	0.185185
proton-transporting two-sector ATPase complex, catalytic domain	0.102354	0.0927644	0.215285	0.108696	0.176367	0.185185
succinate-CoA ligase complex (GDP-forming)	0.102354	0.0927644	0.107643	0.108696	0.176367	0.185185
chloride channel complex	0.204708	0.185529	0.215285	0.217391	0.352734	0.185185
Cajal body	0.204708	0.185529	0.107643	0.108696	0.176367	0.185185
aryl hydrocarbon receptor complex	0.102354	0.0927644	0.107643	0.108696	0.176367	0.185185
fibrillar collagen trimer	0.102354	0.0927644	0.107643	0.108696	0.176367	0.185185
glycerol-3-phosphate dehydrogenase complex	0.102354	0.185529	0.107643	0.217391	0.176367	0.185185
extrinsic component of cytoplasmic side of plasma membrane	0.204708	0.371058	0.322928	0.108696	0.352734	0.185185
other organism cell	0.102354	0.185529	0.322928	0.108696	0.176367	0.185185
tertiary granule membrane	0.511771	0.371058	0.215285	0.434783	0.352734	0.185185
mitochondrial proton-transporting ATP synthase, catalytic core	0.102354	0.0927644	0.107643	0.108696	0.176367	0.185185
4-aminobutyrate transaminase complex	0.102354	0.0927644	0.107643	0.108696	0.176367	0.185185
rough endoplasmic reticulum lumen	0.102354	0.0927644	0.107643	0.108696	0.176367	0.185185
U2-type prespliceosome	0.102354	0.0927644	0	0.108696	0.176367	0.185185
sarcoplasmic reticulum lumen	0.102354	0.0927644	0.107643	0.108696	0.176367	0.185185
sperm head	0.102354	0.0927644	0.107643	0.108696	0.176367	0.185185
secretory dimeric IgA immunoglobulin complex	0.204708	0.185529	0.107643	0.108696	0.176367	0.185185
phagophore assembly site membrane	0.204708	0.185529	0.215285	0.108696	0.176367	0.185185
central region of growth cone	0.102354	0.0927644	0.107643	0.108696	0.176367	0.185185
striated muscle thin filament	0.102354	0	0.107643	0.108696	0.176367	0.185185
sperm fibrous sheath	0.102354	0.0927644	0.107643	0.108696	0.176367	0.185185
transcriptionally active chromatin	0.102354	0.0927644	0.107643	0.108696	0.176367	0.185185
manchette	0.102354	0.0927644	0.107643	0.108696	0.176367	0.185185
ubiquitin ligase complex	0.307062	0.0927644	0.322928	0	0.352734	0.185185
MMXD complex	0.102354	0.0927644	0.107643	0.108696	0.176367	0.185185
hydrogen:potassium-exchanging ATPase complex	0.102354	0.0927644	0.107643	0.108696	0.176367	0.185185
mitochondrial ribonuclease P complex	0.102354	0.0927644	0.107643	0.108696	0.176367	0.185185
mitochondrial proton-transporting ATP synthase, stator stalk	0.102354	0.0927644	0.107643	0.108696	0.176367	0.185185
neuron projection terminus	0.204708	0.278293	0.215285	0.217391	0.352734	0.185185
nuclear envelope lumen	0.102354	0.0927644	0.107643	0.108696	0.176367	0.185185
keratohyalin granule	0.102354	0.0927644	0.107643	0.108696	0.176367	0.185185
sperm flagellum	0.204708	0.185529	0.215285	0.108696	0.352734	0.185185
sarcoplasmic reticulum membrane	0.204708	0.0927644	0.107643	0.108696	0.176367	0.185185
retromer, tubulation complex	0	0	0	0.108696	0	0
tertiary granule	0	0.0927644	0	0	0	0
chylomicron remnant	0	0.0927644	0.107643	0	0	0
mitochondrial crista	0	0.0927644	0	0	0	0
small nucleolar ribonucleoprotein complex	0.102354	0	0	0	0	0
endoplasmic reticulum tubular network	0.307062	0.185529	0.215285	0.326087	0	0
photoreceptor outer segment membrane	0.102354	0.0927644	0.107643	0	0	0
eukaryotic 80S initiation complex	0.102354	0	0	0	0.176367	0
beta-catenin-TCF7L2 complex	0	0.0927644	0	0	0	0
myosin V complex	0.102354	0	0	0	0.176367	0
interstitial matrix	0	0.0927644	0.107643	0	0	0
epsilon DNA polymerase complex	0	0	0.107643	0	0	0
platelet dense tubular network membrane	0	0.0927644	0.107643	0	0	0
mature chylomicron	0	0.0927644	0.107643	0	0	0
EMILIN complex	0.102354	0.0927644	0.107643	0	0	0
sperm principal piece	0	0.185529	0.107643	0	0	0
lumenal side of Golgi membrane	0	0.0927644	0	0	0	0
dynein complex	0	0	0.107643	0	0	0
integral component of mitochondrial outer membrane	0.102354	0.0927644	0	0.108696	0.176367	0
sarcoplasmic reticulum	0.307062	0.185529	0	0.326087	0	0
catenin complex	0.102354	0.185529	0.107643	0	0	0
synaptobrevin 2-SNAP-25-syntaxin-1a complex	0.102354	0	0	0	0	0
Ragulator complex	0.102354	0	0	0	0	0
mitochondrial oxoglutarate dehydrogenase complex	0.102354	0	0	0	0	0
excitatory synapse	0	0.0927644	0	0	0	0
protein C inhibitor-coagulation factor XI complex	0	0	0.107643	0	0.176367	0
plasma membrane bounded cell projection cytoplasm	0.102354	0.0927644	0.107643	0.108696	0.176367	0
photoreceptor inner segment	0.102354	0.278293	0.107643	0	0.176367	0
protein C inhibitor-TMPRSS7 complex	0	0	0.107643	0	0.176367	0
ciliary base	0.102354	0.0927644	0.215285	0.217391	0.176367	0
protein C inhibitor-KLK3 complex	0	0	0.107643	0	0.176367	0
cell projection membrane	0	0.0927644	0	0	0	0
mitochondrial sorting and assembly machinery complex	0.102354	0.0927644	0	0	0	0
aminoacyl-tRNA synthetase multienzyme complex	0	0.185529	0.215285	0	0	0
protein C inhibitor-plasma kallikrein complex	0	0	0.107643	0	0.176367	0
cytoplasmic stress granule	0.204708	0.278293	0.322928	0.217391	0.176367	0
platelet dense tubular network	0	0	0.107643	0	0.176367	0
proton-transporting V-type ATPase, V0 domain	0	0.0927644	0	0	0	0
protein C inhibitor-TMPRSS11E complex	0	0	0.107643	0	0.176367	0
beta-catenin destruction complex	0	0.0927644	0	0	0	0
nuclear proteasome complex	0	0.185529	0.107643	0	0	0
protein C inhibitor-PLAU complex	0	0	0.107643	0	0.176367	0
stereocilium membrane	0	0.0927644	0	0	0	0
axon hillock	0	0.0927644	0	0	0	0
protein C inhibitor-coagulation factor V complex	0	0	0.107643	0	0.176367	0
tubulin complex	0	0.185529	0.107643	0	0	0
citrate lyase complex	0	0.0927644	0	0	0	0
Scrib-APC-beta-catenin complex	0	0.0927644	0	0	0	0
spermatoproteasome complex	0.102354	0	0	0	0	0
postsynapse	0.102354	0.0927644	0	0	0.176367	0
filopodium membrane	0.102354	0	0.107643	0	0	0
dendritic spine neck	0.102354	0	0	0	0	0
protein C inhibitor-PLAT complex	0	0	0.107643	0	0.176367	0
DBIRD complex	0	0.0927644	0	0	0	0
mitochondrial small ribosomal subunit	0.102354	0	0	0	0	0
ubiquitin conjugating enzyme complex	0.102354	0	0.107643	0	0.176367	0
collagen type XV trimer	0	0.0927644	0	0	0	0
oxidoreductase complex	0.102354	0.0927644	0	0	0	0
HSP90-CDC37 chaperone complex	0	0	0.107643	0	0	0
interleukin-1 receptor complex	0	0.0927644	0	0	0	0
platelet alpha granule membrane	0.102354	0.0927644	0.107643	0.108696	0.176367	0

## Sheet: cellular component
Enrichment analysis: Cellular component
Number of proteins in background: 18284
Number of datasets: 6
Dataset 1: Name = TRIS SDS LB No of proteins = 979 [ 977 annotated ]
Dataset 2: Name = SDS LB No of proteins = 1086 [ 1078 annotated ]
Dataset 3: Name = TRIS SDS DTT GLY LB No of proteins = 930 [ 929 annotated ]
Dataset 4: Name = CITRATES SDS LB No of proteins = 921 [ 920 annotated ]
Dataset 5: Name = UREA LB No of proteins = 569 [ 567 annotated ]
Dataset 6: Name = RIPA LB No of proteins = 540 [ 540 annotated ]
			TRIS SDS LB					SDS LB					TRIS SDS DTT GLY LB					CITRATES SDS LB					UREA LB					RIPA LB
Cellular component	Total annotated proteins in this class		No of proteins	Percentage of proteins	Fold value	P-value (Bonferroni method)		No of proteins	Percentage of proteins	Fold value	P-value (Bonferroni method)		No of proteins	Percentage of proteins	Fold value	P-value (Bonferroni method)		No of proteins	Percentage of proteins	Fold value	P-value (Bonferroni method)		No of proteins	Percentage of proteins	Fold value	P-value (Bonferroni method)		No of proteins	Percentage of proteins	Fold value	P-value (Bonferroni method)
extracellular exosome	2767		709	72.5691	4.79528	0		742	68.8312	4.54829	0		681	73.3046	4.84388	0		678	73.6957	4.86972	0		447	78.836	5.20939	7.93252e-260		429	79.4444	5.2496	2.37805e-251
node of Ranvier	15		0	0	0.01	1		1	0.0927644	1.14127	1		0	0	0.01	1		1	0.108696	1.33727	1		0	0	0.01	1		0	0	0.01	1
integrin alpha2-beta1 complex	3		0	0	0.01	1		0	0	0.01	1		0	0	0.01	1		1	0.108696	6.66859	1		0	0	0.01	1		0	0	0.01	1
integrin alpha11-beta1 complex	2		0	0	0.01	1		0	0	0.01	1		0	0	0.01	1		1	0.108696	9.98629	1		0	0	0.01	1		0	0	0.01	1
integrin alpha3-beta1 complex	2		0	0	0.01	1		0	0	0.01	1		0	0	0.01	1		1	0.108696	9.98629	1		0	0	0.01	1		0	0	0.01	1
m-AAA complex	2		0	0	0.01	1		1	0.0927644	8.52264	1		1	0.107643	9.88955	1		1	0.108696	9.98629	1		0	0	0.01	1		0	0	0.01	1
integrin alpha8-beta1 complex	3		0	0	0.01	1		0	0	0.01	1		0	0	0.01	1		1	0.108696	6.66859	1		0	0	0.01	1		0	0	0.01	1
intracellular organelle	3		0	0	0.01	1		2	0.185529	11.326	1		1	0.107643	6.60398	1		1	0.108696	6.66859	1		0	0	0.01	1		0	0	0.01	1
oligosaccharyltransferase complex	11		1	0.102354	1.71675	1		4	0.371058	6.1774	1		3	0.322928	5.38059	1		2	0.217391	3.62817	1		0	0	0.01	1		0	0	0.01	1
filopodium tip	15		0	0	0.01	1		2	0.185529	2.27125	1		1	0.107643	1.32432	1		1	0.108696	1.33727	1		0	0	0.01	1		0	0	0.01	1
spanning component of plasma membrane	5		0	0	0.01	1		0	0	0.01	1		0	0	0.01	1		1	0.108696	4.00648	1		0	0	0.01	1		0	0	0.01	1
integrin complex	23		0	0	0.01	1		0	0	0.01	1		0	0	0.01	1		1	0.108696	0.872336	1		0	0	0.01	1		0	0	0.01	1
synaptic vesicle membrane	64		1	0.102354	0.295288	1		0	0	0.01	1		1	0.107643	0.310545	1		1	0.108696	0.313583	1		0	0	0.01	1		0	0	0.01	1
meiotic spindle	7		1	0.102354	2.69635	1		0	0	0.01	1		1	0.107643	2.83566	1		1	0.108696	2.8634	1		0	0	0.01	1		0	0	0.01	1
intercellular bridge	44		0	0	0.01	1		0	0	0.01	1		1	0.107643	0.45167	1		1	0.108696	0.456088	1		0	0	0.01	1		0	0	0.01	1
pericentriolar material	20		1	0.102354	0.944597	1		1	0.0927644	0.856097	1		1	0.107643	0.993403	1		1	0.108696	1.00312	1		0	0	0.01	1		0	0	0.01	1
laminin-2 complex	2		0	0	0.01	1		1	0.0927644	8.52264	1		0	0	0.01	1		0	0	0.01	1		0	0	0.01	1		0	0	0.01	1
axon initial segment	12		0	0	0.01	1		1	0.0927644	1.42635	1		0	0	0.01	1		1	0.108696	1.67131	1		0	0	0.01	1		0	0	0.01	1
COPII vesicle coat	13		2	0.204708	2.89129	1		2	0.185529	2.6204	1		0	0	0.01	1		1	0.108696	1.54285	1		0	0	0.01	1		0	0	0.01	1
spindle midzone	22		1	0.102354	0.858764	1		1	0.0927644	0.778305	1		0	0	0.01	1		1	0.108696	0.911969	1		1	0.176367	1.47973	1		0	0	0.01	1
COPI vesicle coat	13		1	0.102354	1.45284	1		2	0.185529	2.6204	1		0	0	0.01	1		1	0.108696	1.54285	1		0	0	0.01	1		0	0	0.01	1
DNA-directed RNA polymerase II, holoenzyme	9		0	0	0.01	1		1	0.0927644	1.90128	1		0	0	0.01	1		1	0.108696	2.2278	1		0	0	0.01	1		0	0	0.01	1
paranode region of axon	12		1	0.102354	1.5738	1		1	0.0927644	1.42635	1		0	0	0.01	1		1	0.108696	1.67131	1		0	0	0.01	1		0	0	0.01	1
nuclear outer membrane-endoplasmic reticulum membrane network	2		1	0.102354	9.40368	1		1	0.0927644	8.52264	1		0	0	0.01	1		1	0.108696	9.98629	1		1	0.176367	16.2034	1		0	0	0.01	1
SMN-Sm protein complex	17		2	0.204708	2.21138	1		3	0.278293	3.00131	1		1	0.107643	1.16861	1		0	0	0.01	1		2	0.352734	3.81042	1		0	0	0.01	1
extrinsic component of synaptic vesicle membrane	1		0	0	0.01	1		1	0.0927644	16.9609	1		0	0	0.01	1		1	0.108696	19.8737	1		0	0	0.01	1		0	0	0.01	1
proteasome regulatory particle	9		0	0	0.01	1		3	0.278293	5.66618	1		1	0.107643	2.20621	1		1	0.108696	2.2278	1		0	0	0.01	1		0	0	0.01	1
exocytic vesicle	15		1	0.102354	1.25925	1		3	0.278293	3.40122	1		1	0.107643	1.32432	1		1	0.108696	1.33727	1		0	0	0.01	1		0	0	0.01	1
proteasome regulatory particle, lid subcomplex	8		0	0	0.01	1		1	0.0927644	2.13864	1		1	0.107643	2.48165	1		1	0.108696	2.50592	1		0	0	0.01	1		0	0	0.01	1
pericentric heterochromatin	13		1	0.102354	1.45284	1		1	0.0927644	1.31672	1		1	0.107643	1.5279	1		1	0.108696	1.54285	1		0	0	0.01	1		0	0	0.01	1
vesicle coat	2		0	0	0.01	1		1	0.0927644	8.52264	1		0	0	0.01	1		1	0.108696	9.98629	1		0	0	0.01	1		0	0	0.01	1
ooplasm	1		1	0.102354	18.7143	1		1	0.0927644	16.9609	1		1	0.107643	19.6812	1		1	0.108696	19.8737	1		1	0.176367	32.2464	1		1	0.185185	33.8587	1
sperm head plasma membrane	2		1	0.102354	9.40368	1		1	0.0927644	8.52264	1		1	0.107643	9.88955	1		1	0.108696	9.98629	1		1	0.176367	16.2034	1		1	0.185185	17.0136	1
symbiont-containing vacuole	2		1	0.102354	9.40368	1		1	0.0927644	8.52264	1		1	0.107643	9.88955	1		1	0.108696	9.98629	1		1	0.176367	16.2034	1		1	0.185185	17.0136	1
Golgi stack	35		2	0.204708	1.07443	1		2	0.185529	0.973762	1		0	0	0.01	1		1	0.108696	0.573335	1		1	0.176367	0.930272	1		0	0	0.01	1
proton-transporting ATP synthase complex, catalytic core F(1)	1		1	0.102354	18.7143	1		1	0.0927644	16.9609	1		1	0.107643	19.6812	1		1	0.108696	19.8737	1		1	0.176367	32.2464	1		1	0.185185	33.8587	1
voltage-gated potassium channel complex	81		0	0	0.01	1		1	0.0927644	0.211462	1		0	0	0.01	1		1	0.108696	0.247777	1		0	0	0.01	1		0	0	0.01	1
transcription export complex	10		2	0.204708	3.75781	1		2	0.185529	3.40573	1		2	0.215285	3.95196	1		1	0.108696	2.00524	1		1	0.176367	3.25363	1		0	0	0.01	1
mitochondrial electron transfer flavoprotein complex	1		0	0	0.01	1		1	0.0927644	16.9609	1		1	0.107643	19.6812	1		1	0.108696	19.8737	1		0	0	0.01	1		0	0	0.01	1
presynaptic active zone	27		0	0	0.01	1		1	0.0927644	0.634228	1		0	0	0.01	1		1	0.108696	0.743149	1		0	0	0.01	1		0	0	0.01	1
nuclear inclusion body	12		0	0	0.01	1		1	0.0927644	1.42635	1		0	0	0.01	1		1	0.108696	1.67131	1		0	0	0.01	1		0	0	0.01	1
clathrin vesicle coat	4		1	0.102354	4.71356	1		0	0	0.01	1		1	0.107643	4.9571	1		1	0.108696	5.0056	1		0	0	0.01	1		0	0	0.01	1
protein phosphatase type 1 complex	12		1	0.102354	1.5738	1		1	0.0927644	1.42635	1		0	0	0.01	1		1	0.108696	1.67131	1		0	0	0.01	1		0	0	0.01	1
proteasome regulatory particle, base subcomplex	9		0	0	0.01	1		4	0.371058	7.54863	1		0	0	0.01	1		1	0.108696	2.2278	1		0	0	0.01	1		0	0	0.01	1
proteasome storage granule	2		0	0	0.01	1		2	0.185529	16.9609	1		0	0	0.01	1		1	0.108696	9.98629	1		0	0	0.01	1		0	0	0.01	1
vacuolar proton-transporting V-type ATPase, V0 domain	6		0	0	0.01	1		1	0.0927644	2.85033	1		0	0	0.01	1		1	0.108696	3.33984	1		0	0	0.01	1		0	0	0.01	1
dendrite membrane	14		0	0	0.01	1		1	0.0927644	1.22273	1		1	0.107643	1.41884	1		1	0.108696	1.43272	1		0	0	0.01	1		0	0	0.01	1
synaptonemal complex	21		1	0.102354	0.899638	1		0	0	0.01	1		1	0.107643	0.94612	1		1	0.108696	0.955376	1		0	0	0.01	1		0	0	0.01	1
heterotrimeric G-protein complex	35		3	0.307062	1.60897	1		3	0.278293	1.45822	1		3	0.322928	1.6921	1		1	0.108696	0.573335	1		0	0	0.01	1		0	0	0.01	1
methionine adenosyltransferase complex	2		0	0	0.01	1		2	0.185529	16.9609	1		2	0.215285	19.6812	1		1	0.108696	9.98629	1		0	0	0.01	1		0	0	0.01	1
neuronal cell body membrane	21		0	0	0.01	1		1	0.0927644	0.81535	1		1	0.107643	0.94612	1		1	0.108696	0.955376	1		0	0	0.01	1		0	0	0.01	1
signal recognition particle, endoplasmic reticulum targeting	6		2	0.204708	6.25884	1		0	0	0.01	1		0	0	0.01	1		0	0	0.01	1		2	0.352734	10.7846	1		0	0	0.01	1
growth cone	115		3	0.307062	0.489783	1		9	0.834879	1.32873	1		5	0.538213	0.85734	1		3	0.326087	0.520127	1		2	0.352734	0.563561	1		0	0	0.01	1
mitochondrion-derived vesicle	1		0	0	0.01	1		1	0.0927644	16.9609	1		1	0.107643	19.6812	1		1	0.108696	19.8737	1		0	0	0.01	1		0	0	0.01	1
RISC complex	10		0	0	0.01	1		1	0.0927644	1.71134	1		1	0.107643	1.98581	1		1	0.108696	2.00524	1		0	0	0.01	1		0	0	0.01	1
insulin-responsive compartment	7		1	0.102354	2.69635	1		1	0.0927644	2.44372	1		1	0.107643	2.83566	1		1	0.108696	2.8634	1		0	0	0.01	1		0	0	0.01	1
angiogenin-PRI complex	2		1	0.102354	9.40368	1		1	0.0927644	8.52264	1		1	0.107643	9.88955	1		1	0.108696	9.98629	1		0	0	0.01	1		0	0	0.01	1
pICln-Sm protein complex	6		2	0.204708	6.25884	1		3	0.278293	8.49456	1		1	0.107643	3.30749	1		0	0	0.01	1		2	0.352734	10.7846	1		0	0	0.01	1
spliceosomal tri-snRNP complex	6		2	0.204708	6.25884	1		2	0.185529	5.67244	1		1	0.107643	3.30749	1		0	0	0.01	1		2	0.352734	10.7846	1		0	0	0.01	1
podosome core	1		0	0	0.01	1		1	0.0927644	16.9609	1		1	0.107643	19.6812	1		1	0.108696	19.8737	1		0	0	0.01	1		0	0	0.01	1
compact myelin	4		0	0	0.01	1		0	0	0.01	1		0	0	0.01	1		1	0.108696	5.0056	1		0	0	0.01	1		0	0	0.01	1
interchromatin granule	3		0	0	0.01	1		0	0	0.01	1		0	0	0.01	1		1	0.108696	6.66859	1		0	0	0.01	1		0	0	0.01	1
XPC complex	3		0	0	0.01	1		0	0	0.01	1		0	0	0.01	1		1	0.108696	6.66859	1		0	0	0.01	1		0	0	0.01	1
paranodal junction	7		1	0.102354	2.69635	1		1	0.0927644	2.44372	1		1	0.107643	2.83566	1		1	0.108696	2.8634	1		1	0.176367	4.64605	1		0	0	0.01	1
commitment complex	8		2	0.204708	4.69609	1		2	0.185529	4.2561	1		1	0.107643	2.48165	1		0	0	0.01	1		2	0.352734	8.09178	1		0	0	0.01	1
gamma-secretase complex	6		0	0	0.01	1		0	0	0.01	1		0	0	0.01	1		1	0.108696	3.33984	1		0	0	0.01	1		0	0	0.01	1
methylcrotonoyl-CoA carboxylase complex	2		2	0.204708	18.7143	1		2	0.185529	16.9609	1		2	0.215285	19.6812	1		2	0.217391	19.8737	1		0	0	0.01	1		0	0	0.01	1
vacuolar proton-transporting V-type ATPase complex	13		0	0	0.01	1		5	0.463822	6.53144	0.982356		1	0.107643	1.5279	1		3	0.326087	4.59799	1		2	0.352734	4.98195	1		0	0	0.01	1
actomyosin, actin portion	2		1	0.102354	9.40368	1		1	0.0927644	8.52264	1		1	0.107643	9.88955	1		1	0.108696	9.98629	1		0	0	0.01	1		0	0	0.01	1
glucosidase II complex	1		1	0.102354	18.7143	1		1	0.0927644	16.9609	1		1	0.107643	19.6812	1		1	0.108696	19.8737	1		0	0	0.01	1		0	0	0.01	1
retromer, cargo-selective complex	4		0	0	0.01	1		1	0.0927644	4.27195	1		1	0.107643	4.9571	1		1	0.108696	5.0056	1		0	0	0.01	1		0	0	0.01	1
endoplasmic reticulum tubular network membrane	5		1	0.102354	3.77273	1		1	0.0927644	3.41926	1		1	0.107643	3.96766	1		1	0.108696	4.00648	1		0	0	0.01	1		0	0	0.01	1
matrix side of mitochondrial inner membrane	1		1	0.102354	18.7143	1		0	0	0.01	1		1	0.107643	19.6812	1		1	0.108696	19.8737	1		0	0	0.01	1		0	0	0.01	1
host cell mitochondrial intermembrane space	1		0	0	0.01	1		0	0	0.01	1		1	0.107643	19.6812	1		1	0.108696	19.8737	1		0	0	0.01	1		0	0	0.01	1
3-methylcrotonyl-CoA carboxylase complex, mitochondrial	2		2	0.204708	18.7143	1		2	0.185529	16.9609	1		2	0.215285	19.6812	1		2	0.217391	19.8737	1		0	0	0.01	1		0	0	0.01	1
trans-Golgi network transport vesicle	15		1	0.102354	1.25925	1		1	0.0927644	1.14127	1		0	0	0.01	1		1	0.108696	1.33727	1		2	0.352734	4.31813	1		0	0	0.01	1
endoplasmic reticulum exit site	14		1	0.102354	1.34914	1		3	0.278293	3.64399	1		3	0.322928	4.22843	1		2	0.217391	2.85126	1		0	0	0.01	1		0	0	0.01	1
integrin alpha10-beta1 complex	2		0	0	0.01	1		0	0	0.01	1		0	0	0.01	1		1	0.108696	9.98629	1		0	0	0.01	1		0	0	0.01	1
extrinsic component of lysosome membrane	1		1	0.102354	18.7143	1		1	0.0927644	16.9609	1		1	0.107643	19.6812	1		1	0.108696	19.8737	1		1	0.176367	32.2464	1		0	0	0.01	1
LINC complex	8		0	0	0.01	1		0	0	0.01	1		0	0	0.01	1		1	0.108696	2.50592	1		0	0	0.01	1		0	0	0.01	1
integrin alpha1-beta1 complex	2		0	0	0.01	1		0	0	0.01	1		0	0	0.01	1		1	0.108696	9.98629	1		0	0	0.01	1		0	0	0.01	1
CatSper complex	10		1	0.102354	1.88825	1		0	0	0.01	1		1	0.107643	1.98581	1		1	0.108696	2.00524	1		0	0	0.01	1		0	0	0.01	1
glycogen granule	5		1	0.102354	3.77273	1		1	0.0927644	3.41926	1		0	0	0.01	1		1	0.108696	4.00648	1		0	0	0.01	1		0	0	0.01	1
presynaptic membrane	62		1	0.102354	0.304812	1		0	0	0.01	1		0	0	0.01	1		2	0.217391	0.644189	1		0	0	0.01	1		0	0	0.01	1
proteasome accessory complex	17		0	0	0.01	1		6	0.556586	5.99265	0.47015		1	0.107643	1.16861	1		2	0.217391	2.34839	1		0	0	0.01	1		0	0	0.01	1
cAMP-dependent protein kinase complex	8		1	0.102354	2.35972	1		1	0.0927644	2.13864	1		2	0.215285	4.93872	1		2	0.217391	4.98704	1		0	0	0.01	1		0	0	0.01	1
mitochondrial outer membrane translocase complex	9		1	0.102354	2.09782	1		1	0.0927644	1.90128	1		1	0.107643	2.20621	1		2	0.217391	4.43354	1		0	0	0.01	1		0	0	0.01	1
tRNA-splicing ligase complex	8		2	0.204708	4.69609	1		1	0.0927644	2.13864	1		1	0.107643	2.48165	1		1	0.108696	2.50592	1		0	0	0.01	1		0	0	0.01	1
eukaryotic translation initiation factor 4F complex	9		2	0.204708	4.17488	1		3	0.278293	5.66618	1		2	0.215285	4.39058	1		2	0.217391	4.43354	1		0	0	0.01	1		0	0	0.01	1
histone pre-mRNA 3'end processing complex	6		1	0.102354	3.14499	1		1	0.0927644	2.85033	1		1	0.107643	3.30749	1		2	0.217391	6.64661	1		0	0	0.01	1		0	0	0.01	1
prespliceosome	5		2	0.204708	7.50811	1		2	0.185529	6.80467	1		1	0.107643	3.96766	1		0	0	0.01	1		2	0.352734	12.9372	1		0	0	0.01	1
bleb	8		1	0.102354	2.35972	1		1	0.0927644	2.13864	1		1	0.107643	2.48165	1		1	0.108696	2.50592	1		0	0	0.01	1		0	0	0.01	1
tubular endosome	5		0	0	0.01	1		1	0.0927644	3.41926	1		1	0.107643	3.96766	1		1	0.108696	4.00648	1		0	0	0.01	1		0	0	0.01	1
cleavage body	2		1	0.102354	9.40368	1		1	0.0927644	8.52264	1		1	0.107643	9.88955	1		1	0.108696	9.98629	1		0	0	0.01	1		0	0	0.01	1
Barr body	3		2	0.204708	12.4969	1		1	0.0927644	5.6912	1		1	0.107643	6.60398	1		2	0.217391	13.2711	1		0	0	0.01	1		0	0	0.01	1
Schmidt-Lanterman incisure	10		2	0.204708	3.75781	1		2	0.185529	3.40573	1		2	0.215285	3.95196	1		2	0.217391	3.99062	1		2	0.352734	6.47504	1		1	0.185185	3.41631	1
GAIT complex	4		3	0.307062	14.0474	0.941135		2	0.185529	8.50159	1		2	0.215285	9.86513	1		2	0.217391	9.96163	1		2	0.352734	16.1634	1		1	0.185185	8.52799	1
nuclear pore	61		2	0.204708	0.616549	1		5	0.463822	1.39279	1		3	0.322928	0.970994	1		3	0.326087	0.980493	1		2	0.352734	1.06237	1		1	0.185185	0.560519	1
catalytic complex	8		1	0.102354	2.35972	1		1	0.0927644	2.13864	1		1	0.107643	2.48165	1		1	0.108696	2.50592	1		1	0.176367	4.06602	1		1	0.185185	4.26932	1
cell cortex region	11		2	0.204708	3.4165	1		2	0.185529	3.0964	1		2	0.215285	3.59302	1		2	0.217391	3.62817	1		2	0.352734	5.88694	1		1	0.185185	3.10602	1
Schwann cell microvillus	3		2	0.204708	12.4969	1		2	0.185529	11.326	1		2	0.215285	13.1426	1		2	0.217391	13.2711	1		2	0.352734	21.5333	1		1	0.185185	11.3612	1
pentameric IgM immunoglobulin complex	3		2	0.204708	12.4969	1		2	0.185529	11.326	1		2	0.215285	13.1426	1		1	0.108696	6.66859	1		1	0.176367	10.8202	1		1	0.185185	11.3612	1
phosphopyruvate hydratase complex	4		1	0.102354	4.71356	1		1	0.0927644	4.27195	1		1	0.107643	4.9571	1		1	0.108696	5.0056	1		1	0.176367	8.1219	1		1	0.185185	8.52799	1
apical junction complex	11		1	0.102354	1.71675	1		1	0.0927644	1.5559	1		2	0.215285	3.59302	1		1	0.108696	1.82311	1		2	0.352734	5.88694	1		1	0.185185	3.10602	1
endocytic vesicle membrane	79		5	0.511771	1.18666	1		7	0.649351	1.50482	1		2	0.215285	0.500686	1		3	0.326087	0.757118	1		2	0.352734	0.820342	1		1	0.185185	0.432822	1
PML body	96		2	0.204708	0.391789	1		2	0.185529	0.355082	1		1	0.107643	0.207041	1		1	0.108696	0.209066	1		2	0.352734	0.675088	1		1	0.185185	0.356184	1
WASH complex	14		1	0.102354	1.34914	1		1	0.0927644	1.22273	1		1	0.107643	1.41884	1		1	0.108696	1.43272	1		1	0.176367	2.32468	1		1	0.185185	2.44092	1
pyruvate kinase complex	1		1	0.102354	18.7143	1		1	0.0927644	16.9609	1		1	0.107643	19.6812	1		1	0.108696	19.8737	1		1	0.176367	32.2464	1		1	0.185185	33.8587	1
MHC class I peptide loading complex	2		1	0.102354	9.40368	1		1	0.0927644	8.52264	1		1	0.107643	9.88955	1		1	0.108696	9.98629	1		1	0.176367	16.2034	1		1	0.185185	17.0136	1
alphav-beta3 integrin-vitronectin complex	3		1	0.102354	6.27953	1		1	0.0927644	5.6912	1		1	0.107643	6.60398	1		1	0.108696	6.66859	1		1	0.176367	10.8202	1		1	0.185185	11.3612	1
chromaffin granule	2		1	0.102354	9.40368	1		1	0.0927644	8.52264	1		1	0.107643	9.88955	1		1	0.108696	9.98629	1		1	0.176367	16.2034	1		1	0.185185	17.0136	1
sperm mitochondrial sheath	1		1	0.102354	18.7143	1		1	0.0927644	16.9609	1		1	0.107643	19.6812	1		1	0.108696	19.8737	1		1	0.176367	32.2464	1		1	0.185185	33.8587	1
cytoplasmic side of apical plasma membrane	2		1	0.102354	9.40368	1		1	0.0927644	8.52264	1		1	0.107643	9.88955	1		1	0.108696	9.98629	1		1	0.176367	16.2034	1		1	0.185185	17.0136	1
astrocyte projection	6		1	0.102354	3.14499	1		1	0.0927644	2.85033	1		1	0.107643	3.30749	1		1	0.108696	3.33984	1		1	0.176367	5.41911	1		1	0.185185	5.69006	1
cuticular plate	4		1	0.102354	4.71356	1		1	0.0927644	4.27195	1		1	0.107643	4.9571	1		1	0.108696	5.0056	1		1	0.176367	8.1219	1		1	0.185185	8.52799	1
non-motile cilium	23		1	0.102354	0.821443	1		1	0.0927644	0.744481	1		2	0.215285	1.71922	1		0	0	0.01	1		1	0.176367	1.41542	1		1	0.185185	1.48619	1
clathrin-sculpted gamma-aminobutyric acid transport vesicle membrane	8		1	0.102354	2.35972	1		1	0.0927644	2.13864	1		1	0.107643	2.48165	1		1	0.108696	2.50592	1		1	0.176367	4.06602	1		1	0.185185	4.26932	1
vesicle membrane	25		2	0.204708	1.50402	1		2	0.185529	1.36311	1		1	0.107643	0.794802	1		1	0.108696	0.802577	1		1	0.176367	1.30223	1		1	0.185185	1.36734	1
COPI-coated vesicle	8		1	0.102354	2.35972	1		1	0.0927644	2.13864	1		1	0.107643	2.48165	1		0	0	0.01	1		1	0.176367	4.06602	1		1	0.185185	4.26932	1
collagen type III trimer	1		1	0.102354	18.7143	1		1	0.0927644	16.9609	1		1	0.107643	19.6812	1		1	0.108696	19.8737	1		0	0	0.01	1		1	0.185185	33.8587	1
synaptic cleft	10		0	0	0.01	1		2	0.185529	3.40573	1		0	0	0.01	1		1	0.108696	2.00524	1		0	0	0.01	1		1	0.185185	3.41631	1
Prp19 complex	11		1	0.102354	1.71675	1		1	0.0927644	1.5559	1		1	0.107643	1.80545	1		1	0.108696	1.82311	1		1	0.176367	2.95811	1		1	0.185185	3.10602	1
macropinosome	5		1	0.102354	3.77273	1		1	0.0927644	3.41926	1		1	0.107643	3.96766	1		1	0.108696	4.00648	1		1	0.176367	6.50076	1		1	0.185185	6.8258	1
PCSK9-AnxA2 complex	2		1	0.102354	9.40368	1		1	0.0927644	8.52264	1		1	0.107643	9.88955	1		1	0.108696	9.98629	1		1	0.176367	16.2034	1		1	0.185185	17.0136	1
6-phosphofructokinase complex	2		1	0.102354	9.40368	1		2	0.185529	16.9609	1		1	0.107643	9.88955	1		1	0.108696	9.98629	1		0	0	0.01	1		1	0.185185	17.0136	1
chaperone-mediated autophagy translocation complex	1		0	0	0.01	1		1	0.0927644	16.9609	1		1	0.107643	19.6812	1		1	0.108696	19.8737	1		0	0	0.01	1		1	0.185185	33.8587	1
lamin filament	4		1	0.102354	4.71356	1		2	0.185529	8.50159	1		1	0.107643	4.9571	1		1	0.108696	5.0056	1		0	0	0.01	1		1	0.185185	8.52799	1
dendritic shaft	36		0	0	0.01	1		2	0.185529	0.94672	1		1	0.107643	0.552013	1		1	0.108696	0.557413	1		0	0	0.01	1		1	0.185185	0.949659	1
chromosome, centromeric region	54		1	0.102354	0.349961	1		1	0.0927644	0.317173	1		1	0.107643	0.368043	1		1	0.108696	0.371643	1		0	0	0.01	1		1	0.185185	0.633165	1
cytolytic granule	4		1	0.102354	4.71356	1		2	0.185529	8.50159	1		1	0.107643	4.9571	1		1	0.108696	5.0056	1		0	0	0.01	1		1	0.185185	8.52799	1
lipopolysaccharide receptor complex	5		1	0.102354	3.77273	1		1	0.0927644	3.41926	1		1	0.107643	3.96766	1		1	0.108696	4.00648	1		1	0.176367	6.50076	1		1	0.185185	6.8258	1
proton-transporting ATP synthase complex, coupling factor F(o)	2		1	0.102354	9.40368	1		1	0.0927644	8.52264	1		0	0	0.01	1		1	0.108696	9.98629	1		1	0.176367	16.2034	1		1	0.185185	17.0136	1
microspike	3		1	0.102354	6.27953	1		2	0.185529	11.326	1		1	0.107643	6.60398	1		1	0.108696	6.66859	1		1	0.176367	10.8202	1		1	0.185185	11.3612	1
U4/U6 x U5 tri-snRNP complex	23		2	0.204708	1.63475	1		2	0.185529	1.48159	1		0	0	0.01	1		1	0.108696	0.872336	1		1	0.176367	1.41542	1		1	0.185185	1.48619	1
clathrin-coated vesicle	55		3	0.307062	1.02399	1		6	0.556586	1.85303	1		3	0.322928	1.0769	1		4	0.434783	1.44871	1		2	0.352734	1.17824	1		1	0.185185	0.621655	1
cytoplasmic side of plasma membrane	44		3	0.307062	1.27993	1		4	0.371058	1.5454	1		2	0.215285	0.898868	1		1	0.108696	0.456088	1		2	0.352734	1.47274	1		1	0.185185	0.777033	1
zonula adherens	9		3	0.307062	6.25193	1		3	0.278293	5.66618	1		2	0.215285	4.39058	1		1	0.108696	2.2278	1		1	0.176367	3.61474	1		1	0.185185	3.79548	1
ribonucleoprotein complex	8		2	0.204708	4.69609	1		2	0.185529	4.2561	1		1	0.107643	2.48165	1		1	0.108696	2.50592	1		1	0.176367	4.06602	1		1	0.185185	4.26932	1
lipoprotein particle	2		1	0.102354	9.40368	1		1	0.0927644	8.52264	1		1	0.107643	9.88955	1		1	0.108696	9.98629	1		1	0.176367	16.2034	1		1	0.185185	17.0136	1
mast cell granule	22		1	0.102354	0.858764	1		1	0.0927644	0.778305	1		1	0.107643	0.903134	1		1	0.108696	0.911969	1		1	0.176367	1.47973	1		1	0.185185	1.55371	1
I band	21		1	0.102354	0.899638	1		1	0.0927644	0.81535	1		1	0.107643	0.94612	1		1	0.108696	0.955376	1		1	0.176367	1.55016	1		1	0.185185	1.62766	1
kinesin complex	49		1	0.102354	0.385664	1		2	0.185529	0.695601	1		1	0.107643	0.40559	1		1	0.108696	0.409558	1		1	0.176367	0.664534	1		1	0.185185	0.69776	1
trans-Golgi network membrane	96		6	0.614125	1.17147	1		6	0.556586	1.06171	1		4	0.430571	0.822014	1		5	0.543478	1.03705	1		2	0.352734	0.675088	1		1	0.185185	0.356184	1
mitochondrial inner membrane presequence translocase complex	8		1	0.102354	2.35972	1		1	0.0927644	2.13864	1		1	0.107643	2.48165	1		1	0.108696	2.50592	1		1	0.176367	4.06602	1		1	0.185185	4.26932	1
lumenal side of lysosomal membrane	1		1	0.102354	18.7143	1		1	0.0927644	16.9609	1		1	0.107643	19.6812	1		1	0.108696	19.8737	1		1	0.176367	32.2464	1		1	0.185185	33.8587	1
TRAF2-GSTP1 complex	2		1	0.102354	9.40368	1		1	0.0927644	8.52264	1		1	0.107643	9.88955	1		1	0.108696	9.98629	1		1	0.176367	16.2034	1		1	0.185185	17.0136	1
chromosome, telomeric region	42		1	0.102354	0.449926	1		2	0.185529	0.811507	1		1	0.107643	0.473173	1		2	0.217391	0.950872	1		1	0.176367	0.775264	1		1	0.185185	0.814026	1
coated vesicle	3		1	0.102354	6.27953	1		1	0.0927644	5.6912	1		1	0.107643	6.60398	1		1	0.108696	6.66859	1		1	0.176367	10.8202	1		1	0.185185	11.3612	1
mitochondrial permeability transition pore complex	4		2	0.204708	9.38046	1		1	0.0927644	4.27195	1		1	0.107643	4.9571	1		1	0.108696	5.0056	1		1	0.176367	8.1219	1		1	0.185185	8.52799	1
plasma membrane protein complex	8		1	0.102354	2.35972	1		1	0.0927644	2.13864	1		1	0.107643	2.48165	1		1	0.108696	2.50592	1		1	0.176367	4.06602	1		1	0.185185	4.26932	1
phagocytic cup	23		1	0.102354	0.821443	1		2	0.185529	1.48159	1		1	0.107643	0.863885	1		1	0.108696	0.872336	1		1	0.176367	1.41542	1		1	0.185185	1.48619	1
90S preribosome	13		2	0.204708	2.89129	1		1	0.0927644	1.31672	1		2	0.215285	3.04067	1		2	0.217391	3.07042	1		2	0.352734	4.98195	1		1	0.185185	2.62853	1
RNA nuclear export complex	2		1	0.102354	9.40368	1		1	0.0927644	8.52264	1		1	0.107643	9.88955	1		1	0.108696	9.98629	1		1	0.176367	16.2034	1		1	0.185185	17.0136	1
respiratory chain complex IV	5		1	0.102354	3.77273	1		1	0.0927644	3.41926	1		1	0.107643	3.96766	1		1	0.108696	4.00648	1		1	0.176367	6.50076	1		1	0.185185	6.8258	1
endothelial microparticle	2		1	0.102354	9.40368	1		1	0.0927644	8.52264	1		1	0.107643	9.88955	1		1	0.108696	9.98629	1		1	0.176367	16.2034	1		1	0.185185	17.0136	1
integral component of mitochondrial membrane	8		1	0.102354	2.35972	1		1	0.0927644	2.13864	1		1	0.107643	2.48165	1		1	0.108696	2.50592	1		1	0.176367	4.06602	1		1	0.185185	4.26932	1
proton-transporting two-sector ATPase complex, catalytic domain	2		1	0.102354	9.40368	1		1	0.0927644	8.52264	1		2	0.215285	19.6812	1		1	0.108696	9.98629	1		1	0.176367	16.2034	1		1	0.185185	17.0136	1
succinate-CoA ligase complex (GDP-forming)	1		1	0.102354	18.7143	1		1	0.0927644	16.9609	1		1	0.107643	19.6812	1		1	0.108696	19.8737	1		1	0.176367	32.2464	1		1	0.185185	33.8587	1
chloride channel complex	48		2	0.204708	0.783496	1		2	0.185529	0.710089	1		2	0.215285	0.823978	1		2	0.217391	0.832038	1		2	0.352734	1.35004	1		1	0.185185	0.712294	1
Cajal body	50		2	0.204708	0.752162	1		2	0.185529	0.681691	1		1	0.107643	0.39748	1		1	0.108696	0.401369	1		1	0.176367	0.651246	1		1	0.185185	0.683808	1
aryl hydrocarbon receptor complex	2		1	0.102354	9.40368	1		1	0.0927644	8.52264	1		1	0.107643	9.88955	1		1	0.108696	9.98629	1		1	0.176367	16.2034	1		1	0.185185	17.0136	1
fibrillar collagen trimer	2		1	0.102354	9.40368	1		1	0.0927644	8.52264	1		1	0.107643	9.88955	1		1	0.108696	9.98629	1		1	0.176367	16.2034	1		1	0.185185	17.0136	1
glycerol-3-phosphate dehydrogenase complex	3		1	0.102354	6.27953	1		2	0.185529	11.326	1		1	0.107643	6.60398	1		2	0.217391	13.2711	1		1	0.176367	10.8202	1		1	0.185185	11.3612	1
extrinsic component of cytoplasmic side of plasma membrane	73		2	0.204708	0.515212	1		4	0.371058	0.93156	1		3	0.322928	0.8114	1		1	0.108696	0.274927	1		2	0.352734	0.887758	1		1	0.185185	0.468391	1
other organism cell	4		1	0.102354	4.71356	1		2	0.185529	8.50159	1		3	0.322928	14.7732	0.810655		1	0.108696	5.0056	1		1	0.176367	8.1219	1		1	0.185185	8.52799	1
tertiary granule membrane	73		5	0.511771	1.28419	1		4	0.371058	0.93156	1		2	0.215285	0.541832	1		4	0.434783	1.09154	1		2	0.352734	0.887758	1		1	0.185185	0.468391	1
mitochondrial proton-transporting ATP synthase, catalytic core	1		1	0.102354	18.7143	1		1	0.0927644	16.9609	1		1	0.107643	19.6812	1		1	0.108696	19.8737	1		1	0.176367	32.2464	1		1	0.185185	33.8587	1
4-aminobutyrate transaminase complex	1		1	0.102354	18.7143	1		1	0.0927644	16.9609	1		1	0.107643	19.6812	1		1	0.108696	19.8737	1		1	0.176367	32.2464	1		1	0.185185	33.8587	1
rough endoplasmic reticulum lumen	3		1	0.102354	6.27953	1		1	0.0927644	5.6912	1		1	0.107643	6.60398	1		1	0.108696	6.66859	1		1	0.176367	10.8202	1		1	0.185185	11.3612	1
U2-type prespliceosome	17		1	0.102354	1.11119	1		1	0.0927644	1.00708	1		0	0	0.01	1		1	0.108696	1.18004	1		1	0.176367	1.91469	1		1	0.185185	2.01042	1
sarcoplasmic reticulum lumen	8		1	0.102354	2.35972	1		1	0.0927644	2.13864	1		1	0.107643	2.48165	1		1	0.108696	2.50592	1		1	0.176367	4.06602	1		1	0.185185	4.26932	1
sperm head	5		1	0.102354	3.77273	1		1	0.0927644	3.41926	1		1	0.107643	3.96766	1		1	0.108696	4.00648	1		1	0.176367	6.50076	1		1	0.185185	6.8258	1
secretory dimeric IgA immunoglobulin complex	3		2	0.204708	12.4969	1		2	0.185529	11.326	1		1	0.107643	6.60398	1		1	0.108696	6.66859	1		1	0.176367	10.8202	1		1	0.185185	11.3612	1
phagophore assembly site membrane	16		2	0.204708	2.34951	1		2	0.185529	2.12938	1		2	0.215285	2.4709	1		1	0.108696	1.25374	1		1	0.176367	2.03428	1		1	0.185185	2.13599	1
central region of growth cone	4		1	0.102354	4.71356	1		1	0.0927644	4.27195	1		1	0.107643	4.9571	1		1	0.108696	5.0056	1		1	0.176367	8.1219	1		1	0.185185	8.52799	1
striated muscle thin filament	11		1	0.102354	1.71675	1		0	0	0.01	1		1	0.107643	1.80545	1		1	0.108696	1.82311	1		1	0.176367	2.95811	1		1	0.185185	3.10602	1
sperm fibrous sheath	6		1	0.102354	3.14499	1		1	0.0927644	2.85033	1		1	0.107643	3.30749	1		1	0.108696	3.33984	1		1	0.176367	5.41911	1		1	0.185185	5.69006	1
transcriptionally active chromatin	21		1	0.102354	0.899638	1		1	0.0927644	0.81535	1		1	0.107643	0.94612	1		1	0.108696	0.955376	1		1	0.176367	1.55016	1		1	0.185185	1.62766	1
manchette	7		1	0.102354	2.69635	1		1	0.0927644	2.44372	1		1	0.107643	2.83566	1		1	0.108696	2.8634	1		1	0.176367	4.64605	1		1	0.185185	4.87835	1
ubiquitin ligase complex	100		3	0.307062	0.563243	1		1	0.0927644	0.171288	1		3	0.322928	0.592344	1		0	0	0.01	1		2	0.352734	0.648087	1		1	0.185185	0.341938	1
MMXD complex	5		1	0.102354	3.77273	1		1	0.0927644	3.41926	1		1	0.107643	3.96766	1		1	0.108696	4.00648	1		1	0.176367	6.50076	1		1	0.185185	6.8258	1
hydrogen:potassium-exchanging ATPase complex	2		1	0.102354	9.40368	1		1	0.0927644	8.52264	1		1	0.107643	9.88955	1		1	0.108696	9.98629	1		1	0.176367	16.2034	1		1	0.185185	17.0136	1
mitochondrial ribonuclease P complex	3		1	0.102354	6.27953	1		1	0.0927644	5.6912	1		1	0.107643	6.60398	1		1	0.108696	6.66859	1		1	0.176367	10.8202	1		1	0.185185	11.3612	1
mitochondrial proton-transporting ATP synthase, stator stalk	1		1	0.102354	18.7143	1		1	0.0927644	16.9609	1		1	0.107643	19.6812	1		1	0.108696	19.8737	1		1	0.176367	32.2464	1		1	0.185185	33.8587	1
neuron projection terminus	16		2	0.204708	2.34951	1		3	0.278293	3.18877	1		2	0.215285	2.4709	1		2	0.217391	2.49508	1		2	0.352734	4.04842	1		1	0.185185	2.13599	1
nuclear envelope lumen	8		1	0.102354	2.35972	1		1	0.0927644	2.13864	1		1	0.107643	2.48165	1		1	0.108696	2.50592	1		1	0.176367	4.06602	1		1	0.185185	4.26932	1
keratohyalin granule	3		1	0.102354	6.27953	1		1	0.0927644	5.6912	1		1	0.107643	6.60398	1		1	0.108696	6.66859	1		1	0.176367	10.8202	1		1	0.185185	11.3612	1
sperm flagellum	33		2	0.204708	1.13952	1		2	0.185529	1.03276	1		2	0.215285	1.1984	1		1	0.108696	0.608072	1		2	0.352734	1.9635	1		1	0.185185	1.03597	1
sarcoplasmic reticulum membrane	34		2	0.204708	1.10602	1		1	0.0927644	0.50369	1		1	0.107643	0.584475	1		1	0.108696	0.590192	1		1	0.176367	0.957625	1		1	0.185185	1.00551	1
retromer, tubulation complex	4		0	0	0.01	1		0	0	0.01	1		0	0	0.01	1		1	0.108696	5.0056	1		0	0	0.01	1		0	0	0.01	1
tertiary granule	4		0	0	0.01	1		1	0.0927644	4.27195	1		0	0	0.01	1		0	0	0.01	1		0	0	0.01	1		0	0	0.01	1
chylomicron remnant	1		0	0	0.01	1		1	0.0927644	16.9609	1		1	0.107643	19.6812	1		0	0	0.01	1		0	0	0.01	1		0	0	0.01	1
mitochondrial crista	5		0	0	0.01	1		1	0.0927644	3.41926	1		0	0	0.01	1		0	0	0.01	1		0	0	0.01	1		0	0	0.01	1
small nucleolar ribonucleoprotein complex	9		1	0.102354	2.09782	1		0	0	0.01	1		0	0	0.01	1		0	0	0.01	1		0	0	0.01	1		0	0	0.01	1
endoplasmic reticulum tubular network	13		3	0.307062	4.32974	1		2	0.185529	2.6204	1		2	0.215285	3.04067	1		3	0.326087	4.59799	1		0	0	0.01	1		0	0	0.01	1
photoreceptor outer segment membrane	12		1	0.102354	1.5738	1		1	0.0927644	1.42635	1		1	0.107643	1.65512	1		0	0	0.01	1		0	0	0.01	1		0	0	0.01	1
eukaryotic 80S initiation complex	1		1	0.102354	18.7143	1		0	0	0.01	1		0	0	0.01	1		0	0	0.01	1		1	0.176367	32.2464	1		0	0	0.01	1
beta-catenin-TCF7L2 complex	2		0	0	0.01	1		1	0.0927644	8.52264	1		0	0	0.01	1		0	0	0.01	1		0	0	0.01	1		0	0	0.01	1
myosin V complex	1		1	0.102354	18.7143	1		0	0	0.01	1		0	0	0.01	1		0	0	0.01	1		1	0.176367	32.2464	1		0	0	0.01	1
interstitial matrix	12		0	0	0.01	1		1	0.0927644	1.42635	1		1	0.107643	1.65512	1		0	0	0.01	1		0	0	0.01	1		0	0	0.01	1
epsilon DNA polymerase complex	5		0	0	0.01	1		0	0	0.01	1		1	0.107643	3.96766	1		0	0	0.01	1		0	0	0.01	1		0	0	0.01	1
platelet dense tubular network membrane	9		0	0	0.01	1		1	0.0927644	1.90128	1		1	0.107643	2.20621	1		0	0	0.01	1		0	0	0.01	1		0	0	0.01	1
mature chylomicron	1		0	0	0.01	1		1	0.0927644	16.9609	1		1	0.107643	19.6812	1		0	0	0.01	1		0	0	0.01	1		0	0	0.01	1
EMILIN complex	1		1	0.102354	18.7143	1		1	0.0927644	16.9609	1		1	0.107643	19.6812	1		0	0	0.01	1		0	0	0.01	1		0	0	0.01	1
sperm principal piece	22		0	0	0.01	1		2	0.185529	1.5489	1		1	0.107643	0.903134	1		0	0	0.01	1		0	0	0.01	1		0	0	0.01	1
lumenal side of Golgi membrane	1		0	0	0.01	1		1	0.0927644	16.9609	1		0	0	0.01	1		0	0	0.01	1		0	0	0.01	1		0	0	0.01	1
dynein complex	15		0	0	0.01	1		0	0	0.01	1		1	0.107643	1.32432	1		0	0	0.01	1		0	0	0.01	1		0	0	0.01	1
integral component of mitochondrial outer membrane	23		1	0.102354	0.821443	1		1	0.0927644	0.744481	1		0	0	0.01	1		1	0.108696	0.872336	1		1	0.176367	1.41542	1		0	0	0.01	1
sarcoplasmic reticulum	34		3	0.307062	1.65627	1		2	0.185529	1.00239	1		0	0	0.01	1		3	0.326087	1.75889	1		0	0	0.01	1		0	0	0.01	1
catenin complex	9		1	0.102354	2.09782	1		2	0.185529	3.78373	1		1	0.107643	2.20621	1		0	0	0.01	1		0	0	0.01	1		0	0	0.01	1
synaptobrevin 2-SNAP-25-syntaxin-1a complex	3		1	0.102354	6.27953	1		0	0	0.01	1		0	0	0.01	1		0	0	0.01	1		0	0	0.01	1		0	0	0.01	1
Ragulator complex	5		1	0.102354	3.77273	1		0	0	0.01	1		0	0	0.01	1		0	0	0.01	1		0	0	0.01	1		0	0	0.01	1
mitochondrial oxoglutarate dehydrogenase complex	1		1	0.102354	18.7143	1		0	0	0.01	1		0	0	0.01	1		0	0	0.01	1		0	0	0.01	1		0	0	0.01	1
excitatory synapse	26		0	0	0.01	1		1	0.0927644	0.658612	1		0	0	0.01	1		0	0	0.01	1		0	0	0.01	1		0	0	0.01	1
protein C inhibitor-coagulation factor XI complex	1		0	0	0.01	1		0	0	0.01	1		1	0.107643	19.6812	1		0	0	0.01	1		1	0.176367	32.2464	1		0	0	0.01	1
plasma membrane bounded cell projection cytoplasm	1		1	0.102354	18.7143	1		1	0.0927644	16.9609	1		1	0.107643	19.6812	1		1	0.108696	19.8737	1		1	0.176367	32.2464	1		0	0	0.01	1
photoreceptor inner segment	42		1	0.102354	0.449926	1		3	0.278293	1.21524	1		1	0.107643	0.473173	1		0	0	0.01	1		1	0.176367	0.775264	1		0	0	0.01	1
protein C inhibitor-TMPRSS7 complex	1		0	0	0.01	1		0	0	0.01	1		1	0.107643	19.6812	1		0	0	0.01	1		1	0.176367	32.2464	1		0	0	0.01	1
ciliary base	29		1	0.102354	0.651548	1		1	0.0927644	0.590503	1		2	0.215285	1.36364	1		2	0.217391	1.37698	1		1	0.176367	1.12268	1		0	0	0.01	1
protein C inhibitor-KLK3 complex	1		0	0	0.01	1		0	0	0.01	1		1	0.107643	19.6812	1		0	0	0.01	1		1	0.176367	32.2464	1		0	0	0.01	1
cell projection membrane	10		0	0	0.01	1		1	0.0927644	1.71134	1		0	0	0.01	1		0	0	0.01	1		0	0	0.01	1		0	0	0.01	1
mitochondrial sorting and assembly machinery complex	1		1	0.102354	18.7143	1		1	0.0927644	16.9609	1		0	0	0.01	1		0	0	0.01	1		0	0	0.01	1		0	0	0.01	1
aminoacyl-tRNA synthetase multienzyme complex	12		0	0	0.01	1		2	0.185529	2.83858	1		2	0.215285	3.29385	1		0	0	0.01	1		0	0	0.01	1		0	0	0.01	1
protein C inhibitor-plasma kallikrein complex	1		0	0	0.01	1		0	0	0.01	1		1	0.107643	19.6812	1		0	0	0.01	1		1	0.176367	32.2464	1		0	0	0.01	1
cytoplasmic stress granule	44		2	0.204708	0.854707	1		3	0.278293	1.16002	1		3	0.322928	1.34607	1		2	0.217391	0.907661	1		1	0.176367	0.740032	1		0	0	0.01	1
platelet dense tubular network	3		0	0	0.01	1		0	0	0.01	1		1	0.107643	6.60398	1		0	0	0.01	1		1	0.176367	10.8202	1		0	0	0.01	1
proton-transporting V-type ATPase, V0 domain	4		0	0	0.01	1		1	0.0927644	4.27195	1		0	0	0.01	1		0	0	0.01	1		0	0	0.01	1		0	0	0.01	1
protein C inhibitor-TMPRSS11E complex	1		0	0	0.01	1		0	0	0.01	1		1	0.107643	19.6812	1		0	0	0.01	1		1	0.176367	32.2464	1		0	0	0.01	1
beta-catenin destruction complex	10		0	0	0.01	1		1	0.0927644	1.71134	1		0	0	0.01	1		0	0	0.01	1		0	0	0.01	1		0	0	0.01	1
nuclear proteasome complex	7		0	0	0.01	1		2	0.185529	4.86325	1		1	0.107643	2.83566	1		0	0	0.01	1		0	0	0.01	1		0	0	0.01	1
protein C inhibitor-PLAU complex	1		0	0	0.01	1		0	0	0.01	1		1	0.107643	19.6812	1		0	0	0.01	1		1	0.176367	32.2464	1		0	0	0.01	1
stereocilium membrane	3		0	0	0.01	1		1	0.0927644	5.6912	1		0	0	0.01	1		0	0	0.01	1		0	0	0.01	1		0	0	0.01	1
axon hillock	7		0	0	0.01	1		1	0.0927644	2.44372	1		0	0	0.01	1		0	0	0.01	1		0	0	0.01	1		0	0	0.01	1
protein C inhibitor-coagulation factor V complex	1		0	0	0.01	1		0	0	0.01	1		1	0.107643	19.6812	1		0	0	0.01	1		1	0.176367	32.2464	1		0	0	0.01	1
tubulin complex	2		0	0	0.01	1		2	0.185529	16.9609	1		1	0.107643	9.88955	1		0	0	0.01	1		0	0	0.01	1		0	0	0.01	1
citrate lyase complex	1		0	0	0.01	1		1	0.0927644	16.9609	1		0	0	0.01	1		0	0	0.01	1		0	0	0.01	1		0	0	0.01	1
Scrib-APC-beta-catenin complex	2		0	0	0.01	1		1	0.0927644	8.52264	1		0	0	0.01	1		0	0	0.01	1		0	0	0.01	1		0	0	0.01	1
spermatoproteasome complex	5		1	0.102354	3.77273	1		0	0	0.01	1		0	0	0.01	1		0	0	0.01	1		0	0	0.01	1		0	0	0.01	1
postsynapse	38		1	0.102354	0.497274	1		1	0.0927644	0.450684	1		0	0	0.01	1		0	0	0.01	1		1	0.176367	0.856849	1		0	0	0.01	1
filopodium membrane	17		1	0.102354	1.11119	1		0	0	0.01	1		1	0.107643	1.16861	1		0	0	0.01	1		0	0	0.01	1		0	0	0.01	1
dendritic spine neck	3		1	0.102354	6.27953	1		0	0	0.01	1		0	0	0.01	1		0	0	0.01	1		0	0	0.01	1		0	0	0.01	1
protein C inhibitor-PLAT complex	1		0	0	0.01	1		0	0	0.01	1		1	0.107643	19.6812	1		0	0	0.01	1		1	0.176367	32.2464	1		0	0	0.01	1
DBIRD complex	2		0	0	0.01	1		1	0.0927644	8.52264	1		0	0	0.01	1		0	0	0.01	1		0	0	0.01	1		0	0	0.01	1
mitochondrial small ribosomal subunit	27		1	0.102354	0.699792	1		0	0	0.01	1		0	0	0.01	1		0	0	0.01	1		0	0	0.01	1		0	0	0.01	1
ubiquitin conjugating enzyme complex	2		1	0.102354	9.40368	1		0	0	0.01	1		1	0.107643	9.88955	1		0	0	0.01	1		1	0.176367	16.2034	1		0	0	0.01	1
collagen type XV trimer	1		0	0	0.01	1		1	0.0927644	16.9609	1		0	0	0.01	1		0	0	0.01	1		0	0	0.01	1		0	0	0.01	1
oxidoreductase complex	1		1	0.102354	18.7143	1		1	0.0927644	16.9609	1		0	0	0.01	1		0	0	0.01	1		0	0	0.01	1		0	0	0.01	1
HSP90-CDC37 chaperone complex	1		0	0	0.01	1		0	0	0.01	1		1	0.107643	19.6812	1		0	0	0.01	1		0	0	0.01	1		0	0	0.01	1
interleukin-1 receptor complex	2		0	0	0.01	1		1	0.0927644	8.52264	1		0	0	0.01	1		0	0	0.01	1		0	0	0.01	1		0	0	0.01	1
platelet alpha granule membrane	16		1	0.102354	1.1806	1		1	0.0927644	1.06999	1		1	0.107643	1.2416	1		1	0.108696	1.25374	1		1	0.176367	2.03428	1		0	0	0.01	1
Sec61 translocon complex	3		1	0.102354	6.27953	1		0	0	0.01	1		0	0	0.01	1		0	0	0.01	1		0	0	0.01	1		0	0	0.01	1
U6 snRNP	7		1	0.102354	2.69635	1		0	0	0.01	1		0	0	0.01	1		0	0	0.01	1		0	0	0.01	1		0	0	0.01	1
cytoplasmic side of early endosome membrane	3		1	0.102354	6.27953	1		1	0.0927644	5.6912	1		0	0	0.01	1		0	0	0.01	1		0	0	0.01	1		0	0	0.01	1
muscle cell projection membrane	3		2	0.204708	12.4969	1		2	0.185529	11.326	1		1	0.107643	6.60398	1		0	0	0.01	1		0	0	0.01	1		0	0	0.01	1
laminin-5 complex	3		0	0	0.01	1		1	0.0927644	5.6912	1		0	0	0.01	1		0	0	0.01	1		0	0	0.01	1		0	0	0.01	1
photoreceptor disc membrane	22		1	0.102354	0.858764	1		1	0.0927644	0.778305	1		1	0.107643	0.903134	1		0	0	0.01	1		0	0	0.01	1		0	0	0.01	1
extrinsic component of Golgi membrane	3		0	0	0.01	1		1	0.0927644	5.6912	1		0	0	0.01	1		0	0	0.01	1		0	0	0.01	1		0	0	0.01	1
nuclear stress granule	5		0	0	0.01	1		1	0.0927644	3.41926	1		0	0	0.01	1		0	0	0.01	1		0	0	0.01	1		0	0	0.01	1
somatodendritic compartment	10		0	0	0.01	1		1	0.0927644	1.71134	1		0	0	0.01	1		0	0	0.01	1		0	0	0.01	1		0	0	0.01	1
flotillin complex	9		1	0.102354	2.09782	1		2	0.185529	3.78373	1		1	0.107643	2.20621	1		0	0	0.01	1		0	0	0.01	1		0	0	0.01	1
CD40 receptor complex	11		0	0	0.01	1		1	0.0927644	1.5559	1		0	0	0.01	1		0	0	0.01	1		0	0	0.01	1		0	0	0.01	1
eukaryotic translation initiation factor 2 complex	4		0	0	0.01	1		1	0.0927644	4.27195	1		0	0	0.01	1		0	0	0.01	1		0	0	0.01	1		0	0	0.01	1
cis-Golgi network	42		0	0	0.01	1		1	0.0927644	0.407772	1		0	0	0.01	1		0	0	0.01	1		0	0	0.01	1		0	0	0.01	1
exon-exon junction complex	10		0	0	0.01	1		1	0.0927644	1.71134	1		0	0	0.01	1		0	0	0.01	1		0	0	0.01	1		0	0	0.01	1
anchored component of plasma membrane	26		0	0	0.01	1		1	0.0927644	0.658612	1		0	0	0.01	1		0	0	0.01	1		0	0	0.01	1		0	0	0.01	1
extrinsic component of mitochondrial inner membrane	5		0	0	0.01	1		1	0.0927644	3.41926	1		0	0	0.01	1		0	0	0.01	1		0	0	0.01	1		0	0	0.01	1
multivesicular body lumen	7		2	0.204708	5.366	1		0	0	0.01	1		0	0	0.01	1		0	0	0.01	1		0	0	0.01	1		0	0	0.01	1
protein C inhibitor-thrombin complex	1		0	0	0.01	1		0	0	0.01	1		1	0.107643	19.6812	1		0	0	0.01	1		1	0.176367	32.2464	1		0	0	0.01	1
nuclear pore outer ring	9		0	0	0.01	1		1	0.0927644	1.90128	1		0	0	0.01	1		0	0	0.01	1		0	0	0.01	1		0	0	0.01	1
hexameric IgM immunoglobulin complex	1		1	0.102354	18.7143	1		1	0.0927644	16.9609	1		1	0.107643	19.6812	1		0	0	0.01	1		0	0	0.01	1		0	0	0.01	1
MHC class II protein complex	28		3	0.307062	2.01106	1		3	0.278293	1.82264	1		1	0.107643	0.709675	1		3	0.326087	2.13566	1		0	0	0.01	1		0	0	0.01	1
protein C inhibitor-coagulation factor Xa complex	1		0	0	0.01	1		0	0	0.01	1		1	0.107643	19.6812	1		0	0	0.01	1		1	0.176367	32.2464	1		0	0	0.01	1
COPI-coated vesicle membrane	3		0	0	0.01	1		1	0.0927644	5.6912	1		0	0	0.01	1		0	0	0.01	1		0	0	0.01	1		0	0	0.01	1
preribosome, large subunit precursor	23		1	0.102354	0.821443	1		0	0	0.01	1		0	0	0.01	1		0	0	0.01	1		0	0	0.01	1		0	0	0.01	1
glycine cleavage complex	2		0	0	0.01	1		1	0.0927644	8.52264	1		0	0	0.01	1		0	0	0.01	1		0	0	0.01	1		0	0	0.01	1
cytosolic proteasome complex	9		0	0	0.01	1		2	0.185529	3.78373	1		0	0	0.01	1		0	0	0.01	1		0	0	0.01	1		0	0	0.01	1
granular component	5		1	0.102354	3.77273	1		1	0.0927644	3.41926	1		0	0	0.01	1		0	0	0.01	1		0	0	0.01	1		0	0	0.01	1
NF-kappaB complex	1		1	0.102354	18.7143	1		1	0.0927644	16.9609	1		1	0.107643	19.6812	1		1	0.108696	19.8737	1		1	0.176367	32.2464	1		0	0	0.01	1
laminin-1 complex	3		0	0	0.01	1		2	0.185529	11.326	1		0	0	0.01	1		0	0	0.01	1		0	0	0.01	1		0	0	0.01	1
CHRAC	2		0	0	0.01	1		0	0	0.01	1		1	0.107643	9.88955	1		0	0	0.01	1		0	0	0.01	1		0	0	0.01	1
rod spherule	1		0	0	0.01	1		1	0.0927644	16.9609	1		0	0	0.01	1		0	0	0.01	1		1	0.176367	32.2464	1		0	0	0.01	1
collagen type XIV trimer	1		0	0	0.01	1		1	0.0927644	16.9609	1		1	0.107643	19.6812	1		0	0	0.01	1		0	0	0.01	1		0	0	0.01	1
intrinsic component of the cytoplasmic side of the plasma membrane	15		0	0	0.01	1		1	0.0927644	1.14127	1		1	0.107643	1.32432	1		0	0	0.01	1		0	0	0.01	1		0	0	0.01	1
dynactin complex	8		0	0	0.01	1		0	0	0.01	1		1	0.107643	2.48165	1		0	0	0.01	1		0	0	0.01	1		0	0	0.01	1
PTW/PP1 phosphatase complex	7		1	0.102354	2.69635	1		1	0.0927644	2.44372	1		1	0.107643	2.83566	1		2	0.217391	5.69845	1		0	0	0.01	1		0	0	0.01	1
microfibril	10		1	0.102354	1.88825	1		1	0.0927644	1.71134	1		1	0.107643	1.98581	1		0	0	0.01	1		0	0	0.01	1		0	0	0.01	1
cytoplasmic dynein complex	21		1	0.102354	0.899638	1		1	0.0927644	0.81535	1		0	0	0.01	1		0	0	0.01	1		1	0.176367	1.55016	1		0	0	0.01	1
beta-catenin-TCF complex	4		0	0	0.01	1		1	0.0927644	4.27195	1		0	0	0.01	1		0	0	0.01	1		0	0	0.01	1		0	0	0.01	1
desmosome	24		0	0	0.01	1		0	0	0.01	1		0	0	0.01	1		0	0	0.01	1		1	0.176367	1.35647	1		0	0	0.01	1
ribonucleoprotein granule	9		0	0	0.01	1		1	0.0927644	1.90128	1		0	0	0.01	1		0	0	0.01	1		0	0	0.01	1		0	0	0.01	1
nucleotide-activated protein kinase complex	11		1	0.102354	1.71675	1		1	0.0927644	1.5559	1		2	0.215285	3.59302	1		2	0.217391	3.62817	1		0	0	0.01	1		0	0	0.01	1
internode region of axon	4		0	0	0.01	1		0	0	0.01	1		0	0	0.01	1		1	0.108696	5.0056	1		0	0	0.01	1		0	0	0.01	1
micro-ribonucleoprotein complex	9		0	0	0.01	1		1	0.0927644	1.90128	1		0	0	0.01	1		0	0	0.01	1		0	0	0.01	1		0	0	0.01	1
RISC-loading complex	8		0	0	0.01	1		1	0.0927644	2.13864	1		0	0	0.01	1		0	0	0.01	1		0	0	0.01	1		0	0	0.01	1
cytoskeleton of presynaptic active zone	2		0	0	0.01	1		1	0.0927644	8.52264	1		0	0	0.01	1		0	0	0.01	1		0	0	0.01	1		0	0	0.01	1
signal recognition particle receptor complex	4		1	0.102354	4.71356	1		0	0	0.01	1		0	0	0.01	1		0	0	0.01	1		1	0.176367	8.1219	1		0	0	0.01	1
AP-type membrane coat adaptor complex	8		0	0	0.01	1		1	0.0927644	2.13864	1		0	0	0.01	1		0	0	0.01	1		0	0	0.01	1		0	0	0.01	1
integrin alpha4-beta1 complex	1		1	0.102354	18.7143	1		1	0.0927644	16.9609	1		1	0.107643	19.6812	1		0	0	0.01	1		0	0	0.01	1		0	0	0.01	1
interleukin-18 receptor complex	1		0	0	0.01	1		1	0.0927644	16.9609	1		0	0	0.01	1		0	0	0.01	1		0	0	0.01	1		0	0	0.01	1
laminin-8 complex	1		0	0	0.01	1		1	0.0927644	16.9609	1		0	0	0.01	1		0	0	0.01	1		0	0	0.01	1		0	0	0.01	1
ciliary rootlet	13		0	0	0.01	1		1	0.0927644	1.31672	1		0	0	0.01	1		0	0	0.01	1		0	0	0.01	1		0	0	0.01	1
AP-2 adaptor complex	8		0	0	0.01	1		2	0.185529	4.2561	1		0	0	0.01	1		0	0	0.01	1		0	0	0.01	1		0	0	0.01	1
hemidesmosome	7		0	0	0.01	1		1	0.0927644	2.44372	1		0	0	0.01	1		0	0	0.01	1		0	0	0.01	1		0	0	0.01	1
mitochondrial alpha-ketoglutarate dehydrogenase complex	4		0	0	0.01	1		1	0.0927644	4.27195	1		0	0	0.01	1		0	0	0.01	1		0	0	0.01	1		0	0	0.01	1
cytoplasmic side of lysosomal membrane	6		0	0	0.01	1		1	0.0927644	2.85033	1		0	0	0.01	1		0	0	0.01	1		0	0	0.01	1		0	0	0.01	1
growth cone leading edge	1		1	0.102354	18.7143	1		1	0.0927644	16.9609	1		0	0	0.01	1		0	0	0.01	1		0	0	0.01	1		0	0	0.01	1
dense fibrillar component	2		1	0.102354	9.40368	1		1	0.0927644	8.52264	1		0	0	0.01	1		0	0	0.01	1		0	0	0.01	1		0	0	0.01	1
insulin-like growth factor binary complex	1		0	0	0.01	1		0	0	0.01	1		0	0	0.01	1		1	0.108696	19.8737	1		0	0	0.01	1		0	0	0.01	1
juxtaparanode region of axon	10		1	0.102354	1.88825	1		1	0.0927644	1.71134	1		0	0	0.01	1		1	0.108696	2.00524	1		0	0	0.01	1		0	0	0.01	1
IkappaB kinase complex	7		0	0	0.01	1		0	0	0.01	1		0	0	0.01	1		1	0.108696	2.8634	1		0	0	0.01	1		0	0	0.01	1
stereocilium bundle	5		0	0	0.01	1		1	0.0927644	3.41926	1		1	0.107643	3.96766	1		1	0.108696	4.00648	1		0	0	0.01	1		0	0	0.01	1
storage vacuole	3		1	0.102354	6.27953	1		1	0.0927644	5.6912	1		0	0	0.01	1		1	0.108696	6.66859	1		1	0.176367	10.8202	1		0	0	0.01	1
retromer complex	10		0	0	0.01	1		1	0.0927644	1.71134	1		1	0.107643	1.98581	1		2	0.217391	3.99062	1		0	0	0.01	1		0	0	0.01	1
presequence translocase-associated import motor	3		0	0	0.01	1		1	0.0927644	5.6912	1		0	0	0.01	1		1	0.108696	6.66859	1		0	0	0.01	1		0	0	0.01	1
TORC2 complex	11		1	0.102354	1.71675	1		0	0	0.01	1		0	0	0.01	1		1	0.108696	1.82311	1		1	0.176367	2.95811	1		0	0	0.01	1
clathrin adaptor complex	13		0	0	0.01	1		2	0.185529	2.6204	1		1	0.107643	1.5279	1		1	0.108696	1.54285	1		0	0	0.01	1		0	0	0.01	1
integrin alpha7-beta1 complex	1		0	0	0.01	1		0	0	0.01	1		0	0	0.01	1		1	0.108696	19.8737	1		0	0	0.01	1		0	0	0.01	1
microtubule associated complex	29		0	0	0.01	1		2	0.185529	1.17516	1		1	0.107643	0.685212	1		1	0.108696	0.691915	1		0	0	0.01	1		0	0	0.01	1
methylosome	12		2	0.204708	3.13203	1		3	0.278293	4.25081	1		1	0.107643	1.65512	1		0	0	0.01	1		2	0.352734	5.39677	1		0	0	0.01	1
Golgi transport complex	12		1	0.102354	1.5738	1		1	0.0927644	1.42635	1		0	0	0.01	1		1	0.108696	1.67131	1		1	0.176367	2.71181	1		0	0	0.01	1
stereocilium	29		2	0.204708	1.29664	1		2	0.185529	1.17516	1		1	0.107643	0.685212	1		1	0.108696	0.691915	1		0	0	0.01	1		0	0	0.01	1
ESCRT III complex	10		0	0	0.01	1		1	0.0927644	1.71134	1		0	0	0.01	1		1	0.108696	2.00524	1		0	0	0.01	1		0	0	0.01	1
telomerase holoenzyme complex	12		0	0	0.01	1		1	0.0927644	1.42635	1		0	0	0.01	1		1	0.108696	1.67131	1		0	0	0.01	1		0	0	0.01	1
mitochondrial pyruvate dehydrogenase complex	3		1	0.102354	6.27953	1		1	0.0927644	5.6912	1		1	0.107643	6.60398	1		1	0.108696	6.66859	1		0	0	0.01	1		0	0	0.01	1
melanosome membrane	12		1	0.102354	1.5738	1		1	0.0927644	1.42635	1		1	0.107643	1.65512	1		1	0.108696	1.67131	1		1	0.176367	2.71181	1		0	0	0.01	1
nuclear periphery	22		0	0	0.01	1		1	0.0927644	0.778305	1		0	0	0.01	1		1	0.108696	0.911969	1		0	0	0.01	1		0	0	0.01	1
integral component of peroxisomal membrane	17		2	0.204708	2.21138	1		2	0.185529	2.0042	1		0	0	0.01	1		1	0.108696	1.18004	1		1	0.176367	1.91469	1		0	0	0.01	1
myelin sheath abaxonal region	6		1	0.102354	3.14499	1		1	0.0927644	2.85033	1		1	0.107643	3.30749	1		2	0.217391	6.64661	1		0	0	0.01	1		0	0	0.01	1
supraspliceosomal complex	3		1	0.102354	6.27953	1		1	0.0927644	5.6912	1		1	0.107643	6.60398	1		1	0.108696	6.66859	1		0	0	0.01	1		0	0	0.01	1
integral component of mitochondrial inner membrane	25		3	0.307062	2.25229	1		4	0.371058	2.71944	1		2	0.215285	1.58173	1		1	0.108696	0.802577	1		2	0.352734	2.59157	1		0	0	0.01	1
guanyl-nucleotide exchange factor complex	10		1	0.102354	1.88825	1		1	0.0927644	1.71134	1		1	0.107643	1.98581	1		1	0.108696	2.00524	1		0	0	0.01	1		0	0	0.01	1
vacuole	14		1	0.102354	1.34914	1		1	0.0927644	1.22273	1		2	0.215285	2.82364	1		2	0.217391	2.85126	1		1	0.176367	2.32468	1		0	0	0.01	1
histone deacetylase complex	30		1	0.102354	0.629836	1		1	0.0927644	0.570826	1		1	0.107643	0.662379	1		1	0.108696	0.668859	1		1	0.176367	1.08527	1		0	0	0.01	1
anchored component of external side of plasma membrane	15		1	0.102354	1.25925	1		1	0.0927644	1.14127	1		1	0.107643	1.32432	1		2	0.217391	2.6613	1		1	0.176367	2.16981	1		0	0	0.01	1
autophagosome membrane	28		2	0.204708	1.34294	1		2	0.185529	1.21711	1		2	0.215285	1.41232	1		2	0.217391	1.42614	1		1	0.176367	1.16276	1		0	0	0.01	1
Golgi cisterna membrane	76		1	0.102354	0.24867	1		3	0.278293	0.671652	1		1	0.107643	0.261518	1		2	0.217391	0.525538	1		1	0.176367	0.428481	1		0	0	0.01	1
acrosomal membrane	18		0	0	0.01	1		1	0.0927644	0.951166	1		2	0.215285	2.19651	1		1	0.108696	1.11452	1		1	0.176367	1.80837	1		0	0	0.01	1
U12-type spliceosomal complex	27		2	0.204708	1.39266	1		4	0.371058	2.51807	1		1	0.107643	0.735949	1		1	0.108696	0.743149	1		3	0.529101	3.59354	1		0	0	0.01	1
MHC class I protein complex	76		2	0.204708	0.494878	1		2	0.185529	0.448512	1		1	0.107643	0.261518	1		2	0.217391	0.525538	1		1	0.176367	0.428481	1		0	0	0.01	1
early phagosome	8		1	0.102354	2.35972	1		1	0.0927644	2.13864	1		1	0.107643	2.48165	1		1	0.108696	2.50592	1		1	0.176367	4.06602	1		0	0	0.01	1
precatalytic spliceosome	29		2	0.204708	1.29664	1		3	0.278293	1.75982	1		1	0.107643	0.685212	1		0	0	0.01	1		3	0.529101	3.3458	1		0	0	0.01	1
Flemming body	23		3	0.307062	2.44806	1		2	0.185529	1.48159	1		3	0.322928	2.57455	1		1	0.108696	0.872336	1		1	0.176367	1.41542	1		0	0	0.01	1
proton-transporting V-type ATPase complex	1		1	0.102354	18.7143	1		1	0.0927644	16.9609	1		1	0.107643	19.6812	1		1	0.108696	19.8737	1		1	0.176367	32.2464	1		0	0	0.01	1
early endosome lumen	3		1	0.102354	6.27953	1		0	0	0.01	1		1	0.107643	6.60398	1		1	0.108696	6.66859	1		1	0.176367	10.8202	1		0	0	0.01	1
U2-type spliceosomal complex	7		0	0	0.01	1		0	0	0.01	1		0	0	0.01	1		0	0	0.01	1		1	0.176367	4.64605	1		0	0	0.01	1
contractile fiber	6		0	0	0.01	1		0	0	0.01	1		1	0.107643	3.30749	1		0	0	0.01	1		1	0.176367	5.41911	1		0	0	0.01	1
GMP reductase complex	2		0	0	0.01	1		1	0.0927644	8.52264	1		0	0	0.01	1		0	0	0.01	1		0	0	0.01	1		0	0	0.01	1
complement component C1 complex	2		0	0	0.01	1		1	0.0927644	8.52264	1		0	0	0.01	1		0	0	0.01	1		0	0	0.01	1		0	0	0.01	1
perichromatin fibrils	3		0	0	0.01	1		1	0.0927644	5.6912	1		0	0	0.01	1		0	0	0.01	1		0	0	0.01	1		0	0	0.01	1
IRE1-RACK1-PP2A complex	2		1	0.102354	9.40368	1		1	0.0927644	8.52264	1		1	0.107643	9.88955	1		1	0.108696	9.98629	1		1	0.176367	16.2034	1		0	0	0.01	1
endolysosome lumen	5		1	0.102354	3.77273	1		1	0.0927644	3.41926	1		1	0.107643	3.96766	1		2	0.217391	7.97328	1		1	0.176367	6.50076	1		0	0	0.01	1
transport vesicle membrane	52		4	0.409417	1.44288	1		4	0.371058	1.30769	1		2	0.215285	0.760607	1		3	0.326087	1.15016	1		1	0.176367	0.626203	1		0	0	0.01	1
U7 snRNP	7		1	0.102354	2.69635	1		1	0.0927644	2.44372	1		0	0	0.01	1		0	0	0.01	1		1	0.176367	4.64605	1		0	0	0.01	1
UBC13-UEV1A complex	2		2	0.204708	18.7143	1		0	0	0.01	1		2	0.215285	19.6812	1		0	0	0.01	1		2	0.352734	32.2464	1		0	0	0.01	1
A band	13		1	0.102354	1.45284	1		1	0.0927644	1.31672	1		1	0.107643	1.5279	1		1	0.108696	1.54285	1		1	0.176367	2.50337	1		0	0	0.01	1
SCAR complex	8		0	0	0.01	1		1	0.0927644	2.13864	1		0	0	0.01	1		0	0	0.01	1		0	0	0.01	1		0	0	0.01	1
SNARE complex	44		1	0.102354	0.42948	1		1	0.0927644	0.389241	1		0	0	0.01	1		0	0	0.01	1		1	0.176367	0.740032	1		0	0	0.01	1
GATOR2 complex	5		0	0	0.01	1		1	0.0927644	3.41926	1		0	0	0.01	1		0	0	0.01	1		0	0	0.01	1		0	0	0.01	1
large ribosomal subunit	2		1	0.102354	9.40368	1		0	0	0.01	1		0	0	0.01	1		0	0	0.01	1		1	0.176367	16.2034	1		0	0	0.01	1
sex chromatin	6		1	0.102354	3.14499	1		1	0.0927644	2.85033	1		1	0.107643	3.30749	1		1	0.108696	3.33984	1		0	0	0.01	1		0	0	0.01	1
zymogen granule membrane	11		0	0	0.01	1		2	0.185529	3.0964	1		0	0	0.01	1		0	0	0.01	1		0	0	0.01	1		0	0	0.01	1
box C/D snoRNP complex	6		1	0.102354	3.14499	1		1	0.0927644	2.85033	1		0	0	0.01	1		0	0	0.01	1		0	0	0.01	1		0	0	0.01	1
ciliary pocket membrane	3		1	0.102354	6.27953	1		2	0.185529	11.326	1		1	0.107643	6.60398	1		0	0	0.01	1		0	0	0.01	1		0	0	0.01	1
membrane coat	8		0	0	0.01	1		1	0.0927644	2.13864	1		0	0	0.01	1		0	0	0.01	1		0	0	0.01	1		0	0	0.01	1
axonal growth cone	24		0	0	0.01	1		2	0.185529	1.41988	1		0	0	0.01	1		0	0	0.01	1		0	0	0.01	1		0	0	0.01	1
gap junction	17		0	0	0.01	1		0	0	0.01	1		0	0	0.01	1		0	0	0.01	1		1	0.176367	1.91469	1		0	0	0.01	1
annulate lamellae	5		1	0.102354	3.77273	1		1	0.0927644	3.41926	1		0	0	0.01	1		0	0	0.01	1		0	0	0.01	1		0	0	0.01	1
Golgi-associated vesicle	15		0	0	0.01	1		1	0.0927644	1.14127	1		0	0	0.01	1		0	0	0.01	1		0	0	0.01	1		0	0	0.01	1
eukaryotic translation initiation factor 3 complex	15		1	0.102354	1.25925	1		2	0.185529	2.27125	1		0	0	0.01	1		0	0	0.01	1		0	0	0.01	1		0	0	0.01	1
UBC13-MMS2 complex	2		1	0.102354	9.40368	1		0	0	0.01	1		1	0.107643	9.88955	1		1	0.108696	9.98629	1		1	0.176367	16.2034	1		0	0	0.01	1
small-subunit processome	34		2	0.204708	1.10602	1		1	0.0927644	0.50369	1		1	0.107643	0.584475	1		1	0.108696	0.590192	1		1	0.176367	0.957625	1		0	0	0.01	1
leading edge membrane	9		2	0.204708	4.17488	1		1	0.0927644	1.90128	1		0	0	0.01	1		1	0.108696	2.2278	1		1	0.176367	3.61474	1		0	0	0.01	1
Wnt signalosome	10		0	0	0.01	1		1	0.0927644	1.71134	1		0	0	0.01	1		0	0	0.01	1		0	0	0.01	1		0	0	0.01	1
collagen type XII trimer	1		0	0	0.01	1		1	0.0927644	16.9609	1		0	0	0.01	1		0	0	0.01	1		0	0	0.01	1		0	0	0.01	1
ciliary tip	44		1	0.102354	0.42948	1		0	0	0.01	1		0	0	0.01	1		0	0	0.01	1		1	0.176367	0.740032	1		0	0	0.01	1
mitochondrial large ribosomal subunit	52		1	0.102354	0.363418	1		2	0.185529	0.655478	1		0	0	0.01	1		0	0	0.01	1		0	0	0.01	1		0	0	0.01	1
laminin-10 complex	3		0	0	0.01	1		3	0.278293	16.9609	0.329306		0	0	0.01	1		0	0	0.01	1		0	0	0.01	1		0	0	0.01	1
endopeptidase Clp complex	2		0	0	0.01	1		0	0	0.01	1		0	0	0.01	1		0	0	0.01	1		1	0.176367	16.2034	1		0	0	0.01	1
slit diaphragm	8		1	0.102354	2.35972	1		2	0.185529	4.2561	1		1	0.107643	2.48165	1		1	0.108696	2.50592	1		0	0	0.01	1		1	0.185185	4.26932	1
chylomicron	13		8	0.818833	11.522	0.000105376		7	0.649351	9.1388	0.00490459		9	0.968784	13.6301	2.08153e-06		6	0.652174	9.18071	0.0325359		6	1.0582	14.8963	0.00198881		4	0.740741	10.4361	0.700782
cytoplasmic ribonucleoprotein granule	60		14	1.43296	4.36905	0.00392852		16	1.48423	4.52498	0.000392499		13	1.39935	4.26682	0.0124418		11	1.19565	3.64622	0.282327		4	0.705467	2.15477	1		4	0.740741	2.26251	1
proteasome core complex	20		17	1.74002	15.9085	3.2592e-16		13	1.20594	11.0275	8.22048e-09		9	0.968784	8.86194	0.000353812		11	1.19565	10.935	8.79463e-07		12	2.1164	19.3543	1.14133e-10		4	0.740741	6.78527	1
postsynaptic density	199		6	0.614125	0.565161	1		14	1.2987	1.19402	1		10	1.07643	0.989943	1		8	0.869565	0.799902	1		5	0.881834	0.81179	1		4	0.740741	0.682243	1
cell cortex	117		8	0.818833	1.2811	1		12	1.11317	1.74088	1		8	0.861141	1.34729	1		10	1.08696	1.70016	1		6	1.0582	1.65627	1		4	0.740741	1.16036	1
M band	31		4	0.409417	2.42	1		4	0.371058	2.19327	1		4	0.430571	2.54503	1		4	0.434783	2.56993	1		4	0.705467	4.16988	1		4	0.740741	4.37837	1
cell projection	87		7	0.716479	1.50772	1		8	0.742115	1.56139	1		6	0.645856	1.35943	1		7	0.76087	1.60113	1		2	0.352734	0.744917	1		4	0.740741	1.56043	1
nuclear chromosome, telomeric region	85		7	0.716479	1.54319	1		7	0.649351	1.39861	1		8	0.861141	1.85444	1		9	0.978261	2.10637	1		3	0.529101	1.14177	1		4	0.740741	1.59714	1
podosome	31		5	0.511771	3.02349	1		7	0.649351	3.83411	1		5	0.538213	3.17971	1		6	0.652174	3.85169	1		1	0.176367	1.05027	1		4	0.740741	4.37837	1
clathrin-coated pit	52		6	0.614125	2.16252	1		11	1.02041	3.59045	0.296155		5	0.538213	1.89584	1		8	0.869565	3.06073	1		2	0.352734	1.24621	1		4	0.740741	2.61052	1
pyruvate dehydrogenase complex	6		4	0.409417	12.4865	0.179552		4	0.371058	11.3167	0.263831		4	0.430571	13.1317	0.147379		4	0.434783	13.2602	0.141858		0	0	0.01	1		4	0.740741	22.5912	0.0173451
costamere	19		4	0.409417	3.94761	1		6	0.556586	5.36218	0.930949		4	0.430571	4.15158	1		4	0.434783	4.19219	1		2	0.352734	3.40953	1		4	0.740741	7.1422	1
endosome membrane	197		10	1.02354	0.950864	1		16	1.48423	1.37833	1		9	0.968784	0.900093	1		12	1.30435	1.21153	1		5	0.881834	0.820031	1		4	0.740741	0.689169	1
ruffle membrane	87		10	1.02354	2.15297	1		15	1.39147	2.9259	0.254255		9	0.968784	2.03801	1		10	1.08696	2.28636	1		7	1.23457	2.59794	1		4	0.740741	1.56043	1
extrinsic component of external side of plasma membrane	7		2	0.204708	5.366	1		3	0.278293	7.28278	1		3	0.322928	8.45083	1		3	0.326087	8.5335	1		2	0.352734	9.2461	1		3	0.555556	14.5385	1
uropod	11		3	0.307062	5.11625	1		3	0.278293	4.6369	1		3	0.322928	5.38059	1		3	0.326087	5.43323	1		2	0.352734	5.88694	1		3	0.555556	9.25654	1
nuclear chromosome	23		4	0.409417	3.26137	1		3	0.278293	2.2187	1		4	0.430571	3.42988	1		4	0.434783	3.46343	1		2	0.352734	2.81683	1		3	0.555556	4.42914	1
smooth endoplasmic reticulum	24		7	0.716479	5.46384	0.304314		6	0.556586	4.24552	1		5	0.538213	4.10673	1		5	0.543478	4.14691	1		2	0.352734	2.69951	1		4	0.740741	5.65486	1
high-density lipoprotein particle	24		6	0.614125	4.68441	1		6	0.556586	4.24552	1		7	0.753498	5.74615	0.222446		6	0.652174	4.97463	1		7	1.23457	9.4147	0.00935945		4	0.740741	5.65486	1
spindle pole	116		3	0.307062	0.485561	1		4	0.371058	0.58627	1		3	0.322928	0.510649	1		3	0.326087	0.515644	1		2	0.352734	0.558703	1		4	0.740741	1.17036	1
nuclear membrane	239		10	1.02354	0.783773	1		12	1.11317	0.852267	1		9	0.968784	0.741925	1		12	1.30435	0.998633	1		6	1.0582	0.810847	1		4	0.740741	0.568065	1
autolysosome	9		3	0.307062	6.25193	1		4	0.371058	7.54863	1		4	0.430571	8.75933	1		4	0.434783	8.84501	1		2	0.352734	7.19369	1		4	0.740741	15.0692	0.135712
organelle membrane	86		4	0.409417	0.872505	1		5	0.463822	0.987956	1		3	0.322928	0.688761	1		4	0.434783	0.926562	1		2	0.352734	0.753577	1		4	0.740741	1.57857	1
cytosolic small ribosomal subunit	41		28	2.86592	12.7819	2.4033e-23		18	1.66976	7.44856	5.75601e-09		24	2.58342	11.5227	7.03111e-18		23	2.5	11.1508	1.44859e-16		23	4.05644	18.0929	2.51563e-21		5	0.925926	4.13635	1
synapse	172		9	0.921187	0.980265	1		10	0.927644	0.987027	1		9	0.968784	1.03091	1		8	0.869565	0.92546	1		8	1.41093	1.50162	1		6	1.11111	1.18302	1
endoplasmic reticulum-Golgi intermediate compartment membrane	68		8	0.818833	2.2041	1		10	0.927644	2.49638	1		6	0.645856	1.73921	1		9	0.978261	2.63288	1		7	1.23457	3.32373	1		6	1.11111	2.99207	1
endocytic vesicle	48		10	1.02354	3.90189	0.2983		9	0.834879	3.18304	1		7	0.753498	2.87367	1		8	0.869565	3.31573	1		3	0.529101	2.02169	1		6	1.11111	4.2385	1
phagocytic vesicle	56		11	1.1259	3.6787	0.250948		14	1.2987	4.24249	0.00512163		9	0.968784	3.166	1		11	1.19565	3.90662	0.147404		7	1.23457	4.03583	1		6	1.11111	3.63311	1
mitochondrial respiratory chain complex IV	16		7	0.716479	8.19406	0.0146599		7	0.649351	7.42635	0.0279477		7	0.753498	8.61743	0.0105158		7	0.76087	8.70173	0.0098606		8	1.41093	16.1333	1.3559e-05		6	1.11111	12.7102	0.00647015
intermediate filament cytoskeleton	46		6	0.614125	2.44453	1		6	0.556586	2.2155	1		5	0.538213	2.14307	1		6	0.652174	2.59598	1		3	0.529101	2.10958	1		6	1.11111	4.42274	1
peroxisomal membrane	55		11	1.1259	3.74557	0.211751		10	0.927644	3.08632	1		7	0.753498	2.508	1		7	0.76087	2.53253	1		5	0.881834	2.93682	1		6	1.11111	3.69915	1
synaptic vesicle	93		6	0.614125	1.20925	1		7	0.649351	1.27831	1		6	0.645856	1.27173	1		6	0.652174	1.28417	1		6	1.0582	2.08365	1		6	1.11111	2.18783	1
spliceosomal complex	87		12	1.22825	2.58313	1		10	0.927644	1.95125	1		9	0.968784	2.03801	1		10	1.08696	2.28636	1		5	0.881834	1.85673	1		6	1.11111	2.3387	1
spindle	119		7	0.716479	1.10232	1		6	0.556586	0.856524	1		7	0.753498	1.15927	1		6	0.652174	1.00362	1		2	0.352734	0.54462	1		6	1.11111	1.70986	1
cell-cell adherens junction	77		11	1.1259	2.67555	1		14	1.2987	3.0856	0.232892		10	1.07643	2.55822	1		10	1.08696	2.58325	1		4	0.705467	1.67911	1		6	1.11111	2.64239	1
cornified envelope	64		5	0.511771	1.46475	1		4	0.371058	1.06254	1		5	0.538213	1.54043	1		4	0.434783	1.24502	1		6	1.0582	3.02766	1		6	1.11111	3.17904	1
endoplasmic reticulum chaperone complex	10		6	0.614125	11.236	0.00644302		6	0.556586	10.1833	0.0114143		5	0.538213	9.85042	0.109787		5	0.543478	9.94678	0.104783		2	0.352734	6.47504	1		5	0.925926	16.9462	0.00792017
very-low-density lipoprotein particle	20		8	0.818833	7.49131	0.00736844		9	0.834879	7.63706	0.00124703		11	1.18407	10.8291	9.75289e-07		7	0.76087	6.96225	0.055955		8	1.41093	12.9082	0.000118897		5	0.925926	8.47735	0.381281
sarcomere	40		6	0.614125	2.81111	1		6	0.556586	2.54774	1		6	0.645856	2.95636	1		7	0.76087	3.482	1		4	0.705467	3.23189	1		5	0.925926	4.23974	1
late endosome	119		7	0.716479	1.10232	1		8	0.742115	1.14156	1		8	0.861141	1.32465	1		8	0.869565	1.33761	1		5	0.881834	1.35748	1		5	0.925926	1.42536	1
stress fiber	49		9	0.921187	3.44043	1		13	1.20594	4.50237	0.00559752		9	0.968784	3.61819	1		9	0.978261	3.65358	1		3	0.529101	1.98044	1		5	0.925926	3.46117	1
cytoplasmic vesicle	220		10	1.02354	0.85146	1		8	0.742115	0.617503	1		9	0.968784	0.805997	1		9	0.978261	0.813882	1		5	0.881834	0.734304	1		5	0.925926	0.771019	1
lamellipodium	169		15	1.53531	1.66204	1		27	2.50464	2.71057	0.00337639		14	1.507	1.63146	1		17	1.84783	2.00019	1		7	1.23457	1.33748	1		6	1.11111	1.20401	1
nuclear body	266		8	0.818833	0.563517	1		13	1.20594	0.829522	1		6	0.645856	0.444659	1		6	0.652174	0.449009	1		7	1.23457	0.849769	1		6	1.11111	0.764973	1
nuclear envelope	162		8	0.818833	0.925259	1		13	1.20594	1.36202	1		9	0.968784	1.09455	1		11	1.19565	1.35059	1		4	0.705467	0.798148	1		6	1.11111	1.25604	1
cortical actin cytoskeleton	31		6	0.614125	3.62698	1		9	0.834879	4.92801	0.0830119		7	0.753498	4.44905	1		8	0.869565	5.13345	0.179855		2	0.352734	2.09014	1		5	0.925926	5.47023	1
cell junction	503		11	1.1259	0.409622	1		16	1.48423	0.539838	1		11	1.18407	0.430786	1		9	0.978261	0.355981	1		8	1.41093	0.513495	1		6	1.11111	0.404546	1
dendritic spine	118		9	0.921187	1.42882	1		12	1.11317	1.72613	1		8	0.861141	1.33587	1		7	0.76087	1.18053	1		7	1.23457	1.91549	1		3	0.555556	0.863609	1
nuclear nucleosome	16		3	0.307062	3.51842	1		2	0.185529	2.12938	1		3	0.322928	3.70021	1		3	0.326087	3.73641	1		3	0.529101	6.06256	1		3	0.555556	6.36568	1
secretory granule membrane	103		9	0.921187	1.63688	1		9	0.834879	1.48352	1		10	1.07643	1.91252	1		8	0.869565	1.54537	1		6	1.0582	1.88138	1		3	0.555556	0.989365	1
centriole	124		4	0.409417	0.605146	1		4	0.371058	0.548449	1		4	0.430571	0.636413	1		4	0.434783	0.642638	1		4	0.705467	1.04272	1		3	0.555556	0.821825	1
platelet alpha granule	15		4	0.409417	4.99961	1		4	0.371058	4.53119	1		4	0.430571	5.25793	1		4	0.434783	5.30937	1		4	0.705467	8.61478	1		3	0.555556	6.78978	1
spherical high-density lipoprotein particle	8		5	0.511771	11.7052	0.033979		4	0.371058	8.49103	1		5	0.538213	12.3099	0.0265802		5	0.543478	12.4304	0.0253471		4	0.705467	16.1433	0.0934343		3	0.555556	12.7234	1
intercalated disc	46		3	0.307062	1.2243	1		4	0.371058	1.47823	1		4	0.430571	1.71531	1		5	0.543478	2.16404	1		0	0	0.01	1		3	0.555556	2.21505	1
paraspeckles	6		1	0.102354	3.14499	1		3	0.278293	8.49456	1		2	0.215285	6.58222	1		3	0.326087	9.95339	1		0	0	0.01	1		3	0.555556	16.9575	0.772264
secretory granule	68		5	0.511771	1.3786	1		7	0.649351	1.74821	1		4	0.430571	1.16044	1		7	0.76087	2.04844	1		4	0.705467	1.90131	1		3	0.555556	1.49852	1
cilium	171		6	0.614125	0.657696	1		4	0.371058	0.397715	1		4	0.430571	0.461502	1		4	0.434783	0.466017	1		4	0.705467	0.756142	1		3	0.555556	0.595957	1
synaptic membrane	21		3	0.307062	2.6811	1		3	0.278293	2.4299	1		3	0.322928	2.81963	1		4	0.434783	3.79313	1		3	0.529101	4.61978	1		3	0.555556	4.85076	1
hemoglobin complex	11		4	0.409417	6.816	1		4	0.371058	6.1774	1		4	0.430571	7.16817	1		4	0.434783	7.23829	1		4	0.705467	11.7446	0.408871		3	0.555556	9.25654	1
F-actin capping protein complex	8		4	0.409417	9.36881	0.768381		4	0.371058	8.49103	1		3	0.322928	7.3958	1		3	0.326087	7.46815	1		2	0.352734	8.09178	1		2	0.37037	8.49637	1
basal lamina	15		1	0.102354	1.25925	1		6	0.556586	6.79114	0.210562		2	0.215285	2.63552	1		1	0.108696	1.33727	1		0	0	0.01	1		2	0.37037	4.53404	1
proton-transporting V-type ATPase, V1 domain	6		2	0.204708	6.25884	1		4	0.371058	11.3167	0.263831		2	0.215285	6.58222	1		4	0.434783	13.2602	0.141858		2	0.352734	10.7846	1		2	0.37037	11.3238	1
condensed chromosome kinetochore	91		2	0.204708	0.413313	1		2	0.185529	0.37459	1		2	0.215285	0.434668	1		1	0.108696	0.220552	1		0	0	0.01	1		2	0.37037	0.747785	1
apical cortex	7		2	0.204708	5.366	1		2	0.185529	4.86325	1		2	0.215285	5.64325	1		2	0.217391	5.69845	1		2	0.352734	9.2461	1		2	0.37037	9.7084	1
nuclear euchromatin	24		3	0.307062	2.3461	1		4	0.371058	2.8327	1		4	0.430571	3.28703	1		3	0.326087	2.49146	1		2	0.352734	2.69951	1		2	0.37037	2.83448	1
phagocytic vesicle membrane	138		7	0.716479	0.950561	1		11	1.02041	1.35309	1		6	0.645856	0.857067	1		8	0.869565	1.15346	1		6	1.0582	1.40425	1		3	0.555556	0.738458	1
immunoglobulin complex, circulating	41		5	0.511771	2.28623	1		7	0.649351	2.89919	1		6	0.645856	2.88427	1		6	0.652174	2.91248	1		4	0.705467	3.15308	1		3	0.555556	2.48511	1
filamentous actin	20		3	0.307062	2.81509	1		7	0.649351	5.94182	0.153722		2	0.215285	1.97697	1		3	0.326087	2.9895	1		2	0.352734	3.23914	1		2	0.37037	3.40109	1
mitotic spindle microtubule	2		2	0.204708	18.7143	1		2	0.185529	16.9609	1		2	0.215285	19.6812	1		2	0.217391	19.8737	1		0	0	0.01	1		2	0.37037	33.8587	1
MICOS complex	7		2	0.204708	5.366	1		3	0.278293	7.28278	1		3	0.322928	8.45083	1		2	0.217391	5.69845	1		2	0.352734	9.2461	1		2	0.37037	9.7084	1
zona pellucida receptor complex	9		6	0.614125	12.4831	0.00269979		7	0.649351	13.196	0.000126927		7	0.753498	15.3124	4.53388e-05		7	0.76087	15.4622	4.23809e-05		0	0	0.01	1		3	0.555556	11.3113	1
cell leading edge	39		4	0.409417	1.92372	1		5	0.463822	2.17826	1		4	0.430571	2.02311	1		4	0.434783	2.0429	1		2	0.352734	1.6615	1		3	0.555556	2.61252	1
[truncated: 305 more rows]

## Sheet: Chart Molecular function
Molecular function	TRIS SDS LB	SDS LB	TRIS SDS DTT GLY LB	CITRATES SDS LB	UREA LB	RIPA LB
[truncated: 250 more rows]

[truncated: 1 more sheets:  Molecular function]
